# Supplementary material for: Distinct Phyllosphere Bacterial Communities on Arabidopsis Wax Mutant Leaves
Source: PLoS One. 2013 Nov 5;8(11):e78613. doi: 10.1371/journal.pone.0078613 (PMC3818481; doi:10.1371/journal.pone.0078613)
Supplement: Sequence File S1 — Denoised sequences. (ZIP) [file pone.0078613.s009.zip]

Archive with 1 entries (1 files):
- denoised_seqs_all.fna
