# Supplementary material for: Distinct Phyllosphere Bacterial Communities on Arabidopsis Wax Mutant Leaves
Source: PLoS One. 2013 Nov 5;8(11):e78613. doi: 10.1371/journal.pone.0078613 (PMC3818481; doi:10.1371/journal.pone.0078613)
Supplement: Sequence File S1 — Denoised sequences. (ZIP) [file pone.0078613.s009.zip › denoised_seqs_all.fna]

>Aa_1514 HD4P06E03CXMP5 orig_bc=ACACAC new_bc=ACACAC bc_diffs=0
TGGGGAATATTGGACAATGGGCGAAAGCCTGATCCAGCCATGCCGCGTGTGTGAAGAAGGTCTTCGGATTGTAAAGCACTTTAAGTTGGGAGGAAGGGCCGTTACCTAATACGTGATGGTTTTGACGTTACCGACAGAATAAGCACCGGCTAACTCTGTGCCAGCAGCCGCGGTAATACAGAGGGTGCAAGCGTTAATCGGAATTACTGGGCGTAAAGCGCGCGTAGGTGGTTTGTTAAGTTGGATGTGAAATCCCCGGGCTCAACCTGGGAACTGCATTCAAAACTGACTGACTAGAGTATGGTAGAGGGTGGTGGAATTTCCTGTGTAGCGGTGAAATGCGTAGATATAGGAAGGAACACCAGTGGCGAAGGGCGACCACCTGGGACTGATACTGACACTGAGGTGCGAAAGCGTGGGGGAGCAAACAGGGATTAGATACCCTGGGTAGTCCACGCCGTAAACGATGTCAACTAGCCGTTGGGGAGCCTTGAGCTCTTAGTGGGCGCAGCTAAACGCATTAAA
>Aa_2440 HD4P06E03DE18K orig_bc=ACACAC new_bc=ACACAC bc_diffs=0
TGGGGAATATTGGACAATGGGCGAAAGCCTGATCCAGCCATGCCGCGTGTGTGAAGAAGGTCTTCGGATTGTAAAGCACTTTAAGTTGGGAGGAAGGGCCGTTACCTAATACGTGATGGTTTTGACGTTACCGACAGAATAAGCACCGGCTAACTCTGTGCCAGCAGCCGCGGTAATACAGAGGGTGCAAGCGTTAATCGGAATTACTGGGCGTAAAGCGCGCGTAGGTGGTTTGTTAAGTTGGATGTGAAATCCCCGGGCTCAACCTGGGAACTGCATTCAAAACTGACTGACTAGAGTATGGTAGAGGGTGGTGGAATTTCCTGTGTAGCGGTGAAATGCGTAGATATAGGAAGGAACACCAGTGGCGAAGGGCGACCACCTGGGACTGATACTGACACTGAGGTGCGAAAGCGTGGGGGAGCAAACAGGGATTAGATACCCTGGGTAGTCCACGCCGTAAACGATGTCAACTAGCCGTTGGGGAGCCTTGAGCTCTTAGTGGGCGCAGCTAAACGCATTAAA
>Aa_2267 HD4P06E03DCYEE orig_bc=ACACAC new_bc=ACACAC bc_diffs=0
TGGGGAATATTGGACAATGGGCGAAAGCCTGATCCAGCCATGCCGCGTGTGTGAAGAAGGTCTTCGGATTGTAAAGCACTTTAAGTTGGGAGGAAGGGCCGTTACCTAATACGTGATGGTTTTGACGTTACCGACAGAATAAGCACCGGCTAACTCTGTGCCAGCAGCCGCGGTAATACAGAGGGTGCAAGCGTTAATCGGAATTACTGGGCGTAAAGCGCGCGTAGGTGGTTTGTTAAGTTGGATGTGAAATCCCCGGGCTCAACCTGGGAACTGCATTCAAAACTGACTGACTAGAGTATGGTAGAGGGTGGTGGAATTTCCTGTGTAGCGGTGAAATGCGTAGATATAGGAAGGAACACCAGTGGCGAAGGGCGACCACCTGGGACTGATACTGACACTGAGGTGCGAAAGCGTGGGGGAGCAAACAGGGATTAGATACCCTGGGTAGTCCACGCCGTAAACGATGTCAACTAGCCGTTGGGGAGCCTTGAGCTCTTAGTGGGCGCAGCTAAACGCATTAAA
>Aa_3803 HD4P06E03DMD4Q orig_bc=ACACAC new_bc=ACACAC bc_diffs=0
TGGGGAATATTGGACAATGGGCGAAAGCCTGATCCAGCCATGCCGCGTGTGTGAAGAAGGTCTTCGGATTGTAAAGCACTTTAAGTTGGGAGGAAGGGCCGTTACCTAATACGTGATGGTTTTGACGTTACCGACAGAATAAGCACCGGCTAACTCTGTGCCAGCAGCCGCGGTAATACAGAGGGTGCAAGCGTTAATCGGAATTACTGGGCGTAAAGCGCGCGTAGGTGGTTTGTTAAGTTGGATGTGAAATCCCCGGGCTCAACCTGGGAACTGCATTCAAAACTGACTGACTAGAGTATGGTAGAGGGTGGTGGAATTTCCTGTGTAGCGGTGAAATGCGTAGATATAGGAAGGAACACCAGTGGCGAAGGGCGACCACCTGGGACTGATACTGACACTGAGGTGCGAAAGCGTGGGGGAGCAAACAGGGATTAGATACCCTGGGTAGTCCACGCCGTAAACGATGTCAACTAGCCGTTGGGGAGCCTTGAGCTCTTAGTGGGCGCAGCTAAACGCATTAAA
>Aa_1892 HD4P06E03DAFH7 orig_bc=ACACAC new_bc=ACACAC bc_diffs=0
TGGGGAATATTGGACAATGGGCGAAAGCCTGATCCAGCCATGCCGCGTGTGTGAAGAAGGTCTTCGGATTGTAAAGCACTTTAAGTTGGGAGGAAGGGCCGTTACCTAATACGTGATGGTTTTGACGTTACCGACAGAATAAGCACCGGCTAACTCTGTGCCAGCAGCCGCGGTAATACAGAGGGTGCAAGCGTTAATCGGAATTACTGGGCGTAAAGCGCGCGTAGGTGGTTTGTTAAGTTGGATGTGAAATCCCCGGGCTCAACCTGGGAACTGCATTCAAAACTGACTGACTAGAGTATGGTAGAGGGTGGTGGAATTTCCTGTGTAGCGGTGAAATGCGTAGATATAGGAAGGAACACCAGTGGCGAAGGGCGACCACCTGGGACTGATACTGACACTGAGGTGCGAAAGCGTGGGGGAGCAAACAGGGATTAGATACCCTGGGTAGTCCACGCCGTAAACGATGTCAACTAGCCGTTGGGGAGCCTTGAGCTCTTAGTGGGCGCAGCTAAACGCATTAAA
>Aa_1734 HD4P06E03CZAWJ orig_bc=ACACAC new_bc=ACACAC bc_diffs=0
TGGGGAATATTGGACAATGGGCGAAAGCCTGATCCAGCCATGCCGCGTGTGTGAAGAAGGTCTTCGGATTGTAAAGCACTTTAAGTTGGGAGGAAGGGCCGTTACCTAATACGTGATGGTTTTGACGTTACCGACAGAATAAGCACCGGCTAACTCTGTGCCAGCAGCCGCGGTAATACAGAGGGTGCAAGCGTTAATCGGAATTACTGGGCGTAAAGCGCGCGTAGGTGGTTTGTTAAGTTGGATGTGAAATCCCCGGGCTCAACCTGGGAACTGCATTCAAAACTGACTGACTAGAGTATGGTAGAGGGTGGTGGAATTTCCTGTGTAGCGGTGAAATGCGTAGATATAGGAAGGAACACCAGTGGCGAAGGGCGACCACCTGGGACTGATACTGACACTGAGGTGCGAAAGCGTGGGGGAGCAAACAGGGATTAGATACCCTGGGTAGTCCACGCCGTAAACGATGTCAACTAGCCGTTGGGGAGCCTTGAGCTCTTAGTGGGCGCAGCTAAACGCATTAAA
>Aa_81 HD4P06E03C0NEC orig_bc=ACACAC new_bc=ACACAC bc_diffs=0
TGGGGAATATTGGACAATGGGCGAAAGCCTGATCCAGCCATGCCGCGTGTGTGAAGAAGGTCTTCGGATTGTAAAGCACTTTAAGTTGGGAGGAAGGGCCGTTACCTAATACGTGATGGTTTTGACGTTACCGACAGAATAAGCACCGGCTAACTCTGTGCCAGCAGCCGCGGTAATACAGAGGGTGCAAGCGTTAATCGGAATTACTGGGCGTAAAGCGCGCGTAGGTGGTTTGTTAAGTTGGATGTGAAATCCCCGGGCTCAACCTGGGAACTGCATTCAAAACTGACTGACTAGAGTATGGTAGAGGGTGGTGGAATTTCCTGTGTAGCGGTGAAATGCGTAGATATAGGAAGGAACACCAGTGGCGAAGGGCGACCACCTGGGACTGATACTGACACTGAGGTGCGAAAGCGTGGGGGAGCAAACAGGGATTAGATACCCTGGGTAGTCCACGCCGTAAACGATGTCAACTAGCCGTTGGGGAGCCTTGAGCTCTTAGTGGGCGCAGCTAAACGCATTAAA
>Aa_3181 HD4P06E03DINR4 orig_bc=ACACAC new_bc=ACACAC bc_diffs=0
TGGGGAATATTGGACAATGGGCGAAAGCCTGATCCAGCCATGCCGCGTGTGTGAAGAAGGTCTTCGGATTGTAAAGCACTTTAAGTTGGGAGGAAGGGCCGTTACCTAATACGTGATGGTTTTGACGTTACCGACAGAATAAGCACCGGCTAACTCTGTGCCAGCAGCCGCGGTAATACAGAGGGTGCAAGCGTTAATCGGAATTACTGGGCGTAAAGCGCGCGTAGGTGGTTTGTTAAGTTGGATGTGAAATCCCCGGGCTCAACCTGGGAACTGCATTCAAAACTGACTGACTAGAGTATGGTAGAGGGTGGTGGAATTTCCTGTGTAGCGGTGAAATGCGTAGATATAGGAAGGAACACCAGTGGCGAAGGGCGACCACCTGGGACTGATACTGACACTGAGGTGCGAAAGCGTGGGGGAGCAAACAGGGATTAGATACCCTGGGTAGTCCACGCCGTAAACGATGTCAACTAGCCGTTGGGGAGCCTTGAGCTCTTAGTGGGCGCAGCTAAACGCATTAAA
>Aa_3924 HD4P06E03DN43K orig_bc=ACACAC new_bc=ACACAC bc_diffs=0
TGGGGAATATTGGACAATGGGCGAAAGCCTGATCCAGCCATGCCGCGTGTGTGAAGAAGGTCTTCGGATTGTAAAGCACTTTAAGTTGGGAGGAAGGGCCGTTACCTAATACGTGATGGTTTTGACGTTACCGACAGAATAAGCACCGGCTAACTCTGTGCCAGCAGCCGCGGTAATACAGAGGGTGCAAGCGTTAATCGGAATTACTGGGCGTAAAGCGCGCGTAGGTGGTTTGTTAAGTTGGATGTGAAATCCCCGGGCTCAACCTGGGAACTGCATTCAAAACTGACTGACTAGAGTATGGTAGAGGGTGGTGGAATTTCCTGTGTAGCGGTGAAATGCGTAGATATAGGAAGGAACACCAGTGGCGAAGGGCGACCACCTGGGACTGATACTGACACTGAGGTGCGAAAGCGTGGGGGAGCAAACAGGGATTAGATACCCTGGGTAGTCCACGCCGTAAACGATGTCAACTAGCCGTTGGGGAGCCTTGAGCTCTTAGTGGGCGCAGCTAAACGCATTAAA
>Aa_739 HD4P06E03C5P0U orig_bc=ACACAC new_bc=ACACAC bc_diffs=0
TGGGGAATATTGGACAATGGGCGAAAGCCTGATCCAGCCATGCCGCGTGTGTGAAGAAGGTCTTCGGATTGTAAAGCACTTTAAGTTGGGAGGAAGGGCCGTTACCTAATACGTGATGGTTTTGACGTTACCGACAGAATAAGCACCGGCTAACTCTGTGCCAGCAGCCGCGGTAATACAGAGGGTGCAAGCGTTAATCGGAATTACTGGGCGTAAAGCGCGCGTAGGTGGTTTGTTAAGTTGGATGTGAAATCCCCGGGCTCAACCTGGGAACTGCATTCAAAACTGACTGACTAGAGTATGGTAGAGGGTGGTGGAATTTCCTGTGTAGCGGTGAAATGCGTAGATATAGGAAGGAACACCAGTGGCGAAGGGCGACCACCTGGGACTGATACTGACACTGAGGTGCGAAAGCGTGGGGGAGCAAACAGGGATTAGATACCCTGGGTAGTCCACGCCGTAAACGATGTCAACTAGCCGTTGGGGAGCCTTGAGCTCTTAGTGGGCGCAGCTAAACGCATTAAA
>Aa_3501 HD4P06E03DKE9W orig_bc=ACACAC new_bc=ACACAC bc_diffs=0
TGGGGAATATTGGACAATGGGCGAAAGCCTGATCCAGCCATGCCGCGTGTGTGAAGAAGGTCTTCGGATTGTAAAGCACTTTAAGTTGGGAGGAAGGGCCGTTACCTAATACGTGATGGTTTTGACGTTACCGACAGAATAAGCACCGGCTAACTCTGTGCCAGCAGCCGCGGTAATACAGAGGGTGCAAGCGTTAATCGGAATTACTGGGCGTAAAGCGCGCGTAGGTGGTTTGTTAAGTTGGATGTGAAATCCCCGGGCTCAACCTGGGAACTGCATTCAAAACTGACTGACTAGAGTATGGTAGAGGGTGGTGGAATTTCCTGTGTAGCGGTGAAATGCGTAGATATAGGAAGGAACACCAGTGGCGAAGGGCGACCACCTGGGACTGATACTGACACTGAGGTGCGAAAGCGTGGGGGAGCAAACAGGGATTAGATACCCTGGGTAGTCCACGCCGTAAACGATGTCAACTAGCCGTTGGGGAGCCTTGAGCTCTTAGTGGGCGCAGCTAAACGCATTAAA
>Aa_2956 HD4P06E03DHCYG orig_bc=ACACAC new_bc=ACACAC bc_diffs=0
TGGGGAATATTGGACAATGGGCGAAAGCCTGATCCAGCCATGCCGCGTGTGTGAAGAAGGTCTTCGGATTGTAAAGCACTTTAAGTTGGGAGGAAGGGCCGTTACCTAATACGTGATGGTTTTGACGTTACCGACAGAATAAGCACCGGCTAACTCTGTGCCAGCAGCCGCGGTAATACAGAGGGTGCAAGCGTTAATCGGAATTACTGGGCGTAAAGCGCGCGTAGGTGGTTTGTTAAGTTGGATGTGAAATCCCCGGGCTCAACCTGGGAACTGCATTCAAAACTGACTGACTAGAGTATGGTAGAGGGTGGTGGAATTTCCTGTGTAGCGGTGAAATGCGTAGATATAGGAAGGAACACCAGTGGCGAAGGGCGACCACCTGGGACTGATACTGACACTGAGGTGCGAAAGCGTGGGGGAGCAAACAGGGATTAGATACCCTGGGTAGTCCACGCCGTAAACGATGTCAACTAGCCGTTGGGGAGCCTTGAGCTCTTAGTGGGCGCAGCTAAACGCATTAAA
>Aa_1939 HD4P06E03DAQF5 orig_bc=ACACAC new_bc=ACACAC bc_diffs=0
TGGGGAATATTGGACAATGGGCGAAAGCCTGATCCAGCCATGCCGCGTGTGTGAAGAAGGTCTTCGGATTGTAAAGCACTTTAAGTTGGGAGGAAGGGCCGTTACCTAATACGTGATGGTTTTGACGTTACCGACAGAATAAGCACCGGCTAACTCTGTGCCAGCAGCCGCGGTAATACAGAGGGTGCAAGCGTTAATCGGAATTACTGGGCGTAAAGCGCGCGTAGGTGGTTTGTTAAGTTGGATGTGAAATCCCCGGGCTCAACCTGGGAACTGCATTCAAAACTGACTGACTAGAGTATGGTAGAGGGTGGTGGAATTTCCTGTGTAGCGGTGAAATGCGTAGATATAGGAAGGAACACCAGTGGCGAAGGGCGACCACCTGGGACTGATACTGACACTGAGGTGCGAAAGCGTGGGGGAGCAAACAGGGATTAGATACCCTGGGTAGTCCACGCCGTAAACGATGTCAACTAGCCGTTGGGGAGCCTTGAGCTCTTAGTGGGCGCAGCTAAACGCATTAAA
>Aa_1844 HD4P06E03DA638 orig_bc=ACACAC new_bc=ACACAC bc_diffs=0
TGGGGAATATTGGACAATGGGCGAAAGCCTGATCCAGCCATGCCGCGTGTGTGAAGAAGGTCTTCGGATTGTAAAGCACTTTAAGTTGGGAGGAAGGGCCGTTACCTAATACGTGATGGTTTTGACGTTACCGACAGAATAAGCACCGGCTAACTCTGTGCCAGCAGCCGCGGTAATACAGAGGGTGCAAGCGTTAATCGGAATTACTGGGCGTAAAGCGCGCGTAGGTGGTTTGTTAAGTTGGATGTGAAATCCCCGGGCTCAACCTGGGAACTGCATTCAAAACTGACTGACTAGAGTATGGTAGAGGGTGGTGGAATTTCCTGTGTAGCGGTGAAATGCGTAGATATAGGAAGGAACACCAGTGGCGAAGGGCGACCACCTGGGACTGATACTGACACTGAGGTGCGAAAGCGTGGGGGAGCAAACAGGGATTAGATACCCTGGGTAGTCCACGCCGTAAACGATGTCAACTAGCCGTTGGGGAGCCTTGAGCTCTTAGTGGGCGCAGCTAAACGCATTAAA
>Aa_798 HD4P06E03C62DS orig_bc=ACACAC new_bc=ACACAC bc_diffs=0
TGGGGAATATTGGACAATGGGCGAAAGCCTGATCCAGCCATGCCGCGTGTGTGAAGAAGGTCTTCGGATTGTAAAGCACTTTAAGTTGGGAGGAAGGGCCGTTACCTAATACGTGATGGTTTTGACGTTACCGACAGAATAAGCACCGGCTAACTCTGTGCCAGCAGCCGCGGTAATACAGAGGGTGCAAGCGTTAATCGGAATTACTGGGCGTAAAGCGCGCGTAGGTGGTTTGTTAAGTTGGATGTGAAATCCCCGGGCTCAACCTGGGAACTGCATTCAAAACTGACTGACTAGAGTATGGTAGAGGGTGGTGGAATTTCCTGTGTAGCGGTGAAATGCGTAGATATAGGAAGGAACACCAGTGGCGAAGGGCGACCACCTGGGACTGATACTGACACTGAGGTGCGAAAGCGTGGGGGAGCAAACAGGGATTAGATACCCTGGGTAGTCCACGCCGTAAACGATGTCAACTAGCCGTTGGGGAGCCTTGAGCTCTTAGTGGGCGCAGCTAAACGCATTAAA
>Aa_954 HD4P06E03C7403 orig_bc=ACACAC new_bc=ACACAC bc_diffs=0
TGGGGAATATTGGACAATGGGCGAAAGCCTGATCCAGCCATGCCGCGTGTGTGAAGAAGGTCTTCGGATTGTAAAGCACTTTAAGTTGGGAGGAAGGGCCGTTACCTAATACGTGATGGTTTTGACGTTACCGACAGAATAAGCACCGGCTAACTCTGTGCCAGCAGCCGCGGTAATACAGAGGGTGCAAGCGTTAATCGGAATTACTGGGCGTAAAGCGCGCGTAGGTGGTTTGTTAAGTTGGATGTGAAATCCCCGGGCTCAACCTGGGAACTGCATTCAAAACTGACTGACTAGAGTATGGTAGAGGGTGGTGGAATTTCCTGTGTAGCGGTGAAATGCGTAGATATAGGAAGGAACACCAGTGGCGAAGGGCGACCACCTGGGACTGATACTGACACTGAGGTGCGAAAGCGTGGGGGAGCAAACAGGGATTAGATACCCTGGGTAGTCCACGCCGTAAACGATGTCAACTAGCCGTTGGGGAGCCTTGAGCTCTTAGTGGGCGCAGCTAAACGCATTAAA
>Aa_803 HD4P06E03C63S9 orig_bc=ACACAC new_bc=ACACAC bc_diffs=0
TGGGGAATATTGGACAATGGGCGAAAGCCTGATCCAGCCATGCCGCGTGTGTGAAGAAGGTCTTCGGATTGTAAAGCACTTTAAGTTGGGAGGAAGGGCCGTTACCTAATACGTGATGGTTTTGACGTTACCGACAGAATAAGCACCGGCTAACTCTGTGCCAGCAGCCGCGGTAATACAGAGGGTGCAAGCGTTAATCGGAATTACTGGGCGTAAAGCGCGCGTAGGTGGTTTGTTAAGTTGGATGTGAAATCCCCGGGCTCAACCTGGGAACTGCATTCAAAACTGACTGACTAGAGTATGGTAGAGGGTGGTGGAATTTCCTGTGTAGCGGTGAAATGCGTAGATATAGGAAGGAACACCAGTGGCGAAGGGCGACCACCTGGGACTGATACTGACACTGAGGTGCGAAAGCGTGGGGGAGCAAACAGGGATTAGATACCCTGGGTAGTCCACGCCGTAAACGATGTCAACTAGCCGTTGGGGAGCCTTGAGCTCTTAGTGGGCGCAGCTAAACGCATTAAA
>Aa_2466 HD4P06E03DE57D orig_bc=ACACAC new_bc=ACACAC bc_diffs=0
TGGGGAATATTGGACAATGGGCGAAAGCCTGATCCAGCCATGCCGCGTGTGTGAAGAAGGTCTTCGGATTGTAAAGCACTTTAAGTTGGGAGGAAGGGCCGTTACCTAATACGTGATGGTTTTGACGTTACCGACAGAATAAGCACCGGCTAACTCTGTGCCAGCAGCCGCGGTAATACAGAGGGTGCAAGCGTTAATCGGAATTACTGGGCGTAAAGCGCGCGTAGGTGGTTTGTTAAGTTGGATGTGAAATCCCCGGGCTCAACCTGGGAACTGCATTCAAAACTGACTGACTAGAGTATGGTAGAGGGTGGTGGAATTTCCTGTGTAGCGGTGAAATGCGTAGATATAGGAAGGAACACCAGTGGCGAAGGGCGACCACCTGGGACTGATACTGACACTGAGGTGCGAAAGCGTGGGGGAGCAAACAGGGATTAGATACCCTGGGTAGTCCACGCCGTAAACGATGTCAACTAGCCGTTGGGGAGCCTTGAGCTCTTAGTGGGCGCAGCTAAACGCATTAAA
>Aa_533 HD4P06E03C4A24 orig_bc=ACACAC new_bc=ACACAC bc_diffs=0
TGGGGAATATTGGACAATGGGCGAAAGCCTGATCCAGCCATGCCGCGTGTGTGAAGAAGGTCTTCGGATTGTAAAGCACTTTAAGTTGGGAGGAAGGGCCGTTACCTAATACGTGATGGTTTTGACGTTACCGACAGAATAAGCACCGGCTAACTCTGTGCCAGCAGCCGCGGTAATACAGAGGGTGCAAGCGTTAATCGGAATTACTGGGCGTAAAGCGCGCGTAGGTGGTTTGTTAAGTTGGATGTGAAATCCCCGGGCTCAACCTGGGAACTGCATTCAAAACTGACTGACTAGAGTATGGTAGAGGGTGGTGGAATTTCCTGTGTAGCGGTGAAATGCGTAGATATAGGAAGGAACACCAGTGGCGAAGGGCGACCACCTGGGACTGATACTGACACTGAGGTGCGAAAGCGTGGGGGAGCAAACAGGGATTAGATACCCTGGGTAGTCCACGCCGTAAACGATGTCAACTAGCCGTTGGGGAGCCTTGAGCTCTTAGTGGGCGCAGCTAAACGCATTAAA
>Aa_103 HD4P06E03C0WDA orig_bc=ACACAC new_bc=ACACAC bc_diffs=0
TGGGGAATATTGGACAATGGGCGAAAGCCTGATCCAGCCATGCCGCGTGTGTGAAGAAGGTCTTCGGATTGTAAAGCACTTTAAGTTGGGAGGAAGGGCCGTTACCTAATACGTGATGGTTTTGACGTTACCGACAGAATAAGCACCGGCTAACTCTGTGCCAGCAGCCGCGGTAATACAGAGGGTGCAAGCGTTAATCGGAATTACTGGGCGTAAAGCGCGCGTAGGTGGTTTGTTAAGTTGGATGTGAAATCCCCGGGCTCAACCTGGGAACTGCATTCAAAACTGACTGACTAGAGTATGGTAGAGGGTGGTGGAATTTCCTGTGTAGCGGTGAAATGCGTAGATATAGGAAGGAACACCAGTGGCGAAGGGCGACCACCTGGGACTGATACTGACACTGAGGTGCGAAAGCGTGGGGGAGCAAACAGGGATTAGATACCCTGGGTAGTCCACGCCGTAAACGATGTCAACTAGCCGTTGGGGAGCCTTGAGCTCTTAGTGGGCGCAGCTAAACGCATTAAA
>Aa_2017 HD4P06E03DB9JK orig_bc=ACACAC new_bc=ACACAC bc_diffs=0
TGGGGAATATTGGACAATGGGCGAAAGCCTGATCCAGCCATGCCGCGTGTGTGAAGAAGGTCTTCGGATTGTAAAGCACTTTAAGTTGGGAGGAAGGGCCGTTACCTAATACGTGATGGTTTTGACGTTACCGACAGAATAAGCACCGGCTAACTCTGTGCCAGCAGCCGCGGTAATACAGAGGGTGCAAGCGTTAATCGGAATTACTGGGCGTAAAGCGCGCGTAGGTGGTTTGTTAAGTTGGATGTGAAATCCCCGGGCTCAACCTGGGAACTGCATTCAAAACTGACTGACTAGAGTATGGTAGAGGGTGGTGGAATTTCCTGTGTAGCGGTGAAATGCGTAGATATAGGAAGGAACACCAGTGGCGAAGGGCGACCACCTGGGACTGATACTGACACTGAGGTGCGAAAGCGTGGGGGAGCAAACAGGGATTAGATACCCTGGGTAGTCCACGCCGTAAACGATGTCAACTAGCCGTTGGGGAGCCTTGAGCTCTTAGTGGGCGCAGCTAAACGCATTAAA
>Aa_2891 HD4P06E03DGXGT orig_bc=ACACAC new_bc=ACACAC bc_diffs=0
TGGGGAATATTGGACAATGGGCGAAAGCCTGATCCAGCCATGCCGCGTGTGTGAAGAAGGTCTTCGGATTGTAAAGCACTTTAAGTTGGGAGGAAGGGCCGTTACCTAATACGTGATGGTTTTGACGTTACCGACAGAATAAGCACCGGCTAACTCTGTGCCAGCAGCCGCGGTAATACAGAGGGTGCAAGCGTTAATCGGAATTACTGGGCGTAAAGCGCGCGTAGGTGGTTTGTTAAGTTGGATGTGAAATCCCCGGGCTCAACCTGGGAACTGCATTCAAAACTGACTGACTAGAGTATGGTAGAGGGTGGTGGAATTTCCTGTGTAGCGGTGAAATGCGTAGATATAGGAAGGAACACCAGTGGCGAAGGGCGACCACCTGGGACTGATACTGACACTGAGGTGCGAAAGCGTGGGGGAGCAAACAGGGATTAGATACCCTGGGTAGTCCACGCCGTAAACGATGTCAACTAGCCGTTGGGGAGCCTTGAGCTCTTAGTGGGCGCAGCTAAACGCATTAAA
>Aa_984 HD4P06E03C7BGD orig_bc=ACACAC new_bc=ACACAC bc_diffs=0
TGGGGAATATTGGACAATGGGCGAAAGCCTGATCCAGCCATGCCGCGTGTGTGAAGAAGGTCTTCGGATTGTAAAGCACTTTAAGTTGGGAGGAAGGGCCGTTACCTAATACGTGATGGTTTTGACGTTACCGACAGAATAAGCACCGGCTAACTCTGTGCCAGCAGCCGCGGTAATACAGAGGGTGCAAGCGTTAATCGGAATTACTGGGCGTAAAGCGCGCGTAGGTGGTTTGTTAAGTTGGATGTGAAATCCCCGGGCTCAACCTGGGAACTGCATTCAAAACTGACTGACTAGAGTATGGTAGAGGGTGGTGGAATTTCCTGTGTAGCGGTGAAATGCGTAGATATAGGAAGGAACACCAGTGGCGAAGGGCGACCACCTGGGACTGATACTGACACTGAGGTGCGAAAGCGTGGGGGAGCAAACAGGGATTAGATACCCTGGGTAGTCCACGCCGTAAACGATGTCAACTAGCCGTTGGGGAGCCTTGAGCTCTTAGTGGGCGCAGCTAAACGCATTAAA
>Aa_2584 HD4P06E03DEW15 orig_bc=ACACAC new_bc=ACACAC bc_diffs=0
TGGGGAATATTGGACAATGGGCGAAAGCCTGATCCAGCCATGCCGCGTGTGTGAAGAAGGTCTTCGGATTGTAAAGCACTTTAAGTTGGGAGGAAGGGCCGTTACCTAATACGTGATGGTTTTGACGTTACCGACAGAATAAGCACCGGCTAACTCTGTGCCAGCAGCCGCGGTAATACAGAGGGTGCAAGCGTTAATCGGAATTACTGGGCGTAAAGCGCGCGTAGGTGGTTTGTTAAGTTGGATGTGAAATCCCCGGGCTCAACCTGGGAACTGCATTCAAAACTGACTGACTAGAGTATGGTAGAGGGTGGTGGAATTTCCTGTGTAGCGGTGAAATGCGTAGATATAGGAAGGAACACCAGTGGCGAAGGGCGACCACCTGGGACTGATACTGACACTGAGGTGCGAAAGCGTGGGGGAGCAAACAGGGATTAGATACCCTGGGTAGTCCACGCCGTAAACGATGTCAACTAGCCGTTGGGGAGCCTTGAGCTCTTAGTGGGCGCAGCTAAACGCATTAAA
>Aa_1094 HD4P06E03C8654 orig_bc=ACACAC new_bc=ACACAC bc_diffs=0
TGGGGAATATTGGACAATGGGCGAAAGCCTGATCCAGCCATGCCGCGTGTGTGAAGAAGGTCTTCGGATTGTAAAGCACTTTAAGTTGGGAGGAAGGGCCGTTACCTAATACGTGATGGTTTTGACGTTACCGACAGAATAAGCACCGGCTAACTCTGTGCCAGCAGCCGCGGTAATACAGAGGGTGCAAGCGTTAATCGGAATTACTGGGCGTAAAGCGCGCGTAGGTGGTTTGTTAAGTTGGATGTGAAATCCCCGGGCTCAACCTGGGAACTGCATTCAAAACTGACTGACTAGAGTATGGTAGAGGGTGGTGGAATTTCCTGTGTAGCGGTGAAATGCGTAGATATAGGAAGGAACACCAGTGGCGAAGGGCGACCACCTGGGACTGATACTGACACTGAGGTGCGAAAGCGTGGGGGAGCAAACAGGGATTAGATACCCTGGGTAGTCCACGCCGTAAACGATGTCAACTAGCCGTTGGGGAGCCTTGAGCTCTTAGTGGGCGCAGCTAAACGCATTAAA
>Aa_3862 HD4P06E03DMOXX orig_bc=ACACAC new_bc=ACACAC bc_diffs=0
TGGGGAATATTGGACAATGGGCGAAAGCCTGATCCAGCCATGCCGCGTGTGTGAAGAAGGTCTTCGGATTGTAAAGCACTTTAAGTTGGGAGGAAGGGCCGTTACCTAATACGTGATGGTTTTGACGTTACCGACAGAATAAGCACCGGCTAACTCTGTGCCAGCAGCCGCGGTAATACAGAGGGTGCAAGCGTTAATCGGAATTACTGGGCGTAAAGCGCGCGTAGGTGGTTTGTTAAGTTGGATGTGAAATCCCCGGGCTCAACCTGGGAACTGCATTCAAAACTGACTGACTAGAGTATGGTAGAGGGTGGTGGAATTTCCTGTGTAGCGGTGAAATGCGTAGATATAGGAAGGAACACCAGTGGCGAAGGGCGACCACCTGGGACTGATACTGACACTGAGGTGCGAAAGCGTGGGGGAGCAAACAGGGATTAGATACCCTGGGTAGTCCACGCCGTAAACGATGTCAACTAGCCGTTGGGGAGCCTTGAGCTCTTAGTGGGCGCAGCTAAACGCATTAAA
>Aa_3349 HD4P06E03DJKSG orig_bc=ACACAC new_bc=ACACAC bc_diffs=0
TGGGGAATATTGGACAATGGGCGAAAGCCTGATCCAGCCATGCCGCGTGTGTGAAGAAGGTCTTCGGATTGTAAAGCACTTTAAGTTGGGAGGAAGGGCCGTTACCTAATACGTGATGGTTTTGACGTTACCGACAGAATAAGCACCGGCTAACTCTGTGCCAGCAGCCGCGGTAATACAGAGGGTGCAAGCGTTAATCGGAATTACTGGGCGTAAAGCGCGCGTAGGTGGTTTGTTAAGTTGGATGTGAAATCCCCGGGCTCAACCTGGGAACTGCATTCAAAACTGACTGACTAGAGTATGGTAGAGGGTGGTGGAATTTCCTGTGTAGCGGTGAAATGCGTAGATATAGGAAGGAACACCAGTGGCGAAGGGCGACCACCTGGGACTGATACTGACACTGAGGTGCGAAAGCGTGGGGGAGCAAACAGGGATTAGATACCCTGGGTAGTCCACGCCGTAAACGATGTCAACTAGCCGTTGGGGAGCCTTGAGCTCTTAGTGGGCGCAGCTAAACGCATTAAA
>Aa_4422 HD4P06E03DQHK2 orig_bc=ACACAC new_bc=ACACAC bc_diffs=0
TGGGGAATATTGGACAATGGGCGAAAGCCTGATCCAGCCATGCCGCGTGTGTGAAGAAGGTCTTCGGATTGTAAAGCACTTTAAGTTGGGAGGAAGGGCCGTTACCTAATACGTGATGGTTTTGACGTTACCGACAGAATAAGCACCGGCTAACTCTGTGCCAGCAGCCGCGGTAATACAGAGGGTGCAAGCGTTAATCGGAATTACTGGGCGTAAAGCGCGCGTAGGTGGTTTGTTAAGTTGGATGTGAAATCCCCGGGCTCAACCTGGGAACTGCATTCAAAACTGACTGACTAGAGTATGGTAGAGGGTGGTGGAATTTCCTGTGTAGCGGTGAAATGCGTAGATATAGGAAGGAACACCAGTGGCGAAGGGCGACCACCTGGGACTGATACTGACACTGAGGTGCGAAAGCGTGGGGGAGCAAACAGGGATTAGATACCCTGGGTAGTCCACGCCGTAAACGATGTCAACTAGCCGTTGGGGAGCCTTGAGCTCTTAGTGGGCGCAGCTAAACGCATTAAA
>Aa_3202 HD4P06E03DIR14 orig_bc=ACACAC new_bc=ACACAC bc_diffs=0
TGGGGAATATTGGACAATGGGCGAAAGCCTGATCCAGCCATGCCGCGTGTGTGAAGAAGGTCTTCGGATTGTAAAGCACTTTAAGTTGGGAGGAAGGGCCGTTACCTAATACGTGATGGTTTTGACGTTACCGACAGAATAAGCACCGGCTAACTCTGTGCCAGCAGCCGCGGTAATACAGAGGGTGCAAGCGTTAATCGGAATTACTGGGCGTAAAGCGCGCGTAGGTGGTTTGTTAAGTTGGATGTGAAATCCCCGGGCTCAACCTGGGAACTGCATTCAAAACTGACTGACTAGAGTATGGTAGAGGGTGGTGGAATTTCCTGTGTAGCGGTGAAATGCGTAGATATAGGAAGGAACACCAGTGGCGAAGGGCGACCACCTGGGACTGATACTGACACTGAGGTGCGAAAGCGTGGGGGAGCAAACAGGGATTAGATACCCTGGGTAGTCCACGCCGTAAACGATGTCAACTAGCCGTTGGGGAGCCTTGAGCTCTTAGTGGGCGCAGCTAAACGCATTAAA
>Aa_3125 HD4P06E03DIA82 orig_bc=ACACAC new_bc=ACACAC bc_diffs=0
TGGGGAATATTGGACAATGGGCGAAAGCCTGATCCAGCCATGCCGCGTGTGTGAAGAAGGTCTTCGGATTGTAAAGCACTTTAAGTTGGGAGGAAGGGCCGTTACCTAATACGTGATGGTTTTGACGTTACCGACAGAATAAGCACCGGCTAACTCTGTGCCAGCAGCCGCGGTAATACAGAGGGTGCAAGCGTTAATCGGAATTACTGGGCGTAAAGCGCGCGTAGGTGGTTTGTTAAGTTGGATGTGAAATCCCCGGGCTCAACCTGGGAACTGCATTCAAAACTGACTGACTAGAGTATGGTAGAGGGTGGTGGAATTTCCTGTGTAGCGGTGAAATGCGTAGATATAGGAAGGAACACCAGTGGCGAAGGGCGACCACCTGGGACTGATACTGACACTGAGGTGCGAAAGCGTGGGGGAGCAAACAGGGATTAGATACCCTGGGTAGTCCACGCCGTAAACGATGTCAACTAGCCGTTGGGGAGCCTTGAGCTCTTAGTGGGCGCAGCTAAACGCATTAAA
>Aa_1594 HD4P06E03CY78U orig_bc=ACACAC new_bc=ACACAC bc_diffs=0
TGGGGAATATTGGACAATGGGCGAAAGCCTGATCCAGCCATGCCGCGTGTGTGAAGAAGGTCTTCGGATTGTAAAGCACTTTAAGTTGGGAGGAAGGGCCGTTACCTAATACGTGATGGTTTTGACGTTACCGACAGAATAAGCACCGGCTAACTCTGTGCCAGCAGCCGCGGTAATACAGAGGGTGCAAGCGTTAATCGGAATTACTGGGCGTAAAGCGCGCGTAGGTGGTTTGTTAAGTTGGATGTGAAATCCCCGGGCTCAACCTGGGAACTGCATTCAAAACTGACTGACTAGAGTATGGTAGAGGGTGGTGGAATTTCCTGTGTAGCGGTGAAATGCGTAGATATAGGAAGGAACACCAGTGGCGAAGGGCGACCACCTGGGACTGATACTGACACTGAGGTGCGAAAGCGTGGGGGAGCAAACAGGGATTAGATACCCTGGGTAGTCCACGCCGTAAACGATGTCAACTAGCCGTTGGGGAGCCTTGAGCTCTTAGTGGGCGCAGCTAAACGCATTAAA
>Aa_407 HD4P06E03C3D0Y orig_bc=ACACAC new_bc=ACACAC bc_diffs=0
TGGGGAATATTGGACAATGGGCGAAAGCCTGATCCAGCCATGCCGCGTGTGTGAAGAAGGTCTTCGGATTGTAAAGCACTTTAAGTTGGGAGGAAGGGCCGTTACCTAATACGTGATGGTTTTGACGTTACCGACAGAATAAGCACCGGCTAACTCTGTGCCAGCAGCCGCGGTAATACAGAGGGTGCAAGCGTTAATCGGAATTACTGGGCGTAAAGCGCGCGTAGGTGGTTTGTTAAGTTGGATGTGAAATCCCCGGGCTCAACCTGGGAACTGCATTCAAAACTGACTGACTAGAGTATGGTAGAGGGTGGTGGAATTTCCTGTGTAGCGGTGAAATGCGTAGATATAGGAAGGAACACCAGTGGCGAAGGGCGACCACCTGGGACTGATACTGACACTGAGGTGCGAAAGCGTGGGGGAGCAAACAGGGATTAGATACCCTGGGTAGTCCACGCCGTAAACGATGTCAACTAGCCGTTGGGGAGCCTTGAGCTCTTAGTGGGCGCAGCTAAACGCATTAAA
>Aa_1220 HD4P06E03C917P orig_bc=ACACAC new_bc=ACACAC bc_diffs=0
TGGGGAATATTGGACAATGGGCGAAAGCCTGATCCAGCCATGCCGCGTGTGTGAAGAAGGTCTTCGGATTGTAAAGCACTTTAAGTTGGGAGGAAGGGCCGTTACCTAATACGTGATGGTTTTGACGTTACCGACAGAATAAGCACCGGCTAACTCTGTGCCAGCAGCCGCGGTAATACAGAGGGTGCAAGCGTTAATCGGAATTACTGGGCGTAAAGCGCGCGTAGGTGGTTTGTTAAGTTGGATGTGAAATCCCCGGGCTCAACCTGGGAACTGCATTCAAAACTGACTGACTAGAGTATGGTAGAGGGTGGTGGAATTTCCTGTGTAGCGGTGAAATGCGTAGATATAGGAAGGAACACCAGTGGCGAAGGGCGACCACCTGGGACTGATACTGACACTGAGGTGCGAAAGCGTGGGGGAGCAAACAGGGATTAGATACCCTGGGTAGTCCACGCCGTAAACGATGTCAACTAGCCGTTGGGGAGCCTTGAGCTCTTAGTGGGCGCAGCTAAACGCATTAAA
>Aa_1424 HD4P06E03CWPUB orig_bc=ACACAC new_bc=ACACAC bc_diffs=0
TGGGGAATATTGGACAATGGGCGAAAGCCTGATCCAGCCATGCCGCGTGTGTGAAGAAGGTCTTCGGATTGTAAAGCACTTTAAGTTGGGAGGAAGGGCCGTTACCTAATACGTGATGGTTTTGACGTTACCGACAGAATAAGCACCGGCTAACTCTGTGCCAGCAGCCGCGGTAATACAGAGGGTGCAAGCGTTAATCGGAATTACTGGGCGTAAAGCGCGCGTAGGTGGTTTGTTAAGTTGGATGTGAAATCCCCGGGCTCAACCTGGGAACTGCATTCAAAACTGACTGACTAGAGTATGGTAGAGGGTGGTGGAATTTCCTGTGTAGCGGTGAAATGCGTAGATATAGGAAGGAACACCAGTGGCGAAGGGCGACCACCTGGGACTGATACTGACACTGAGGTGCGAAAGCGTGGGGGAGCAAACAGGGATTAGATACCCTGGGTAGTCCACGCCGTAAACGATGTCAACTAGCCGTTGGGGAGCCTTGAGCTCTTAGTGGGCGCAGCTAAACGCATTAAA
>Aa_3681 HD4P06E03DLIG9 orig_bc=ACACAC new_bc=ACACAC bc_diffs=0
TGGGGAATATTGGACAATGGGCGAAAGCCTGATCCAGCCATGCCGCGTGTGTGAAGAAGGTCTTCGGATTGTAAAGCACTTTAAGTTGGGAGGAAGGGCCGTTACCTAATACGTGATGGTTTTGACGTTACCGACAGAATAAGCACCGGCTAACTCTGTGCCAGCAGCCGCGGTAATACAGAGGGTGCAAGCGTTAATCGGAATTACTGGGCGTAAAGCGCGCGTAGGTGGTTTGTTAAGTTGGATGTGAAATCCCCGGGCTCAACCTGGGAACTGCATTCAAAACTGACTGACTAGAGTATGGTAGAGGGTGGTGGAATTTCCTGTGTAGCGGTGAAATGCGTAGATATAGGAAGGAACACCAGTGGCGAAGGGCGACCACCTGGGACTGATACTGACACTGAGGTGCGAAAGCGTGGGGGAGCAAACAGGGATTAGATACCCTGGGTAGTCCACGCCGTAAACGATGTCAACTAGCCGTTGGGGAGCCTTGAGCTCTTAGTGGGCGCAGCTAAACGCATTAAA
>Aa_2553 HD4P06E03DEPWP orig_bc=ACACAC new_bc=ACACAC bc_diffs=0
TGGGGAATATTGGACAATGGGCGAAAGCCTGATCCAGCCATGCCGCGTGTGTGAAGAAGGTCTTCGGATTGTAAAGCACTTTAAGTTGGGAGGAAGGGCCGTTACCTAATACGTGATGGTTTTGACGTTACCGACAGAATAAGCACCGGCTAACTCTGTGCCAGCAGCCGCGGTAATACAGAGGGTGCAAGCGTTAATCGGAATTACTGGGCGTAAAGCGCGCGTAGGTGGTTTGTTAAGTTGGATGTGAAATCCCCGGGCTCAACCTGGGAACTGCATTCAAAACTGACTGACTAGAGTATGGTAGAGGGTGGTGGAATTTCCTGTGTAGCGGTGAAATGCGTAGATATAGGAAGGAACACCAGTGGCGAAGGGCGACCACCTGGGACTGATACTGACACTGAGGTGCGAAAGCGTGGGGGAGCAAACAGGGATTAGATACCCTGGGTAGTCCACGCCGTAAACGATGTCAACTAGCCGTTGGGGAGCCTTGAGCTCTTAGTGGGCGCAGCTAAACGCATTAAA
>Aa_3744 HD4P06E03DLY8A orig_bc=ACACAC new_bc=ACACAC bc_diffs=0
TGGGGAATATTGGACAATGGGCGAAAGCCTGATCCAGCCATGCCGCGTGTGTGAAGAAGGTCTTCGGATTGTAAAGCACTTTAAGTTGGGAGGAAGGGCCGTTACCTAATACGTGATGGTTTTGACGTTACCGACAGAATAAGCACCGGCTAACTCTGTGCCAGCAGCCGCGGTAATACAGAGGGTGCAAGCGTTAATCGGAATTACTGGGCGTAAAGCGCGCGTAGGTGGTTTGTTAAGTTGGATGTGAAATCCCCGGGCTCAACCTGGGAACTGCATTCAAAACTGACTGACTAGAGTATGGTAGAGGGTGGTGGAATTTCCTGTGTAGCGGTGAAATGCGTAGATATAGGAAGGAACACCAGTGGCGAAGGGCGACCACCTGGGACTGATACTGACACTGAGGTGCGAAAGCGTGGGGGAGCAAACAGGGATTAGATACCCTGGGTAGTCCACGCCGTAAACGATGTCAACTAGCCGTTGGGGAGCCTTGAGCTCTTAGTGGGCGCAGCTAAACGCATTAAA
>Aa_2458 HD4P06E03DE3OR orig_bc=ACACAC new_bc=ACACAC bc_diffs=0
TGGGGAATATTGGACAATGGGCGAAAGCCTGATCCAGCCATGCCGCGTGTGTGAAGAAGGTCTTCGGATTGTAAAGCACTTTAAGTTGGGAGGAAGGGCCGTTACCTAATACGTGATGGTTTTGACGTTACCGACAGAATAAGCACCGGCTAACTCTGTGCCAGCAGCCGCGGTAATACAGAGGGTGCAAGCGTTAATCGGAATTACTGGGCGTAAAGCGCGCGTAGGTGGTTTGTTAAGTTGGATGTGAAATCCCCGGGCTCAACCTGGGAACTGCATTCAAAACTGACTGACTAGAGTATGGTAGAGGGTGGTGGAATTTCCTGTGTAGCGGTGAAATGCGTAGATATAGGAAGGAACACCAGTGGCGAAGGGCGACCACCTGGGACTGATACTGACACTGAGGTGCGAAAGCGTGGGGGAGCAAACAGGGATTAGATACCCTGGGTAGTCCACGCCGTAAACGATGTCAACTAGCCGTTGGGGAGCCTTGAGCTCTTAGTGGGCGCAGCTAAACGCATTAAA
>Aa_381 HD4P06E03C37PX orig_bc=ACACAC new_bc=ACACAC bc_diffs=0
TGGGGAATATTGGACAATGGGCGAAAGCCTGATCCAGCCATGCCGCGTGTGTGAAGAAGGTCTTCGGATTGTAAAGCACTTTAAGTTGGGAGGAAGGGCCGTTACCTAATACGTGATGGTTTTGACGTTACCGACAGAATAAGCACCGGCTAACTCTGTGCCAGCAGCCGCGGTAATACAGAGGGTGCAAGCGTTAATCGGAATTACTGGGCGTAAAGCGCGCGTAGGTGGTTTGTTAAGTTGGATGTGAAATCCCCGGGCTCAACCTGGGAACTGCATTCAAAACTGACTGACTAGAGTATGGTAGAGGGTGGTGGAATTTCCTGTGTAGCGGTGAAATGCGTAGATATAGGAAGGAACACCAGTGGCGAAGGGCGACCACCTGGGACTGATACTGACACTGAGGTGCGAAAGCGTGGGGGAGCAAACAGGGATTAGATACCCTGGGTAGTCCACGCCGTAAACGATGTCAACTAGCCGTTGGGGAGCCTTGAGCTCTTAGTGGGCGCAGCTAAACGCATTAAA
>Aa_3388 HD4P06E03DJSLB orig_bc=ACACAC new_bc=ACACAC bc_diffs=0
TGGGGAATATTGGACAATGGGCGAAAGCCTGATCCAGCCATGCCGCGTGTGTGAAGAAGGTCTTCGGATTGTAAAGCACTTTAAGTTGGGAGGAAGGGCCGTTACCTAATACGTGATGGTTTTGACGTTACCGACAGAATAAGCACCGGCTAACTCTGTGCCAGCAGCCGCGGTAATACAGAGGGTGCAAGCGTTAATCGGAATTACTGGGCGTAAAGCGCGCGTAGGTGGTTTGTTAAGTTGGATGTGAAATCCCCGGGCTCAACCTGGGAACTGCATTCAAAACTGACTGACTAGAGTATGGTAGAGGGTGGTGGAATTTCCTGTGTAGCGGTGAAATGCGTAGATATAGGAAGGAACACCAGTGGCGAAGGGCGACCACCTGGGACTGATACTGACACTGAGGTGCGAAAGCGTGGGGGAGCAAACAGGGATTAGATACCCTGGGTAGTCCACGCCGTAAACGATGTCAACTAGCCGTTGGGGAGCCTTGAGCTCTTAGTGGGCGCAGCTAAACGCATTAAA
>Aa_3267 HD4P06E03DJ41M orig_bc=ACACAC new_bc=ACACAC bc_diffs=0
TGGGGAATATTGGACAATGGGCGAAAGCCTGATCCAGCCATGCCGCGTGTGTGAAGAAGGTCTTCGGATTGTAAAGCACTTTAAGTTGGGAGGAAGGGCCGTTACCTAATACGTGATGGTTTTGACGTTACCGACAGAATAAGCACCGGCTAACTCTGTGCCAGCAGCCGCGGTAATACAGAGGGTGCAAGCGTTAATCGGAATTACTGGGCGTAAAGCGCGCGTAGGTGGTTTGTTAAGTTGGATGTGAAATCCCCGGGCTCAACCTGGGAACTGCATTCAAAACTGACTGACTAGAGTATGGTAGAGGGTGGTGGAATTTCCTGTGTAGCGGTGAAATGCGTAGATATAGGAAGGAACACCAGTGGCGAAGGGCGACCACCTGGGACTGATACTGACACTGAGGTGCGAAAGCGTGGGGGAGCAAACAGGGATTAGATACCCTGGGTAGTCCACGCCGTAAACGATGTCAACTAGCCGTTGGGGAGCCTTGAGCTCTTAGTGGGCGCAGCTAAACGCATTAAA
>Aa_723 HD4P06E03C5M9U orig_bc=ACACAC new_bc=ACACAC bc_diffs=0
TGGGGAATATTGGACAATGGGCGAAAGCCTGATCCAGCCATGCCGCGTGTGTGAAGAAGGTCTTCGGATTGTAAAGCACTTTAAGTTGGGAGGAAGGGCCGTTACCTAATACGTGATGGTTTTGACGTTACCGACAGAATAAGCACCGGCTAACTCTGTGCCAGCAGCCGCGGTAATACAGAGGGTGCAAGCGTTAATCGGAATTACTGGGCGTAAAGCGCGCGTAGGTGGTTTGTTAAGTTGGATGTGAAATCCCCGGGCTCAACCTGGGAACTGCATTCAAAACTGACTGACTAGAGTATGGTAGAGGGTGGTGGAATTTCCTGTGTAGCGGTGAAATGCGTAGATATAGGAAGGAACACCAGTGGCGAAGGGCGACCACCTGGGACTGATACTGACACTGAGGTGCGAAAGCGTGGGGGAGCAAACAGGGATTAGATACCCTGGGTAGTCCACGCCGTAAACGATGTCAACTAGCCGTTGGGGAGCCTTGAGCTCTTAGTGGGCGCAGCTAAACGCATTAAA
>Aa_2056 HD4P06E03DBH2J orig_bc=ACACAC new_bc=ACACAC bc_diffs=0
TGGGGAATATTGGACAATGGGCGAAAGCCTGATCCAGCCATGCCGCGTGTGTGAAGAAGGTCTTCGGATTGTAAAGCACTTTAAGTTGGGAGGAAGGGCCGTTACCTAATACGTGATGGTTTTGACGTTACCGACAGAATAAGCACCGGCTAACTCTGTGCCAGCAGCCGCGGTAATACAGAGGGTGCAAGCGTTAATCGGAATTACTGGGCGTAAAGCGCGCGTAGGTGGTTTGTTAAGTTGGATGTGAAATCCCCGGGCTCAACCTGGGAACTGCATTCAAAACTGACTGACTAGAGTATGGTAGAGGGTGGTGGAATTTCCTGTGTAGCGGTGAAATGCGTAGATATAGGAAGGAACACCAGTGGCGAAGGGCGACCACCTGGGACTGATACTGACACTGAGGTGCGAAAGCGTGGGGGAGCAAACAGGGATTAGATACCCTGGGTAGTCCACGCCGTAAACGATGTCAACTAGCCGTTGGGGAGCCTTGAGCTCTTAGTGGGCGCAGCTAAACGCATTAAA
>Aa_3208 HD4P06E03DISYX orig_bc=ACACAC new_bc=ACACAC bc_diffs=0
TGGGGAATATTGGACAATGGGCGAAAGCCTGATCCAGCCATGCCGCGTGTGTGAAGAAGGTCTTCGGATTGTAAAGCACTTTAAGTTGGGAGGAAGGGCCGTTACCTAATACGTGATGGTTTTGACGTTACCGACAGAATAAGCACCGGCTAACTCTGTGCCAGCAGCCGCGGTAATACAGAGGGTGCAAGCGTTAATCGGAATTACTGGGCGTAAAGCGCGCGTAGGTGGTTTGTTAAGTTGGATGTGAAATCCCCGGGCTCAACCTGGGAACTGCATTCAAAACTGACTGACTAGAGTATGGTAGAGGGTGGTGGAATTTCCTGTGTAGCGGTGAAATGCGTAGATATAGGAAGGAACACCAGTGGCGAAGGGCGACCACCTGGGACTGATACTGACACTGAGGTGCGAAAGCGTGGGGGAGCAAACAGGGATTAGATACCCTGGGTAGTCCACGCCGTAAACGATGTCAACTAGCCGTTGGGGAGCCTTGAGCTCTTAGTGGGCGCAGCTAAACGCATTAAA
>Aa_1099 HD4P06E03C87TW orig_bc=ACACAC new_bc=ACACAC bc_diffs=0
TGGGGAATATTGGACAATGGGCGAAAGCCTGATCCAGCCATGCCGCGTGTGTGAAGAAGGTCTTCGGATTGTAAAGCACTTTAAGTTGGGAGGAAGGGCCGTTACCTAATACGTGATGGTTTTGACGTTACCGACAGAATAAGCACCGGCTAACTCTGTGCCAGCAGCCGCGGTAATACAGAGGGTGCAAGCGTTAATCGGAATTACTGGGCGTAAAGCGCGCGTAGGTGGTTTGTTAAGTTGGATGTGAAATCCCCGGGCTCAACCTGGGAACTGCATTCAAAACTGACTGACTAGAGTATGGTAGAGGGTGGTGGAATTTCCTGTGTAGCGGTGAAATGCGTAGATATAGGAAGGAACACCAGTGGCGAAGGGCGACCACCTGGGACTGATACTGACACTGAGGTGCGAAAGCGTGGGGGAGCAAACAGGGATTAGATACCCTGGGTAGTCCACGCCGTAAACGATGTCAACTAGCCGTTGGGGAGCCTTGAGCTCTTAGTGGGCGCAGCTAAACGCATTAAA
>Aa_2510 HD4P06E03DEFL1 orig_bc=ACACAC new_bc=ACACAC bc_diffs=0
TGGGGAATATTGGACAATGGGCGAAAGCCTGATCCAGCCATGCCGCGTGTGTGAAGAAGGTCTTCGGATTGTAAAGCACTTTAAGTTGGGAGGAAGGGCCGTTACCTAATACGTGATGGTTTTGACGTTACCGACAGAATAAGCACCGGCTAACTCTGTGCCAGCAGCCGCGGTAATACAGAGGGTGCAAGCGTTAATCGGAATTACTGGGCGTAAAGCGCGCGTAGGTGGTTTGTTAAGTTGGATGTGAAATCCCCGGGCTCAACCTGGGAACTGCATTCAAAACTGACTGACTAGAGTATGGTAGAGGGTGGTGGAATTTCCTGTGTAGCGGTGAAATGCGTAGATATAGGAAGGAACACCAGTGGCGAAGGGCGACCACCTGGGACTGATACTGACACTGAGGTGCGAAAGCGTGGGGGAGCAAACAGGGATTAGATACCCTGGGTAGTCCACGCCGTAAACGATGTCAACTAGCCGTTGGGGAGCCTTGAGCTCTTAGTGGGCGCAGCTAAACGCATTAAA
>Aa_3848 HD4P06E03DMLTY orig_bc=ACACAC new_bc=ACACAC bc_diffs=0
TGGGGAATATTGGACAATGGGCGAAAGCCTGATCCAGCCATGCCGCGTGTGTGAAGAAGGTCTTCGGATTGTAAAGCACTTTAAGTTGGGAGGAAGGGCCGTTACCTAATACGTGATGGTTTTGACGTTACCGACAGAATAAGCACCGGCTAACTCTGTGCCAGCAGCCGCGGTAATACAGAGGGTGCAAGCGTTAATCGGAATTACTGGGCGTAAAGCGCGCGTAGGTGGTTTGTTAAGTTGGATGTGAAATCCCCGGGCTCAACCTGGGAACTGCATTCAAAACTGACTGACTAGAGTATGGTAGAGGGTGGTGGAATTTCCTGTGTAGCGGTGAAATGCGTAGATATAGGAAGGAACACCAGTGGCGAAGGGCGACCACCTGGGACTGATACTGACACTGAGGTGCGAAAGCGTGGGGGAGCAAACAGGGATTAGATACCCTGGGTAGTCCACGCCGTAAACGATGTCAACTAGCCGTTGGGGAGCCTTGAGCTCTTAGTGGGCGCAGCTAAACGCATTAAA
>Aa_4191 HD4P06E03DOY1T orig_bc=ACACAC new_bc=ACACAC bc_diffs=0
TGGGGAATATTGGACAATGGGCGAAAGCCTGATCCAGCCATGCCGCGTGTGTGAAGAAGGTCTTCGGATTGTAAAGCACTTTAAGTTGGGAGGAAGGGCCGTTACCTAATACGTGATGGTTTTGACGTTACCGACAGAATAAGCACCGGCTAACTCTGTGCCAGCAGCCGCGGTAATACAGAGGGTGCAAGCGTTAATCGGAATTACTGGGCGTAAAGCGCGCGTAGGTGGTTTGTTAAGTTGGATGTGAAATCCCCGGGCTCAACCTGGGAACTGCATTCAAAACTGACTGACTAGAGTATGGTAGAGGGTGGTGGAATTTCCTGTGTAGCGGTGAAATGCGTAGATATAGGAAGGAACACCAGTGGCGAAGGGCGACCACCTGGGACTGATACTGACACTGAGGTGCGAAAGCGTGGGGGAGCAAACAGGGATTAGATACCCTGGGTAGTCCACGCCGTAAACGATGTCAACTAGCCGTTGGGGAGCCTTGAGCTCTTAGTGGGCGCAGCTAAACGCATTAAA
>Aa_3933 HD4P06E03DN66N orig_bc=ACACAC new_bc=ACACAC bc_diffs=0
TGGGGAATATTGGACAATGGGCGAAAGCCTGATCCAGCCATGCCGCGTGTGTGAAGAAGGTCTTCGGATTGTAAAGCACTTTAAGTTGGGAGGAAGGGCCGTTACCTAATACGTGATGGTTTTGACGTTACCGACAGAATAAGCACCGGCTAACTCTGTGCCAGCAGCCGCGGTAATACAGAGGGTGCAAGCGTTAATCGGAATTACTGGGCGTAAAGCGCGCGTAGGTGGTTTGTTAAGTTGGATGTGAAATCCCCGGGCTCAACCTGGGAACTGCATTCAAAACTGACTGACTAGAGTATGGTAGAGGGTGGTGGAATTTCCTGTGTAGCGGTGAAATGCGTAGATATAGGAAGGAACACCAGTGGCGAAGGGCGACCACCTGGGACTGATACTGACACTGAGGTGCGAAAGCGTGGGGGAGCAAACAGGGATTAGATACCCTGGGTAGTCCACGCCGTAAACGATGTCAACTAGCCGTTGGGGAGCCTTGAGCTCTTAGTGGGCGCAGCTAAACGCATTAAA
>Aa_3639 HD4P06E03DLAGT orig_bc=ACACAC new_bc=ACACAC bc_diffs=0
TGGGGAATATTGGACAATGGGCGAAAGCCTGATCCAGCCATGCCGCGTGTGTGAAGAAGGTCTTCGGATTGTAAAGCACTTTAAGTTGGGAGGAAGGGCCGTTACCTAATACGTGATGGTTTTGACGTTACCGACAGAATAAGCACCGGCTAACTCTGTGCCAGCAGCCGCGGTAATACAGAGGGTGCAAGCGTTAATCGGAATTACTGGGCGTAAAGCGCGCGTAGGTGGTTTGTTAAGTTGGATGTGAAATCCCCGGGCTCAACCTGGGAACTGCATTCAAAACTGACTGACTAGAGTATGGTAGAGGGTGGTGGAATTTCCTGTGTAGCGGTGAAATGCGTAGATATAGGAAGGAACACCAGTGGCGAAGGGCGACCACCTGGGACTGATACTGACACTGAGGTGCGAAAGCGTGGGGGAGCAAACAGGGATTAGATACCCTGGGTAGTCCACGCCGTAAACGATGTCAACTAGCCGTTGGGGAGCCTTGAGCTCTTAGTGGGCGCAGCTAAACGCATTAAA
>Aa_1227 HD4P06E03C92U1 orig_bc=ACACAC new_bc=ACACAC bc_diffs=0
TGGGGAATATTGGACAATGGGCGAAAGCCTGATCCAGCCATGCCGCGTGTGTGAAGAAGGTCTTCGGATTGTAAAGCACTTTAAGTTGGGAGGAAGGGCCGTTACCTAATACGTGATGGTTTTGACGTTACCGACAGAATAAGCACCGGCTAACTCTGTGCCAGCAGCCGCGGTAATACAGAGGGTGCAAGCGTTAATCGGAATTACTGGGCGTAAAGCGCGCGTAGGTGGTTTGTTAAGTTGGATGTGAAATCCCCGGGCTCAACCTGGGAACTGCATTCAAAACTGACTGACTAGAGTATGGTAGAGGGTGGTGGAATTTCCTGTGTAGCGGTGAAATGCGTAGATATAGGAAGGAACACCAGTGGCGAAGGGCGACCACCTGGGACTGATACTGACACTGAGGTGCGAAAGCGTGGGGGAGCAAACAGGGATTAGATACCCTGGGTAGTCCACGCCGTAAACGATGTCAACTAGCCGTTGGGGAGCCTTGAGCTCTTAGTGGGCGCAGCTAAACGCATTAAA
>Aa_3808 HD4P06E03DME2A orig_bc=ACACAC new_bc=ACACAC bc_diffs=0
TGGGGAATATTGGACAATGGGCGAAAGCCTGATCCAGCCATGCCGCGTGTGTGAAGAAGGTCTTCGGATTGTAAAGCACTTTAAGTTGGGAGGAAGGGCCGTTACCTAATACGTGATGGTTTTGACGTTACCGACAGAATAAGCACCGGCTAACTCTGTGCCAGCAGCCGCGGTAATACAGAGGGTGCAAGCGTTAATCGGAATTACTGGGCGTAAAGCGCGCGTAGGTGGTTTGTTAAGTTGGATGTGAAATCCCCGGGCTCAACCTGGGAACTGCATTCAAAACTGACTGACTAGAGTATGGTAGAGGGTGGTGGAATTTCCTGTGTAGCGGTGAAATGCGTAGATATAGGAAGGAACACCAGTGGCGAAGGGCGACCACCTGGGACTGATACTGACACTGAGGTGCGAAAGCGTGGGGGAGCAAACAGGGATTAGATACCCTGGGTAGTCCACGCCGTAAACGATGTCAACTAGCCGTTGGGGAGCCTTGAGCTCTTAGTGGGCGCAGCTAAACGCATTAAA
>Aa_1301 HD4P06E03C9LAX orig_bc=ACACAC new_bc=ACACAC bc_diffs=0
TGGGGAATATTGGACAATGGGCGAAAGCCTGATCCAGCCATGCCGCGTGTGTGAAGAAGGTCTTCGGATTGTAAAGCACTTTAAGTTGGGAGGAAGGGCCGTTACCTAATACGTGATGGTTTTGACGTTACCGACAGAATAAGCACCGGCTAACTCTGTGCCAGCAGCCGCGGTAATACAGAGGGTGCAAGCGTTAATCGGAATTACTGGGCGTAAAGCGCGCGTAGGTGGTTTGTTAAGTTGGATGTGAAATCCCCGGGCTCAACCTGGGAACTGCATTCAAAACTGACTGACTAGAGTATGGTAGAGGGTGGTGGAATTTCCTGTGTAGCGGTGAAATGCGTAGATATAGGAAGGAACACCAGTGGCGAAGGGCGACCACCTGGGACTGATACTGACACTGAGGTGCGAAAGCGTGGGGGAGCAAACAGGGATTAGATACCCTGGGTAGTCCACGCCGTAAACGATGTCAACTAGCCGTTGGGGAGCCTTGAGCTCTTAGTGGGCGCAGCTAAACGCATTAAA
>Aa_3009 HD4P06E03DHOLD orig_bc=ACACAC new_bc=ACACAC bc_diffs=0
TGGGGAATATTGGACAATGGGCGAAAGCCTGATCCAGCCATGCCGCGTGTGTGAAGAAGGTCTTCGGATTGTAAAGCACTTTAAGTTGGGAGGAAGGGCCGTTACCTAATACGTGATGGTTTTGACGTTACCGACAGAATAAGCACCGGCTAACTCTGTGCCAGCAGCCGCGGTAATACAGAGGGTGCAAGCGTTAATCGGAATTACTGGGCGTAAAGCGCGCGTAGGTGGTTTGTTAAGTTGGATGTGAAATCCCCGGGCTCAACCTGGGAACTGCATTCAAAACTGACTGACTAGAGTATGGTAGAGGGTGGTGGAATTTCCTGTGTAGCGGTGAAATGCGTAGATATAGGAAGGAACACCAGTGGCGAAGGGCGACCACCTGGGACTGATACTGACACTGAGGTGCGAAAGCGTGGGGGAGCAAACAGGGATTAGATACCCTGGGTAGTCCACGCCGTAAACGATGTCAACTAGCCGTTGGGGAGCCTTGAGCTCTTAGTGGGCGCAGCTAAACGCATTAAA
>Aa_1701 HD4P06E03CZ1RV orig_bc=ACACAC new_bc=ACACAC bc_diffs=0
TGGGGAATATTGGACAATGGGCGAAAGCCTGATCCAGCCATGCCGCGTGTGTGAAGAAGGTCTTCGGATTGTAAAGCACTTTAAGTTGGGAGGAAGGGCCGTTACCTAATACGTGATGGTTTTGACGTTACCGACAGAATAAGCACCGGCTAACTCTGTGCCAGCAGCCGCGGTAATACAGAGGGTGCAAGCGTTAATCGGAATTACTGGGCGTAAAGCGCGCGTAGGTGGTTTGTTAAGTTGGATGTGAAATCCCCGGGCTCAACCTGGGAACTGCATTCAAAACTGACTGACTAGAGTATGGTAGAGGGTGGTGGAATTTCCTGTGTAGCGGTGAAATGCGTAGATATAGGAAGGAACACCAGTGGCGAAGGGCGACCACCTGGGACTGATACTGACACTGAGGTGCGAAAGCGTGGGGGAGCAAACAGGGATTAGATACCCTGGGTAGTCCACGCCGTAAACGATGTCAACTAGCCGTTGGGGAGCCTTGAGCTCTTAGTGGGCGCAGCTAAACGCATTAAA
>Aa_1760 HD4P06E03CZJ59 orig_bc=ACACAC new_bc=ACACAC bc_diffs=0
TGGGGAATATTGGACAATGGGCGAAAGCCTGATCCAGCCATGCCGCGTGTGTGAAGAAGGTCTTCGGATTGTAAAGCACTTTAAGTTGGGAGGAAGGGCCGTTACCTAATACGTGATGGTTTTGACGTTACCGACAGAATAAGCACCGGCTAACTCTGTGCCAGCAGCCGCGGTAATACAGAGGGTGCAAGCGTTAATCGGAATTACTGGGCGTAAAGCGCGCGTAGGTGGTTTGTTAAGTTGGATGTGAAATCCCCGGGCTCAACCTGGGAACTGCATTCAAAACTGACTGACTAGAGTATGGTAGAGGGTGGTGGAATTTCCTGTGTAGCGGTGAAATGCGTAGATATAGGAAGGAACACCAGTGGCGAAGGGCGACCACCTGGGACTGATACTGACACTGAGGTGCGAAAGCGTGGGGGAGCAAACAGGGATTAGATACCCTGGGTAGTCCACGCCGTAAACGATGTCAACTAGCCGTTGGGGAGCCTTGAGCTCTTAGTGGGCGCAGCTAAACGCATTAAA
>Aa_3815 HD4P06E03DMFFL orig_bc=ACACAC new_bc=ACACAC bc_diffs=0
TGGGGAATATTGGACAATGGGCGAAAGCCTGATCCAGCCATGCCGCGTGTGTGAAGAAGGTCTTCGGATTGTAAAGCACTTTAAGTTGGGAGGAAGGGCCGTTACCTAATACGTGATGGTTTTGACGTTACCGACAGAATAAGCACCGGCTAACTCTGTGCCAGCAGCCGCGGTAATACAGAGGGTGCAAGCGTTAATCGGAATTACTGGGCGTAAAGCGCGCGTAGGTGGTTTGTTAAGTTGGATGTGAAATCCCCGGGCTCAACCTGGGAACTGCATTCAAAACTGACTGACTAGAGTATGGTAGAGGGTGGTGGAATTTCCTGTGTAGCGGTGAAATGCGTAGATATAGGAAGGAACACCAGTGGCGAAGGGCGACCACCTGGGACTGATACTGACACTGAGGTGCGAAAGCGTGGGGGAGCAAACAGGGATTAGATACCCTGGGTAGTCCACGCCGTAAACGATGTCAACTAGCCGTTGGGGAGCCTTGAGCTCTTAGTGGGCGCAGCTAAACGCATTAAA
>Aa_3342 HD4P06E03DJIHV orig_bc=ACACAC new_bc=ACACAC bc_diffs=0
TGGGGAATATTGGACAATGGGCGAAAGCCTGATCCAGCCATGCCGCGTGTGTGAAGAAGGTCTTCGGATTGTAAAGCACTTTAAGTTGGGAGGAAGGGCCGTTACCTAATACGTGATGGTTTTGACGTTACCGACAGAATAAGCACCGGCTAACTCTGTGCCAGCAGCCGCGGTAATACAGAGGGTGCAAGCGTTAATCGGAATTACTGGGCGTAAAGCGCGCGTAGGTGGTTTGTTAAGTTGGATGTGAAATCCCCGGGCTCAACCTGGGAACTGCATTCAAAACTGACTGACTAGAGTATGGTAGAGGGTGGTGGAATTTCCTGTGTAGCGGTGAAATGCGTAGATATAGGAAGGAACACCAGTGGCGAAGGGCGACCACCTGGGACTGATACTGACACTGAGGTGCGAAAGCGTGGGGGAGCAAACAGGGATTAGATACCCTGGGTAGTCCACGCCGTAAACGATGTCAACTAGCCGTTGGGGAGCCTTGAGCTCTTAGTGGGCGCAGCTAAACGCATTAAA
>Aa_810 HD4P06E03C654E orig_bc=ACACAC new_bc=ACACAC bc_diffs=0
TGGGGAATATTGGACAATGGGCGAAAGCCTGATCCAGCCATGCCGCGTGTGTGAAGAAGGTCTTCGGATTGTAAAGCACTTTAAGTTGGGAGGAAGGGCCGTTACCTAATACGTGATGGTTTTGACGTTACCGACAGAATAAGCACCGGCTAACTCTGTGCCAGCAGCCGCGGTAATACAGAGGGTGCAAGCGTTAATCGGAATTACTGGGCGTAAAGCGCGCGTAGGTGGTTTGTTAAGTTGGATGTGAAATCCCCGGGCTCAACCTGGGAACTGCATTCAAAACTGACTGACTAGAGTATGGTAGAGGGTGGTGGAATTTCCTGTGTAGCGGTGAAATGCGTAGATATAGGAAGGAACACCAGTGGCGAAGGGCGACCACCTGGGACTGATACTGACACTGAGGTGCGAAAGCGTGGGGGAGCAAACAGGGATTAGATACCCTGGGTAGTCCACGCCGTAAACGATGTCAACTAGCCGTTGGGGAGCCTTGAGCTCTTAGTGGGCGCAGCTAAACGCATTAAA
>Aa_2344 HD4P06E03DDFWD orig_bc=ACACAC new_bc=ACACAC bc_diffs=0
TGGGGAATATTGGACAATGGGCGAAAGCCTGATCCAGCCATGCCGCGTGTGTGAAGAAGGTCTTCGGATTGTAAAGCACTTTAAGTTGGGAGGAAGGGCCGTTACCTAATACGTGATGGTTTTGACGTTACCGACAGAATAAGCACCGGCTAACTCTGTGCCAGCAGCCGCGGTAATACAGAGGGTGCAAGCGTTAATCGGAATTACTGGGCGTAAAGCGCGCGTAGGTGGTTTGTTAAGTTGGATGTGAAATCCCCGGGCTCAACCTGGGAACTGCATTCAAAACTGACTGACTAGAGTATGGTAGAGGGTGGTGGAATTTCCTGTGTAGCGGTGAAATGCGTAGATATAGGAAGGAACACCAGTGGCGAAGGGCGACCACCTGGGACTGATACTGACACTGAGGTGCGAAAGCGTGGGGGAGCAAACAGGGATTAGATACCCTGGGTAGTCCACGCCGTAAACGATGTCAACTAGCCGTTGGGGAGCCTTGAGCTCTTAGTGGGCGCAGCTAAACGCATTAAA
>Aa_3553 HD4P06E03DKRR9 orig_bc=ACACAC new_bc=ACACAC bc_diffs=0
TGGGGAATATTGGACAATGGGCGAAAGCCTGATCCAGCCATGCCGCGTGTGTGAAGAAGGTCTTCGGATTGTAAAGCACTTTAAGTTGGGAGGAAGGGCCGTTACCTAATACGTGATGGTTTTGACGTTACCGACAGAATAAGCACCGGCTAACTCTGTGCCAGCAGCCGCGGTAATACAGAGGGTGCAAGCGTTAATCGGAATTACTGGGCGTAAAGCGCGCGTAGGTGGTTTGTTAAGTTGGATGTGAAATCCCCGGGCTCAACCTGGGAACTGCATTCAAAACTGACTGACTAGAGTATGGTAGAGGGTGGTGGAATTTCCTGTGTAGCGGTGAAATGCGTAGATATAGGAAGGAACACCAGTGGCGAAGGGCGACCACCTGGGACTGATACTGACACTGAGGTGCGAAAGCGTGGGGGAGCAAACAGGGATTAGATACCCTGGGTAGTCCACGCCGTAAACGATGTCAACTAGCCGTTGGGGAGCCTTGAGCTCTTAGTGGGCGCAGCTAAACGCATTAAA
>Aa_1833 HD4P06E03DA4EV orig_bc=ACACAC new_bc=ACACAC bc_diffs=0
TGGGGAATATTGGACAATGGGCGAAAGCCTGATCCAGCCATGCCGCGTGTGTGAAGAAGGTCTTCGGATTGTAAAGCACTTTAAGTTGGGAGGAAGGGCCGTTACCTAATACGTGATGGTTTTGACGTTACCGACAGAATAAGCACCGGCTAACTCTGTGCCAGCAGCCGCGGTAATACAGAGGGTGCAAGCGTTAATCGGAATTACTGGGCGTAAAGCGCGCGTAGGTGGTTTGTTAAGTTGGATGTGAAATCCCCGGGCTCAACCTGGGAACTGCATTCAAAACTGACTGACTAGAGTATGGTAGAGGGTGGTGGAATTTCCTGTGTAGCGGTGAAATGCGTAGATATAGGAAGGAACACCAGTGGCGAAGGGCGACCACCTGGGACTGATACTGACACTGAGGTGCGAAAGCGTGGGGGAGCAAACAGGGATTAGATACCCTGGGTAGTCCACGCCGTAAACGATGTCAACTAGCCGTTGGGGAGCCTTGAGCTCTTAGTGGGCGCAGCTAAACGCATTAAA
>Aa_1800 HD4P06E03CZVKT orig_bc=ACACAC new_bc=ACACAC bc_diffs=0
TGGGGAATATTGGACAATGGGCGAAAGCCTGATCCAGCCATGCCGCGTGTGTGAAGAAGGTCTTCGGATTGTAAAGCACTTTAAGTTGGGAGGAAGGGCCGTTACCTAATACGTGATGGTTTTGACGTTACCGACAGAATAAGCACCGGCTAACTCTGTGCCAGCAGCCGCGGTAATACAGAGGGTGCAAGCGTTAATCGGAATTACTGGGCGTAAAGCGCGCGTAGGTGGTTTGTTAAGTTGGATGTGAAATCCCCGGGCTCAACCTGGGAACTGCATTCAAAACTGACTGACTAGAGTATGGTAGAGGGTGGTGGAATTTCCTGTGTAGCGGTGAAATGCGTAGATATAGGAAGGAACACCAGTGGCGAAGGGCGACCACCTGGGACTGATACTGACACTGAGGTGCGAAAGCGTGGGGGAGCAAACAGGGATTAGATACCCTGGGTAGTCCACGCCGTAAACGATGTCAACTAGCCGTTGGGGAGCCTTGAGCTCTTAGTGGGCGCAGCTAAACGCATTAAA
>Aa_1347 HD4P06E03C9VZA orig_bc=ACACAC new_bc=ACACAC bc_diffs=0
TGGGGAATATTGGACAATGGGCGAAAGCCTGATCCAGCCATGCCGCGTGTGTGAAGAAGGTCTTCGGATTGTAAAGCACTTTAAGTTGGGAGGAAGGGCCGTTACCTAATACGTGATGGTTTTGACGTTACCGACAGAATAAGCACCGGCTAACTCTGTGCCAGCAGCCGCGGTAATACAGAGGGTGCAAGCGTTAATCGGAATTACTGGGCGTAAAGCGCGCGTAGGTGGTTTGTTAAGTTGGATGTGAAATCCCCGGGCTCAACCTGGGAACTGCATTCAAAACTGACTGACTAGAGTATGGTAGAGGGTGGTGGAATTTCCTGTGTAGCGGTGAAATGCGTAGATATAGGAAGGAACACCAGTGGCGAAGGGCGACCACCTGGGACTGATACTGACACTGAGGTGCGAAAGCGTGGGGGAGCAAACAGGGATTAGATACCCTGGGTAGTCCACGCCGTAAACGATGTCAACTAGCCGTTGGGGAGCCTTGAGCTCTTAGTGGGCGCAGCTAAACGCATTAAA
>Aa_1883 HD4P06E03DADDY orig_bc=ACACAC new_bc=ACACAC bc_diffs=0
TGGGGAATATTGGACAATGGGCGAAAGCCTGATCCAGCCATGCCGCGTGTGTGAAGAAGGTCTTCGGATTGTAAAGCACTTTAAGTTGGGAGGAAGGGCCGTTACCTAATACGTGATGGTTTTGACGTTACCGACAGAATAAGCACCGGCTAACTCTGTGCCAGCAGCCGCGGTAATACAGAGGGTGCAAGCGTTAATCGGAATTACTGGGCGTAAAGCGCGCGTAGGTGGTTTGTTAAGTTGGATGTGAAATCCCCGGGCTCAACCTGGGAACTGCATTCAAAACTGACTGACTAGAGTATGGTAGAGGGTGGTGGAATTTCCTGTGTAGCGGTGAAATGCGTAGATATAGGAAGGAACACCAGTGGCGAAGGGCGACCACCTGGGACTGATACTGACACTGAGGTGCGAAAGCGTGGGGGAGCAAACAGGGATTAGATACCCTGGGTAGTCCACGCCGTAAACGATGTCAACTAGCCGTTGGGGAGCCTTGAGCTCTTAGTGGGCGCAGCTAAACGCATTAAA
>Aa_856 HD4P06E03C6IHD orig_bc=ACACAC new_bc=ACACAC bc_diffs=0
TGGGGAATATTGGACAATGGGCGAAAGCCTGATCCAGCCATGCCGCGTGTGTGAAGAAGGTCTTCGGATTGTAAAGCACTTTAAGTTGGGAGGAAGGGCCGTTACCTAATACGTGATGGTTTTGACGTTACCGACAGAATAAGCACCGGCTAACTCTGTGCCAGCAGCCGCGGTAATACAGAGGGTGCAAGCGTTAATCGGAATTACTGGGCGTAAAGCGCGCGTAGGTGGTTTGTTAAGTTGGATGTGAAATCCCCGGGCTCAACCTGGGAACTGCATTCAAAACTGACTGACTAGAGTATGGTAGAGGGTGGTGGAATTTCCTGTGTAGCGGTGAAATGCGTAGATATAGGAAGGAACACCAGTGGCGAAGGGCGACCACCTGGGACTGATACTGACACTGAGGTGCGAAAGCGTGGGGGAGCAAACAGGGATTAGATACCCTGGGTAGTCCACGCCGTAAACGATGTCAACTAGCCGTTGGGGAGCCTTGAGCTCTTAGTGGGCGCAGCTAAACGCATTAAA
>Aa_313 HD4P06E03C2QXQ orig_bc=ACACAC new_bc=ACACAC bc_diffs=0
TGGGGAATATTGGACAATGGGCGAAAGCCTGATCCAGCCATGCCGCGTGTGTGAAGAAGGTCTTCGGATTGTAAAGCACTTTAAGTTGGGAGGAAGGGCCGTTACCTAATACGTGATGGTTTTGACGTTACCGACAGAATAAGCACCGGCTAACTCTGTGCCAGCAGCCGCGGTAATACAGAGGGTGCAAGCGTTAATCGGAATTACTGGGCGTAAAGCGCGCGTAGGTGGTTTGTTAAGTTGGATGTGAAATCCCCGGGCTCAACCTGGGAACTGCATTCAAAACTGACTGACTAGAGTATGGTAGAGGGTGGTGGAATTTCCTGTGTAGCGGTGAAATGCGTAGATATAGGAAGGAACACCAGTGGCGAAGGGCGACCACCTGGGACTGATACTGACACTGAGGTGCGAAAGCGTGGGGGAGCAAACAGGGATTAGATACCCTGGGTAGTCCACGCCGTAAACGATGTCAACTAGCCGTTGGGGAGCCTTGAGCTCTTAGTGGGCGCAGCTAAACGCATTAAA
>Aa_2645 HD4P06E03DFCC8 orig_bc=ACACAC new_bc=ACACAC bc_diffs=0
TGGGGAATATTGGACAATGGGCGAAAGCCTGATCCAGCCATGCCGCGTGTGTGAAGAAGGTCTTCGGATTGTAAAGCACTTTAAGTTGGGAGGAAGGGCCGTTACCTAATACGTGATGGTTTTGACGTTACCGACAGAATAAGCACCGGCTAACTCTGTGCCAGCAGCCGCGGTAATACAGAGGGTGCAAGCGTTAATCGGAATTACTGGGCGTAAAGCGCGCGTAGGTGGTTTGTTAAGTTGGATGTGAAATCCCCGGGCTCAACCTGGGAACTGCATTCAAAACTGACTGACTAGAGTATGGTAGAGGGTGGTGGAATTTCCTGTGTAGCGGTGAAATGCGTAGATATAGGAAGGAACACCAGTGGCGAAGGGCGACCACCTGGGACTGATACTGACACTGAGGTGCGAAAGCGTGGGGGAGCAAACAGGGATTAGATACCCTGGGTAGTCCACGCCGTAAACGATGTCAACTAGCCGTTGGGGAGCCTTGAGCTCTTAGTGGGCGCAGCTAAACGCATTAAA
>Aa_3939 HD4P06E03DN8AN orig_bc=ACACAC new_bc=ACACAC bc_diffs=0
TGGGGAATATTGGACAATGGGCGAAAGCCTGATCCAGCCATGCCGCGTGTGTGAAGAAGGTCTTCGGATTGTAAAGCACTTTAAGTTGGGAGGAAGGGCCGTTACCTAATACGTGATGGTTTTGACGTTACCGACAGAATAAGCACCGGCTAACTCTGTGCCAGCAGCCGCGGTAATACAGAGGGTGCAAGCGTTAATCGGAATTACTGGGCGTAAAGCGCGCGTAGGTGGTTTGTTAAGTTGGATGTGAAATCCCCGGGCTCAACCTGGGAACTGCATTCAAAACTGACTGACTAGAGTATGGTAGAGGGTGGTGGAATTTCCTGTGTAGCGGTGAAATGCGTAGATATAGGAAGGAACACCAGTGGCGAAGGGCGACCACCTGGGACTGATACTGACACTGAGGTGCGAAAGCGTGGGGGAGCAAACAGGGATTAGATACCCTGGGTAGTCCACGCCGTAAACGATGTCAACTAGCCGTTGGGGAGCCTTGAGCTCTTAGTGGGCGCAGCTAAACGCATTAAA
>Aa_3070 HD4P06E03DHZ8K orig_bc=ACACAC new_bc=ACACAC bc_diffs=0
TGGGGAATATTGGACAATGGGCGAAAGCCTGATCCAGCCATGCCGCGTGTGTGAAGAAGGTCTTCGGATTGTAAAGCACTTTAAGTTGGGAGGAAGGGCCGTTACCTAATACGTGATGGTTTTGACGTTACCGACAGAATAAGCACCGGCTAACTCTGTGCCAGCAGCCGCGGTAATACAGAGGGTGCAAGCGTTAATCGGAATTACTGGGCGTAAAGCGCGCGTAGGTGGTTTGTTAAGTTGGATGTGAAATCCCCGGGCTCAACCTGGGAACTGCATTCAAAACTGACTGACTAGAGTATGGTAGAGGGTGGTGGAATTTCCTGTGTAGCGGTGAAATGCGTAGATATAGGAAGGAACACCAGTGGCGAAGGGCGACCACCTGGGACTGATACTGACACTGAGGTGCGAAAGCGTGGGGGAGCAAACAGGGATTAGATACCCTGGGTAGTCCACGCCGTAAACGATGTCAACTAGCCGTTGGGGAGCCTTGAGCTCTTAGTGGGCGCAGCTAAACGCATTAAA
>Aa_968 HD4P06E03C77HY orig_bc=ACACAC new_bc=ACACAC bc_diffs=0
TGGGGAATATTGGACAATGGGCGAAAGCCTGATCCAGCCATGCCGCGTGTGTGAAGAAGGTCTTCGGATTGTAAAGCACTTTAAGTTGGGAGGAAGGGCCGTTACCTAATACGTGATGGTTTTGACGTTACCGACAGAATAAGCACCGGCTAACTCTGTGCCAGCAGCCGCGGTAATACAGAGGGTGCAAGCGTTAATCGGAATTACTGGGCGTAAAGCGCGCGTAGGTGGTTTGTTAAGTTGGATGTGAAATCCCCGGGCTCAACCTGGGAACTGCATTCAAAACTGACTGACTAGAGTATGGTAGAGGGTGGTGGAATTTCCTGTGTAGCGGTGAAATGCGTAGATATAGGAAGGAACACCAGTGGCGAAGGGCGACCACCTGGGACTGATACTGACACTGAGGTGCGAAAGCGTGGGGGAGCAAACAGGGATTAGATACCCTGGGTAGTCCACGCCGTAAACGATGTCAACTAGCCGTTGGGGAGCCTTGAGCTCTTAGTGGGCGCAGCTAAACGCATTAAA
>Aa_836 HD4P06E03C6CNO orig_bc=ACACAC new_bc=ACACAC bc_diffs=0
TGGGGAATATTGGACAATGGGCGAAAGCCTGATCCAGCCATGCCGCGTGTGTGAAGAAGGTCTTCGGATTGTAAAGCACTTTAAGTTGGGAGGAAGGGCCGTTACCTAATACGTGATGGTTTTGACGTTACCGACAGAATAAGCACCGGCTAACTCTGTGCCAGCAGCCGCGGTAATACAGAGGGTGCAAGCGTTAATCGGAATTACTGGGCGTAAAGCGCGCGTAGGTGGTTTGTTAAGTTGGATGTGAAATCCCCGGGCTCAACCTGGGAACTGCATTCAAAACTGACTGACTAGAGTATGGTAGAGGGTGGTGGAATTTCCTGTGTAGCGGTGAAATGCGTAGATATAGGAAGGAACACCAGTGGCGAAGGGCGACCACCTGGGACTGATACTGACACTGAGGTGCGAAAGCGTGGGGGAGCAAACAGGGATTAGATACCCTGGGTAGTCCACGCCGTAAACGATGTCAACTAGCCGTTGGGGAGCCTTGAGCTCTTAGTGGGCGCAGCTAAACGCATTAAA
>Aa_1908 HD4P06E03DAJJC orig_bc=ACACAC new_bc=ACACAC bc_diffs=0
TGGGGAATATTGGACAATGGGCGAAAGCCTGATCCAGCCATGCCGCGTGTGTGAAGAAGGTCTTCGGATTGTAAAGCACTTTAAGTTGGGAGGAAGGGCCGTTACCTAATACGTGATGGTTTTGACGTTACCGACAGAATAAGCACCGGCTAACTCTGTGCCAGCAGCCGCGGTAATACAGAGGGTGCAAGCGTTAATCGGAATTACTGGGCGTAAAGCGCGCGTAGGTGGTTTGTTAAGTTGGATGTGAAATCCCCGGGCTCAACCTGGGAACTGCATTCAAAACTGACTGACTAGAGTATGGTAGAGGGTGGTGGAATTTCCTGTGTAGCGGTGAAATGCGTAGATATAGGAAGGAACACCAGTGGCGAAGGGCGACCACCTGGGACTGATACTGACACTGAGGTGCGAAAGCGTGGGGGAGCAAACAGGGATTAGATACCCTGGGTAGTCCACGCCGTAAACGATGTCAACTAGCCGTTGGGGAGCCTTGAGCTCTTAGTGGGCGCAGCTAAACGCATTAAA
>Aa_2089 HD4P06E03DBOG5 orig_bc=ACACAC new_bc=ACACAC bc_diffs=0
TGGGGAATATTGGACAATGGGCGAAAGCCTGATCCAGCCATGCCGCGTGTGTGAAGAAGGTCTTCGGATTGTAAAGCACTTTAAGTTGGGAGGAAGGGCCGTTACCTAATACGTGATGGTTTTGACGTTACCGACAGAATAAGCACCGGCTAACTCTGTGCCAGCAGCCGCGGTAATACAGAGGGTGCAAGCGTTAATCGGAATTACTGGGCGTAAAGCGCGCGTAGGTGGTTTGTTAAGTTGGATGTGAAATCCCCGGGCTCAACCTGGGAACTGCATTCAAAACTGACTGACTAGAGTATGGTAGAGGGTGGTGGAATTTCCTGTGTAGCGGTGAAATGCGTAGATATAGGAAGGAACACCAGTGGCGAAGGGCGACCACCTGGGACTGATACTGACACTGAGGTGCGAAAGCGTGGGGGAGCAAACAGGGATTAGATACCCTGGGTAGTCCACGCCGTAAACGATGTCAACTAGCCGTTGGGGAGCCTTGAGCTCTTAGTGGGCGCAGCTAAACGCATTAAA
>Aa_4546 HD4P06E03DRQP2 orig_bc=ACACAC new_bc=ACACAC bc_diffs=0
TGGGGAATATTGGACAATGGGCGAAAGCCTGATCCAGCCATGCCGCGTGTGTGAAGAAGGTCTTCGGATTGTAAAGCACTTTAAGTTGGGAGGAAGGGCCGTTACCTAATACGTGATGGTTTTGACGTTACCGACAGAATAAGCACCGGCTAACTCTGTGCCAGCAGCCGCGGTAATACAGAGGGTGCAAGCGTTAATCGGAATTACTGGGCGTAAAGCGCGCGTAGGTGGTTTGTTAAGTTGGATGTGAAATCCCCGGGCTCAACCTGGGAACTGCATTCAAAACTGACTGACTAGAGTATGGTAGAGGGTGGTGGAATTTCCTGTGTAGCGGTGAAATGCGTAGATATAGGAAGGAACACCAGTGGCGAAGGGCGACCACCTGGGACTGATACTGACACTGAGGTGCGAAAGCGTGGGGGAGCAAACAGGGATTAGATACCCTGGGTAGTCCACGCCGTAAACGATGTCAACTAGCCGTTGGGGAGCCTTGAGCTCTTAGTGGGCGCAGCTAAACGCATTAAA
>Aa_1105 HD4P06E03C89R3 orig_bc=ACACAC new_bc=ACACAC bc_diffs=0
TGGGGAATATTGGACAATGGGCGAAAGCCTGATCCAGCCATGCCGCGTGTGTGAAGAAGGTCTTCGGATTGTAAAGCACTTTAAGTTGGGAGGAAGGGCCGTTACCTAATACGTGATGGTTTTGACGTTACCGACAGAATAAGCACCGGCTAACTCTGTGCCAGCAGCCGCGGTAATACAGAGGGTGCAAGCGTTAATCGGAATTACTGGGCGTAAAGCGCGCGTAGGTGGTTTGTTAAGTTGGATGTGAAATCCCCGGGCTCAACCTGGGAACTGCATTCAAAACTGACTGACTAGAGTATGGTAGAGGGTGGTGGAATTTCCTGTGTAGCGGTGAAATGCGTAGATATAGGAAGGAACACCAGTGGCGAAGGGCGACCACCTGGGACTGATACTGACACTGAGGTGCGAAAGCGTGGGGGAGCAAACAGGGATTAGATACCCTGGGTAGTCCACGCCGTAAACGATGTCAACTAGCCGTTGGGGAGCCTTGAGCTCTTAGTGGGCGCAGCTAAACGCATTAAA
>Aa_3589 HD4P06E03DKZPR orig_bc=ACACAC new_bc=ACACAC bc_diffs=0
TGGGGAATATTGGACAATGGGCGAAAGCCTGATCCAGCCATGCCGCGTGTGTGAAGAAGGTCTTCGGATTGTAAAGCACTTTAAGTTGGGAGGAAGGGCCGTTACCTAATACGTGATGGTTTTGACGTTACCGACAGAATAAGCACCGGCTAACTCTGTGCCAGCAGCCGCGGTAATACAGAGGGTGCAAGCGTTAATCGGAATTACTGGGCGTAAAGCGCGCGTAGGTGGTTTGTTAAGTTGGATGTGAAATCCCCGGGCTCAACCTGGGAACTGCATTCAAAACTGACTGACTAGAGTATGGTAGAGGGTGGTGGAATTTCCTGTGTAGCGGTGAAATGCGTAGATATAGGAAGGAACACCAGTGGCGAAGGGCGACCACCTGGGACTGATACTGACACTGAGGTGCGAAAGCGTGGGGGAGCAAACAGGGATTAGATACCCTGGGTAGTCCACGCCGTAAACGATGTCAACTAGCCGTTGGGGAGCCTTGAGCTCTTAGTGGGCGCAGCTAAACGCATTAAA
>Aa_4273 HD4P06E03DPIHV orig_bc=ACACAC new_bc=ACACAC bc_diffs=0
TGGGGAATATTGGACAATGGGCGAAAGCCTGATCCAGCCATGCCGCGTGTGTGAAGAAGGTCTTCGGATTGTAAAGCACTTTAAGTTGGGAGGAAGGGCCGTTACCTAATACGTGATGGTTTTGACGTTACCGACAGAATAAGCACCGGCTAACTCTGTGCCAGCAGCCGCGGTAATACAGAGGGTGCAAGCGTTAATCGGAATTACTGGGCGTAAAGCGCGCGTAGGTGGTTTGTTAAGTTGGATGTGAAATCCCCGGGCTCAACCTGGGAACTGCATTCAAAACTGACTGACTAGAGTATGGTAGAGGGTGGTGGAATTTCCTGTGTAGCGGTGAAATGCGTAGATATAGGAAGGAACACCAGTGGCGAAGGGCGACCACCTGGGACTGATACTGACACTGAGGTGCGAAAGCGTGGGGGAGCAAACAGGGATTAGATACCCTGGGTAGTCCACGCCGTAAACGATGTCAACTAGCCGTTGGGGAGCCTTGAGCTCTTAGTGGGCGCAGCTAAACGCATTAAA
>Aa_1299 HD4P06E03C9KG2 orig_bc=ACACAC new_bc=ACACAC bc_diffs=0
TGGGGAATATTGGACAATGGGCGAAAGCCTGATCCAGCCATGCCGCGTGTGTGAAGAAGGTCTTCGGATTGTAAAGCACTTTAAGTTGGGAGGAAGGGCCGTTACCTAATACGTGATGGTTTTGACGTTACCGACAGAATAAGCACCGGCTAACTCTGTGCCAGCAGCCGCGGTAATACAGAGGGTGCAAGCGTTAATCGGAATTACTGGGCGTAAAGCGCGCGTAGGTGGTTTGTTAAGTTGGATGTGAAATCCCCGGGCTCAACCTGGGAACTGCATTCAAAACTGACTGACTAGAGTATGGTAGAGGGTGGTGGAATTTCCTGTGTAGCGGTGAAATGCGTAGATATAGGAAGGAACACCAGTGGCGAAGGGCGACCACCTGGGACTGATACTGACACTGAGGTGCGAAAGCGTGGGGGAGCAAACAGGGATTAGATACCCTGGGTAGTCCACGCCGTAAACGATGTCAACTAGCCGTTGGGGAGCCTTGAGCTCTTAGTGGGCGCAGCTAAACGCATTAAA
>Aa_3330 HD4P06E03DJGSB orig_bc=ACACAC new_bc=ACACAC bc_diffs=0
TGGGGAATATTGGACAATGGGCGAAAGCCTGATCCAGCCATGCCGCGTGTGTGAAGAAGGTCTTCGGATTGTAAAGCACTTTAAGTTGGGAGGAAGGGCCGTTACCTAATACGTGATGGTTTTGACGTTACCGACAGAATAAGCACCGGCTAACTCTGTGCCAGCAGCCGCGGTAATACAGAGGGTGCAAGCGTTAATCGGAATTACTGGGCGTAAAGCGCGCGTAGGTGGTTTGTTAAGTTGGATGTGAAATCCCCGGGCTCAACCTGGGAACTGCATTCAAAACTGACTGACTAGAGTATGGTAGAGGGTGGTGGAATTTCCTGTGTAGCGGTGAAATGCGTAGATATAGGAAGGAACACCAGTGGCGAAGGGCGACCACCTGGGACTGATACTGACACTGAGGTGCGAAAGCGTGGGGGAGCAAACAGGGATTAGATACCCTGGGTAGTCCACGCCGTAAACGATGTCAACTAGCCGTTGGGGAGCCTTGAGCTCTTAGTGGGCGCAGCTAAACGCATTAAA
>Aa_3768 HD4P06E03DM3PS orig_bc=ACACAC new_bc=ACACAC bc_diffs=0
TGGGGAATATTGGACAATGGGCGAAAGCCTGATCCAGCCATGCCGCGTGTGTGAAGAAGGTCTTCGGATTGTAAAGCACTTTAAGTTGGGAGGAAGGGCCGTTACCTAATACGTGATGGTTTTGACGTTACCGACAGAATAAGCACCGGCTAACTCTGTGCCAGCAGCCGCGGTAATACAGAGGGTGCAAGCGTTAATCGGAATTACTGGGCGTAAAGCGCGCGTAGGTGGTTTGTTAAGTTGGATGTGAAATCCCCGGGCTCAACCTGGGAACTGCATTCAAAACTGACTGACTAGAGTATGGTAGAGGGTGGTGGAATTTCCTGTGTAGCGGTGAAATGCGTAGATATAGGAAGGAACACCAGTGGCGAAGGGCGACCACCTGGGACTGATACTGACACTGAGGTGCGAAAGCGTGGGGGAGCAAACAGGGATTAGATACCCTGGGTAGTCCACGCCGTAAACGATGTCAACTAGCCGTTGGGGAGCCTTGAGCTCTTAGTGGGCGCAGCTAAACGCATTAAA
>Aa_4280 HD4P06E03DPJ5A orig_bc=ACACAC new_bc=ACACAC bc_diffs=0
TGGGGAATATTGGACAATGGGCGAAAGCCTGATCCAGCCATGCCGCGTGTGTGAAGAAGGTCTTCGGATTGTAAAGCACTTTAAGTTGGGAGGAAGGGCCGTTACCTAATACGTGATGGTTTTGACGTTACCGACAGAATAAGCACCGGCTAACTCTGTGCCAGCAGCCGCGGTAATACAGAGGGTGCAAGCGTTAATCGGAATTACTGGGCGTAAAGCGCGCGTAGGTGGTTTGTTAAGTTGGATGTGAAATCCCCGGGCTCAACCTGGGAACTGCATTCAAAACTGACTGACTAGAGTATGGTAGAGGGTGGTGGAATTTCCTGTGTAGCGGTGAAATGCGTAGATATAGGAAGGAACACCAGTGGCGAAGGGCGACCACCTGGGACTGATACTGACACTGAGGTGCGAAAGCGTGGGGGAGCAAACAGGGATTAGATACCCTGGGTAGTCCACGCCGTAAACGATGTCAACTAGCCGTTGGGGAGCCTTGAGCTCTTAGTGGGCGCAGCTAAACGCATTAAA
>Aa_2472 HD4P06E03DE66R orig_bc=ACACAC new_bc=ACACAC bc_diffs=0
TGGGGAATATTGGACAATGGGCGAAAGCCTGATCCAGCCATGCCGCGTGTGTGAAGAAGGTCTTCGGATTGTAAAGCACTTTAAGTTGGGAGGAAGGGCCGTTACCTAATACGTGATGGTTTTGACGTTACCGACAGAATAAGCACCGGCTAACTCTGTGCCAGCAGCCGCGGTAATACAGAGGGTGCAAGCGTTAATCGGAATTACTGGGCGTAAAGCGCGCGTAGGTGGTTTGTTAAGTTGGATGTGAAATCCCCGGGCTCAACCTGGGAACTGCATTCAAAACTGACTGACTAGAGTATGGTAGAGGGTGGTGGAATTTCCTGTGTAGCGGTGAAATGCGTAGATATAGGAAGGAACACCAGTGGCGAAGGGCGACCACCTGGGACTGATACTGACACTGAGGTGCGAAAGCGTGGGGGAGCAAACAGGGATTAGATACCCTGGGTAGTCCACGCCGTAAACGATGTCAACTAGCCGTTGGGGAGCCTTGAGCTCTTAGTGGGCGCAGCTAAACGCATTAAA
>Aa_1103 HD4P06E03C89D2 orig_bc=ACACAC new_bc=ACACAC bc_diffs=0
TGGGGAATATTGGACAATGGGCGAAAGCCTGATCCAGCCATGCCGCGTGTGTGAAGAAGGTCTTCGGATTGTAAAGCACTTTAAGTTGGGAGGAAGGGCCGTTACCTAATACGTGATGGTTTTGACGTTACCGACAGAATAAGCACCGGCTAACTCTGTGCCAGCAGCCGCGGTAATACAGAGGGTGCAAGCGTTAATCGGAATTACTGGGCGTAAAGCGCGCGTAGGTGGTTTGTTAAGTTGGATGTGAAATCCCCGGGCTCAACCTGGGAACTGCATTCAAAACTGACTGACTAGAGTATGGTAGAGGGTGGTGGAATTTCCTGTGTAGCGGTGAAATGCGTAGATATAGGAAGGAACACCAGTGGCGAAGGGCGACCACCTGGGACTGATACTGACACTGAGGTGCGAAAGCGTGGGGGAGCAAACAGGGATTAGATACCCTGGGTAGTCCACGCCGTAAACGATGTCAACTAGCCGTTGGGGAGCCTTGAGCTCTTAGTGGGCGCAGCTAAACGCATTAAA
>Aa_2785 HD4P06E03DG8NU orig_bc=ACACAC new_bc=ACACAC bc_diffs=0
TGGGGAATATTGGACAATGGGCGAAAGCCTGATCCAGCCATGCCGCGTGTGTGAAGAAGGTCTTCGGATTGTAAAGCACTTTAAGTTGGGAGGAAGGGCCGTTACCTAATACGTGATGGTTTTGACGTTACCGACAGAATAAGCACCGGCTAACTCTGTGCCAGCAGCCGCGGTAATACAGAGGGTGCAAGCGTTAATCGGAATTACTGGGCGTAAAGCGCGCGTAGGTGGTTTGTTAAGTTGGATGTGAAATCCCCGGGCTCAACCTGGGAACTGCATTCAAAACTGACTGACTAGAGTATGGTAGAGGGTGGTGGAATTTCCTGTGTAGCGGTGAAATGCGTAGATATAGGAAGGAACACCAGTGGCGAAGGGCGACCACCTGGGACTGATACTGACACTGAGGTGCGAAAGCGTGGGGGAGCAAACAGGGATTAGATACCCTGGGTAGTCCACGCCGTAAACGATGTCAACTAGCCGTTGGGGAGCCTTGAGCTCTTAGTGGGCGCAGCTAAACGCATTAAA
>Aa_1991 HD4P06E03DB2PF orig_bc=ACACAC new_bc=ACACAC bc_diffs=0
TGGGGAATATTGGACAATGGGCGAAAGCCTGATCCAGCCATGCCGCGTGTGTGAAGAAGGTCTTCGGATTGTAAAGCACTTTAAGTTGGGAGGAAGGGCCGTTACCTAATACGTGATGGTTTTGACGTTACCGACAGAATAAGCACCGGCTAACTCTGTGCCAGCAGCCGCGGTAATACAGAGGGTGCAAGCGTTAATCGGAATTACTGGGCGTAAAGCGCGCGTAGGTGGTTTGTTAAGTTGGATGTGAAATCCCCGGGCTCAACCTGGGAACTGCATTCAAAACTGACTGACTAGAGTATGGTAGAGGGTGGTGGAATTTCCTGTGTAGCGGTGAAATGCGTAGATATAGGAAGGAACACCAGTGGCGAAGGGCGACCACCTGGGACTGATACTGACACTGAGGTGCGAAAGCGTGGGGGAGCAAACAGGGATTAGATACCCTGGGTAGTCCACGCCGTAAACGATGTCAACTAGCCGTTGGGGAGCCTTGAGCTCTTAGTGGGCGCAGCTAAACGCATTAAA
>Aa_1271 HD4P06E03C9D7R orig_bc=ACACAC new_bc=ACACAC bc_diffs=0
TGGGGAATATTGGACAATGGGCGAAAGCCTGATCCAGCCATGCCGCGTGTGTGAAGAAGGTCTTCGGATTGTAAAGCACTTTAAGTTGGGAGGAAGGGCCGTTACCTAATACGTGATGGTTTTGACGTTACCGACAGAATAAGCACCGGCTAACTCTGTGCCAGCAGCCGCGGTAATACAGAGGGTGCAAGCGTTAATCGGAATTACTGGGCGTAAAGCGCGCGTAGGTGGTTTGTTAAGTTGGATGTGAAATCCCCGGGCTCAACCTGGGAACTGCATTCAAAACTGACTGACTAGAGTATGGTAGAGGGTGGTGGAATTTCCTGTGTAGCGGTGAAATGCGTAGATATAGGAAGGAACACCAGTGGCGAAGGGCGACCACCTGGGACTGATACTGACACTGAGGTGCGAAAGCGTGGGGGAGCAAACAGGGATTAGATACCCTGGGTAGTCCACGCCGTAAACGATGTCAACTAGCCGTTGGGGAGCCTTGAGCTCTTAGTGGGCGCAGCTAAACGCATTAAA
>Aa_3411 HD4P06E03DJY47 orig_bc=ACACAC new_bc=ACACAC bc_diffs=0
TGGGGAATATTGGACAATGGGCGAAAGCCTGATCCAGCCATGCCGCGTGTGTGAAGAAGGTCTTCGGATTGTAAAGCACTTTAAGTTGGGAGGAAGGGCCGTTACCTAATACGTGATGGTTTTGACGTTACCGACAGAATAAGCACCGGCTAACTCTGTGCCAGCAGCCGCGGTAATACAGAGGGTGCAAGCGTTAATCGGAATTACTGGGCGTAAAGCGCGCGTAGGTGGTTTGTTAAGTTGGATGTGAAATCCCCGGGCTCAACCTGGGAACTGCATTCAAAACTGACTGACTAGAGTATGGTAGAGGGTGGTGGAATTTCCTGTGTAGCGGTGAAATGCGTAGATATAGGAAGGAACACCAGTGGCGAAGGGCGACCACCTGGGACTGATACTGACACTGAGGTGCGAAAGCGTGGGGGAGCAAACAGGGATTAGATACCCTGGGTAGTCCACGCCGTAAACGATGTCAACTAGCCGTTGGGGAGCCTTGAGCTCTTAGTGGGCGCAGCTAAACGCATTAAA
>Aa_2040 HD4P06E03DBE82 orig_bc=ACACAC new_bc=ACACAC bc_diffs=0
TGGGGAATATTGGACAATGGGCGAAAGCCTGATCCAGCCATGCCGCGTGTGTGAAGAAGGTCTTCGGATTGTAAAGCACTTTAAGTTGGGAGGAAGGGCCGTTACCTAATACGTGATGGTTTTGACGTTACCGACAGAATAAGCACCGGCTAACTCTGTGCCAGCAGCCGCGGTAATACAGAGGGTGCAAGCGTTAATCGGAATTACTGGGCGTAAAGCGCGCGTAGGTGGTTTGTTAAGTTGGATGTGAAATCCCCGGGCTCAACCTGGGAACTGCATTCAAAACTGACTGACTAGAGTATGGTAGAGGGTGGTGGAATTTCCTGTGTAGCGGTGAAATGCGTAGATATAGGAAGGAACACCAGTGGCGAAGGGCGACCACCTGGGACTGATACTGACACTGAGGTGCGAAAGCGTGGGGGAGCAAACAGGGATTAGATACCCTGGGTAGTCCACGCCGTAAACGATGTCAACTAGCCGTTGGGGAGCCTTGAGCTCTTAGTGGGCGCAGCTAAACGCATTAAA
>Aa_3864 HD4P06E03DMPEU orig_bc=ACACAC new_bc=ACACAC bc_diffs=0
TGGGGAATATTGGACAATGGGCGAAAGCCTGATCCAGCCATGCCGCGTGTGTGAAGAAGGTCTTCGGATTGTAAAGCACTTTAAGTTGGGAGGAAGGGCCGTTACCTAATACGTGATGGTTTTGACGTTACCGACAGAATAAGCACCGGCTAACTCTGTGCCAGCAGCCGCGGTAATACAGAGGGTGCAAGCGTTAATCGGAATTACTGGGCGTAAAGCGCGCGTAGGTGGTTTGTTAAGTTGGATGTGAAATCCCCGGGCTCAACCTGGGAACTGCATTCAAAACTGACTGACTAGAGTATGGTAGAGGGTGGTGGAATTTCCTGTGTAGCGGTGAAATGCGTAGATATAGGAAGGAACACCAGTGGCGAAGGGCGACCACCTGGGACTGATACTGACACTGAGGTGCGAAAGCGTGGGGGAGCAAACAGGGATTAGATACCCTGGGTAGTCCACGCCGTAAACGATGTCAACTAGCCGTTGGGGAGCCTTGAGCTCTTAGTGGGCGCAGCTAAACGCATTAAA
>Aa_564 HD4P06E03C4I3V orig_bc=ACACAC new_bc=ACACAC bc_diffs=0
TGGGGAATATTGGACAATGGGCGAAAGCCTGATCCAGCCATGCCGCGTGTGTGAAGAAGGTCTTCGGATTGTAAAGCACTTTAAGTTGGGAGGAAGGGCCGTTACCTAATACGTGATGGTTTTGACGTTACCGACAGAATAAGCACCGGCTAACTCTGTGCCAGCAGCCGCGGTAATACAGAGGGTGCAAGCGTTAATCGGAATTACTGGGCGTAAAGCGCGCGTAGGTGGTTTGTTAAGTTGGATGTGAAATCCCCGGGCTCAACCTGGGAACTGCATTCAAAACTGACTGACTAGAGTATGGTAGAGGGTGGTGGAATTTCCTGTGTAGCGGTGAAATGCGTAGATATAGGAAGGAACACCAGTGGCGAAGGGCGACCACCTGGGACTGATACTGACACTGAGGTGCGAAAGCGTGGGGGAGCAAACAGGGATTAGATACCCTGGGTAGTCCACGCCGTAAACGATGTCAACTAGCCGTTGGGGAGCCTTGAGCTCTTAGTGGGCGCAGCTAAACGCATTAAA
>Aa_1692 HD4P06E03CYZRV orig_bc=ACACAC new_bc=ACACAC bc_diffs=0
TGGGGAATATTGGACAATGGGCGAAAGCCTGATCCAGCCATGCCGCGTGTGTGAAGAAGGTCTTCGGATTGTAAAGCACTTTAAGTTGGGAGGAAGGGCCGTTACCTAATACGTGATGGTTTTGACGTTACCGACAGAATAAGCACCGGCTAACTCTGTGCCAGCAGCCGCGGTAATACAGAGGGTGCAAGCGTTAATCGGAATTACTGGGCGTAAAGCGCGCGTAGGTGGTTTGTTAAGTTGGATGTGAAATCCCCGGGCTCAACCTGGGAACTGCATTCAAAACTGACTGACTAGAGTATGGTAGAGGGTGGTGGAATTTCCTGTGTAGCGGTGAAATGCGTAGATATAGGAAGGAACACCAGTGGCGAAGGGCGACCACCTGGGACTGATACTGACACTGAGGTGCGAAAGCGTGGGGGAGCAAACAGGGATTAGATACCCTGGGTAGTCCACGCCGTAAACGATGTCAACTAGCCGTTGGGGAGCCTTGAGCTCTTAGTGGGCGCAGCTAAACGCATTAAA
>Aa_3131 HD4P06E03DIBJA orig_bc=ACACAC new_bc=ACACAC bc_diffs=0
TGGGGAATATTGGACAATGGGCGAAAGCCTGATCCAGCCATGCCGCGTGTGTGAAGAAGGTCTTCGGATTGTAAAGCACTTTAAGTTGGGAGGAAGGGCCGTTACCTAATACGTGATGGTTTTGACGTTACCGACAGAATAAGCACCGGCTAACTCTGTGCCAGCAGCCGCGGTAATACAGAGGGTGCAAGCGTTAATCGGAATTACTGGGCGTAAAGCGCGCGTAGGTGGTTTGTTAAGTTGGATGTGAAATCCCCGGGCTCAACCTGGGAACTGCATTCAAAACTGACTGACTAGAGTATGGTAGAGGGTGGTGGAATTTCCTGTGTAGCGGTGAAATGCGTAGATATAGGAAGGAACACCAGTGGCGAAGGGCGACCACCTGGGACTGATACTGACACTGAGGTGCGAAAGCGTGGGGGAGCAAACAGGGATTAGATACCCTGGGTAGTCCACGCCGTAAACGATGTCAACTAGCCGTTGGGGAGCCTTGAGCTCTTAGTGGGCGCAGCTAAACGCATTAAA
>Aa_1865 HD4P06E03DAAHS orig_bc=ACACAC new_bc=ACACAC bc_diffs=0
TGGGGAATATTGGACAATGGGCGAAAGCCTGATCCAGCCATGCCGCGTGTGTGAAGAAGGTCTTCGGATTGTAAAGCACTTTAAGTTGGGAGGAAGGGCCGTTACCTAATACGTGATGGTTTTGACGTTACCGACAGAATAAGCACCGGCTAACTCTGTGCCAGCAGCCGCGGTAATACAGAGGGTGCAAGCGTTAATCGGAATTACTGGGCGTAAAGCGCGCGTAGGTGGTTTGTTAAGTTGGATGTGAAATCCCCGGGCTCAACCTGGGAACTGCATTCAAAACTGACTGACTAGAGTATGGTAGAGGGTGGTGGAATTTCCTGTGTAGCGGTGAAATGCGTAGATATAGGAAGGAACACCAGTGGCGAAGGGCGACCACCTGGGACTGATACTGACACTGAGGTGCGAAAGCGTGGGGGAGCAAACAGGGATTAGATACCCTGGGTAGTCCACGCCGTAAACGATGTCAACTAGCCGTTGGGGAGCCTTGAGCTCTTAGTGGGCGCAGCTAAACGCATTAAA
>Aa_1168 HD4P06E03C8QKY orig_bc=ACACAC new_bc=ACACAC bc_diffs=0
TGGGGAATATTGGACAATGGGCGAAAGCCTGATCCAGCCATGCCGCGTGTGTGAAGAAGGTCTTCGGATTGTAAAGCACTTTAAGTTGGGAGGAAGGGCCGTTACCTAATACGTGATGGTTTTGACGTTACCGACAGAATAAGCACCGGCTAACTCTGTGCCAGCAGCCGCGGTAATACAGAGGGTGCAAGCGTTAATCGGAATTACTGGGCGTAAAGCGCGCGTAGGTGGTTTGTTAAGTTGGATGTGAAATCCCCGGGCTCAACCTGGGAACTGCATTCAAAACTGACTGACTAGAGTATGGTAGAGGGTGGTGGAATTTCCTGTGTAGCGGTGAAATGCGTAGATATAGGAAGGAACACCAGTGGCGAAGGGCGACCACCTGGGACTGATACTGACACTGAGGTGCGAAAGCGTGGGGGAGCAAACAGGGATTAGATACCCTGGGTAGTCCACGCCGTAAACGATGTCAACTAGCCGTTGGGGAGCCTTGAGCTCTTAGTGGGCGCAGCTAAACGCATTAAA
>Aa_802 HD4P06E03C63EV orig_bc=ACACAC new_bc=ACACAC bc_diffs=0
TGGGGAATATTGGACAATGGGCGAAAGCCTGATCCAGCCATGCCGCGTGTGTGAAGAAGGTCTTCGGATTGTAAAGCACTTTAAGTTGGGAGGAAGGGCCGTTACCTAATACGTGATGGTTTTGACGTTACCGACAGAATAAGCACCGGCTAACTCTGTGCCAGCAGCCGCGGTAATACAGAGGGTGCAAGCGTTAATCGGAATTACTGGGCGTAAAGCGCGCGTAGGTGGTTTGTTAAGTTGGATGTGAAATCCCCGGGCTCAACCTGGGAACTGCATTCAAAACTGACTGACTAGAGTATGGTAGAGGGTGGTGGAATTTCCTGTGTAGCGGTGAAATGCGTAGATATAGGAAGGAACACCAGTGGCGAAGGGCGACCACCTGGGACTGATACTGACACTGAGGTGCGAAAGCGTGGGGGAGCAAACAGGGATTAGATACCCTGGGTAGTCCACGCCGTAAACGATGTCAACTAGCCGTTGGGGAGCCTTGAGCTCTTAGTGGGCGCAGCTAAACGCATTAAA
>Aa_3502 HD4P06E03DKESN orig_bc=ACACAC new_bc=ACACAC bc_diffs=0
TGGGGAATATTGGACAATGGGCGAAAGCCTGATCCAGCCATGCCGCGTGTGTGAAGAAGGTCTTCGGATTGTAAAGCACTTTAAGTTGGGAGGAAGGGCCGTTACCTAATACGTGATGGTTTTGACGTTACCGACAGAATAAGCACCGGCTAACTCTGTGCCAGCAGCCGCGGTAATACAGAGGGTGCAAGCGTTAATCGGAATTACTGGGCGTAAAGCGCGCGTAGGTGGTTTGTTAAGTTGGATGTGAAATCCCCGGGCTCAACCTGGGAACTGCATTCAAAACTGACTGACTAGAGTATGGTAGAGGGTGGTGGAATTTCCTGTGTAGCGGTGAAATGCGTAGATATAGGAAGGAACACCAGTGGCGAAGGGCGACCACCTGGGACTGATACTGACACTGAGGTGCGAAAGCGTGGGGGAGCAAACAGGGATTAGATACCCTGGGTAGTCCACGCCGTAAACGATGTCAACTAGCCGTTGGGGAGCCTTGAGCTCTTAGTGGGCGCAGCTAAACGCATTAAA
>Aa_4434 HD4P06E03DQKII orig_bc=ACACAC new_bc=ACACAC bc_diffs=0
TGGGGAATATTGGACAATGGGCGAAAGCCTGATCCAGCCATGCCGCGTGTGTGAAGAAGGTCTTCGGATTGTAAAGCACTTTAAGTTGGGAGGAAGGGCCGTTACCTAATACGTGATGGTTTTGACGTTACCGACAGAATAAGCACCGGCTAACTCTGTGCCAGCAGCCGCGGTAATACAGAGGGTGCAAGCGTTAATCGGAATTACTGGGCGTAAAGCGCGCGTAGGTGGTTTGTTAAGTTGGATGTGAAATCCCCGGGCTCAACCTGGGAACTGCATTCAAAACTGACTGACTAGAGTATGGTAGAGGGTGGTGGAATTTCCTGTGTAGCGGTGAAATGCGTAGATATAGGAAGGAACACCAGTGGCGAAGGGCGACCACCTGGGACTGATACTGACACTGAGGTGCGAAAGCGTGGGGGAGCAAACAGGGATTAGATACCCTGGGTAGTCCACGCCGTAAACGATGTCAACTAGCCGTTGGGGAGCCTTGAGCTCTTAGTGGGCGCAGCTAAACGCATTAAA
>Aa_839 HD4P06E03C6DP7 orig_bc=ACACAC new_bc=ACACAC bc_diffs=0
TGGGGAATATTGGACAATGGGCGAAAGCCTGATCCAGCCATGCCGCGTGTGTGAAGAAGGTCTTCGGATTGTAAAGCACTTTAAGTTGGGAGGAAGGGCCGTTACCTAATACGTGATGGTTTTGACGTTACCGACAGAATAAGCACCGGCTAACTCTGTGCCAGCAGCCGCGGTAATACAGAGGGTGCAAGCGTTAATCGGAATTACTGGGCGTAAAGCGCGCGTAGGTGGTTTGTTAAGTTGGATGTGAAATCCCCGGGCTCAACCTGGGAACTGCATTCAAAACTGACTGACTAGAGTATGGTAGAGGGTGGTGGAATTTCCTGTGTAGCGGTGAAATGCGTAGATATAGGAAGGAACACCAGTGGCGAAGGGCGACCACCTGGGACTGATACTGACACTGAGGTGCGAAAGCGTGGGGGAGCAAACAGGGATTAGATACCCTGGGTAGTCCACGCCGTAAACGATGTCAACTAGCCGTTGGGGAGCCTTGAGCTCTTAGTGGGCGCAGCTAAACGCATTAAA
>Aa_37 HD4P06E03C0BFB orig_bc=ACACAC new_bc=ACACAC bc_diffs=0
TGGGGAATATTGGACAATGGGCGAAAGCCTGATCCAGCCATGCCGCGTGTGTGAAGAAGGTCTTCGGATTGTAAAGCACTTTAAGTTGGGAGGAAGGGCCGTTACCTAATACGTGATGGTTTTGACGTTACCGACAGAATAAGCACCGGCTAACTCTGTGCCAGCAGCCGCGGTAATACAGAGGGTGCAAGCGTTAATCGGAATTACTGGGCGTAAAGCGCGCGTAGGTGGTTTGTTAAGTTGGATGTGAAATCCCCGGGCTCAACCTGGGAACTGCATTCAAAACTGACTGACTAGAGTATGGTAGAGGGTGGTGGAATTTCCTGTGTAGCGGTGAAATGCGTAGATATAGGAAGGAACACCAGTGGCGAAGGGCGACCACCTGGGACTGATACTGACACTGAGGTGCGAAAGCGTGGGGGAGCAAACAGGGATTAGATACCCTGGGTAGTCCACGCCGTAAACGATGTCAACTAGCCGTTGGGGAGCCTTGAGCTCTTAGTGGGCGCAGCTAAACGCATTAAA
>Aa_4335 HD4P06E03DPU4L orig_bc=ACACAC new_bc=ACACAC bc_diffs=0
TGGGGAATATTGGACAATGGGCGAAAGCCTGATCCAGCCATGCCGCGTGTGTGAAGAAGGTCTTCGGATTGTAAAGCACTTTAAGTTGGGAGGAAGGGCCGTTACCTAATACGTGATGGTTTTGACGTTACCGACAGAATAAGCACCGGCTAACTCTGTGCCAGCAGCCGCGGTAATACAGAGGGTGCAAGCGTTAATCGGAATTACTGGGCGTAAAGCGCGCGTAGGTGGTTTGTTAAGTTGGATGTGAAATCCCCGGGCTCAACCTGGGAACTGCATTCAAAACTGACTGACTAGAGTATGGTAGAGGGTGGTGGAATTTCCTGTGTAGCGGTGAAATGCGTAGATATAGGAAGGAACACCAGTGGCGAAGGGCGACCACCTGGGACTGATACTGACACTGAGGTGCGAAAGCGTGGGGGAGCAAACAGGGATTAGATACCCTGGGTAGTCCACGCCGTAAACGATGTCAACTAGCCGTTGGGGAGCCTTGAGCTCTTAGTGGGCGCAGCTAAACGCATTAAA
>Aa_286 HD4P06E03C2IY1 orig_bc=ACACAC new_bc=ACACAC bc_diffs=0
TGGGGAATATTGGACAATGGGCGAAAGCCTGATCCAGCCATGCCGCGTGTGTGAAGAAGGTCTTCGGATTGTAAAGCACTTTAAGTTGGGAGGAAGGGCCGTTACCTAATACGTGATGGTTTTGACGTTACCGACAGAATAAGCACCGGCTAACTCTGTGCCAGCAGCCGCGGTAATACAGAGGGTGCAAGCGTTAATCGGAATTACTGGGCGTAAAGCGCGCGTAGGTGGTTTGTTAAGTTGGATGTGAAATCCCCGGGCTCAACCTGGGAACTGCATTCAAAACTGACTGACTAGAGTATGGTAGAGGGTGGTGGAATTTCCTGTGTAGCGGTGAAATGCGTAGATATAGGAAGGAACACCAGTGGCGAAGGGCGACCACCTGGGACTGATACTGACACTGAGGTGCGAAAGCGTGGGGGAGCAAACAGGGATTAGATACCCTGGGTAGTCCACGCCGTAAACGATGTCAACTAGCCGTTGGGGAGCCTTGAGCTCTTAGTGGGCGCAGCTAAACGCATTAAA
>Aa_1771 HD4P06E03CZMAC orig_bc=ACACAC new_bc=ACACAC bc_diffs=0
TGGGGAATATTGGACAATGGGCGAAAGCCTGATCCAGCCATGCCGCGTGTGTGAAGAAGGTCTTCGGATTGTAAAGCACTTTAAGTTGGGAGGAAGGGCCGTTACCTAATACGTGATGGTTTTGACGTTACCGACAGAATAAGCACCGGCTAACTCTGTGCCAGCAGCCGCGGTAATACAGAGGGTGCAAGCGTTAATCGGAATTACTGGGCGTAAAGCGCGCGTAGGTGGTTTGTTAAGTTGGATGTGAAATCCCCGGGCTCAACCTGGGAACTGCATTCAAAACTGACTGACTAGAGTATGGTAGAGGGTGGTGGAATTTCCTGTGTAGCGGTGAAATGCGTAGATATAGGAAGGAACACCAGTGGCGAAGGGCGACCACCTGGGACTGATACTGACACTGAGGTGCGAAAGCGTGGGGGAGCAAACAGGGATTAGATACCCTGGGTAGTCCACGCCGTAAACGATGTCAACTAGCCGTTGGGGAGCCTTGAGCTCTTAGTGGGCGCAGCTAAACGCATTAAA
>Aa_2043 HD4P06E03DBF8W orig_bc=ACACAC new_bc=ACACAC bc_diffs=0
TGGGGAATATTGGACAATGGGCGAAAGCCTGATCCAGCCATGCCGCGTGTGTGAAGAAGGTCTTCGGATTGTAAAGCACTTTAAGTTGGGAGGAAGGGCCGTTACCTAATACGTGATGGTTTTGACGTTACCGACAGAATAAGCACCGGCTAACTCTGTGCCAGCAGCCGCGGTAATACAGAGGGTGCAAGCGTTAATCGGAATTACTGGGCGTAAAGCGCGCGTAGGTGGTTTGTTAAGTTGGATGTGAAATCCCCGGGCTCAACCTGGGAACTGCATTCAAAACTGACTGACTAGAGTATGGTAGAGGGTGGTGGAATTTCCTGTGTAGCGGTGAAATGCGTAGATATAGGAAGGAACACCAGTGGCGAAGGGCGACCACCTGGGACTGATACTGACACTGAGGTGCGAAAGCGTGGGGGAGCAAACAGGGATTAGATACCCTGGGTAGTCCACGCCGTAAACGATGTCAACTAGCCGTTGGGGAGCCTTGAGCTCTTAGTGGGCGCAGCTAAACGCATTAAA
>Aa_4075 HD4P06E03DO7N5 orig_bc=ACACAC new_bc=ACACAC bc_diffs=0
TGGGGAATATTGGACAATGGGCGAAAGCCTGATCCAGCCATGCCGCGTGTGTGAAGAAGGTCTTCGGATTGTAAAGCACTTTAAGTTGGGAGGAAGGGCCGTTACCTAATACGTGATGGTTTTGACGTTACCGACAGAATAAGCACCGGCTAACTCTGTGCCAGCAGCCGCGGTAATACAGAGGGTGCAAGCGTTAATCGGAATTACTGGGCGTAAAGCGCGCGTAGGTGGTTTGTTAAGTTGGATGTGAAATCCCCGGGCTCAACCTGGGAACTGCATTCAAAACTGACTGACTAGAGTATGGTAGAGGGTGGTGGAATTTCCTGTGTAGCGGTGAAATGCGTAGATATAGGAAGGAACACCAGTGGCGAAGGGCGACCACCTGGGACTGATACTGACACTGAGGTGCGAAAGCGTGGGGGAGCAAACAGGGATTAGATACCCTGGGTAGTCCACGCCGTAAACGATGTCAACTAGCCGTTGGGGAGCCTTGAGCTCTTAGTGGGCGCAGCTAAACGCATTAAA
>Aa_2101 HD4P06E03DBQDN orig_bc=ACACAC new_bc=ACACAC bc_diffs=0
TGGGGAATATTGGACAATGGGCGAAAGCCTGATCCAGCCATGCCGCGTGTGTGAAGAAGGTCTTCGGATTGTAAAGCACTTTAAGTTGGGAGGAAGGGCCGTTACCTAATACGTGATGGTTTTGACGTTACCGACAGAATAAGCACCGGCTAACTCTGTGCCAGCAGCCGCGGTAATACAGAGGGTGCAAGCGTTAATCGGAATTACTGGGCGTAAAGCGCGCGTAGGTGGTTTGTTAAGTTGGATGTGAAATCCCCGGGCTCAACCTGGGAACTGCATTCAAAACTGACTGACTAGAGTATGGTAGAGGGTGGTGGAATTTCCTGTGTAGCGGTGAAATGCGTAGATATAGGAAGGAACACCAGTGGCGAAGGGCGACCACCTGGGACTGATACTGACACTGAGGTGCGAAAGCGTGGGGGAGCAAACAGGGATTAGATACCCTGGGTAGTCCACGCCGTAAACGATGTCAACTAGCCGTTGGGGAGCCTTGAGCTCTTAGTGGGCGCAGCTAAACGCATTAAA
>Aa_3262 HD4P06E03DJ2YI orig_bc=ACACAC new_bc=ACACAC bc_diffs=0
TGGGGAATATTGGACAATGGGCGAAAGCCTGATCCAGCCATGCCGCGTGTGTGAAGAAGGTCTTCGGATTGTAAAGCACTTTAAGTTGGGAGGAAGGGCCGTTACCTAATACGTGATGGTTTTGACGTTACCGACAGAATAAGCACCGGCTAACTCTGTGCCAGCAGCCGCGGTAATACAGAGGGTGCAAGCGTTAATCGGAATTACTGGGCGTAAAGCGCGCGTAGGTGGTTTGTTAAGTTGGATGTGAAATCCCCGGGCTCAACCTGGGAACTGCATTCAAAACTGACTGACTAGAGTATGGTAGAGGGTGGTGGAATTTCCTGTGTAGCGGTGAAATGCGTAGATATAGGAAGGAACACCAGTGGCGAAGGGCGACCACCTGGGACTGATACTGACACTGAGGTGCGAAAGCGTGGGGGAGCAAACAGGGATTAGATACCCTGGGTAGTCCACGCCGTAAACGATGTCAACTAGCCGTTGGGGAGCCTTGAGCTCTTAGTGGGCGCAGCTAAACGCATTAAA
>Aa_2677 HD4P06E03DFI86 orig_bc=ACACAC new_bc=ACACAC bc_diffs=0
TGGGGAATATTGGACAATGGGCGAAAGCCTGATCCAGCCATGCCGCGTGTGTGAAGAAGGTCTTCGGATTGTAAAGCACTTTAAGTTGGGAGGAAGGGCCGTTACCTAATACGTGATGGTTTTGACGTTACCGACAGAATAAGCACCGGCTAACTCTGTGCCAGCAGCCGCGGTAATACAGAGGGTGCAAGCGTTAATCGGAATTACTGGGCGTAAAGCGCGCGTAGGTGGTTTGTTAAGTTGGATGTGAAATCCCCGGGCTCAACCTGGGAACTGCATTCAAAACTGACTGACTAGAGTATGGTAGAGGGTGGTGGAATTTCCTGTGTAGCGGTGAAATGCGTAGATATAGGAAGGAACACCAGTGGCGAAGGGCGACCACCTGGGACTGATACTGACACTGAGGTGCGAAAGCGTGGGGGAGCAAACAGGGATTAGATACCCTGGGTAGTCCACGCCGTAAACGATGTCAACTAGCCGTTGGGGAGCCTTGAGCTCTTAGTGGGCGCAGCTAAACGCATTAAA
>Aa_3409 HD4P06E03DJXPY orig_bc=ACACAC new_bc=ACACAC bc_diffs=0
TGGGGAATATTGGACAATGGGCGAAAGCCTGATCCAGCCATGCCGCGTGTGTGAAGAAGGTCTTCGGATTGTAAAGCACTTTAAGTTGGGAGGAAGGGCCGTTACCTAATACGTGATGGTTTTGACGTTACCGACAGAATAAGCACCGGCTAACTCTGTGCCAGCAGCCGCGGTAATACAGAGGGTGCAAGCGTTAATCGGAATTACTGGGCGTAAAGCGCGCGTAGGTGGTTTGTTAAGTTGGATGTGAAATCCCCGGGCTCAACCTGGGAACTGCATTCAAAACTGACTGACTAGAGTATGGTAGAGGGTGGTGGAATTTCCTGTGTAGCGGTGAAATGCGTAGATATAGGAAGGAACACCAGTGGCGAAGGGCGACCACCTGGGACTGATACTGACACTGAGGTGCGAAAGCGTGGGGGAGCAAACAGGGATTAGATACCCTGGGTAGTCCACGCCGTAAACGATGTCAACTAGCCGTTGGGGAGCCTTGAGCTCTTAGTGGGCGCAGCTAAACGCATTAAA
>Aa_3126 HD4P06E03DIAGJ orig_bc=ACACAC new_bc=ACACAC bc_diffs=0
TGGGGAATATTGGACAATGGGCGAAAGCCTGATCCAGCCATGCCGCGTGTGTGAAGAAGGTCTTCGGATTGTAAAGCACTTTAAGTTGGGAGGAAGGGCCGTTACCTAATACGTGATGGTTTTGACGTTACCGACAGAATAAGCACCGGCTAACTCTGTGCCAGCAGCCGCGGTAATACAGAGGGTGCAAGCGTTAATCGGAATTACTGGGCGTAAAGCGCGCGTAGGTGGTTTGTTAAGTTGGATGTGAAATCCCCGGGCTCAACCTGGGAACTGCATTCAAAACTGACTGACTAGAGTATGGTAGAGGGTGGTGGAATTTCCTGTGTAGCGGTGAAATGCGTAGATATAGGAAGGAACACCAGTGGCGAAGGGCGACCACCTGGGACTGATACTGACACTGAGGTGCGAAAGCGTGGGGGAGCAAACAGGGATTAGATACCCTGGGTAGTCCACGCCGTAAACGATGTCAACTAGCCGTTGGGGAGCCTTGAGCTCTTAGTGGGCGCAGCTAAACGCATTAAA
>Aa_3756 HD4P06E03DM11S orig_bc=ACACAC new_bc=ACACAC bc_diffs=0
TGGGGAATATTGGACAATGGGCGAAAGCCTGATCCAGCCATGCCGCGTGTGTGAAGAAGGTCTTCGGATTGTAAAGCACTTTAAGTTGGGAGGAAGGGCCGTTACCTAATACGTGATGGTTTTGACGTTACCGACAGAATAAGCACCGGCTAACTCTGTGCCAGCAGCCGCGGTAATACAGAGGGTGCAAGCGTTAATCGGAATTACTGGGCGTAAAGCGCGCGTAGGTGGTTTGTTAAGTTGGATGTGAAATCCCCGGGCTCAACCTGGGAACTGCATTCAAAACTGACTGACTAGAGTATGGTAGAGGGTGGTGGAATTTCCTGTGTAGCGGTGAAATGCGTAGATATAGGAAGGAACACCAGTGGCGAAGGGCGACCACCTGGGACTGATACTGACACTGAGGTGCGAAAGCGTGGGGGAGCAAACAGGGATTAGATACCCTGGGTAGTCCACGCCGTAAACGATGTCAACTAGCCGTTGGGGAGCCTTGAGCTCTTAGTGGGCGCAGCTAAACGCATTAAA
>Aa_4523 HD4P06E03DRH2R orig_bc=ACACAC new_bc=ACACAC bc_diffs=0
TGGGGAATATTGGACAATGGGCGAAAGCCTGATCCAGCCATGCCGCGTGTGTGAAGAAGGTCTTCGGATTGTAAAGCACTTTAAGTTGGGAGGAAGGGCCGTTACCTAATACGTGATGGTTTTGACGTTACCGACAGAATAAGCACCGGCTAACTCTGTGCCAGCAGCCGCGGTAATACAGAGGGTGCAAGCGTTAATCGGAATTACTGGGCGTAAAGCGCGCGTAGGTGGTTTGTTAAGTTGGATGTGAAATCCCCGGGCTCAACCTGGGAACTGCATTCAAAACTGACTGACTAGAGTATGGTAGAGGGTGGTGGAATTTCCTGTGTAGCGGTGAAATGCGTAGATATAGGAAGGAACACCAGTGGCGAAGGGCGACCACCTGGGACTGATACTGACACTGAGGTGCGAAAGCGTGGGGGAGCAAACAGGGATTAGATACCCTGGGTAGTCCACGCCGTAAACGATGTCAACTAGCCGTTGGGGAGCCTTGAGCTCTTAGTGGGCGCAGCTAAACGCATTAAA
>Aa_1056 HD4P06E03C7WZY orig_bc=ACACAC new_bc=ACACAC bc_diffs=0
TGGGGAATATTGGACAATGGGCGAAAGCCTGATCCAGCCATGCCGCGTGTGTGAAGAAGGTCTTCGGATTGTAAAGCACTTTAAGTTGGGAGGAAGGGCCGTTACCTAATACGTGATGGTTTTGACGTTACCGACAGAATAAGCACCGGCTAACTCTGTGCCAGCAGCCGCGGTAATACAGAGGGTGCAAGCGTTAATCGGAATTACTGGGCGTAAAGCGCGCGTAGGTGGTTTGTTAAGTTGGATGTGAAATCCCCGGGCTCAACCTGGGAACTGCATTCAAAACTGACTGACTAGAGTATGGTAGAGGGTGGTGGAATTTCCTGTGTAGCGGTGAAATGCGTAGATATAGGAAGGAACACCAGTGGCGAAGGGCGACCACCTGGGACTGATACTGACACTGAGGTGCGAAAGCGTGGGGGAGCAAACAGGGATTAGATACCCTGGGTAGTCCACGCCGTAAACGATGTCAACTAGCCGTTGGGGAGCCTTGAGCTCTTAGTGGGCGCAGCTAAACGCATTAAA
>Aa_2602 HD4P06E03DF16K orig_bc=ACACAC new_bc=ACACAC bc_diffs=0
TGGGGAATATTGGACAATGGGCGAAAGCCTGATCCAGCCATGCCGCGTGTGTGAAGAAGGTCTTCGGATTGTAAAGCACTTTAAGTTGGGAGGAAGGGCCGTTACCTAATACGTGATGGTTTTGACGTTACCGACAGAATAAGCACCGGCTAACTCTGTGCCAGCAGCCGCGGTAATACAGAGGGTGCAAGCGTTAATCGGAATTACTGGGCGTAAAGCGCGCGTAGGTGGTTTGTTAAGTTGGATGTGAAATCCCCGGGCTCAACCTGGGAACTGCATTCAAAACTGACTGACTAGAGTATGGTAGAGGGTGGTGGAATTTCCTGTGTAGCGGTGAAATGCGTAGATATAGGAAGGAACACCAGTGGCGAAGGGCGACCACCTGGGACTGATACTGACACTGAGGTGCGAAAGCGTGGGGGAGCAAACAGGGATTAGATACCCTGGGTAGTCCACGCCGTAAACGATGTCAACTAGCCGTTGGGGAGCCTTGAGCTCTTAGTGGGCGCAGCTAAACGCATTAAA
>Aa_1483 HD4P06E03CXDTK orig_bc=ACACAC new_bc=ACACAC bc_diffs=0
TGGGGAATATTGGACAATGGGCGAAAGCCTGATCCAGCCATGCCGCGTGTGTGAAGAAGGTCTTCGGATTGTAAAGCACTTTAAGTTGGGAGGAAGGGCCGTTACCTAATACGTGATGGTTTTGACGTTACCGACAGAATAAGCACCGGCTAACTCTGTGCCAGCAGCCGCGGTAATACAGAGGGTGCAAGCGTTAATCGGAATTACTGGGCGTAAAGCGCGCGTAGGTGGTTTGTTAAGTTGGATGTGAAATCCCCGGGCTCAACCTGGGAACTGCATTCAAAACTGACTGACTAGAGTATGGTAGAGGGTGGTGGAATTTCCTGTGTAGCGGTGAAATGCGTAGATATAGGAAGGAACACCAGTGGCGAAGGGCGACCACCTGGGACTGATACTGACACTGAGGTGCGAAAGCGTGGGGGAGCAAACAGGGATTAGATACCCTGGGTAGTCCACGCCGTAAACGATGTCAACTAGCCGTTGGGGAGCCTTGAGCTCTTAGTGGGCGCAGCTAAACGCATTAAA
>Aa_3904 HD4P06E03DMXVE orig_bc=ACACAC new_bc=ACACAC bc_diffs=0
TGGGGAATATTGGACAATGGGCGAAAGCCTGATCCAGCCATGCCGCGTGTGTGAAGAAGGTCTTCGGATTGTAAAGCACTTTAAGTTGGGAGGAAGGGCCGTTACCTAATACGTGATGGTTTTGACGTTACCGACAGAATAAGCACCGGCTAACTCTGTGCCAGCAGCCGCGGTAATACAGAGGGTGCAAGCGTTAATCGGAATTACTGGGCGTAAAGCGCGCGTAGGTGGTTTGTTAAGTTGGATGTGAAATCCCCGGGCTCAACCTGGGAACTGCATTCAAAACTGACTGACTAGAGTATGGTAGAGGGTGGTGGAATTTCCTGTGTAGCGGTGAAATGCGTAGATATAGGAAGGAACACCAGTGGCGAAGGGCGACCACCTGGGACTGATACTGACACTGAGGTGCGAAAGCGTGGGGGAGCAAACAGGGATTAGATACCCTGGGTAGTCCACGCCGTAAACGATGTCAACTAGCCGTTGGGGAGCCTTGAGCTCTTAGTGGGCGCAGCTAAACGCATTAAA
>Aa_1822 HD4P06E03DA2HL orig_bc=ACACAC new_bc=ACACAC bc_diffs=0
TGGGGAATATTGGACAATGGGCGAAAGCCTGATCCAGCCATGCCGCGTGTGTGAAGAAGGTCTTCGGATTGTAAAGCACTTTAAGTTGGGAGGAAGGGCCGTTACCTAATACGTGATGGTTTTGACGTTACCGACAGAATAAGCACCGGCTAACTCTGTGCCAGCAGCCGCGGTAATACAGAGGGTGCAAGCGTTAATCGGAATTACTGGGCGTAAAGCGCGCGTAGGTGGTTTGTTAAGTTGGATGTGAAATCCCCGGGCTCAACCTGGGAACTGCATTCAAAACTGACTGACTAGAGTATGGTAGAGGGTGGTGGAATTTCCTGTGTAGCGGTGAAATGCGTAGATATAGGAAGGAACACCAGTGGCGAAGGGCGACCACCTGGGACTGATACTGACACTGAGGTGCGAAAGCGTGGGGGAGCAAACAGGGATTAGATACCCTGGGTAGTCCACGCCGTAAACGATGTCAACTAGCCGTTGGGGAGCCTTGAGCTCTTAGTGGGCGCAGCTAAACGCATTAAA
>Aa_2660 HD4P06E03DFEOX orig_bc=ACACAC new_bc=ACACAC bc_diffs=0
TGGGGAATATTGGACAATGGGCGAAAGCCTGATCCAGCCATGCCGCGTGTGTGAAGAAGGTCTTCGGATTGTAAAGCACTTTAAGTTGGGAGGAAGGGCCGTTACCTAATACGTGATGGTTTTGACGTTACCGACAGAATAAGCACCGGCTAACTCTGTGCCAGCAGCCGCGGTAATACAGAGGGTGCAAGCGTTAATCGGAATTACTGGGCGTAAAGCGCGCGTAGGTGGTTTGTTAAGTTGGATGTGAAATCCCCGGGCTCAACCTGGGAACTGCATTCAAAACTGACTGACTAGAGTATGGTAGAGGGTGGTGGAATTTCCTGTGTAGCGGTGAAATGCGTAGATATAGGAAGGAACACCAGTGGCGAAGGGCGACCACCTGGGACTGATACTGACACTGAGGTGCGAAAGCGTGGGGGAGCAAACAGGGATTAGATACCCTGGGTAGTCCACGCCGTAAACGATGTCAACTAGCCGTTGGGGAGCCTTGAGCTCTTAGTGGGCGCAGCTAAACGCATTAAA
>Aa_2109 HD4P06E03DBSQ8 orig_bc=ACACAC new_bc=ACACAC bc_diffs=0
TGGGGAATATTGGACAATGGGCGAAAGCCTGATCCAGCCATGCCGCGTGTGTGAAGAAGGTCTTCGGATTGTAAAGCACTTTAAGTTGGGAGGAAGGGCCGTTACCTAATACGTGATGGTTTTGACGTTACCGACAGAATAAGCACCGGCTAACTCTGTGCCAGCAGCCGCGGTAATACAGAGGGTGCAAGCGTTAATCGGAATTACTGGGCGTAAAGCGCGCGTAGGTGGTTTGTTAAGTTGGATGTGAAATCCCCGGGCTCAACCTGGGAACTGCATTCAAAACTGACTGACTAGAGTATGGTAGAGGGTGGTGGAATTTCCTGTGTAGCGGTGAAATGCGTAGATATAGGAAGGAACACCAGTGGCGAAGGGCGACCACCTGGGACTGATACTGACACTGAGGTGCGAAAGCGTGGGGGAGCAAACAGGGATTAGATACCCTGGGTAGTCCACGCCGTAAACGATGTCAACTAGCCGTTGGGGAGCCTTGAGCTCTTAGTGGGCGCAGCTAAACGCATTAAA
>Aa_1835 HD4P06E03DA4O0 orig_bc=ACACAC new_bc=ACACAC bc_diffs=0
TGGGGAATATTGGACAATGGGCGAAAGCCTGATCCAGCCATGCCGCGTGTGTGAAGAAGGTCTTCGGATTGTAAAGCACTTTAAGTTGGGAGGAAGGGCCGTTACCTAATACGTGATGGTTTTGACGTTACCGACAGAATAAGCACCGGCTAACTCTGTGCCAGCAGCCGCGGTAATACAGAGGGTGCAAGCGTTAATCGGAATTACTGGGCGTAAAGCGCGCGTAGGTGGTTTGTTAAGTTGGATGTGAAATCCCCGGGCTCAACCTGGGAACTGCATTCAAAACTGACTGACTAGAGTATGGTAGAGGGTGGTGGAATTTCCTGTGTAGCGGTGAAATGCGTAGATATAGGAAGGAACACCAGTGGCGAAGGGCGACCACCTGGGACTGATACTGACACTGAGGTGCGAAAGCGTGGGGGAGCAAACAGGGATTAGATACCCTGGGTAGTCCACGCCGTAAACGATGTCAACTAGCCGTTGGGGAGCCTTGAGCTCTTAGTGGGCGCAGCTAAACGCATTAAA
>Aa_1899 HD4P06E03DAGYP orig_bc=ACACAC new_bc=ACACAC bc_diffs=0
TGGGGAATATTGGACAATGGGCGAAAGCCTGATCCAGCCATGCCGCGTGTGTGAAGAAGGTCTTCGGATTGTAAAGCACTTTAAGTTGGGAGGAAGGGCCGTTACCTAATACGTGATGGTTTTGACGTTACCGACAGAATAAGCACCGGCTAACTCTGTGCCAGCAGCCGCGGTAATACAGAGGGTGCAAGCGTTAATCGGAATTACTGGGCGTAAAGCGCGCGTAGGTGGTTTGTTAAGTTGGATGTGAAATCCCCGGGCTCAACCTGGGAACTGCATTCAAAACTGACTGACTAGAGTATGGTAGAGGGTGGTGGAATTTCCTGTGTAGCGGTGAAATGCGTAGATATAGGAAGGAACACCAGTGGCGAAGGGCGACCACCTGGGACTGATACTGACACTGAGGTGCGAAAGCGTGGGGGAGCAAACAGGGATTAGATACCCTGGGTAGTCCACGCCGTAAACGATGTCAACTAGCCGTTGGGGAGCCTTGAGCTCTTAGTGGGCGCAGCTAAACGCATTAAA
>Aa_4116 HD4P06E03DOGPP orig_bc=ACACAC new_bc=ACACAC bc_diffs=0
TGGGGAATATTGGACAATGGGCGAAAGCCTGATCCAGCCATGCCGCGTGTGTGAAGAAGGTCTTCGGATTGTAAAGCACTTTAAGTTGGGAGGAAGGGCCGTTACCTAATACGTGATGGTTTTGACGTTACCGACAGAATAAGCACCGGCTAACTCTGTGCCAGCAGCCGCGGTAATACAGAGGGTGCAAGCGTTAATCGGAATTACTGGGCGTAAAGCGCGCGTAGGTGGTTTGTTAAGTTGGATGTGAAATCCCCGGGCTCAACCTGGGAACTGCATTCAAAACTGACTGACTAGAGTATGGTAGAGGGTGGTGGAATTTCCTGTGTAGCGGTGAAATGCGTAGATATAGGAAGGAACACCAGTGGCGAAGGGCGACCACCTGGGACTGATACTGACACTGAGGTGCGAAAGCGTGGGGGAGCAAACAGGGATTAGATACCCTGGGTAGTCCACGCCGTAAACGATGTCAACTAGCCGTTGGGGAGCCTTGAGCTCTTAGTGGGCGCAGCTAAACGCATTAAA
>Aa_721 HD4P06E03C5LXH orig_bc=ACACAC new_bc=ACACAC bc_diffs=0
TGGGGAATATTGGACAATGGGCGAAAGCCTGATCCAGCCATGCCGCGTGTGTGAAGAAGGTCTTCGGATTGTAAAGCACTTTAAGTTGGGAGGAAGGGCCGTTACCTAATACGTGATGGTTTTGACGTTACCGACAGAATAAGCACCGGCTAACTCTGTGCCAGCAGCCGCGGTAATACAGAGGGTGCAAGCGTTAATCGGAATTACTGGGCGTAAAGCGCGCGTAGGTGGTTTGTTAAGTTGGATGTGAAATCCCCGGGCTCAACCTGGGAACTGCATTCAAAACTGACTGACTAGAGTATGGTAGAGGGTGGTGGAATTTCCTGTGTAGCGGTGAAATGCGTAGATATAGGAAGGAACACCAGTGGCGAAGGGCGACCACCTGGGACTGATACTGACACTGAGGTGCGAAAGCGTGGGGGAGCAAACAGGGATTAGATACCCTGGGTAGTCCACGCCGTAAACGATGTCAACTAGCCGTTGGGGAGCCTTGAGCTCTTAGTGGGCGCAGCTAAACGCATTAAA
>Aa_351 HD4P06E03C3243 orig_bc=ACACAC new_bc=ACACAC bc_diffs=0
TGGGGAATATTGGACAATGGGCGAAAGCCTGATCCAGCCATGCCGCGTGTGTGAAGAAGGTCTTCGGATTGTAAAGCACTTTAAGTTGGGAGGAAGGGCCGTTACCTAATACGTGATGGTTTTGACGTTACCGACAGAATAAGCACCGGCTAACTCTGTGCCAGCAGCCGCGGTAATACAGAGGGTGCAAGCGTTAATCGGAATTACTGGGCGTAAAGCGCGCGTAGGTGGTTTGTTAAGTTGGATGTGAAATCCCCGGGCTCAACCTGGGAACTGCATTCAAAACTGACTGACTAGAGTATGGTAGAGGGTGGTGGAATTTCCTGTGTAGCGGTGAAATGCGTAGATATAGGAAGGAACACCAGTGGCGAAGGGCGACCACCTGGGACTGATACTGACACTGAGGTGCGAAAGCGTGGGGGAGCAAACAGGGATTAGATACCCTGGGTAGTCCACGCCGTAAACGATGTCAACTAGCCGTTGGGGAGCCTTGAGCTCTTAGTGGGCGCAGCTAAACGCATTAAA
>Aa_1297 HD4P06E03C9J6L orig_bc=ACACAC new_bc=ACACAC bc_diffs=0
TGGGGAATATTGGACAATGGGCGAAAGCCTGATCCAGCCATGCCGCGTGTGTGAAGAAGGTCTTCGGATTGTAAAGCACTTTAAGTTGGGAGGAAGGGCCGTTACCTAATACGTGATGGTTTTGACGTTACCGACAGAATAAGCACCGGCTAACTCTGTGCCAGCAGCCGCGGTAATACAGAGGGTGCAAGCGTTAATCGGAATTACTGGGCGTAAAGCGCGCGTAGGTGGTTTGTTAAGTTGGATGTGAAATCCCCGGGCTCAACCTGGGAACTGCATTCAAAACTGACTGACTAGAGTATGGTAGAGGGTGGTGGAATTTCCTGTGTAGCGGTGAAATGCGTAGATATAGGAAGGAACACCAGTGGCGAAGGGCGACCACCTGGGACTGATACTGACACTGAGGTGCGAAAGCGTGGGGGAGCAAACAGGGATTAGATACCCTGGGTAGTCCACGCCGTAAACGATGTCAACTAGCCGTTGGGGAGCCTTGAGCTCTTAGTGGGCGCAGCTAAACGCATTAAA
>Aa_3790 HD4P06E03DM7T7 orig_bc=ACACAC new_bc=ACACAC bc_diffs=0
TGGGGAATATTGGACAATGGGCGAAAGCCTGATCCAGCCATGCCGCGTGTGTGAAGAAGGTCTTCGGATTGTAAAGCACTTTAAGTTGGGAGGAAGGGCCGTTACCTAATACGTGATGGTTTTGACGTTACCGACAGAATAAGCACCGGCTAACTCTGTGCCAGCAGCCGCGGTAATACAGAGGGTGCAAGCGTTAATCGGAATTACTGGGCGTAAAGCGCGCGTAGGTGGTTTGTTAAGTTGGATGTGAAATCCCCGGGCTCAACCTGGGAACTGCATTCAAAACTGACTGACTAGAGTATGGTAGAGGGTGGTGGAATTTCCTGTGTAGCGGTGAAATGCGTAGATATAGGAAGGAACACCAGTGGCGAAGGGCGACCACCTGGGACTGATACTGACACTGAGGTGCGAAAGCGTGGGGGAGCAAACAGGGATTAGATACCCTGGGTAGTCCACGCCGTAAACGATGTCAACTAGCCGTTGGGGAGCCTTGAGCTCTTAGTGGGCGCAGCTAAACGCATTAAA
>Aa_3935 HD4P06E03DN6YW orig_bc=ACACAC new_bc=ACACAC bc_diffs=0
TGGGGAATATTGGACAATGGGCGAAAGCCTGATCCAGCCATGCCGCGTGTGTGAAGAAGGTCTTCGGATTGTAAAGCACTTTAAGTTGGGAGGAAGGGCCGTTACCTAATACGTGATGGTTTTGACGTTACCGACAGAATAAGCACCGGCTAACTCTGTGCCAGCAGCCGCGGTAATACAGAGGGTGCAAGCGTTAATCGGAATTACTGGGCGTAAAGCGCGCGTAGGTGGTTTGTTAAGTTGGATGTGAAATCCCCGGGCTCAACCTGGGAACTGCATTCAAAACTGACTGACTAGAGTATGGTAGAGGGTGGTGGAATTTCCTGTGTAGCGGTGAAATGCGTAGATATAGGAAGGAACACCAGTGGCGAAGGGCGACCACCTGGGACTGATACTGACACTGAGGTGCGAAAGCGTGGGGGAGCAAACAGGGATTAGATACCCTGGGTAGTCCACGCCGTAAACGATGTCAACTAGCCGTTGGGGAGCCTTGAGCTCTTAGTGGGCGCAGCTAAACGCATTAAA
>Aa_993 HD4P06E03C7E4I orig_bc=ACACAC new_bc=ACACAC bc_diffs=0
TGGGGAATATTGGACAATGGGCGAAAGCCTGATCCAGCCATGCCGCGTGTGTGAAGAAGGTCTTCGGATTGTAAAGCACTTTAAGTTGGGAGGAAGGGCCGTTACCTAATACGTGATGGTTTTGACGTTACCGACAGAATAAGCACCGGCTAACTCTGTGCCAGCAGCCGCGGTAATACAGAGGGTGCAAGCGTTAATCGGAATTACTGGGCGTAAAGCGCGCGTAGGTGGTTTGTTAAGTTGGATGTGAAATCCCCGGGCTCAACCTGGGAACTGCATTCAAAACTGACTGACTAGAGTATGGTAGAGGGTGGTGGAATTTCCTGTGTAGCGGTGAAATGCGTAGATATAGGAAGGAACACCAGTGGCGAAGGGCGACCACCTGGGACTGATACTGACACTGAGGTGCGAAAGCGTGGGGGAGCAAACAGGGATTAGATACCCTGGGTAGTCCACGCCGTAAACGATGTCAACTAGCCGTTGGGGAGCCTTGAGCTCTTAGTGGGCGCAGCTAAACGCATTAAA
>Aa_2204 HD4P06E03DCH5B orig_bc=ACACAC new_bc=ACACAC bc_diffs=0
TGGGGAATATTGGACAATGGGCGAAAGCCTGATCCAGCCATGCCGCGTGTGTGAAGAAGGTCTTCGGATTGTAAAGCACTTTAAGTTGGGAGGAAGGGCCGTTACCTAATACGTGATGGTTTTGACGTTACCGACAGAATAAGCACCGGCTAACTCTGTGCCAGCAGCCGCGGTAATACAGAGGGTGCAAGCGTTAATCGGAATTACTGGGCGTAAAGCGCGCGTAGGTGGTTTGTTAAGTTGGATGTGAAATCCCCGGGCTCAACCTGGGAACTGCATTCAAAACTGACTGACTAGAGTATGGTAGAGGGTGGTGGAATTTCCTGTGTAGCGGTGAAATGCGTAGATATAGGAAGGAACACCAGTGGCGAAGGGCGACCACCTGGGACTGATACTGACACTGAGGTGCGAAAGCGTGGGGGAGCAAACAGGGATTAGATACCCTGGGTAGTCCACGCCGTAAACGATGTCAACTAGCCGTTGGGGAGCCTTGAGCTCTTAGTGGGCGCAGCTAAACGCATTAAA
>Aa_3487 HD4P06E03DKC1A orig_bc=ACACAC new_bc=ACACAC bc_diffs=0
TGGGGAATATTGGACAATGGGCGAAAGCCTGATCCAGCCATGCCGCGTGTGTGAAGAAGGTCTTCGGATTGTAAAGCACTTTAAGTTGGGAGGAAGGGCCGTTACCTAATACGTGATGGTTTTGACGTTACCGACAGAATAAGCACCGGCTAACTCTGTGCCAGCAGCCGCGGTAATACAGAGGGTGCAAGCGTTAATCGGAATTACTGGGCGTAAAGCGCGCGTAGGTGGTTTGTTAAGTTGGATGTGAAATCCCCGGGCTCAACCTGGGAACTGCATTCAAAACTGACTGACTAGAGTATGGTAGAGGGTGGTGGAATTTCCTGTGTAGCGGTGAAATGCGTAGATATAGGAAGGAACACCAGTGGCGAAGGGCGACCACCTGGGACTGATACTGACACTGAGGTGCGAAAGCGTGGGGGAGCAAACAGGGATTAGATACCCTGGGTAGTCCACGCCGTAAACGATGTCAACTAGCCGTTGGGGAGCCTTGAGCTCTTAGTGGGCGCAGCTAAACGCATTAAA
>Aa_250 HD4P06E03C271P orig_bc=ACACAC new_bc=ACACAC bc_diffs=0
TGGGGAATATTGGACAATGGGCGAAAGCCTGATCCAGCCATGCCGCGTGTGTGAAGAAGGTCTTCGGATTGTAAAGCACTTTAAGTTGGGAGGAAGGGCCGTTACCTAATACGTGATGGTTTTGACGTTACCGACAGAATAAGCACCGGCTAACTCTGTGCCAGCAGCCGCGGTAATACAGAGGGTGCAAGCGTTAATCGGAATTACTGGGCGTAAAGCGCGCGTAGGTGGTTTGTTAAGTTGGATGTGAAATCCCCGGGCTCAACCTGGGAACTGCATTCAAAACTGACTGACTAGAGTATGGTAGAGGGTGGTGGAATTTCCTGTGTAGCGGTGAAATGCGTAGATATAGGAAGGAACACCAGTGGCGAAGGGCGACCACCTGGGACTGATACTGACACTGAGGTGCGAAAGCGTGGGGGAGCAAACAGGGATTAGATACCCTGGGTAGTCCACGCCGTAAACGATGTCAACTAGCCGTTGGGGAGCCTTGAGCTCTTAGTGGGCGCAGCTAAACGCATTAAA
>Aa_2868 HD4P06E03DGQYF orig_bc=ACACAC new_bc=ACACAC bc_diffs=0
TGGGGAATATTGGACAATGGGCGAAAGCCTGATCCAGCCATGCCGCGTGTGTGAAGAAGGTCTTCGGATTGTAAAGCACTTTAAGTTGGGAGGAAGGGCCGTTACCTAATACGTGATGGTTTTGACGTTACCGACAGAATAAGCACCGGCTAACTCTGTGCCAGCAGCCGCGGTAATACAGAGGGTGCAAGCGTTAATCGGAATTACTGGGCGTAAAGCGCGCGTAGGTGGTTTGTTAAGTTGGATGTGAAATCCCCGGGCTCAACCTGGGAACTGCATTCAAAACTGACTGACTAGAGTATGGTAGAGGGTGGTGGAATTTCCTGTGTAGCGGTGAAATGCGTAGATATAGGAAGGAACACCAGTGGCGAAGGGCGACCACCTGGGACTGATACTGACACTGAGGTGCGAAAGCGTGGGGGAGCAAACAGGGATTAGATACCCTGGGTAGTCCACGCCGTAAACGATGTCAACTAGCCGTTGGGGAGCCTTGAGCTCTTAGTGGGCGCAGCTAAACGCATTAAA
>Aa_3737 HD4P06E03DLUY0 orig_bc=ACACAC new_bc=ACACAC bc_diffs=0
TGGGGAATATTGGACAATGGGCGAAAGCCTGATCCAGCCATGCCGCGTGTGTGAAGAAGGTCTTCGGATTGTAAAGCACTTTAAGTTGGGAGGAAGGGCCGTTACCTAATACGTGATGGTTTTGACGTTACCGACAGAATAAGCACCGGCTAACTCTGTGCCAGCAGCCGCGGTAATACAGAGGGTGCAAGCGTTAATCGGAATTACTGGGCGTAAAGCGCGCGTAGGTGGTTTGTTAAGTTGGATGTGAAATCCCCGGGCTCAACCTGGGAACTGCATTCAAAACTGACTGACTAGAGTATGGTAGAGGGTGGTGGAATTTCCTGTGTAGCGGTGAAATGCGTAGATATAGGAAGGAACACCAGTGGCGAAGGGCGACCACCTGGGACTGATACTGACACTGAGGTGCGAAAGCGTGGGGGAGCAAACAGGGATTAGATACCCTGGGTAGTCCACGCCGTAAACGATGTCAACTAGCCGTTGGGGAGCCTTGAGCTCTTAGTGGGCGCAGCTAAACGCATTAAA
>Aa_1697 HD4P06E03CZ0Y4 orig_bc=ACACAC new_bc=ACACAC bc_diffs=0
TGGGGAATATTGGACAATGGGCGAAAGCCTGATCCAGCCATGCCGCGTGTGTGAAGAAGGTCTTCGGATTGTAAAGCACTTTAAGTTGGGAGGAAGGGCCGTTACCTAATACGTGATGGTTTTGACGTTACCGACAGAATAAGCACCGGCTAACTCTGTGCCAGCAGCCGCGGTAATACAGAGGGTGCAAGCGTTAATCGGAATTACTGGGCGTAAAGCGCGCGTAGGTGGTTTGTTAAGTTGGATGTGAAATCCCCGGGCTCAACCTGGGAACTGCATTCAAAACTGACTGACTAGAGTATGGTAGAGGGTGGTGGAATTTCCTGTGTAGCGGTGAAATGCGTAGATATAGGAAGGAACACCAGTGGCGAAGGGCGACCACCTGGGACTGATACTGACACTGAGGTGCGAAAGCGTGGGGGAGCAAACAGGGATTAGATACCCTGGGTAGTCCACGCCGTAAACGATGTCAACTAGCCGTTGGGGAGCCTTGAGCTCTTAGTGGGCGCAGCTAAACGCATTAAA
>Aa_3665 HD4P06E03DLFE6 orig_bc=ACACAC new_bc=ACACAC bc_diffs=0
TGGGGAATATTGGACAATGGGCGAAAGCCTGATCCAGCCATGCCGCGTGTGTGAAGAAGGTCTTCGGATTGTAAAGCACTTTAAGTTGGGAGGAAGGGCCGTTACCTAATACGTGATGGTTTTGACGTTACCGACAGAATAAGCACCGGCTAACTCTGTGCCAGCAGCCGCGGTAATACAGAGGGTGCAAGCGTTAATCGGAATTACTGGGCGTAAAGCGCGCGTAGGTGGTTTGTTAAGTTGGATGTGAAATCCCCGGGCTCAACCTGGGAACTGCATTCAAAACTGACTGACTAGAGTATGGTAGAGGGTGGTGGAATTTCCTGTGTAGCGGTGAAATGCGTAGATATAGGAAGGAACACCAGTGGCGAAGGGCGACCACCTGGGACTGATACTGACACTGAGGTGCGAAAGCGTGGGGGAGCAAACAGGGATTAGATACCCTGGGTAGTCCACGCCGTAAACGATGTCAACTAGCCGTTGGGGAGCCTTGAGCTCTTAGTGGGCGCAGCTAAACGCATTAAA
>Aa_4081 HD4P06E03DO8GK orig_bc=ACACAC new_bc=ACACAC bc_diffs=0
TGGGGAATATTGGACAATGGGCGAAAGCCTGATCCAGCCATGCCGCGTGTGTGAAGAAGGTCTTCGGATTGTAAAGCACTTTAAGTTGGGAGGAAGGGCCGTTACCTAATACGTGATGGTTTTGACGTTACCGACAGAATAAGCACCGGCTAACTCTGTGCCAGCAGCCGCGGTAATACAGAGGGTGCAAGCGTTAATCGGAATTACTGGGCGTAAAGCGCGCGTAGGTGGTTTGTTAAGTTGGATGTGAAATCCCCGGGCTCAACCTGGGAACTGCATTCAAAACTGACTGACTAGAGTATGGTAGAGGGTGGTGGAATTTCCTGTGTAGCGGTGAAATGCGTAGATATAGGAAGGAACACCAGTGGCGAAGGGCGACCACCTGGGACTGATACTGACACTGAGGTGCGAAAGCGTGGGGGAGCAAACAGGGATTAGATACCCTGGGTAGTCCACGCCGTAAACGATGTCAACTAGCCGTTGGGGAGCCTTGAGCTCTTAGTGGGCGCAGCTAAACGCATTAAA
>Aa_3124 HD4P06E03DIA7W orig_bc=ACACAC new_bc=ACACAC bc_diffs=0
TGGGGAATATTGGACAATGGGCGAAAGCCTGATCCAGCCATGCCGCGTGTGTGAAGAAGGTCTTCGGATTGTAAAGCACTTTAAGTTGGGAGGAAGGGCCGTTACCTAATACGTGATGGTTTTGACGTTACCGACAGAATAAGCACCGGCTAACTCTGTGCCAGCAGCCGCGGTAATACAGAGGGTGCAAGCGTTAATCGGAATTACTGGGCGTAAAGCGCGCGTAGGTGGTTTGTTAAGTTGGATGTGAAATCCCCGGGCTCAACCTGGGAACTGCATTCAAAACTGACTGACTAGAGTATGGTAGAGGGTGGTGGAATTTCCTGTGTAGCGGTGAAATGCGTAGATATAGGAAGGAACACCAGTGGCGAAGGGCGACCACCTGGGACTGATACTGACACTGAGGTGCGAAAGCGTGGGGGAGCAAACAGGGATTAGATACCCTGGGTAGTCCACGCCGTAAACGATGTCAACTAGCCGTTGGGGAGCCTTGAGCTCTTAGTGGGCGCAGCTAAACGCATTAAA
>Aa_3059 HD4P06E03DHWXY orig_bc=ACACAC new_bc=ACACAC bc_diffs=0
TGGGGAATATTGGACAATGGGCGAAAGCCTGATCCAGCCATGCCGCGTGTGTGAAGAAGGTCTTCGGATTGTAAAGCACTTTAAGTTGGGAGGAAGGGCCGTTACCTAATACGTGATGGTTTTGACGTTACCGACAGAATAAGCACCGGCTAACTCTGTGCCAGCAGCCGCGGTAATACAGAGGGTGCAAGCGTTAATCGGAATTACTGGGCGTAAAGCGCGCGTAGGTGGTTTGTTAAGTTGGATGTGAAATCCCCGGGCTCAACCTGGGAACTGCATTCAAAACTGACTGACTAGAGTATGGTAGAGGGTGGTGGAATTTCCTGTGTAGCGGTGAAATGCGTAGATATAGGAAGGAACACCAGTGGCGAAGGGCGACCACCTGGGACTGATACTGACACTGAGGTGCGAAAGCGTGGGGGAGCAAACAGGGATTAGATACCCTGGGTAGTCCACGCCGTAAACGATGTCAACTAGCCGTTGGGGAGCCTTGAGCTCTTAGTGGGCGCAGCTAAACGCATTAAA
>Aa_3806 HD4P06E03DMDRO orig_bc=ACACAC new_bc=ACACAC bc_diffs=0
TGGGGAATATTGGACAATGGGCGAAAGCCTGATCCAGCCATGCCGCGTGTGTGAAGAAGGTCTTCGGATTGTAAAGCACTTTAAGTTGGGAGGAAGGGCCGTTACCTAATACGTGATGGTTTTGACGTTACCGACAGAATAAGCACCGGCTAACTCTGTGCCAGCAGCCGCGGTAATACAGAGGGTGCAAGCGTTAATCGGAATTACTGGGCGTAAAGCGCGCGTAGGTGGTTTGTTAAGTTGGATGTGAAATCCCCGGGCTCAACCTGGGAACTGCATTCAAAACTGACTGACTAGAGTATGGTAGAGGGTGGTGGAATTTCCTGTGTAGCGGTGAAATGCGTAGATATAGGAAGGAACACCAGTGGCGAAGGGCGACCACCTGGGACTGATACTGACACTGAGGTGCGAAAGCGTGGGGGAGCAAACAGGGATTAGATACCCTGGGTAGTCCACGCCGTAAACGATGTCAACTAGCCGTTGGGGAGCCTTGAGCTCTTAGTGGGCGCAGCTAAACGCATTAAA
>Aa_3998 HD4P06E03DNM4Q orig_bc=ACACAC new_bc=ACACAC bc_diffs=0
TGGGGAATATTGGACAATGGGCGAAAGCCTGATCCAGCCATGCCGCGTGTGTGAAGAAGGTCTTCGGATTGTAAAGCACTTTAAGTTGGGAGGAAGGGCCGTTACCTAATACGTGATGGTTTTGACGTTACCGACAGAATAAGCACCGGCTAACTCTGTGCCAGCAGCCGCGGTAATACAGAGGGTGCAAGCGTTAATCGGAATTACTGGGCGTAAAGCGCGCGTAGGTGGTTTGTTAAGTTGGATGTGAAATCCCCGGGCTCAACCTGGGAACTGCATTCAAAACTGACTGACTAGAGTATGGTAGAGGGTGGTGGAATTTCCTGTGTAGCGGTGAAATGCGTAGATATAGGAAGGAACACCAGTGGCGAAGGGCGACCACCTGGGACTGATACTGACACTGAGGTGCGAAAGCGTGGGGGAGCAAACAGGGATTAGATACCCTGGGTAGTCCACGCCGTAAACGATGTCAACTAGCCGTTGGGGAGCCTTGAGCTCTTAGTGGGCGCAGCTAAACGCATTAAA
>Aa_820 HD4P06E03C69BZ orig_bc=ACACAC new_bc=ACACAC bc_diffs=0
TGGGGAATATTGGACAATGGGCGAAAGCCTGATCCAGCCATGCCGCGTGTGTGAAGAAGGTCTTCGGATTGTAAAGCACTTTAAGTTGGGAGGAAGGGCCGTTACCTAATACGTGATGGTTTTGACGTTACCGACAGAATAAGCACCGGCTAACTCTGTGCCAGCAGCCGCGGTAATACAGAGGGTGCAAGCGTTAATCGGAATTACTGGGCGTAAAGCGCGCGTAGGTGGTTTGTTAAGTTGGATGTGAAATCCCCGGGCTCAACCTGGGAACTGCATTCAAAACTGACTGACTAGAGTATGGTAGAGGGTGGTGGAATTTCCTGTGTAGCGGTGAAATGCGTAGATATAGGAAGGAACACCAGTGGCGAAGGGCGACCACCTGGGACTGATACTGACACTGAGGTGCGAAAGCGTGGGGGAGCAAACAGGGATTAGATACCCTGGGTAGTCCACGCCGTAAACGATGTCAACTAGCCGTTGGGGAGCCTTGAGCTCTTAGTGGGCGCAGCTAAACGCATTAAA
>Aa_1973 HD4P06E03DAXYY orig_bc=ACACAC new_bc=ACACAC bc_diffs=0
TGGGGAATATTGGACAATGGGCGAAAGCCTGATCCAGCCATGCCGCGTGTGTGAAGAAGGTCTTCGGATTGTAAAGCACTTTAAGTTGGGAGGAAGGGCCGTTACCTAATACGTGATGGTTTTGACGTTACCGACAGAATAAGCACCGGCTAACTCTGTGCCAGCAGCCGCGGTAATACAGAGGGTGCAAGCGTTAATCGGAATTACTGGGCGTAAAGCGCGCGTAGGTGGTTTGTTAAGTTGGATGTGAAATCCCCGGGCTCAACCTGGGAACTGCATTCAAAACTGACTGACTAGAGTATGGTAGAGGGTGGTGGAATTTCCTGTGTAGCGGTGAAATGCGTAGATATAGGAAGGAACACCAGTGGCGAAGGGCGACCACCTGGGACTGATACTGACACTGAGGTGCGAAAGCGTGGGGGAGCAAACAGGGATTAGATACCCTGGGTAGTCCACGCCGTAAACGATGTCAACTAGCCGTTGGGGAGCCTTGAGCTCTTAGTGGGCGCAGCTAAACGCATTAAA
>Aa_3427 HD4P06E03DK1ER orig_bc=ACACAC new_bc=ACACAC bc_diffs=0
TGGGGAATATTGGACAATGGGCGAAAGCCTGATCCAGCCATGCCGCGTGTGTGAAGAAGGTCTTCGGATTGTAAAGCACTTTAAGTTGGGAGGAAGGGCCGTTACCTAATACGTGATGGTTTTGACGTTACCGACAGAATAAGCACCGGCTAACTCTGTGCCAGCAGCCGCGGTAATACAGAGGGTGCAAGCGTTAATCGGAATTACTGGGCGTAAAGCGCGCGTAGGTGGTTTGTTAAGTTGGATGTGAAATCCCCGGGCTCAACCTGGGAACTGCATTCAAAACTGACTGACTAGAGTATGGTAGAGGGTGGTGGAATTTCCTGTGTAGCGGTGAAATGCGTAGATATAGGAAGGAACACCAGTGGCGAAGGGCGACCACCTGGGACTGATACTGACACTGAGGTGCGAAAGCGTGGGGGAGCAAACAGGGATTAGATACCCTGGGTAGTCCACGCCGTAAACGATGTCAACTAGCCGTTGGGGAGCCTTGAGCTCTTAGTGGGCGCAGCTAAACGCATTAAA
>Aa_1349 HD4P06E03C9XB2 orig_bc=ACACAC new_bc=ACACAC bc_diffs=0
TGGGGAATATTGGACAATGGGCGAAAGCCTGATCCAGCCATGCCGCGTGTGTGAAGAAGGTCTTCGGATTGTAAAGCACTTTAAGTTGGGAGGAAGGGCCGTTACCTAATACGTGATGGTTTTGACGTTACCGACAGAATAAGCACCGGCTAACTCTGTGCCAGCAGCCGCGGTAATACAGAGGGTGCAAGCGTTAATCGGAATTACTGGGCGTAAAGCGCGCGTAGGTGGTTTGTTAAGTTGGATGTGAAATCCCCGGGCTCAACCTGGGAACTGCATTCAAAACTGACTGACTAGAGTATGGTAGAGGGTGGTGGAATTTCCTGTGTAGCGGTGAAATGCGTAGATATAGGAAGGAACACCAGTGGCGAAGGGCGACCACCTGGGACTGATACTGACACTGAGGTGCGAAAGCGTGGGGGAGCAAACAGGGATTAGATACCCTGGGTAGTCCACGCCGTAAACGATGTCAACTAGCCGTTGGGGAGCCTTGAGCTCTTAGTGGGCGCAGCTAAACGCATTAAA
>Aa_4025 HD4P06E03DNSPW orig_bc=ACACAC new_bc=ACACAC bc_diffs=0
TGGGGAATATTGGACAATGGGCGAAAGCCTGATCCAGCCATGCCGCGTGTGTGAAGAAGGTCTTCGGATTGTAAAGCACTTTAAGTTGGGAGGAAGGGCCGTTACCTAATACGTGATGGTTTTGACGTTACCGACAGAATAAGCACCGGCTAACTCTGTGCCAGCAGCCGCGGTAATACAGAGGGTGCAAGCGTTAATCGGAATTACTGGGCGTAAAGCGCGCGTAGGTGGTTTGTTAAGTTGGATGTGAAATCCCCGGGCTCAACCTGGGAACTGCATTCAAAACTGACTGACTAGAGTATGGTAGAGGGTGGTGGAATTTCCTGTGTAGCGGTGAAATGCGTAGATATAGGAAGGAACACCAGTGGCGAAGGGCGACCACCTGGGACTGATACTGACACTGAGGTGCGAAAGCGTGGGGGAGCAAACAGGGATTAGATACCCTGGGTAGTCCACGCCGTAAACGATGTCAACTAGCCGTTGGGGAGCCTTGAGCTCTTAGTGGGCGCAGCTAAACGCATTAAA
>Aa_3243 HD4P06E03DIZ4X orig_bc=ACACAC new_bc=ACACAC bc_diffs=0
TGGGGAATATTGGACAATGGGCGAAAGCCTGATCCAGCCATGCCGCGTGTGTGAAGAAGGTCTTCGGATTGTAAAGCACTTTAAGTTGGGAGGAAGGGCCGTTACCTAATACGTGATGGTTTTGACGTTACCGACAGAATAAGCACCGGCTAACTCTGTGCCAGCAGCCGCGGTAATACAGAGGGTGCAAGCGTTAATCGGAATTACTGGGCGTAAAGCGCGCGTAGGTGGTTTGTTAAGTTGGATGTGAAATCCCCGGGCTCAACCTGGGAACTGCATTCAAAACTGACTGACTAGAGTATGGTAGAGGGTGGTGGAATTTCCTGTGTAGCGGTGAAATGCGTAGATATAGGAAGGAACACCAGTGGCGAAGGGCGACCACCTGGGACTGATACTGACACTGAGGTGCGAAAGCGTGGGGGAGCAAACAGGGATTAGATACCCTGGGTAGTCCACGCCGTAAACGATGTCAACTAGCCGTTGGGGAGCCTTGAGCTCTTAGTGGGCGCAGCTAAACGCATTAAA
>Aa_1857 HD4P06E03DA93Q orig_bc=ACACAC new_bc=ACACAC bc_diffs=0
TGGGGAATATTGGACAATGGGCGAAAGCCTGATCCAGCCATGCCGCGTGTGTGAAGAAGGTCTTCGGATTGTAAAGCACTTTAAGTTGGGAGGAAGGGCCGTTACCTAATACGTGATGGTTTTGACGTTACCGACAGAATAAGCACCGGCTAACTCTGTGCCAGCAGCCGCGGTAATACAGAGGGTGCAAGCGTTAATCGGAATTACTGGGCGTAAAGCGCGCGTAGGTGGTTTGTTAAGTTGGATGTGAAATCCCCGGGCTCAACCTGGGAACTGCATTCAAAACTGACTGACTAGAGTATGGTAGAGGGTGGTGGAATTTCCTGTGTAGCGGTGAAATGCGTAGATATAGGAAGGAACACCAGTGGCGAAGGGCGACCACCTGGGACTGATACTGACACTGAGGTGCGAAAGCGTGGGGGAGCAAACAGGGATTAGATACCCTGGGTAGTCCACGCCGTAAACGATGTCAACTAGCCGTTGGGGAGCCTTGAGCTCTTAGTGGGCGCAGCTAAACGCATTAAA
>Aa_4474 HD4P06E03DQUBW orig_bc=ACACAC new_bc=ACACAC bc_diffs=0
TGGGGAATATTGGACAATGGGCGAAAGCCTGATCCAGCCATGCCGCGTGTGTGAAGAAGGTCTTCGGATTGTAAAGCACTTTAAGTTGGGAGGAAGGGCCGTTACCTAATACGTGATGGTTTTGACGTTACCGACAGAATAAGCACCGGCTAACTCTGTGCCAGCAGCCGCGGTAATACAGAGGGTGCAAGCGTTAATCGGAATTACTGGGCGTAAAGCGCGCGTAGGTGGTTTGTTAAGTTGGATGTGAAATCCCCGGGCTCAACCTGGGAACTGCATTCAAAACTGACTGACTAGAGTATGGTAGAGGGTGGTGGAATTTCCTGTGTAGCGGTGAAATGCGTAGATATAGGAAGGAACACCAGTGGCGAAGGGCGACCACCTGGGACTGATACTGACACTGAGGTGCGAAAGCGTGGGGGAGCAAACAGGGATTAGATACCCTGGGTAGTCCACGCCGTAAACGATGTCAACTAGCCGTTGGGGAGCCTTGAGCTCTTAGTGGGCGCAGCTAAACGCATTAAA
>Aa_3875 HD4P06E03DMRMI orig_bc=ACACAC new_bc=ACACAC bc_diffs=0
TGGGGAATATTGGACAATGGGCGAAAGCCTGATCCAGCCATGCCGCGTGTGTGAAGAAGGTCTTCGGATTGTAAAGCACTTTAAGTTGGGAGGAAGGGCCGTTACCTAATACGTGATGGTTTTGACGTTACCGACAGAATAAGCACCGGCTAACTCTGTGCCAGCAGCCGCGGTAATACAGAGGGTGCAAGCGTTAATCGGAATTACTGGGCGTAAAGCGCGCGTAGGTGGTTTGTTAAGTTGGATGTGAAATCCCCGGGCTCAACCTGGGAACTGCATTCAAAACTGACTGACTAGAGTATGGTAGAGGGTGGTGGAATTTCCTGTGTAGCGGTGAAATGCGTAGATATAGGAAGGAACACCAGTGGCGAAGGGCGACCACCTGGGACTGATACTGACACTGAGGTGCGAAAGCGTGGGGGAGCAAACAGGGATTAGATACCCTGGGTAGTCCACGCCGTAAACGATGTCAACTAGCCGTTGGGGAGCCTTGAGCTCTTAGTGGGCGCAGCTAAACGCATTAAA
>Aa_722 HD4P06E03C5M1A orig_bc=ACACAC new_bc=ACACAC bc_diffs=0
TGGGGAATATTGGACAATGGGCGAAAGCCTGATCCAGCCATGCCGCGTGTGTGAAGAAGGTCTTCGGATTGTAAAGCACTTTAAGTTGGGAGGAAGGGCCGTTACCTAATACGTGATGGTTTTGACGTTACCGACAGAATAAGCACCGGCTAACTCTGTGCCAGCAGCCGCGGTAATACAGAGGGTGCAAGCGTTAATCGGAATTACTGGGCGTAAAGCGCGCGTAGGTGGTTTGTTAAGTTGGATGTGAAATCCCCGGGCTCAACCTGGGAACTGCATTCAAAACTGACTGACTAGAGTATGGTAGAGGGTGGTGGAATTTCCTGTGTAGCGGTGAAATGCGTAGATATAGGAAGGAACACCAGTGGCGAAGGGCGACCACCTGGGACTGATACTGACACTGAGGTGCGAAAGCGTGGGGGAGCAAACAGGGATTAGATACCCTGGGTAGTCCACGCCGTAAACGATGTCAACTAGCCGTTGGGGAGCCTTGAGCTCTTAGTGGGCGCAGCTAAACGCATTAAA
>Aa_4313 HD4P06E03DPQ9W orig_bc=ACACAC new_bc=ACACAC bc_diffs=0
TGGGGAATATTGGACAATGGGCGAAAGCCTGATCCAGCCATGCCGCGTGTGTGAAGAAGGTCTTCGGATTGTAAAGCACTTTAAGTTGGGAGGAAGGGCCGTTACCTAATACGTGATGGTTTTGACGTTACCGACAGAATAAGCACCGGCTAACTCTGTGCCAGCAGCCGCGGTAATACAGAGGGTGCAAGCGTTAATCGGAATTACTGGGCGTAAAGCGCGCGTAGGTGGTTTGTTAAGTTGGATGTGAAATCCCCGGGCTCAACCTGGGAACTGCATTCAAAACTGACTGACTAGAGTATGGTAGAGGGTGGTGGAATTTCCTGTGTAGCGGTGAAATGCGTAGATATAGGAAGGAACACCAGTGGCGAAGGGCGACCACCTGGGACTGATACTGACACTGAGGTGCGAAAGCGTGGGGGAGCAAACAGGGATTAGATACCCTGGGTAGTCCACGCCGTAAACGATGTCAACTAGCCGTTGGGGAGCCTTGAGCTCTTAGTGGGCGCAGCTAAACGCATTAAA
>Aa_1225 HD4P06E03C92CW orig_bc=ACACAC new_bc=ACACAC bc_diffs=0
TGGGGAATATTGGACAATGGGCGAAAGCCTGATCCAGCCATGCCGCGTGTGTGAAGAAGGTCTTCGGATTGTAAAGCACTTTAAGTTGGGAGGAAGGGCCGTTACCTAATACGTGATGGTTTTGACGTTACCGACAGAATAAGCACCGGCTAACTCTGTGCCAGCAGCCGCGGTAATACAGAGGGTGCAAGCGTTAATCGGAATTACTGGGCGTAAAGCGCGCGTAGGTGGTTTGTTAAGTTGGATGTGAAATCCCCGGGCTCAACCTGGGAACTGCATTCAAAACTGACTGACTAGAGTATGGTAGAGGGTGGTGGAATTTCCTGTGTAGCGGTGAAATGCGTAGATATAGGAAGGAACACCAGTGGCGAAGGGCGACCACCTGGGACTGATACTGACACTGAGGTGCGAAAGCGTGGGGGAGCAAACAGGGATTAGATACCCTGGGTAGTCCACGCCGTAAACGATGTCAACTAGCCGTTGGGGAGCCTTGAGCTCTTAGTGGGCGCAGCTAAACGCATTAAA
>Aa_3567 HD4P06E03DKU5Q orig_bc=ACACAC new_bc=ACACAC bc_diffs=0
TGGGGAATATTGGACAATGGGCGAAAGCCTGATCCAGCCATGCCGCGTGTGTGAAGAAGGTCTTCGGATTGTAAAGCACTTTAAGTTGGGAGGAAGGGCCGTTACCTAATACGTGATGGTTTTGACGTTACCGACAGAATAAGCACCGGCTAACTCTGTGCCAGCAGCCGCGGTAATACAGAGGGTGCAAGCGTTAATCGGAATTACTGGGCGTAAAGCGCGCGTAGGTGGTTTGTTAAGTTGGATGTGAAATCCCCGGGCTCAACCTGGGAACTGCATTCAAAACTGACTGACTAGAGTATGGTAGAGGGTGGTGGAATTTCCTGTGTAGCGGTGAAATGCGTAGATATAGGAAGGAACACCAGTGGCGAAGGGCGACCACCTGGGACTGATACTGACACTGAGGTGCGAAAGCGTGGGGGAGCAAACAGGGATTAGATACCCTGGGTAGTCCACGCCGTAAACGATGTCAACTAGCCGTTGGGGAGCCTTGAGCTCTTAGTGGGCGCAGCTAAACGCATTAAA
>Aa_2398 HD4P06E03DDQHI orig_bc=ACACAC new_bc=ACACAC bc_diffs=0
TGGGGAATATTGGACAATGGGCGAAAGCCTGATCCAGCCATGCCGCGTGTGTGAAGAAGGTCTTCGGATTGTAAAGCACTTTAAGTTGGGAGGAAGGGCCGTTACCTAATACGTGATGGTTTTGACGTTACCGACAGAATAAGCACCGGCTAACTCTGTGCCAGCAGCCGCGGTAATACAGAGGGTGCAAGCGTTAATCGGAATTACTGGGCGTAAAGCGCGCGTAGGTGGTTTGTTAAGTTGGATGTGAAATCCCCGGGCTCAACCTGGGAACTGCATTCAAAACTGACTGACTAGAGTATGGTAGAGGGTGGTGGAATTTCCTGTGTAGCGGTGAAATGCGTAGATATAGGAAGGAACACCAGTGGCGAAGGGCGACCACCTGGGACTGATACTGACACTGAGGTGCGAAAGCGTGGGGGAGCAAACAGGGATTAGATACCCTGGGTAGTCCACGCCGTAAACGATGTCAACTAGCCGTTGGGGAGCCTTGAGCTCTTAGTGGGCGCAGCTAAACGCATTAAA
>Aa_4101 HD4P06E03DODNU orig_bc=ACACAC new_bc=ACACAC bc_diffs=0
TGGGGAATATTGGACAATGGGCGAAAGCCTGATCCAGCCATGCCGCGTGTGTGAAGAAGGTCTTCGGATTGTAAAGCACTTTAAGTTGGGAGGAAGGGCCGTTACCTAATACGTGATGGTTTTGACGTTACCGACAGAATAAGCACCGGCTAACTCTGTGCCAGCAGCCGCGGTAATACAGAGGGTGCAAGCGTTAATCGGAATTACTGGGCGTAAAGCGCGCGTAGGTGGTTTGTTAAGTTGGATGTGAAATCCCCGGGCTCAACCTGGGAACTGCATTCAAAACTGACTGACTAGAGTATGGTAGAGGGTGGTGGAATTTCCTGTGTAGCGGTGAAATGCGTAGATATAGGAAGGAACACCAGTGGCGAAGGGCGACCACCTGGGACTGATACTGACACTGAGGTGCGAAAGCGTGGGGGAGCAAACAGGGATTAGATACCCTGGGTAGTCCACGCCGTAAACGATGTCAACTAGCCGTTGGGGAGCCTTGAGCTCTTAGTGGGCGCAGCTAAACGCATTAAA
>Aa_2697 HD4P06E03DFMP3 orig_bc=ACACAC new_bc=ACACAC bc_diffs=0
TGGGGAATATTGGACAATGGGCGAAAGCCTGATCCAGCCATGCCGCGTGTGTGAAGAAGGTCTTCGGATTGTAAAGCACTTTAAGTTGGGAGGAAGGGCCGTTACCTAATACGTGATGGTTTTGACGTTACCGACAGAATAAGCACCGGCTAACTCTGTGCCAGCAGCCGCGGTAATACAGAGGGTGCAAGCGTTAATCGGAATTACTGGGCGTAAAGCGCGCGTAGGTGGTTTGTTAAGTTGGATGTGAAATCCCCGGGCTCAACCTGGGAACTGCATTCAAAACTGACTGACTAGAGTATGGTAGAGGGTGGTGGAATTTCCTGTGTAGCGGTGAAATGCGTAGATATAGGAAGGAACACCAGTGGCGAAGGGCGACCACCTGGGACTGATACTGACACTGAGGTGCGAAAGCGTGGGGGAGCAAACAGGGATTAGATACCCTGGGTAGTCCACGCCGTAAACGATGTCAACTAGCCGTTGGGGAGCCTTGAGCTCTTAGTGGGCGCAGCTAAACGCATTAAA
>Aa_2702 HD4P06E03DFNOW orig_bc=ACACAC new_bc=ACACAC bc_diffs=0
TGGGGAATATTGGACAATGGGCGAAAGCCTGATCCAGCCATGCCGCGTGTGTGAAGAAGGTCTTCGGATTGTAAAGCACTTTAAGTTGGGAGGAAGGGCCGTTACCTAATACGTGATGGTTTTGACGTTACCGACAGAATAAGCACCGGCTAACTCTGTGCCAGCAGCCGCGGTAATACAGAGGGTGCAAGCGTTAATCGGAATTACTGGGCGTAAAGCGCGCGTAGGTGGTTTGTTAAGTTGGATGTGAAATCCCCGGGCTCAACCTGGGAACTGCATTCAAAACTGACTGACTAGAGTATGGTAGAGGGTGGTGGAATTTCCTGTGTAGCGGTGAAATGCGTAGATATAGGAAGGAACACCAGTGGCGAAGGGCGACCACCTGGGACTGATACTGACACTGAGGTGCGAAAGCGTGGGGGAGCAAACAGGGATTAGATACCCTGGGTAGTCCACGCCGTAAACGATGTCAACTAGCCGTTGGGGAGCCTTGAGCTCTTAGTGGGCGCAGCTAAACGCATTAAA
>Aa_3779 HD4P06E03DM6L0 orig_bc=ACACAC new_bc=ACACAC bc_diffs=0
TGGGGAATATTGGACAATGGGCGAAAGCCTGATCCAGCCATGCCGCGTGTGTGAAGAAGGTCTTCGGATTGTAAAGCACTTTAAGTTGGGAGGAAGGGCCGTTACCTAATACGTGATGGTTTTGACGTTACCGACAGAATAAGCACCGGCTAACTCTGTGCCAGCAGCCGCGGTAATACAGAGGGTGCAAGCGTTAATCGGAATTACTGGGCGTAAAGCGCGCGTAGGTGGTTTGTTAAGTTGGATGTGAAATCCCCGGGCTCAACCTGGGAACTGCATTCAAAACTGACTGACTAGAGTATGGTAGAGGGTGGTGGAATTTCCTGTGTAGCGGTGAAATGCGTAGATATAGGAAGGAACACCAGTGGCGAAGGGCGACCACCTGGGACTGATACTGACACTGAGGTGCGAAAGCGTGGGGGAGCAAACAGGGATTAGATACCCTGGGTAGTCCACGCCGTAAACGATGTCAACTAGCCGTTGGGGAGCCTTGAGCTCTTAGTGGGCGCAGCTAAACGCATTAAA
>Aa_2726 HD4P06E03DFT32 orig_bc=ACACAC new_bc=ACACAC bc_diffs=0
TGGGGAATATTGGACAATGGGCGAAAGCCTGATCCAGCCATGCCGCGTGTGTGAAGAAGGTCTTCGGATTGTAAAGCACTTTAAGTTGGGAGGAAGGGCCGTTACCTAATACGTGATGGTTTTGACGTTACCGACAGAATAAGCACCGGCTAACTCTGTGCCAGCAGCCGCGGTAATACAGAGGGTGCAAGCGTTAATCGGAATTACTGGGCGTAAAGCGCGCGTAGGTGGTTTGTTAAGTTGGATGTGAAATCCCCGGGCTCAACCTGGGAACTGCATTCAAAACTGACTGACTAGAGTATGGTAGAGGGTGGTGGAATTTCCTGTGTAGCGGTGAAATGCGTAGATATAGGAAGGAACACCAGTGGCGAAGGGCGACCACCTGGGACTGATACTGACACTGAGGTGCGAAAGCGTGGGGGAGCAAACAGGGATTAGATACCCTGGGTAGTCCACGCCGTAAACGATGTCAACTAGCCGTTGGGGAGCCTTGAGCTCTTAGTGGGCGCAGCTAAACGCATTAAA
>Aa_4096 HD4P06E03DOCK6 orig_bc=ACACAC new_bc=ACACAC bc_diffs=0
TGGGGAATATTGGACAATGGGCGAAAGCCTGATCCAGCCATGCCGCGTGTGTGAAGAAGGTCTTCGGATTGTAAAGCACTTTAAGTTGGGAGGAAGGGCCGTTACCTAATACGTGATGGTTTTGACGTTACCGACAGAATAAGCACCGGCTAACTCTGTGCCAGCAGCCGCGGTAATACAGAGGGTGCAAGCGTTAATCGGAATTACTGGGCGTAAAGCGCGCGTAGGTGGTTTGTTAAGTTGGATGTGAAATCCCCGGGCTCAACCTGGGAACTGCATTCAAAACTGACTGACTAGAGTATGGTAGAGGGTGGTGGAATTTCCTGTGTAGCGGTGAAATGCGTAGATATAGGAAGGAACACCAGTGGCGAAGGGCGACCACCTGGGACTGATACTGACACTGAGGTGCGAAAGCGTGGGGGAGCAAACAGGGATTAGATACCCTGGGTAGTCCACGCCGTAAACGATGTCAACTAGCCGTTGGGGAGCCTTGAGCTCTTAGTGGGCGCAGCTAAACGCATTAAA
>Aa_1205 HD4P06E03C8X71 orig_bc=ACACAC new_bc=ACACAC bc_diffs=0
TGGGGAATATTGGACAATGGGCGAAAGCCTGATCCAGCCATGCCGCGTGTGTGAAGAAGGTCTTCGGATTGTAAAGCACTTTAAGTTGGGAGGAAGGGCCGTTACCTAATACGTGATGGTTTTGACGTTACCGACAGAATAAGCACCGGCTAACTCTGTGCCAGCAGCCGCGGTAATACAGAGGGTGCAAGCGTTAATCGGAATTACTGGGCGTAAAGCGCGCGTAGGTGGTTTGTTAAGTTGGATGTGAAATCCCCGGGCTCAACCTGGGAACTGCATTCAAAACTGACTGACTAGAGTATGGTAGAGGGTGGTGGAATTTCCTGTGTAGCGGTGAAATGCGTAGATATAGGAAGGAACACCAGTGGCGAAGGGCGACCACCTGGGACTGATACTGACACTGAGGTGCGAAAGCGTGGGGGAGCAAACAGGGATTAGATACCCTGGGTAGTCCACGCCGTAAACGATGTCAACTAGCCGTTGGGGAGCCTTGAGCTCTTAGTGGGCGCAGCTAAACGCATTAAA
>Aa_2176 HD4P06E03DCAB6 orig_bc=ACACAC new_bc=ACACAC bc_diffs=0
TGGGGAATATTGGACAATGGGCGAAAGCCTGATCCAGCCATGCCGCGTGTGTGAAGAAGGTCTTCGGATTGTAAAGCACTTTAAGTTGGGAGGAAGGGCCGTTACCTAATACGTGATGGTTTTGACGTTACCGACAGAATAAGCACCGGCTAACTCTGTGCCAGCAGCCGCGGTAATACAGAGGGTGCAAGCGTTAATCGGAATTACTGGGCGTAAAGCGCGCGTAGGTGGTTTGTTAAGTTGGATGTGAAATCCCCGGGCTCAACCTGGGAACTGCATTCAAAACTGACTGACTAGAGTATGGTAGAGGGTGGTGGAATTTCCTGTGTAGCGGTGAAATGCGTAGATATAGGAAGGAACACCAGTGGCGAAGGGCGACCACCTGGGACTGATACTGACACTGAGGTGCGAAAGCGTGGGGGAGCAAACAGGGATTAGATACCCTGGGTAGTCCACGCCGTAAACGATGTCAACTAGCCGTTGGGGAGCCTTGAGCTCTTAGTGGGCGCAGCTAAACGCATTAAA
>Aa_2516 HD4P06E03DEHIR orig_bc=ACACAC new_bc=ACACAC bc_diffs=0
TGGGGAATATTGGACAATGGGCGAAAGCCTGATCCAGCCATGCCGCGTGTGTGAAGAAGGTCTTCGGATTGTAAAGCACTTTAAGTTGGGAGGAAGGGCCGTTACCTAATACGTGATGGTTTTGACGTTACCGACAGAATAAGCACCGGCTAACTCTGTGCCAGCAGCCGCGGTAATACAGAGGGTGCAAGCGTTAATCGGAATTACTGGGCGTAAAGCGCGCGTAGGTGGTTTGTTAAGTTGGATGTGAAATCCCCGGGCTCAACCTGGGAACTGCATTCAAAACTGACTGACTAGAGTATGGTAGAGGGTGGTGGAATTTCCTGTGTAGCGGTGAAATGCGTAGATATAGGAAGGAACACCAGTGGCGAAGGGCGACCACCTGGGACTGATACTGACACTGAGGTGCGAAAGCGTGGGGGAGCAAACAGGGATTAGATACCCTGGGTAGTCCACGCCGTAAACGATGTCAACTAGCCGTTGGGGAGCCTTGAGCTCTTAGTGGGCGCAGCTAAACGCATTAAA
>Aa_3264 HD4P06E03DJ38Z orig_bc=ACACAC new_bc=ACACAC bc_diffs=0
TGGGGAATATTGGACAATGGGCGAAAGCCTGATCCAGCCATGCCGCGTGTGTGAAGAAGGTCTTCGGATTGTAAAGCACTTTAAGTTGGGAGGAAGGGCCGTTACCTAATACGTGATGGTTTTGACGTTACCGACAGAATAAGCACCGGCTAACTCTGTGCCAGCAGCCGCGGTAATACAGAGGGTGCAAGCGTTAATCGGAATTACTGGGCGTAAAGCGCGCGTAGGTGGTTTGTTAAGTTGGATGTGAAATCCCCGGGCTCAACCTGGGAACTGCATTCAAAACTGACTGACTAGAGTATGGTAGAGGGTGGTGGAATTTCCTGTGTAGCGGTGAAATGCGTAGATATAGGAAGGAACACCAGTGGCGAAGGGCGACCACCTGGGACTGATACTGACACTGAGGTGCGAAAGCGTGGGGGAGCAAACAGGGATTAGATACCCTGGGTAGTCCACGCCGTAAACGATGTCAACTAGCCGTTGGGGAGCCTTGAGCTCTTAGTGGGCGCAGCTAAACGCATTAAA
>Aa_1193 HD4P06E03C8VFO orig_bc=ACACAC new_bc=ACACAC bc_diffs=0
TGGGGAATATTGGACAATGGGCGAAAGCCTGATCCAGCCATGCCGCGTGTGTGAAGAAGGTCTTCGGATTGTAAAGCACTTTAAGTTGGGAGGAAGGGCCGTTACCTAATACGTGATGGTTTTGACGTTACCGACAGAATAAGCACCGGCTAACTCTGTGCCAGCAGCCGCGGTAATACAGAGGGTGCAAGCGTTAATCGGAATTACTGGGCGTAAAGCGCGCGTAGGTGGTTTGTTAAGTTGGATGTGAAATCCCCGGGCTCAACCTGGGAACTGCATTCAAAACTGACTGACTAGAGTATGGTAGAGGGTGGTGGAATTTCCTGTGTAGCGGTGAAATGCGTAGATATAGGAAGGAACACCAGTGGCGAAGGGCGACCACCTGGGACTGATACTGACACTGAGGTGCGAAAGCGTGGGGGAGCAAACAGGGATTAGATACCCTGGGTAGTCCACGCCGTAAACGATGTCAACTAGCCGTTGGGGAGCCTTGAGCTCTTAGTGGGCGCAGCTAAACGCATTAAA
>Aa_3494 HD4P06E03DKDFQ orig_bc=ACACAC new_bc=ACACAC bc_diffs=0
TGGGGAATATTGGACAATGGGCGAAAGCCTGATCCAGCCATGCCGCGTGTGTGAAGAAGGTCTTCGGATTGTAAAGCACTTTAAGTTGGGAGGAAGGGCCGTTACCTAATACGTGATGGTTTTGACGTTACCGACAGAATAAGCACCGGCTAACTCTGTGCCAGCAGCCGCGGTAATACAGAGGGTGCAAGCGTTAATCGGAATTACTGGGCGTAAAGCGCGCGTAGGTGGTTTGTTAAGTTGGATGTGAAATCCCCGGGCTCAACCTGGGAACTGCATTCAAAACTGACTGACTAGAGTATGGTAGAGGGTGGTGGAATTTCCTGTGTAGCGGTGAAATGCGTAGATATAGGAAGGAACACCAGTGGCGAAGGGCGACCACCTGGGACTGATACTGACACTGAGGTGCGAAAGCGTGGGGGAGCAAACAGGGATTAGATACCCTGGGTAGTCCACGCCGTAAACGATGTCAACTAGCCGTTGGGGAGCCTTGAGCTCTTAGTGGGCGCAGCTAAACGCATTAAA
>Aa_2025 HD4P06E03DBBQC orig_bc=ACACAC new_bc=ACACAC bc_diffs=0
TGGGGAATATTGGACAATGGGCGAAAGCCTGATCCAGCCATGCCGCGTGTGTGAAGAAGGTCTTCGGATTGTAAAGCACTTTAAGTTGGGAGGAAGGGCCGTTACCTAATACGTGATGGTTTTGACGTTACCGACAGAATAAGCACCGGCTAACTCTGTGCCAGCAGCCGCGGTAATACAGAGGGTGCAAGCGTTAATCGGAATTACTGGGCGTAAAGCGCGCGTAGGTGGTTTGTTAAGTTGGATGTGAAATCCCCGGGCTCAACCTGGGAACTGCATTCAAAACTGACTGACTAGAGTATGGTAGAGGGTGGTGGAATTTCCTGTGTAGCGGTGAAATGCGTAGATATAGGAAGGAACACCAGTGGCGAAGGGCGACCACCTGGGACTGATACTGACACTGAGGTGCGAAAGCGTGGGGGAGCAAACAGGGATTAGATACCCTGGGTAGTCCACGCCGTAAACGATGTCAACTAGCCGTTGGGGAGCCTTGAGCTCTTAGTGGGCGCAGCTAAACGCATTAAA
>Aa_4413 HD4P06E03DQFK3 orig_bc=ACACAC new_bc=ACACAC bc_diffs=0
TGGGGAATATTGGACAATGGGCGAAAGCCTGATCCAGCCATGCCGCGTGTGTGAAGAAGGTCTTCGGATTGTAAAGCACTTTAAGTTGGGAGGAAGGGCCGTTACCTAATACGTGATGGTTTTGACGTTACCGACAGAATAAGCACCGGCTAACTCTGTGCCAGCAGCCGCGGTAATACAGAGGGTGCAAGCGTTAATCGGAATTACTGGGCGTAAAGCGCGCGTAGGTGGTTTGTTAAGTTGGATGTGAAATCCCCGGGCTCAACCTGGGAACTGCATTCAAAACTGACTGACTAGAGTATGGTAGAGGGTGGTGGAATTTCCTGTGTAGCGGTGAAATGCGTAGATATAGGAAGGAACACCAGTGGCGAAGGGCGACCACCTGGGACTGATACTGACACTGAGGTGCGAAAGCGTGGGGGAGCAAACAGGGATTAGATACCCTGGGTAGTCCACGCCGTAAACGATGTCAACTAGCCGTTGGGGAGCCTTGAGCTCTTAGTGGGCGCAGCTAAACGCATTAAA
>Aa_754 HD4P06E03C5SOK orig_bc=ACACAC new_bc=ACACAC bc_diffs=0
TGGGGAATATTGGACAATGGGCGAAAGCCTGATCCAGCCATGCCGCGTGTGTGAAGAAGGTCTTCGGATTGTAAAGCACTTTAAGTTGGGAGGAAGGGCCGTTACCTAATACGTGATGGTTTTGACGTTACCGACAGAATAAGCACCGGCTAACTCTGTGCCAGCAGCCGCGGTAATACAGAGGGTGCAAGCGTTAATCGGAATTACTGGGCGTAAAGCGCGCGTAGGTGGTTTGTTAAGTTGGATGTGAAATCCCCGGGCTCAACCTGGGAACTGCATTCAAAACTGACTGACTAGAGTATGGTAGAGGGTGGTGGAATTTCCTGTGTAGCGGTGAAATGCGTAGATATAGGAAGGAACACCAGTGGCGAAGGGCGACCACCTGGGACTGATACTGACACTGAGGTGCGAAAGCGTGGGGGAGCAAACAGGGATTAGATACCCTGGGTAGTCCACGCCGTAAACGATGTCAACTAGCCGTTGGGGAGCCTTGAGCTCTTAGTGGGCGCAGCTAAACGCATTAAA
>Aa_278 HD4P06E03C2GK8 orig_bc=ACACAC new_bc=ACACAC bc_diffs=0
TGGGGAATATTGGACAATGGGCGAAAGCCTGATCCAGCCATGCCGCGTGTGTGAAGAAGGTCTTCGGATTGTAAAGCACTTTAAGTTGGGAGGAAGGGCCGTTACCTAATACGTGATGGTTTTGACGTTACCGACAGAATAAGCACCGGCTAACTCTGTGCCAGCAGCCGCGGTAATACAGAGGGTGCAAGCGTTAATCGGAATTACTGGGCGTAAAGCGCGCGTAGGTGGTTTGTTAAGTTGGATGTGAAATCCCCGGGCTCAACCTGGGAACTGCATTCAAAACTGACTGACTAGAGTATGGTAGAGGGTGGTGGAATTTCCTGTGTAGCGGTGAAATGCGTAGATATAGGAAGGAACACCAGTGGCGAAGGGCGACCACCTGGGACTGATACTGACACTGAGGTGCGAAAGCGTGGGGGAGCAAACAGGGATTAGATACCCTGGGTAGTCCACGCCGTAAACGATGTCAACTAGCCGTTGGGGAGCCTTGAGCTCTTAGTGGGCGCAGCTAAACGCATTAAA
>Aa_2843 HD4P06E03DGM0G orig_bc=ACACAC new_bc=ACACAC bc_diffs=0
TGGGGAATATTGGACAATGGGCGAAAGCCTGATCCAGCCATGCCGCGTGTGTGAAGAAGGTCTTCGGATTGTAAAGCACTTTAAGTTGGGAGGAAGGGCCGTTACCTAATACGTGATGGTTTTGACGTTACCGACAGAATAAGCACCGGCTAACTCTGTGCCAGCAGCCGCGGTAATACAGAGGGTGCAAGCGTTAATCGGAATTACTGGGCGTAAAGCGCGCGTAGGTGGTTTGTTAAGTTGGATGTGAAATCCCCGGGCTCAACCTGGGAACTGCATTCAAAACTGACTGACTAGAGTATGGTAGAGGGTGGTGGAATTTCCTGTGTAGCGGTGAAATGCGTAGATATAGGAAGGAACACCAGTGGCGAAGGGCGACCACCTGGGACTGATACTGACACTGAGGTGCGAAAGCGTGGGGGAGCAAACAGGGATTAGATACCCTGGGTAGTCCACGCCGTAAACGATGTCAACTAGCCGTTGGGGAGCCTTGAGCTCTTAGTGGGCGCAGCTAAACGCATTAAA
>Aa_7433 HD4P06E04EPC5M orig_bc=ACACAC new_bc=ACACAC bc_diffs=0
TGGGGAATATTGGACAATGGGCGAAAGCCTGATCCAGCCATGCCGCGTGTGTGAAGAAGGTCTTCGGATTGTAAAGCACTTTAAGTTGGGAGGAAGGGCCGTTACCTAATACGTGATGGTTTTGACGTTACCGACAGAATAAGCACCGGCTAACTCTGTGCCAGCAGCCGCGGTAATACAGAGGGTGCAAGCGTTAATCGGAATTACTGGGCGTAAAGCGCGCGTAGGTGGTTTGTTAAGTTGGATGTGAAATCCCCGGGCTCAACCTGGGAACTGCATTCAAAACTGACTGACTAGAGTATGGTAGAGGGTGGTGGAATTTCCTGTGTAGCGGTGAAATGCGTAGATATAGGAAGGAACACCAGTGGCGAAGGGCGACCACCTGGGACTGATACTGACACTGAGGTGCGAAAGCGTGGGGGAGCAAACAGGGATTAGATACCCTGGGTAGTCCACGCCGTAAACGATGTCAACTAGCCGTTGGGGAGCCTTGAGCTCTTAGTGGGCGCAGCTAAACGCATTAAA
>Aa_5317 HD4P06E04D94Q0 orig_bc=ACACAC new_bc=ACACAC bc_diffs=0
TGGGGAATATTGGACAATGGGCGAAAGCCTGATCCAGCCATGCCGCGTGTGTGAAGAAGGTCTTCGGATTGTAAAGCACTTTAAGTTGGGAGGAAGGGCCGTTACCTAATACGTGATGGTTTTGACGTTACCGACAGAATAAGCACCGGCTAACTCTGTGCCAGCAGCCGCGGTAATACAGAGGGTGCAAGCGTTAATCGGAATTACTGGGCGTAAAGCGCGCGTAGGTGGTTTGTTAAGTTGGATGTGAAATCCCCGGGCTCAACCTGGGAACTGCATTCAAAACTGACTGACTAGAGTATGGTAGAGGGTGGTGGAATTTCCTGTGTAGCGGTGAAATGCGTAGATATAGGAAGGAACACCAGTGGCGAAGGGCGACCACCTGGGACTGATACTGACACTGAGGTGCGAAAGCGTGGGGGAGCAAACAGGGATTAGATACCCTGGGTAGTCCACGCCGTAAACGATGTCAACTAGCCGTTGGGGAGCCTTGAGCTCTTAGTGGGCGCAGCTAAACGCATTAAA
>Aa_6566 HD4P06E04EJ6O9 orig_bc=ACACAC new_bc=ACACAC bc_diffs=0
TGGGGAATATTGGACAATGGGCGAAAGCCTGATCCAGCCATGCCGCGTGTGTGAAGAAGGTCTTCGGATTGTAAAGCACTTTAAGTTGGGAGGAAGGGCCGTTACCTAATACGTGATGGTTTTGACGTTACCGACAGAATAAGCACCGGCTAACTCTGTGCCAGCAGCCGCGGTAATACAGAGGGTGCAAGCGTTAATCGGAATTACTGGGCGTAAAGCGCGCGTAGGTGGTTTGTTAAGTTGGATGTGAAATCCCCGGGCTCAACCTGGGAACTGCATTCAAAACTGACTGACTAGAGTATGGTAGAGGGTGGTGGAATTTCCTGTGTAGCGGTGAAATGCGTAGATATAGGAAGGAACACCAGTGGCGAAGGGCGACCACCTGGGACTGATACTGACACTGAGGTGCGAAAGCGTGGGGGAGCAAACAGGGATTAGATACCCTGGGTAGTCCACGCCGTAAACGATGTCAACTAGCCGTTGGGGAGCCTTGAGCTCTTAGTGGGCGCAGCTAAACGCATTAAA
>Aa_6861 HD4P06E04ELE3M orig_bc=ACACAC new_bc=ACACAC bc_diffs=0
TGGGGAATATTGGACAATGGGCGAAAGCCTGATCCAGCCATGCCGCGTGTGTGAAGAAGGTCTTCGGATTGTAAAGCACTTTAAGTTGGGAGGAAGGGCCGTTACCTAATACGTGATGGTTTTGACGTTACCGACAGAATAAGCACCGGCTAACTCTGTGCCAGCAGCCGCGGTAATACAGAGGGTGCAAGCGTTAATCGGAATTACTGGGCGTAAAGCGCGCGTAGGTGGTTTGTTAAGTTGGATGTGAAATCCCCGGGCTCAACCTGGGAACTGCATTCAAAACTGACTGACTAGAGTATGGTAGAGGGTGGTGGAATTTCCTGTGTAGCGGTGAAATGCGTAGATATAGGAAGGAACACCAGTGGCGAAGGGCGACCACCTGGGACTGATACTGACACTGAGGTGCGAAAGCGTGGGGGAGCAAACAGGGATTAGATACCCTGGGTAGTCCACGCCGTAAACGATGTCAACTAGCCGTTGGGGAGCCTTGAGCTCTTAGTGGGCGCAGCTAAACGCATTAAA
>Aa_7613 HD4P06E04EQNI6 orig_bc=ACACAC new_bc=ACACAC bc_diffs=0
TGGGGAATATTGGACAATGGGCGAAAGCCTGATCCAGCCATGCCGCGTGTGTGAAGAAGGTCTTCGGATTGTAAAGCACTTTAAGTTGGGAGGAAGGGCCGTTACCTAATACGTGATGGTTTTGACGTTACCGACAGAATAAGCACCGGCTAACTCTGTGCCAGCAGCCGCGGTAATACAGAGGGTGCAAGCGTTAATCGGAATTACTGGGCGTAAAGCGCGCGTAGGTGGTTTGTTAAGTTGGATGTGAAATCCCCGGGCTCAACCTGGGAACTGCATTCAAAACTGACTGACTAGAGTATGGTAGAGGGTGGTGGAATTTCCTGTGTAGCGGTGAAATGCGTAGATATAGGAAGGAACACCAGTGGCGAAGGGCGACCACCTGGGACTGATACTGACACTGAGGTGCGAAAGCGTGGGGGAGCAAACAGGGATTAGATACCCTGGGTAGTCCACGCCGTAAACGATGTCAACTAGCCGTTGGGGAGCCTTGAGCTCTTAGTGGGCGCAGCTAAACGCATTAAA
>Aa_4986 HD4P06E04D635I orig_bc=ACACAC new_bc=ACACAC bc_diffs=0
TGGGGAATATTGGACAATGGGCGAAAGCCTGATCCAGCCATGCCGCGTGTGTGAAGAAGGTCTTCGGATTGTAAAGCACTTTAAGTTGGGAGGAAGGGCCGTTACCTAATACGTGATGGTTTTGACGTTACCGACAGAATAAGCACCGGCTAACTCTGTGCCAGCAGCCGCGGTAATACAGAGGGTGCAAGCGTTAATCGGAATTACTGGGCGTAAAGCGCGCGTAGGTGGTTTGTTAAGTTGGATGTGAAATCCCCGGGCTCAACCTGGGAACTGCATTCAAAACTGACTGACTAGAGTATGGTAGAGGGTGGTGGAATTTCCTGTGTAGCGGTGAAATGCGTAGATATAGGAAGGAACACCAGTGGCGAAGGGCGACCACCTGGGACTGATACTGACACTGAGGTGCGAAAGCGTGGGGGAGCAAACAGGGATTAGATACCCTGGGTAGTCCACGCCGTAAACGATGTCAACTAGCCGTTGGGGAGCCTTGAGCTCTTAGTGGGCGCAGCTAAACGCATTAAA
>Aa_6236 HD4P06E04EGWI0 orig_bc=ACACAC new_bc=ACACAC bc_diffs=0
TGGGGAATATTGGACAATGGGCGAAAGCCTGATCCAGCCATGCCGCGTGTGTGAAGAAGGTCTTCGGATTGTAAAGCACTTTAAGTTGGGAGGAAGGGCCGTTACCTAATACGTGATGGTTTTGACGTTACCGACAGAATAAGCACCGGCTAACTCTGTGCCAGCAGCCGCGGTAATACAGAGGGTGCAAGCGTTAATCGGAATTACTGGGCGTAAAGCGCGCGTAGGTGGTTTGTTAAGTTGGATGTGAAATCCCCGGGCTCAACCTGGGAACTGCATTCAAAACTGACTGACTAGAGTATGGTAGAGGGTGGTGGAATTTCCTGTGTAGCGGTGAAATGCGTAGATATAGGAAGGAACACCAGTGGCGAAGGGCGACCACCTGGGACTGATACTGACACTGAGGTGCGAAAGCGTGGGGGAGCAAACAGGGATTAGATACCCTGGGTAGTCCACGCCGTAAACGATGTCAACTAGCCGTTGGGGAGCCTTGAGCTCTTAGTGGGCGCAGCTAAACGCATTAAA
>Aa_6626 HD4P06E04EJN4U orig_bc=ACACAC new_bc=ACACAC bc_diffs=0
TGGGGAATATTGGACAATGGGCGAAAGCCTGATCCAGCCATGCCGCGTGTGTGAAGAAGGTCTTCGGATTGTAAAGCACTTTAAGTTGGGAGGAAGGGCCGTTACCTAATACGTGATGGTTTTGACGTTACCGACAGAATAAGCACCGGCTAACTCTGTGCCAGCAGCCGCGGTAATACAGAGGGTGCAAGCGTTAATCGGAATTACTGGGCGTAAAGCGCGCGTAGGTGGTTTGTTAAGTTGGATGTGAAATCCCCGGGCTCAACCTGGGAACTGCATTCAAAACTGACTGACTAGAGTATGGTAGAGGGTGGTGGAATTTCCTGTGTAGCGGTGAAATGCGTAGATATAGGAAGGAACACCAGTGGCGAAGGGCGACCACCTGGGACTGATACTGACACTGAGGTGCGAAAGCGTGGGGGAGCAAACAGGGATTAGATACCCTGGGTAGTCCACGCCGTAAACGATGTCAACTAGCCGTTGGGGAGCCTTGAGCTCTTAGTGGGCGCAGCTAAACGCATTAAA
>Aa_5640 HD4P06E04EBXOA orig_bc=ACACAC new_bc=ACACAC bc_diffs=0
TGGGGAATATTGGACAATGGGCGAAAGCCTGATCCAGCCATGCCGCGTGTGTGAAGAAGGTCTTCGGATTGTAAAGCACTTTAAGTTGGGAGGAAGGGCCGTTACCTAATACGTGATGGTTTTGACGTTACCGACAGAATAAGCACCGGCTAACTCTGTGCCAGCAGCCGCGGTAATACAGAGGGTGCAAGCGTTAATCGGAATTACTGGGCGTAAAGCGCGCGTAGGTGGTTTGTTAAGTTGGATGTGAAATCCCCGGGCTCAACCTGGGAACTGCATTCAAAACTGACTGACTAGAGTATGGTAGAGGGTGGTGGAATTTCCTGTGTAGCGGTGAAATGCGTAGATATAGGAAGGAACACCAGTGGCGAAGGGCGACCACCTGGGACTGATACTGACACTGAGGTGCGAAAGCGTGGGGGAGCAAACAGGGATTAGATACCCTGGGTAGTCCACGCCGTAAACGATGTCAACTAGCCGTTGGGGAGCCTTGAGCTCTTAGTGGGCGCAGCTAAACGCATTAAA
>Aa_4837 HD4P06E04D4QKT orig_bc=ACACAC new_bc=ACACAC bc_diffs=0
TGGGGAATATTGGACAATGGGCGAAAGCCTGATCCAGCCATGCCGCGTGTGTGAAGAAGGTCTTCGGATTGTAAAGCACTTTAAGTTGGGAGGAAGGGCCGTTACCTAATACGTGATGGTTTTGACGTTACCGACAGAATAAGCACCGGCTAACTCTGTGCCAGCAGCCGCGGTAATACAGAGGGTGCAAGCGTTAATCGGAATTACTGGGCGTAAAGCGCGCGTAGGTGGTTTGTTAAGTTGGATGTGAAATCCCCGGGCTCAACCTGGGAACTGCATTCAAAACTGACTGACTAGAGTATGGTAGAGGGTGGTGGAATTTCCTGTGTAGCGGTGAAATGCGTAGATATAGGAAGGAACACCAGTGGCGAAGGGCGACCACCTGGGACTGATACTGACACTGAGGTGCGAAAGCGTGGGGGAGCAAACAGGGATTAGATACCCTGGGTAGTCCACGCCGTAAACGATGTCAACTAGCCGTTGGGGAGCCTTGAGCTCTTAGTGGGCGCAGCTAAACGCATTAAA
>Aa_5029 HD4P06E04D6I2J orig_bc=ACACAC new_bc=ACACAC bc_diffs=0
TGGGGAATATTGGACAATGGGCGAAAGCCTGATCCAGCCATGCCGCGTGTGTGAAGAAGGTCTTCGGATTGTAAAGCACTTTAAGTTGGGAGGAAGGGCCGTTACCTAATACGTGATGGTTTTGACGTTACCGACAGAATAAGCACCGGCTAACTCTGTGCCAGCAGCCGCGGTAATACAGAGGGTGCAAGCGTTAATCGGAATTACTGGGCGTAAAGCGCGCGTAGGTGGTTTGTTAAGTTGGATGTGAAATCCCCGGGCTCAACCTGGGAACTGCATTCAAAACTGACTGACTAGAGTATGGTAGAGGGTGGTGGAATTTCCTGTGTAGCGGTGAAATGCGTAGATATAGGAAGGAACACCAGTGGCGAAGGGCGACCACCTGGGACTGATACTGACACTGAGGTGCGAAAGCGTGGGGGAGCAAACAGGGATTAGATACCCTGGGTAGTCCACGCCGTAAACGATGTCAACTAGCCGTTGGGGAGCCTTGAGCTCTTAGTGGGCGCAGCTAAACGCATTAAA
>Aa_8353 HD4P06E04EW29V orig_bc=ACACAC new_bc=ACACAC bc_diffs=0
TGGGGAATATTGGACAATGGGCGAAAGCCTGATCCAGCCATGCCGCGTGTGTGAAGAAGGTCTTCGGATTGTAAAGCACTTTAAGTTGGGAGGAAGGGCCGTTACCTAATACGTGATGGTTTTGACGTTACCGACAGAATAAGCACCGGCTAACTCTGTGCCAGCAGCCGCGGTAATACAGAGGGTGCAAGCGTTAATCGGAATTACTGGGCGTAAAGCGCGCGTAGGTGGTTTGTTAAGTTGGATGTGAAATCCCCGGGCTCAACCTGGGAACTGCATTCAAAACTGACTGACTAGAGTATGGTAGAGGGTGGTGGAATTTCCTGTGTAGCGGTGAAATGCGTAGATATAGGAAGGAACACCAGTGGCGAAGGGCGACCACCTGGGACTGATACTGACACTGAGGTGCGAAAGCGTGGGGGAGCAAACAGGGATTAGATACCCTGGGTAGTCCACGCCGTAAACGATGTCAACTAGCCGTTGGGGAGCCTTGAGCTCTTAGTGGGCGCAGCTAAACGCATTAAA
>Aa_7567 HD4P06E04EQB8S orig_bc=ACACAC new_bc=ACACAC bc_diffs=0
TGGGGAATATTGGACAATGGGCGAAAGCCTGATCCAGCCATGCCGCGTGTGTGAAGAAGGTCTTCGGATTGTAAAGCACTTTAAGTTGGGAGGAAGGGCCGTTACCTAATACGTGATGGTTTTGACGTTACCGACAGAATAAGCACCGGCTAACTCTGTGCCAGCAGCCGCGGTAATACAGAGGGTGCAAGCGTTAATCGGAATTACTGGGCGTAAAGCGCGCGTAGGTGGTTTGTTAAGTTGGATGTGAAATCCCCGGGCTCAACCTGGGAACTGCATTCAAAACTGACTGACTAGAGTATGGTAGAGGGTGGTGGAATTTCCTGTGTAGCGGTGAAATGCGTAGATATAGGAAGGAACACCAGTGGCGAAGGGCGACCACCTGGGACTGATACTGACACTGAGGTGCGAAAGCGTGGGGGAGCAAACAGGGATTAGATACCCTGGGTAGTCCACGCCGTAAACGATGTCAACTAGCCGTTGGGGAGCCTTGAGCTCTTAGTGGGCGCAGCTAAACGCATTAAA
>Aa_6572 HD4P06E04EJ8NF orig_bc=ACACAC new_bc=ACACAC bc_diffs=0
TGGGGAATATTGGACAATGGGCGAAAGCCTGATCCAGCCATGCCGCGTGTGTGAAGAAGGTCTTCGGATTGTAAAGCACTTTAAGTTGGGAGGAAGGGCCGTTACCTAATACGTGATGGTTTTGACGTTACCGACAGAATAAGCACCGGCTAACTCTGTGCCAGCAGCCGCGGTAATACAGAGGGTGCAAGCGTTAATCGGAATTACTGGGCGTAAAGCGCGCGTAGGTGGTTTGTTAAGTTGGATGTGAAATCCCCGGGCTCAACCTGGGAACTGCATTCAAAACTGACTGACTAGAGTATGGTAGAGGGTGGTGGAATTTCCTGTGTAGCGGTGAAATGCGTAGATATAGGAAGGAACACCAGTGGCGAAGGGCGACCACCTGGGACTGATACTGACACTGAGGTGCGAAAGCGTGGGGGAGCAAACAGGGATTAGATACCCTGGGTAGTCCACGCCGTAAACGATGTCAACTAGCCGTTGGGGAGCCTTGAGCTCTTAGTGGGCGCAGCTAAACGCATTAAA
>Aa_5893 HD4P06E04EE12W orig_bc=ACACAC new_bc=ACACAC bc_diffs=0
TGGGGAATATTGGACAATGGGCGAAAGCCTGATCCAGCCATGCCGCGTGTGTGAAGAAGGTCTTCGGATTGTAAAGCACTTTAAGTTGGGAGGAAGGGCCGTTACCTAATACGTGATGGTTTTGACGTTACCGACAGAATAAGCACCGGCTAACTCTGTGCCAGCAGCCGCGGTAATACAGAGGGTGCAAGCGTTAATCGGAATTACTGGGCGTAAAGCGCGCGTAGGTGGTTTGTTAAGTTGGATGTGAAATCCCCGGGCTCAACCTGGGAACTGCATTCAAAACTGACTGACTAGAGTATGGTAGAGGGTGGTGGAATTTCCTGTGTAGCGGTGAAATGCGTAGATATAGGAAGGAACACCAGTGGCGAAGGGCGACCACCTGGGACTGATACTGACACTGAGGTGCGAAAGCGTGGGGGAGCAAACAGGGATTAGATACCCTGGGTAGTCCACGCCGTAAACGATGTCAACTAGCCGTTGGGGAGCCTTGAGCTCTTAGTGGGCGCAGCTAAACGCATTAAA
>Aa_5575 HD4P06E04EBBTO orig_bc=ACACAC new_bc=ACACAC bc_diffs=0
TGGGGAATATTGGACAATGGGCGAAAGCCTGATCCAGCCATGCCGCGTGTGTGAAGAAGGTCTTCGGATTGTAAAGCACTTTAAGTTGGGAGGAAGGGCCGTTACCTAATACGTGATGGTTTTGACGTTACCGACAGAATAAGCACCGGCTAACTCTGTGCCAGCAGCCGCGGTAATACAGAGGGTGCAAGCGTTAATCGGAATTACTGGGCGTAAAGCGCGCGTAGGTGGTTTGTTAAGTTGGATGTGAAATCCCCGGGCTCAACCTGGGAACTGCATTCAAAACTGACTGACTAGAGTATGGTAGAGGGTGGTGGAATTTCCTGTGTAGCGGTGAAATGCGTAGATATAGGAAGGAACACCAGTGGCGAAGGGCGACCACCTGGGACTGATACTGACACTGAGGTGCGAAAGCGTGGGGGAGCAAACAGGGATTAGATACCCTGGGTAGTCCACGCCGTAAACGATGTCAACTAGCCGTTGGGGAGCCTTGAGCTCTTAGTGGGCGCAGCTAAACGCATTAAA
>Aa_6213 HD4P06E04EGRPP orig_bc=ACACAC new_bc=ACACAC bc_diffs=0
TGGGGAATATTGGACAATGGGCGAAAGCCTGATCCAGCCATGCCGCGTGTGTGAAGAAGGTCTTCGGATTGTAAAGCACTTTAAGTTGGGAGGAAGGGCCGTTACCTAATACGTGATGGTTTTGACGTTACCGACAGAATAAGCACCGGCTAACTCTGTGCCAGCAGCCGCGGTAATACAGAGGGTGCAAGCGTTAATCGGAATTACTGGGCGTAAAGCGCGCGTAGGTGGTTTGTTAAGTTGGATGTGAAATCCCCGGGCTCAACCTGGGAACTGCATTCAAAACTGACTGACTAGAGTATGGTAGAGGGTGGTGGAATTTCCTGTGTAGCGGTGAAATGCGTAGATATAGGAAGGAACACCAGTGGCGAAGGGCGACCACCTGGGACTGATACTGACACTGAGGTGCGAAAGCGTGGGGGAGCAAACAGGGATTAGATACCCTGGGTAGTCCACGCCGTAAACGATGTCAACTAGCCGTTGGGGAGCCTTGAGCTCTTAGTGGGCGCAGCTAAACGCATTAAA
>Aa_5517 HD4P06E04EATQQ orig_bc=ACACAC new_bc=ACACAC bc_diffs=0
TGGGGAATATTGGACAATGGGCGAAAGCCTGATCCAGCCATGCCGCGTGTGTGAAGAAGGTCTTCGGATTGTAAAGCACTTTAAGTTGGGAGGAAGGGCCGTTACCTAATACGTGATGGTTTTGACGTTACCGACAGAATAAGCACCGGCTAACTCTGTGCCAGCAGCCGCGGTAATACAGAGGGTGCAAGCGTTAATCGGAATTACTGGGCGTAAAGCGCGCGTAGGTGGTTTGTTAAGTTGGATGTGAAATCCCCGGGCTCAACCTGGGAACTGCATTCAAAACTGACTGACTAGAGTATGGTAGAGGGTGGTGGAATTTCCTGTGTAGCGGTGAAATGCGTAGATATAGGAAGGAACACCAGTGGCGAAGGGCGACCACCTGGGACTGATACTGACACTGAGGTGCGAAAGCGTGGGGGAGCAAACAGGGATTAGATACCCTGGGTAGTCCACGCCGTAAACGATGTCAACTAGCCGTTGGGGAGCCTTGAGCTCTTAGTGGGCGCAGCTAAACGCATTAAA
>Aa_5799 HD4P06E04EDB9J orig_bc=ACACAC new_bc=ACACAC bc_diffs=0
TGGGGAATATTGGACAATGGGCGAAAGCCTGATCCAGCCATGCCGCGTGTGTGAAGAAGGTCTTCGGATTGTAAAGCACTTTAAGTTGGGAGGAAGGGCCGTTACCTAATACGTGATGGTTTTGACGTTACCGACAGAATAAGCACCGGCTAACTCTGTGCCAGCAGCCGCGGTAATACAGAGGGTGCAAGCGTTAATCGGAATTACTGGGCGTAAAGCGCGCGTAGGTGGTTTGTTAAGTTGGATGTGAAATCCCCGGGCTCAACCTGGGAACTGCATTCAAAACTGACTGACTAGAGTATGGTAGAGGGTGGTGGAATTTCCTGTGTAGCGGTGAAATGCGTAGATATAGGAAGGAACACCAGTGGCGAAGGGCGACCACCTGGGACTGATACTGACACTGAGGTGCGAAAGCGTGGGGGAGCAAACAGGGATTAGATACCCTGGGTAGTCCACGCCGTAAACGATGTCAACTAGCCGTTGGGGAGCCTTGAGCTCTTAGTGGGCGCAGCTAAACGCATTAAA
>Aa_7501 HD4P06E04EPTUK orig_bc=ACACAC new_bc=ACACAC bc_diffs=0
TGGGGAATATTGGACAATGGGCGAAAGCCTGATCCAGCCATGCCGCGTGTGTGAAGAAGGTCTTCGGATTGTAAAGCACTTTAAGTTGGGAGGAAGGGCCGTTACCTAATACGTGATGGTTTTGACGTTACCGACAGAATAAGCACCGGCTAACTCTGTGCCAGCAGCCGCGGTAATACAGAGGGTGCAAGCGTTAATCGGAATTACTGGGCGTAAAGCGCGCGTAGGTGGTTTGTTAAGTTGGATGTGAAATCCCCGGGCTCAACCTGGGAACTGCATTCAAAACTGACTGACTAGAGTATGGTAGAGGGTGGTGGAATTTCCTGTGTAGCGGTGAAATGCGTAGATATAGGAAGGAACACCAGTGGCGAAGGGCGACCACCTGGGACTGATACTGACACTGAGGTGCGAAAGCGTGGGGGAGCAAACAGGGATTAGATACCCTGGGTAGTCCACGCCGTAAACGATGTCAACTAGCCGTTGGGGAGCCTTGAGCTCTTAGTGGGCGCAGCTAAACGCATTAAA
>Aa_6471 HD4P06E04EIM4H orig_bc=ACACAC new_bc=ACACAC bc_diffs=0
TGGGGAATATTGGACAATGGGCGAAAGCCTGATCCAGCCATGCCGCGTGTGTGAAGAAGGTCTTCGGATTGTAAAGCACTTTAAGTTGGGAGGAAGGGCCGTTACCTAATACGTGATGGTTTTGACGTTACCGACAGAATAAGCACCGGCTAACTCTGTGCCAGCAGCCGCGGTAATACAGAGGGTGCAAGCGTTAATCGGAATTACTGGGCGTAAAGCGCGCGTAGGTGGTTTGTTAAGTTGGATGTGAAATCCCCGGGCTCAACCTGGGAACTGCATTCAAAACTGACTGACTAGAGTATGGTAGAGGGTGGTGGAATTTCCTGTGTAGCGGTGAAATGCGTAGATATAGGAAGGAACACCAGTGGCGAAGGGCGACCACCTGGGACTGATACTGACACTGAGGTGCGAAAGCGTGGGGGAGCAAACAGGGATTAGATACCCTGGGTAGTCCACGCCGTAAACGATGTCAACTAGCCGTTGGGGAGCCTTGAGCTCTTAGTGGGCGCAGCTAAACGCATTAAA
>Aa_5834 HD4P06E04EDL1N orig_bc=ACACAC new_bc=ACACAC bc_diffs=0
TGGGGAATATTGGACAATGGGCGAAAGCCTGATCCAGCCATGCCGCGTGTGTGAAGAAGGTCTTCGGATTGTAAAGCACTTTAAGTTGGGAGGAAGGGCCGTTACCTAATACGTGATGGTTTTGACGTTACCGACAGAATAAGCACCGGCTAACTCTGTGCCAGCAGCCGCGGTAATACAGAGGGTGCAAGCGTTAATCGGAATTACTGGGCGTAAAGCGCGCGTAGGTGGTTTGTTAAGTTGGATGTGAAATCCCCGGGCTCAACCTGGGAACTGCATTCAAAACTGACTGACTAGAGTATGGTAGAGGGTGGTGGAATTTCCTGTGTAGCGGTGAAATGCGTAGATATAGGAAGGAACACCAGTGGCGAAGGGCGACCACCTGGGACTGATACTGACACTGAGGTGCGAAAGCGTGGGGGAGCAAACAGGGATTAGATACCCTGGGTAGTCCACGCCGTAAACGATGTCAACTAGCCGTTGGGGAGCCTTGAGCTCTTAGTGGGCGCAGCTAAACGCATTAAA
>Aa_5846 HD4P06E04EDNON orig_bc=ACACAC new_bc=ACACAC bc_diffs=0
TGGGGAATATTGGACAATGGGCGAAAGCCTGATCCAGCCATGCCGCGTGTGTGAAGAAGGTCTTCGGATTGTAAAGCACTTTAAGTTGGGAGGAAGGGCCGTTACCTAATACGTGATGGTTTTGACGTTACCGACAGAATAAGCACCGGCTAACTCTGTGCCAGCAGCCGCGGTAATACAGAGGGTGCAAGCGTTAATCGGAATTACTGGGCGTAAAGCGCGCGTAGGTGGTTTGTTAAGTTGGATGTGAAATCCCCGGGCTCAACCTGGGAACTGCATTCAAAACTGACTGACTAGAGTATGGTAGAGGGTGGTGGAATTTCCTGTGTAGCGGTGAAATGCGTAGATATAGGAAGGAACACCAGTGGCGAAGGGCGACCACCTGGGACTGATACTGACACTGAGGTGCGAAAGCGTGGGGGAGCAAACAGGGATTAGATACCCTGGGTAGTCCACGCCGTAAACGATGTCAACTAGCCGTTGGGGAGCCTTGAGCTCTTAGTGGGCGCAGCTAAACGCATTAAA
>Aa_6988 HD4P06E04EMAJP orig_bc=ACACAC new_bc=ACACAC bc_diffs=0
TGGGGAATATTGGACAATGGGCGAAAGCCTGATCCAGCCATGCCGCGTGTGTGAAGAAGGTCTTCGGATTGTAAAGCACTTTAAGTTGGGAGGAAGGGCCGTTACCTAATACGTGATGGTTTTGACGTTACCGACAGAATAAGCACCGGCTAACTCTGTGCCAGCAGCCGCGGTAATACAGAGGGTGCAAGCGTTAATCGGAATTACTGGGCGTAAAGCGCGCGTAGGTGGTTTGTTAAGTTGGATGTGAAATCCCCGGGCTCAACCTGGGAACTGCATTCAAAACTGACTGACTAGAGTATGGTAGAGGGTGGTGGAATTTCCTGTGTAGCGGTGAAATGCGTAGATATAGGAAGGAACACCAGTGGCGAAGGGCGACCACCTGGGACTGATACTGACACTGAGGTGCGAAAGCGTGGGGGAGCAAACAGGGATTAGATACCCTGGGTAGTCCACGCCGTAAACGATGTCAACTAGCCGTTGGGGAGCCTTGAGCTCTTAGTGGGCGCAGCTAAACGCATTAAA
>Aa_7106 HD4P06E04EN0A8 orig_bc=ACACAC new_bc=ACACAC bc_diffs=0
TGGGGAATATTGGACAATGGGCGAAAGCCTGATCCAGCCATGCCGCGTGTGTGAAGAAGGTCTTCGGATTGTAAAGCACTTTAAGTTGGGAGGAAGGGCCGTTACCTAATACGTGATGGTTTTGACGTTACCGACAGAATAAGCACCGGCTAACTCTGTGCCAGCAGCCGCGGTAATACAGAGGGTGCAAGCGTTAATCGGAATTACTGGGCGTAAAGCGCGCGTAGGTGGTTTGTTAAGTTGGATGTGAAATCCCCGGGCTCAACCTGGGAACTGCATTCAAAACTGACTGACTAGAGTATGGTAGAGGGTGGTGGAATTTCCTGTGTAGCGGTGAAATGCGTAGATATAGGAAGGAACACCAGTGGCGAAGGGCGACCACCTGGGACTGATACTGACACTGAGGTGCGAAAGCGTGGGGGAGCAAACAGGGATTAGATACCCTGGGTAGTCCACGCCGTAAACGATGTCAACTAGCCGTTGGGGAGCCTTGAGCTCTTAGTGGGCGCAGCTAAACGCATTAAA
>Aa_6821 HD4P06E04EL0BQ orig_bc=ACACAC new_bc=ACACAC bc_diffs=0
TGGGGAATATTGGACAATGGGCGAAAGCCTGATCCAGCCATGCCGCGTGTGTGAAGAAGGTCTTCGGATTGTAAAGCACTTTAAGTTGGGAGGAAGGGCCGTTACCTAATACGTGATGGTTTTGACGTTACCGACAGAATAAGCACCGGCTAACTCTGTGCCAGCAGCCGCGGTAATACAGAGGGTGCAAGCGTTAATCGGAATTACTGGGCGTAAAGCGCGCGTAGGTGGTTTGTTAAGTTGGATGTGAAATCCCCGGGCTCAACCTGGGAACTGCATTCAAAACTGACTGACTAGAGTATGGTAGAGGGTGGTGGAATTTCCTGTGTAGCGGTGAAATGCGTAGATATAGGAAGGAACACCAGTGGCGAAGGGCGACCACCTGGGACTGATACTGACACTGAGGTGCGAAAGCGTGGGGGAGCAAACAGGGATTAGATACCCTGGGTAGTCCACGCCGTAAACGATGTCAACTAGCCGTTGGGGAGCCTTGAGCTCTTAGTGGGCGCAGCTAAACGCATTAAA
>Aa_7966 HD4P06E04ESY8L orig_bc=ACACAC new_bc=ACACAC bc_diffs=0
TGGGGAATATTGGACAATGGGCGAAAGCCTGATCCAGCCATGCCGCGTGTGTGAAGAAGGTCTTCGGATTGTAAAGCACTTTAAGTTGGGAGGAAGGGCCGTTACCTAATACGTGATGGTTTTGACGTTACCGACAGAATAAGCACCGGCTAACTCTGTGCCAGCAGCCGCGGTAATACAGAGGGTGCAAGCGTTAATCGGAATTACTGGGCGTAAAGCGCGCGTAGGTGGTTTGTTAAGTTGGATGTGAAATCCCCGGGCTCAACCTGGGAACTGCATTCAAAACTGACTGACTAGAGTATGGTAGAGGGTGGTGGAATTTCCTGTGTAGCGGTGAAATGCGTAGATATAGGAAGGAACACCAGTGGCGAAGGGCGACCACCTGGGACTGATACTGACACTGAGGTGCGAAAGCGTGGGGGAGCAAACAGGGATTAGATACCCTGGGTAGTCCACGCCGTAAACGATGTCAACTAGCCGTTGGGGAGCCTTGAGCTCTTAGTGGGCGCAGCTAAACGCATTAAA
>Aa_7281 HD4P06E04EO6V1 orig_bc=ACACAC new_bc=ACACAC bc_diffs=0
TGGGGAATATTGGACAATGGGCGAAAGCCTGATCCAGCCATGCCGCGTGTGTGAAGAAGGTCTTCGGATTGTAAAGCACTTTAAGTTGGGAGGAAGGGCCGTTACCTAATACGTGATGGTTTTGACGTTACCGACAGAATAAGCACCGGCTAACTCTGTGCCAGCAGCCGCGGTAATACAGAGGGTGCAAGCGTTAATCGGAATTACTGGGCGTAAAGCGCGCGTAGGTGGTTTGTTAAGTTGGATGTGAAATCCCCGGGCTCAACCTGGGAACTGCATTCAAAACTGACTGACTAGAGTATGGTAGAGGGTGGTGGAATTTCCTGTGTAGCGGTGAAATGCGTAGATATAGGAAGGAACACCAGTGGCGAAGGGCGACCACCTGGGACTGATACTGACACTGAGGTGCGAAAGCGTGGGGGAGCAAACAGGGATTAGATACCCTGGGTAGTCCACGCCGTAAACGATGTCAACTAGCCGTTGGGGAGCCTTGAGCTCTTAGTGGGCGCAGCTAAACGCATTAAA
>Aa_6648 HD4P06E04EJT4W orig_bc=ACACAC new_bc=ACACAC bc_diffs=0
TGGGGAATATTGGACAATGGGCGAAAGCCTGATCCAGCCATGCCGCGTGTGTGAAGAAGGTCTTCGGATTGTAAAGCACTTTAAGTTGGGAGGAAGGGCCGTTACCTAATACGTGATGGTTTTGACGTTACCGACAGAATAAGCACCGGCTAACTCTGTGCCAGCAGCCGCGGTAATACAGAGGGTGCAAGCGTTAATCGGAATTACTGGGCGTAAAGCGCGCGTAGGTGGTTTGTTAAGTTGGATGTGAAATCCCCGGGCTCAACCTGGGAACTGCATTCAAAACTGACTGACTAGAGTATGGTAGAGGGTGGTGGAATTTCCTGTGTAGCGGTGAAATGCGTAGATATAGGAAGGAACACCAGTGGCGAAGGGCGACCACCTGGGACTGATACTGACACTGAGGTGCGAAAGCGTGGGGGAGCAAACAGGGATTAGATACCCTGGGTAGTCCACGCCGTAAACGATGTCAACTAGCCGTTGGGGAGCCTTGAGCTCTTAGTGGGCGCAGCTAAACGCATTAAA
>Aa_7210 HD4P06E04ENS3P orig_bc=ACACAC new_bc=ACACAC bc_diffs=0
TGGGGAATATTGGACAATGGGCGAAAGCCTGATCCAGCCATGCCGCGTGTGTGAAGAAGGTCTTCGGATTGTAAAGCACTTTAAGTTGGGAGGAAGGGCCGTTACCTAATACGTGATGGTTTTGACGTTACCGACAGAATAAGCACCGGCTAACTCTGTGCCAGCAGCCGCGGTAATACAGAGGGTGCAAGCGTTAATCGGAATTACTGGGCGTAAAGCGCGCGTAGGTGGTTTGTTAAGTTGGATGTGAAATCCCCGGGCTCAACCTGGGAACTGCATTCAAAACTGACTGACTAGAGTATGGTAGAGGGTGGTGGAATTTCCTGTGTAGCGGTGAAATGCGTAGATATAGGAAGGAACACCAGTGGCGAAGGGCGACCACCTGGGACTGATACTGACACTGAGGTGCGAAAGCGTGGGGGAGCAAACAGGGATTAGATACCCTGGGTAGTCCACGCCGTAAACGATGTCAACTAGCCGTTGGGGAGCCTTGAGCTCTTAGTGGGCGCAGCTAAACGCATTAAA
>Aa_6368 HD4P06E04EHVTO orig_bc=ACACAC new_bc=ACACAC bc_diffs=0
TGGGGAATATTGGACAATGGGCGAAAGCCTGATCCAGCCATGCCGCGTGTGTGAAGAAGGTCTTCGGATTGTAAAGCACTTTAAGTTGGGAGGAAGGGCCGTTACCTAATACGTGATGGTTTTGACGTTACCGACAGAATAAGCACCGGCTAACTCTGTGCCAGCAGCCGCGGTAATACAGAGGGTGCAAGCGTTAATCGGAATTACTGGGCGTAAAGCGCGCGTAGGTGGTTTGTTAAGTTGGATGTGAAATCCCCGGGCTCAACCTGGGAACTGCATTCAAAACTGACTGACTAGAGTATGGTAGAGGGTGGTGGAATTTCCTGTGTAGCGGTGAAATGCGTAGATATAGGAAGGAACACCAGTGGCGAAGGGCGACCACCTGGGACTGATACTGACACTGAGGTGCGAAAGCGTGGGGGAGCAAACAGGGATTAGATACCCTGGGTAGTCCACGCCGTAAACGATGTCAACTAGCCGTTGGGGAGCCTTGAGCTCTTAGTGGGCGCAGCTAAACGCATTAAA
>Aa_8018 HD4P06E04ETDHY orig_bc=ACACAC new_bc=ACACAC bc_diffs=0
TGGGGAATATTGGACAATGGGCGAAAGCCTGATCCAGCCATGCCGCGTGTGTGAAGAAGGTCTTCGGATTGTAAAGCACTTTAAGTTGGGAGGAAGGGCCGTTACCTAATACGTGATGGTTTTGACGTTACCGACAGAATAAGCACCGGCTAACTCTGTGCCAGCAGCCGCGGTAATACAGAGGGTGCAAGCGTTAATCGGAATTACTGGGCGTAAAGCGCGCGTAGGTGGTTTGTTAAGTTGGATGTGAAATCCCCGGGCTCAACCTGGGAACTGCATTCAAAACTGACTGACTAGAGTATGGTAGAGGGTGGTGGAATTTCCTGTGTAGCGGTGAAATGCGTAGATATAGGAAGGAACACCAGTGGCGAAGGGCGACCACCTGGGACTGATACTGACACTGAGGTGCGAAAGCGTGGGGGAGCAAACAGGGATTAGATACCCTGGGTAGTCCACGCCGTAAACGATGTCAACTAGCCGTTGGGGAGCCTTGAGCTCTTAGTGGGCGCAGCTAAACGCATTAAA
>Aa_6184 HD4P06E04EGJSH orig_bc=ACACAC new_bc=ACACAC bc_diffs=0
TGGGGAATATTGGACAATGGGCGAAAGCCTGATCCAGCCATGCCGCGTGTGTGAAGAAGGTCTTCGGATTGTAAAGCACTTTAAGTTGGGAGGAAGGGCCGTTACCTAATACGTGATGGTTTTGACGTTACCGACAGAATAAGCACCGGCTAACTCTGTGCCAGCAGCCGCGGTAATACAGAGGGTGCAAGCGTTAATCGGAATTACTGGGCGTAAAGCGCGCGTAGGTGGTTTGTTAAGTTGGATGTGAAATCCCCGGGCTCAACCTGGGAACTGCATTCAAAACTGACTGACTAGAGTATGGTAGAGGGTGGTGGAATTTCCTGTGTAGCGGTGAAATGCGTAGATATAGGAAGGAACACCAGTGGCGAAGGGCGACCACCTGGGACTGATACTGACACTGAGGTGCGAAAGCGTGGGGGAGCAAACAGGGATTAGATACCCTGGGTAGTCCACGCCGTAAACGATGTCAACTAGCCGTTGGGGAGCCTTGAGCTCTTAGTGGGCGCAGCTAAACGCATTAAA
>Aa_6115 HD4P06E04EFUME orig_bc=ACACAC new_bc=ACACAC bc_diffs=0
TGGGGAATATTGGACAATGGGCGAAAGCCTGATCCAGCCATGCCGCGTGTGTGAAGAAGGTCTTCGGATTGTAAAGCACTTTAAGTTGGGAGGAAGGGCCGTTACCTAATACGTGATGGTTTTGACGTTACCGACAGAATAAGCACCGGCTAACTCTGTGCCAGCAGCCGCGGTAATACAGAGGGTGCAAGCGTTAATCGGAATTACTGGGCGTAAAGCGCGCGTAGGTGGTTTGTTAAGTTGGATGTGAAATCCCCGGGCTCAACCTGGGAACTGCATTCAAAACTGACTGACTAGAGTATGGTAGAGGGTGGTGGAATTTCCTGTGTAGCGGTGAAATGCGTAGATATAGGAAGGAACACCAGTGGCGAAGGGCGACCACCTGGGACTGATACTGACACTGAGGTGCGAAAGCGTGGGGGAGCAAACAGGGATTAGATACCCTGGGTAGTCCACGCCGTAAACGATGTCAACTAGCCGTTGGGGAGCCTTGAGCTCTTAGTGGGCGCAGCTAAACGCATTAAA
>Aa_7689 HD4P06E04ER37Z orig_bc=ACACAC new_bc=ACACAC bc_diffs=0
TGGGGAATATTGGACAATGGGCGAAAGCCTGATCCAGCCATGCCGCGTGTGTGAAGAAGGTCTTCGGATTGTAAAGCACTTTAAGTTGGGAGGAAGGGCCGTTACCTAATACGTGATGGTTTTGACGTTACCGACAGAATAAGCACCGGCTAACTCTGTGCCAGCAGCCGCGGTAATACAGAGGGTGCAAGCGTTAATCGGAATTACTGGGCGTAAAGCGCGCGTAGGTGGTTTGTTAAGTTGGATGTGAAATCCCCGGGCTCAACCTGGGAACTGCATTCAAAACTGACTGACTAGAGTATGGTAGAGGGTGGTGGAATTTCCTGTGTAGCGGTGAAATGCGTAGATATAGGAAGGAACACCAGTGGCGAAGGGCGACCACCTGGGACTGATACTGACACTGAGGTGCGAAAGCGTGGGGGAGCAAACAGGGATTAGATACCCTGGGTAGTCCACGCCGTAAACGATGTCAACTAGCCGTTGGGGAGCCTTGAGCTCTTAGTGGGCGCAGCTAAACGCATTAAA
>Aa_6782 HD4P06E04EKR3V orig_bc=ACACAC new_bc=ACACAC bc_diffs=0
TGGGGAATATTGGACAATGGGCGAAAGCCTGATCCAGCCATGCCGCGTGTGTGAAGAAGGTCTTCGGATTGTAAAGCACTTTAAGTTGGGAGGAAGGGCCGTTACCTAATACGTGATGGTTTTGACGTTACCGACAGAATAAGCACCGGCTAACTCTGTGCCAGCAGCCGCGGTAATACAGAGGGTGCAAGCGTTAATCGGAATTACTGGGCGTAAAGCGCGCGTAGGTGGTTTGTTAAGTTGGATGTGAAATCCCCGGGCTCAACCTGGGAACTGCATTCAAAACTGACTGACTAGAGTATGGTAGAGGGTGGTGGAATTTCCTGTGTAGCGGTGAAATGCGTAGATATAGGAAGGAACACCAGTGGCGAAGGGCGACCACCTGGGACTGATACTGACACTGAGGTGCGAAAGCGTGGGGGAGCAAACAGGGATTAGATACCCTGGGTAGTCCACGCCGTAAACGATGTCAACTAGCCGTTGGGGAGCCTTGAGCTCTTAGTGGGCGCAGCTAAACGCATTAAA
>Aa_6503 HD4P06E04EIRTE orig_bc=ACACAC new_bc=ACACAC bc_diffs=0
TGGGGAATATTGGACAATGGGCGAAAGCCTGATCCAGCCATGCCGCGTGTGTGAAGAAGGTCTTCGGATTGTAAAGCACTTTAAGTTGGGAGGAAGGGCCGTTACCTAATACGTGATGGTTTTGACGTTACCGACAGAATAAGCACCGGCTAACTCTGTGCCAGCAGCCGCGGTAATACAGAGGGTGCAAGCGTTAATCGGAATTACTGGGCGTAAAGCGCGCGTAGGTGGTTTGTTAAGTTGGATGTGAAATCCCCGGGCTCAACCTGGGAACTGCATTCAAAACTGACTGACTAGAGTATGGTAGAGGGTGGTGGAATTTCCTGTGTAGCGGTGAAATGCGTAGATATAGGAAGGAACACCAGTGGCGAAGGGCGACCACCTGGGACTGATACTGACACTGAGGTGCGAAAGCGTGGGGGAGCAAACAGGGATTAGATACCCTGGGTAGTCCACGCCGTAAACGATGTCAACTAGCCGTTGGGGAGCCTTGAGCTCTTAGTGGGCGCAGCTAAACGCATTAAA
>Aa_5470 HD4P06E04EAEC5 orig_bc=ACACAC new_bc=ACACAC bc_diffs=0
TGGGGAATATTGGACAATGGGCGAAAGCCTGATCCAGCCATGCCGCGTGTGTGAAGAAGGTCTTCGGATTGTAAAGCACTTTAAGTTGGGAGGAAGGGCCGTTACCTAATACGTGATGGTTTTGACGTTACCGACAGAATAAGCACCGGCTAACTCTGTGCCAGCAGCCGCGGTAATACAGAGGGTGCAAGCGTTAATCGGAATTACTGGGCGTAAAGCGCGCGTAGGTGGTTTGTTAAGTTGGATGTGAAATCCCCGGGCTCAACCTGGGAACTGCATTCAAAACTGACTGACTAGAGTATGGTAGAGGGTGGTGGAATTTCCTGTGTAGCGGTGAAATGCGTAGATATAGGAAGGAACACCAGTGGCGAAGGGCGACCACCTGGGACTGATACTGACACTGAGGTGCGAAAGCGTGGGGGAGCAAACAGGGATTAGATACCCTGGGTAGTCCACGCCGTAAACGATGTCAACTAGCCGTTGGGGAGCCTTGAGCTCTTAGTGGGCGCAGCTAAACGCATTAAA
>Aa_8219 HD4P06E04EUYSC orig_bc=ACACAC new_bc=ACACAC bc_diffs=0
TGGGGAATATTGGACAATGGGCGAAAGCCTGATCCAGCCATGCCGCGTGTGTGAAGAAGGTCTTCGGATTGTAAAGCACTTTAAGTTGGGAGGAAGGGCCGTTACCTAATACGTGATGGTTTTGACGTTACCGACAGAATAAGCACCGGCTAACTCTGTGCCAGCAGCCGCGGTAATACAGAGGGTGCAAGCGTTAATCGGAATTACTGGGCGTAAAGCGCGCGTAGGTGGTTTGTTAAGTTGGATGTGAAATCCCCGGGCTCAACCTGGGAACTGCATTCAAAACTGACTGACTAGAGTATGGTAGAGGGTGGTGGAATTTCCTGTGTAGCGGTGAAATGCGTAGATATAGGAAGGAACACCAGTGGCGAAGGGCGACCACCTGGGACTGATACTGACACTGAGGTGCGAAAGCGTGGGGGAGCAAACAGGGATTAGATACCCTGGGTAGTCCACGCCGTAAACGATGTCAACTAGCCGTTGGGGAGCCTTGAGCTCTTAGTGGGCGCAGCTAAACGCATTAAA
>Aa_5456 HD4P06E04EAA70 orig_bc=ACACAC new_bc=ACACAC bc_diffs=0
TGGGGAATATTGGACAATGGGCGAAAGCCTGATCCAGCCATGCCGCGTGTGTGAAGAAGGTCTTCGGATTGTAAAGCACTTTAAGTTGGGAGGAAGGGCCGTTACCTAATACGTGATGGTTTTGACGTTACCGACAGAATAAGCACCGGCTAACTCTGTGCCAGCAGCCGCGGTAATACAGAGGGTGCAAGCGTTAATCGGAATTACTGGGCGTAAAGCGCGCGTAGGTGGTTTGTTAAGTTGGATGTGAAATCCCCGGGCTCAACCTGGGAACTGCATTCAAAACTGACTGACTAGAGTATGGTAGAGGGTGGTGGAATTTCCTGTGTAGCGGTGAAATGCGTAGATATAGGAAGGAACACCAGTGGCGAAGGGCGACCACCTGGGACTGATACTGACACTGAGGTGCGAAAGCGTGGGGGAGCAAACAGGGATTAGATACCCTGGGTAGTCCACGCCGTAAACGATGTCAACTAGCCGTTGGGGAGCCTTGAGCTCTTAGTGGGCGCAGCTAAACGCATTAAA
>Aa_8305 HD4P06E04EVMTQ orig_bc=ACACAC new_bc=ACACAC bc_diffs=0
TGGGGAATATTGGACAATGGGCGAAAGCCTGATCCAGCCATGCCGCGTGTGTGAAGAAGGTCTTCGGATTGTAAAGCACTTTAAGTTGGGAGGAAGGGCCGTTACCTAATACGTGATGGTTTTGACGTTACCGACAGAATAAGCACCGGCTAACTCTGTGCCAGCAGCCGCGGTAATACAGAGGGTGCAAGCGTTAATCGGAATTACTGGGCGTAAAGCGCGCGTAGGTGGTTTGTTAAGTTGGATGTGAAATCCCCGGGCTCAACCTGGGAACTGCATTCAAAACTGACTGACTAGAGTATGGTAGAGGGTGGTGGAATTTCCTGTGTAGCGGTGAAATGCGTAGATATAGGAAGGAACACCAGTGGCGAAGGGCGACCACCTGGGACTGATACTGACACTGAGGTGCGAAAGCGTGGGGGAGCAAACAGGGATTAGATACCCTGGGTAGTCCACGCCGTAAACGATGTCAACTAGCCGTTGGGGAGCCTTGAGCTCTTAGTGGGCGCAGCTAAACGCATTAAA
>Aa_5008 HD4P06E04D692T orig_bc=ACACAC new_bc=ACACAC bc_diffs=0
TGGGGAATATTGGACAATGGGCGAAAGCCTGATCCAGCCATGCCGCGTGTGTGAAGAAGGTCTTCGGATTGTAAAGCACTTTAAGTTGGGAGGAAGGGCCGTTACCTAATACGTGATGGTTTTGACGTTACCGACAGAATAAGCACCGGCTAACTCTGTGCCAGCAGCCGCGGTAATACAGAGGGTGCAAGCGTTAATCGGAATTACTGGGCGTAAAGCGCGCGTAGGTGGTTTGTTAAGTTGGATGTGAAATCCCCGGGCTCAACCTGGGAACTGCATTCAAAACTGACTGACTAGAGTATGGTAGAGGGTGGTGGAATTTCCTGTGTAGCGGTGAAATGCGTAGATATAGGAAGGAACACCAGTGGCGAAGGGCGACCACCTGGGACTGATACTGACACTGAGGTGCGAAAGCGTGGGGGAGCAAACAGGGATTAGATACCCTGGGTAGTCCACGCCGTAAACGATGTCAACTAGCCGTTGGGGAGCCTTGAGCTCTTAGTGGGCGCAGCTAAACGCATTAAA
>Aa_5161 HD4P06E04D7RUR orig_bc=ACACAC new_bc=ACACAC bc_diffs=0
TGGGGAATATTGGACAATGGGCGAAAGCCTGATCCAGCCATGCCGCGTGTGTGAAGAAGGTCTTCGGATTGTAAAGCACTTTAAGTTGGGAGGAAGGGCCGTTACCTAATACGTGATGGTTTTGACGTTACCGACAGAATAAGCACCGGCTAACTCTGTGCCAGCAGCCGCGGTAATACAGAGGGTGCAAGCGTTAATCGGAATTACTGGGCGTAAAGCGCGCGTAGGTGGTTTGTTAAGTTGGATGTGAAATCCCCGGGCTCAACCTGGGAACTGCATTCAAAACTGACTGACTAGAGTATGGTAGAGGGTGGTGGAATTTCCTGTGTAGCGGTGAAATGCGTAGATATAGGAAGGAACACCAGTGGCGAAGGGCGACCACCTGGGACTGATACTGACACTGAGGTGCGAAAGCGTGGGGGAGCAAACAGGGATTAGATACCCTGGGTAGTCCACGCCGTAAACGATGTCAACTAGCCGTTGGGGAGCCTTGAGCTCTTAGTGGGCGCAGCTAAACGCATTAAA
>Aa_6996 HD4P06E04EMBOY orig_bc=ACACAC new_bc=ACACAC bc_diffs=0
TGGGGAATATTGGACAATGGGCGAAAGCCTGATCCAGCCATGCCGCGTGTGTGAAGAAGGTCTTCGGATTGTAAAGCACTTTAAGTTGGGAGGAAGGGCCGTTACCTAATACGTGATGGTTTTGACGTTACCGACAGAATAAGCACCGGCTAACTCTGTGCCAGCAGCCGCGGTAATACAGAGGGTGCAAGCGTTAATCGGAATTACTGGGCGTAAAGCGCGCGTAGGTGGTTTGTTAAGTTGGATGTGAAATCCCCGGGCTCAACCTGGGAACTGCATTCAAAACTGACTGACTAGAGTATGGTAGAGGGTGGTGGAATTTCCTGTGTAGCGGTGAAATGCGTAGATATAGGAAGGAACACCAGTGGCGAAGGGCGACCACCTGGGACTGATACTGACACTGAGGTGCGAAAGCGTGGGGGAGCAAACAGGGATTAGATACCCTGGGTAGTCCACGCCGTAAACGATGTCAACTAGCCGTTGGGGAGCCTTGAGCTCTTAGTGGGCGCAGCTAAACGCATTAAA
>Aa_6675 HD4P06E04EJZD2 orig_bc=ACACAC new_bc=ACACAC bc_diffs=0
TGGGGAATATTGGACAATGGGCGAAAGCCTGATCCAGCCATGCCGCGTGTGTGAAGAAGGTCTTCGGATTGTAAAGCACTTTAAGTTGGGAGGAAGGGCCGTTACCTAATACGTGATGGTTTTGACGTTACCGACAGAATAAGCACCGGCTAACTCTGTGCCAGCAGCCGCGGTAATACAGAGGGTGCAAGCGTTAATCGGAATTACTGGGCGTAAAGCGCGCGTAGGTGGTTTGTTAAGTTGGATGTGAAATCCCCGGGCTCAACCTGGGAACTGCATTCAAAACTGACTGACTAGAGTATGGTAGAGGGTGGTGGAATTTCCTGTGTAGCGGTGAAATGCGTAGATATAGGAAGGAACACCAGTGGCGAAGGGCGACCACCTGGGACTGATACTGACACTGAGGTGCGAAAGCGTGGGGGAGCAAACAGGGATTAGATACCCTGGGTAGTCCACGCCGTAAACGATGTCAACTAGCCGTTGGGGAGCCTTGAGCTCTTAGTGGGCGCAGCTAAACGCATTAAA
>Aa_4679 HD4P06E04D39LS orig_bc=ACACAC new_bc=ACACAC bc_diffs=0
TGGGGAATATTGGACAATGGGCGAAAGCCTGATCCAGCCATGCCGCGTGTGTGAAGAAGGTCTTCGGATTGTAAAGCACTTTAAGTTGGGAGGAAGGGCCGTTACCTAATACGTGATGGTTTTGACGTTACCGACAGAATAAGCACCGGCTAACTCTGTGCCAGCAGCCGCGGTAATACAGAGGGTGCAAGCGTTAATCGGAATTACTGGGCGTAAAGCGCGCGTAGGTGGTTTGTTAAGTTGGATGTGAAATCCCCGGGCTCAACCTGGGAACTGCATTCAAAACTGACTGACTAGAGTATGGTAGAGGGTGGTGGAATTTCCTGTGTAGCGGTGAAATGCGTAGATATAGGAAGGAACACCAGTGGCGAAGGGCGACCACCTGGGACTGATACTGACACTGAGGTGCGAAAGCGTGGGGGAGCAAACAGGGATTAGATACCCTGGGTAGTCCACGCCGTAAACGATGTCAACTAGCCGTTGGGGAGCCTTGAGCTCTTAGTGGGCGCAGCTAAACGCATTAAA
>Aa_6118 HD4P06E04EFVDY orig_bc=ACACAC new_bc=ACACAC bc_diffs=0
TGGGGAATATTGGACAATGGGCGAAAGCCTGATCCAGCCATGCCGCGTGTGTGAAGAAGGTCTTCGGATTGTAAAGCACTTTAAGTTGGGAGGAAGGGCCGTTACCTAATACGTGATGGTTTTGACGTTACCGACAGAATAAGCACCGGCTAACTCTGTGCCAGCAGCCGCGGTAATACAGAGGGTGCAAGCGTTAATCGGAATTACTGGGCGTAAAGCGCGCGTAGGTGGTTTGTTAAGTTGGATGTGAAATCCCCGGGCTCAACCTGGGAACTGCATTCAAAACTGACTGACTAGAGTATGGTAGAGGGTGGTGGAATTTCCTGTGTAGCGGTGAAATGCGTAGATATAGGAAGGAACACCAGTGGCGAAGGGCGACCACCTGGGACTGATACTGACACTGAGGTGCGAAAGCGTGGGGGAGCAAACAGGGATTAGATACCCTGGGTAGTCCACGCCGTAAACGATGTCAACTAGCCGTTGGGGAGCCTTGAGCTCTTAGTGGGCGCAGCTAAACGCATTAAA
>Aa_6308 HD4P06E04EHG16 orig_bc=ACACAC new_bc=ACACAC bc_diffs=0
TGGGGAATATTGGACAATGGGCGAAAGCCTGATCCAGCCATGCCGCGTGTGTGAAGAAGGTCTTCGGATTGTAAAGCACTTTAAGTTGGGAGGAAGGGCCGTTACCTAATACGTGATGGTTTTGACGTTACCGACAGAATAAGCACCGGCTAACTCTGTGCCAGCAGCCGCGGTAATACAGAGGGTGCAAGCGTTAATCGGAATTACTGGGCGTAAAGCGCGCGTAGGTGGTTTGTTAAGTTGGATGTGAAATCCCCGGGCTCAACCTGGGAACTGCATTCAAAACTGACTGACTAGAGTATGGTAGAGGGTGGTGGAATTTCCTGTGTAGCGGTGAAATGCGTAGATATAGGAAGGAACACCAGTGGCGAAGGGCGACCACCTGGGACTGATACTGACACTGAGGTGCGAAAGCGTGGGGGAGCAAACAGGGATTAGATACCCTGGGTAGTCCACGCCGTAAACGATGTCAACTAGCCGTTGGGGAGCCTTGAGCTCTTAGTGGGCGCAGCTAAACGCATTAAA
>Aa_8088 HD4P06E04ETV5A orig_bc=ACACAC new_bc=ACACAC bc_diffs=0
TGGGGAATATTGGACAATGGGCGAAAGCCTGATCCAGCCATGCCGCGTGTGTGAAGAAGGTCTTCGGATTGTAAAGCACTTTAAGTTGGGAGGAAGGGCCGTTACCTAATACGTGATGGTTTTGACGTTACCGACAGAATAAGCACCGGCTAACTCTGTGCCAGCAGCCGCGGTAATACAGAGGGTGCAAGCGTTAATCGGAATTACTGGGCGTAAAGCGCGCGTAGGTGGTTTGTTAAGTTGGATGTGAAATCCCCGGGCTCAACCTGGGAACTGCATTCAAAACTGACTGACTAGAGTATGGTAGAGGGTGGTGGAATTTCCTGTGTAGCGGTGAAATGCGTAGATATAGGAAGGAACACCAGTGGCGAAGGGCGACCACCTGGGACTGATACTGACACTGAGGTGCGAAAGCGTGGGGGAGCAAACAGGGATTAGATACCCTGGGTAGTCCACGCCGTAAACGATGTCAACTAGCCGTTGGGGAGCCTTGAGCTCTTAGTGGGCGCAGCTAAACGCATTAAA
>Aa_5914 HD4P06E04EE5TA orig_bc=ACACAC new_bc=ACACAC bc_diffs=0
TGGGGAATATTGGACAATGGGCGAAAGCCTGATCCAGCCATGCCGCGTGTGTGAAGAAGGTCTTCGGATTGTAAAGCACTTTAAGTTGGGAGGAAGGGCCGTTACCTAATACGTGATGGTTTTGACGTTACCGACAGAATAAGCACCGGCTAACTCTGTGCCAGCAGCCGCGGTAATACAGAGGGTGCAAGCGTTAATCGGAATTACTGGGCGTAAAGCGCGCGTAGGTGGTTTGTTAAGTTGGATGTGAAATCCCCGGGCTCAACCTGGGAACTGCATTCAAAACTGACTGACTAGAGTATGGTAGAGGGTGGTGGAATTTCCTGTGTAGCGGTGAAATGCGTAGATATAGGAAGGAACACCAGTGGCGAAGGGCGACCACCTGGGACTGATACTGACACTGAGGTGCGAAAGCGTGGGGGAGCAAACAGGGATTAGATACCCTGGGTAGTCCACGCCGTAAACGATGTCAACTAGCCGTTGGGGAGCCTTGAGCTCTTAGTGGGCGCAGCTAAACGCATTAAA
>Aa_7834 HD4P06E04ERXA9 orig_bc=ACACAC new_bc=ACACAC bc_diffs=0
TGGGGAATATTGGACAATGGGCGAAAGCCTGATCCAGCCATGCCGCGTGTGTGAAGAAGGTCTTCGGATTGTAAAGCACTTTAAGTTGGGAGGAAGGGCCGTTACCTAATACGTGATGGTTTTGACGTTACCGACAGAATAAGCACCGGCTAACTCTGTGCCAGCAGCCGCGGTAATACAGAGGGTGCAAGCGTTAATCGGAATTACTGGGCGTAAAGCGCGCGTAGGTGGTTTGTTAAGTTGGATGTGAAATCCCCGGGCTCAACCTGGGAACTGCATTCAAAACTGACTGACTAGAGTATGGTAGAGGGTGGTGGAATTTCCTGTGTAGCGGTGAAATGCGTAGATATAGGAAGGAACACCAGTGGCGAAGGGCGACCACCTGGGACTGATACTGACACTGAGGTGCGAAAGCGTGGGGGAGCAAACAGGGATTAGATACCCTGGGTAGTCCACGCCGTAAACGATGTCAACTAGCCGTTGGGGAGCCTTGAGCTCTTAGTGGGCGCAGCTAAACGCATTAAA
>Aa_6961 HD4P06E04EM28T orig_bc=ACACAC new_bc=ACACAC bc_diffs=0
TGGGGAATATTGGACAATGGGCGAAAGCCTGATCCAGCCATGCCGCGTGTGTGAAGAAGGTCTTCGGATTGTAAAGCACTTTAAGTTGGGAGGAAGGGCCGTTACCTAATACGTGATGGTTTTGACGTTACCGACAGAATAAGCACCGGCTAACTCTGTGCCAGCAGCCGCGGTAATACAGAGGGTGCAAGCGTTAATCGGAATTACTGGGCGTAAAGCGCGCGTAGGTGGTTTGTTAAGTTGGATGTGAAATCCCCGGGCTCAACCTGGGAACTGCATTCAAAACTGACTGACTAGAGTATGGTAGAGGGTGGTGGAATTTCCTGTGTAGCGGTGAAATGCGTAGATATAGGAAGGAACACCAGTGGCGAAGGGCGACCACCTGGGACTGATACTGACACTGAGGTGCGAAAGCGTGGGGGAGCAAACAGGGATTAGATACCCTGGGTAGTCCACGCCGTAAACGATGTCAACTAGCCGTTGGGGAGCCTTGAGCTCTTAGTGGGCGCAGCTAAACGCATTAAA
>Aa_5037 HD4P06E04D6KE9 orig_bc=ACACAC new_bc=ACACAC bc_diffs=0
TGGGGAATATTGGACAATGGGCGAAAGCCTGATCCAGCCATGCCGCGTGTGTGAAGAAGGTCTTCGGATTGTAAAGCACTTTAAGTTGGGAGGAAGGGCCGTTACCTAATACGTGATGGTTTTGACGTTACCGACAGAATAAGCACCGGCTAACTCTGTGCCAGCAGCCGCGGTAATACAGAGGGTGCAAGCGTTAATCGGAATTACTGGGCGTAAAGCGCGCGTAGGTGGTTTGTTAAGTTGGATGTGAAATCCCCGGGCTCAACCTGGGAACTGCATTCAAAACTGACTGACTAGAGTATGGTAGAGGGTGGTGGAATTTCCTGTGTAGCGGTGAAATGCGTAGATATAGGAAGGAACACCAGTGGCGAAGGGCGACCACCTGGGACTGATACTGACACTGAGGTGCGAAAGCGTGGGGGAGCAAACAGGGATTAGATACCCTGGGTAGTCCACGCCGTAAACGATGTCAACTAGCCGTTGGGGAGCCTTGAGCTCTTAGTGGGCGCAGCTAAACGCATTAAA
>Aa_6144 HD4P06E04EG2TP orig_bc=ACACAC new_bc=ACACAC bc_diffs=0
TGGGGAATATTGGACAATGGGCGAAAGCCTGATCCAGCCATGCCGCGTGTGTGAAGAAGGTCTTCGGATTGTAAAGCACTTTAAGTTGGGAGGAAGGGCCGTTACCTAATACGTGATGGTTTTGACGTTACCGACAGAATAAGCACCGGCTAACTCTGTGCCAGCAGCCGCGGTAATACAGAGGGTGCAAGCGTTAATCGGAATTACTGGGCGTAAAGCGCGCGTAGGTGGTTTGTTAAGTTGGATGTGAAATCCCCGGGCTCAACCTGGGAACTGCATTCAAAACTGACTGACTAGAGTATGGTAGAGGGTGGTGGAATTTCCTGTGTAGCGGTGAAATGCGTAGATATAGGAAGGAACACCAGTGGCGAAGGGCGACCACCTGGGACTGATACTGACACTGAGGTGCGAAAGCGTGGGGGAGCAAACAGGGATTAGATACCCTGGGTAGTCCACGCCGTAAACGATGTCAACTAGCCGTTGGGGAGCCTTGAGCTCTTAGTGGGCGCAGCTAAACGCATTAAA
>Aa_6659 HD4P06E04EJWFJ orig_bc=ACACAC new_bc=ACACAC bc_diffs=0
TGGGGAATATTGGACAATGGGCGAAAGCCTGATCCAGCCATGCCGCGTGTGTGAAGAAGGTCTTCGGATTGTAAAGCACTTTAAGTTGGGAGGAAGGGCCGTTACCTAATACGTGATGGTTTTGACGTTACCGACAGAATAAGCACCGGCTAACTCTGTGCCAGCAGCCGCGGTAATACAGAGGGTGCAAGCGTTAATCGGAATTACTGGGCGTAAAGCGCGCGTAGGTGGTTTGTTAAGTTGGATGTGAAATCCCCGGGCTCAACCTGGGAACTGCATTCAAAACTGACTGACTAGAGTATGGTAGAGGGTGGTGGAATTTCCTGTGTAGCGGTGAAATGCGTAGATATAGGAAGGAACACCAGTGGCGAAGGGCGACCACCTGGGACTGATACTGACACTGAGGTGCGAAAGCGTGGGGGAGCAAACAGGGATTAGATACCCTGGGTAGTCCACGCCGTAAACGATGTCAACTAGCCGTTGGGGAGCCTTGAGCTCTTAGTGGGCGCAGCTAAACGCATTAAA
>Aa_6483 HD4P06E04EIO8C orig_bc=ACACAC new_bc=ACACAC bc_diffs=0
TGGGGAATATTGGACAATGGGCGAAAGCCTGATCCAGCCATGCCGCGTGTGTGAAGAAGGTCTTCGGATTGTAAAGCACTTTAAGTTGGGAGGAAGGGCCGTTACCTAATACGTGATGGTTTTGACGTTACCGACAGAATAAGCACCGGCTAACTCTGTGCCAGCAGCCGCGGTAATACAGAGGGTGCAAGCGTTAATCGGAATTACTGGGCGTAAAGCGCGCGTAGGTGGTTTGTTAAGTTGGATGTGAAATCCCCGGGCTCAACCTGGGAACTGCATTCAAAACTGACTGACTAGAGTATGGTAGAGGGTGGTGGAATTTCCTGTGTAGCGGTGAAATGCGTAGATATAGGAAGGAACACCAGTGGCGAAGGGCGACCACCTGGGACTGATACTGACACTGAGGTGCGAAAGCGTGGGGGAGCAAACAGGGATTAGATACCCTGGGTAGTCCACGCCGTAAACGATGTCAACTAGCCGTTGGGGAGCCTTGAGCTCTTAGTGGGCGCAGCTAAACGCATTAAA
>Aa_5858 HD4P06E04EDRYP orig_bc=ACACAC new_bc=ACACAC bc_diffs=0
TGGGGAATATTGGACAATGGGCGAAAGCCTGATCCAGCCATGCCGCGTGTGTGAAGAAGGTCTTCGGATTGTAAAGCACTTTAAGTTGGGAGGAAGGGCCGTTACCTAATACGTGATGGTTTTGACGTTACCGACAGAATAAGCACCGGCTAACTCTGTGCCAGCAGCCGCGGTAATACAGAGGGTGCAAGCGTTAATCGGAATTACTGGGCGTAAAGCGCGCGTAGGTGGTTTGTTAAGTTGGATGTGAAATCCCCGGGCTCAACCTGGGAACTGCATTCAAAACTGACTGACTAGAGTATGGTAGAGGGTGGTGGAATTTCCTGTGTAGCGGTGAAATGCGTAGATATAGGAAGGAACACCAGTGGCGAAGGGCGACCACCTGGGACTGATACTGACACTGAGGTGCGAAAGCGTGGGGGAGCAAACAGGGATTAGATACCCTGGGTAGTCCACGCCGTAAACGATGTCAACTAGCCGTTGGGGAGCCTTGAGCTCTTAGTGGGCGCAGCTAAACGCATTAAA
>Aa_5407 HD4P06E04D9UFI orig_bc=ACACAC new_bc=ACACAC bc_diffs=0
TGGGGAATATTGGACAATGGGCGAAAGCCTGATCCAGCCATGCCGCGTGTGTGAAGAAGGTCTTCGGATTGTAAAGCACTTTAAGTTGGGAGGAAGGGCCGTTACCTAATACGTGATGGTTTTGACGTTACCGACAGAATAAGCACCGGCTAACTCTGTGCCAGCAGCCGCGGTAATACAGAGGGTGCAAGCGTTAATCGGAATTACTGGGCGTAAAGCGCGCGTAGGTGGTTTGTTAAGTTGGATGTGAAATCCCCGGGCTCAACCTGGGAACTGCATTCAAAACTGACTGACTAGAGTATGGTAGAGGGTGGTGGAATTTCCTGTGTAGCGGTGAAATGCGTAGATATAGGAAGGAACACCAGTGGCGAAGGGCGACCACCTGGGACTGATACTGACACTGAGGTGCGAAAGCGTGGGGGAGCAAACAGGGATTAGATACCCTGGGTAGTCCACGCCGTAAACGATGTCAACTAGCCGTTGGGGAGCCTTGAGCTCTTAGTGGGCGCAGCTAAACGCATTAAA
>Aa_6764 HD4P06E04EKMLW orig_bc=ACACAC new_bc=ACACAC bc_diffs=0
TGGGGAATATTGGACAATGGGCGAAAGCCTGATCCAGCCATGCCGCGTGTGTGAAGAAGGTCTTCGGATTGTAAAGCACTTTAAGTTGGGAGGAAGGGCCGTTACCTAATACGTGATGGTTTTGACGTTACCGACAGAATAAGCACCGGCTAACTCTGTGCCAGCAGCCGCGGTAATACAGAGGGTGCAAGCGTTAATCGGAATTACTGGGCGTAAAGCGCGCGTAGGTGGTTTGTTAAGTTGGATGTGAAATCCCCGGGCTCAACCTGGGAACTGCATTCAAAACTGACTGACTAGAGTATGGTAGAGGGTGGTGGAATTTCCTGTGTAGCGGTGAAATGCGTAGATATAGGAAGGAACACCAGTGGCGAAGGGCGACCACCTGGGACTGATACTGACACTGAGGTGCGAAAGCGTGGGGGAGCAAACAGGGATTAGATACCCTGGGTAGTCCACGCCGTAAACGATGTCAACTAGCCGTTGGGGAGCCTTGAGCTCTTAGTGGGCGCAGCTAAACGCATTAAA
>Aa_5173 HD4P06E04D7URJ orig_bc=ACACAC new_bc=ACACAC bc_diffs=0
TGGGGAATATTGGACAATGGGCGAAAGCCTGATCCAGCCATGCCGCGTGTGTGAAGAAGGTCTTCGGATTGTAAAGCACTTTAAGTTGGGAGGAAGGGCCGTTACCTAATACGTGATGGTTTTGACGTTACCGACAGAATAAGCACCGGCTAACTCTGTGCCAGCAGCCGCGGTAATACAGAGGGTGCAAGCGTTAATCGGAATTACTGGGCGTAAAGCGCGCGTAGGTGGTTTGTTAAGTTGGATGTGAAATCCCCGGGCTCAACCTGGGAACTGCATTCAAAACTGACTGACTAGAGTATGGTAGAGGGTGGTGGAATTTCCTGTGTAGCGGTGAAATGCGTAGATATAGGAAGGAACACCAGTGGCGAAGGGCGACCACCTGGGACTGATACTGACACTGAGGTGCGAAAGCGTGGGGGAGCAAACAGGGATTAGATACCCTGGGTAGTCCACGCCGTAAACGATGTCAACTAGCCGTTGGGGAGCCTTGAGCTCTTAGTGGGCGCAGCTAAACGCATTAAA
>Aa_5279 HD4P06E04D8TV3 orig_bc=ACACAC new_bc=ACACAC bc_diffs=0
TGGGGAATATTGGACAATGGGCGAAAGCCTGATCCAGCCATGCCGCGTGTGTGAAGAAGGTCTTCGGATTGTAAAGCACTTTAAGTTGGGAGGAAGGGCCGTTACCTAATACGTGATGGTTTTGACGTTACCGACAGAATAAGCACCGGCTAACTCTGTGCCAGCAGCCGCGGTAATACAGAGGGTGCAAGCGTTAATCGGAATTACTGGGCGTAAAGCGCGCGTAGGTGGTTTGTTAAGTTGGATGTGAAATCCCCGGGCTCAACCTGGGAACTGCATTCAAAACTGACTGACTAGAGTATGGTAGAGGGTGGTGGAATTTCCTGTGTAGCGGTGAAATGCGTAGATATAGGAAGGAACACCAGTGGCGAAGGGCGACCACCTGGGACTGATACTGACACTGAGGTGCGAAAGCGTGGGGGAGCAAACAGGGATTAGATACCCTGGGTAGTCCACGCCGTAAACGATGTCAACTAGCCGTTGGGGAGCCTTGAGCTCTTAGTGGGCGCAGCTAAACGCATTAAA
>Aa_5908 HD4P06E04EE4O0 orig_bc=ACACAC new_bc=ACACAC bc_diffs=0
TGGGGAATATTGGACAATGGGCGAAAGCCTGATCCAGCCATGCCGCGTGTGTGAAGAAGGTCTTCGGATTGTAAAGCACTTTAAGTTGGGAGGAAGGGCCGTTACCTAATACGTGATGGTTTTGACGTTACCGACAGAATAAGCACCGGCTAACTCTGTGCCAGCAGCCGCGGTAATACAGAGGGTGCAAGCGTTAATCGGAATTACTGGGCGTAAAGCGCGCGTAGGTGGTTTGTTAAGTTGGATGTGAAATCCCCGGGCTCAACCTGGGAACTGCATTCAAAACTGACTGACTAGAGTATGGTAGAGGGTGGTGGAATTTCCTGTGTAGCGGTGAAATGCGTAGATATAGGAAGGAACACCAGTGGCGAAGGGCGACCACCTGGGACTGATACTGACACTGAGGTGCGAAAGCGTGGGGGAGCAAACAGGGATTAGATACCCTGGGTAGTCCACGCCGTAAACGATGTCAACTAGCCGTTGGGGAGCCTTGAGCTCTTAGTGGGCGCAGCTAAACGCATTAAA
>Aa_5982 HD4P06E04EEROF orig_bc=ACACAC new_bc=ACACAC bc_diffs=0
TGGGGAATATTGGACAATGGGCGAAAGCCTGATCCAGCCATGCCGCGTGTGTGAAGAAGGTCTTCGGATTGTAAAGCACTTTAAGTTGGGAGGAAGGGCCGTTACCTAATACGTGATGGTTTTGACGTTACCGACAGAATAAGCACCGGCTAACTCTGTGCCAGCAGCCGCGGTAATACAGAGGGTGCAAGCGTTAATCGGAATTACTGGGCGTAAAGCGCGCGTAGGTGGTTTGTTAAGTTGGATGTGAAATCCCCGGGCTCAACCTGGGAACTGCATTCAAAACTGACTGACTAGAGTATGGTAGAGGGTGGTGGAATTTCCTGTGTAGCGGTGAAATGCGTAGATATAGGAAGGAACACCAGTGGCGAAGGGCGACCACCTGGGACTGATACTGACACTGAGGTGCGAAAGCGTGGGGGAGCAAACAGGGATTAGATACCCTGGGTAGTCCACGCCGTAAACGATGTCAACTAGCCGTTGGGGAGCCTTGAGCTCTTAGTGGGCGCAGCTAAACGCATTAAA
>Aa_7915 HD4P06E04ESL4K orig_bc=ACACAC new_bc=ACACAC bc_diffs=0
TGGGGAATATTGGACAATGGGCGAAAGCCTGATCCAGCCATGCCGCGTGTGTGAAGAAGGTCTTCGGATTGTAAAGCACTTTAAGTTGGGAGGAAGGGCCGTTACCTAATACGTGATGGTTTTGACGTTACCGACAGAATAAGCACCGGCTAACTCTGTGCCAGCAGCCGCGGTAATACAGAGGGTGCAAGCGTTAATCGGAATTACTGGGCGTAAAGCGCGCGTAGGTGGTTTGTTAAGTTGGATGTGAAATCCCCGGGCTCAACCTGGGAACTGCATTCAAAACTGACTGACTAGAGTATGGTAGAGGGTGGTGGAATTTCCTGTGTAGCGGTGAAATGCGTAGATATAGGAAGGAACACCAGTGGCGAAGGGCGACCACCTGGGACTGATACTGACACTGAGGTGCGAAAGCGTGGGGGAGCAAACAGGGATTAGATACCCTGGGTAGTCCACGCCGTAAACGATGTCAACTAGCCGTTGGGGAGCCTTGAGCTCTTAGTGGGCGCAGCTAAACGCATTAAA
>Aa_5716 HD4P06E04ECKCV orig_bc=ACACAC new_bc=ACACAC bc_diffs=0
TGGGGAATATTGGACAATGGGCGAAAGCCTGATCCAGCCATGCCGCGTGTGTGAAGAAGGTCTTCGGATTGTAAAGCACTTTAAGTTGGGAGGAAGGGCCGTTACCTAATACGTGATGGTTTTGACGTTACCGACAGAATAAGCACCGGCTAACTCTGTGCCAGCAGCCGCGGTAATACAGAGGGTGCAAGCGTTAATCGGAATTACTGGGCGTAAAGCGCGCGTAGGTGGTTTGTTAAGTTGGATGTGAAATCCCCGGGCTCAACCTGGGAACTGCATTCAAAACTGACTGACTAGAGTATGGTAGAGGGTGGTGGAATTTCCTGTGTAGCGGTGAAATGCGTAGATATAGGAAGGAACACCAGTGGCGAAGGGCGACCACCTGGGACTGATACTGACACTGAGGTGCGAAAGCGTGGGGGAGCAAACAGGGATTAGATACCCTGGGTAGTCCACGCCGTAAACGATGTCAACTAGCCGTTGGGGAGCCTTGAGCTCTTAGTGGGCGCAGCTAAACGCATTAAA
>Aa_5265 HD4P06E04D8NQ9 orig_bc=ACACAC new_bc=ACACAC bc_diffs=0
TGGGGAATATTGGACAATGGGCGAAAGCCTGATCCAGCCATGCCGCGTGTGTGAAGAAGGTCTTCGGATTGTAAAGCACTTTAAGTTGGGAGGAAGGGCCGTTACCTAATACGTGATGGTTTTGACGTTACCGACAGAATAAGCACCGGCTAACTCTGTGCCAGCAGCCGCGGTAATACAGAGGGTGCAAGCGTTAATCGGAATTACTGGGCGTAAAGCGCGCGTAGGTGGTTTGTTAAGTTGGATGTGAAATCCCCGGGCTCAACCTGGGAACTGCATTCAAAACTGACTGACTAGAGTATGGTAGAGGGTGGTGGAATTTCCTGTGTAGCGGTGAAATGCGTAGATATAGGAAGGAACACCAGTGGCGAAGGGCGACCACCTGGGACTGATACTGACACTGAGGTGCGAAAGCGTGGGGGAGCAAACAGGGATTAGATACCCTGGGTAGTCCACGCCGTAAACGATGTCAACTAGCCGTTGGGGAGCCTTGAGCTCTTAGTGGGCGCAGCTAAACGCATTAAA
>Aa_5588 HD4P06E04EBGC1 orig_bc=ACACAC new_bc=ACACAC bc_diffs=0
TGGGGAATATTGGACAATGGGCGAAAGCCTGATCCAGCCATGCCGCGTGTGTGAAGAAGGTCTTCGGATTGTAAAGCACTTTAAGTTGGGAGGAAGGGCCGTTACCTAATACGTGATGGTTTTGACGTTACCGACAGAATAAGCACCGGCTAACTCTGTGCCAGCAGCCGCGGTAATACAGAGGGTGCAAGCGTTAATCGGAATTACTGGGCGTAAAGCGCGCGTAGGTGGTTTGTTAAGTTGGATGTGAAATCCCCGGGCTCAACCTGGGAACTGCATTCAAAACTGACTGACTAGAGTATGGTAGAGGGTGGTGGAATTTCCTGTGTAGCGGTGAAATGCGTAGATATAGGAAGGAACACCAGTGGCGAAGGGCGACCACCTGGGACTGATACTGACACTGAGGTGCGAAAGCGTGGGGGAGCAAACAGGGATTAGATACCCTGGGTAGTCCACGCCGTAAACGATGTCAACTAGCCGTTGGGGAGCCTTGAGCTCTTAGTGGGCGCAGCTAAACGCATTAAA
>Aa_5087 HD4P06E04D70TM orig_bc=ACACAC new_bc=ACACAC bc_diffs=0
TGGGGAATATTGGACAATGGGCGAAAGCCTGATCCAGCCATGCCGCGTGTGTGAAGAAGGTCTTCGGATTGTAAAGCACTTTAAGTTGGGAGGAAGGGCCGTTACCTAATACGTGATGGTTTTGACGTTACCGACAGAATAAGCACCGGCTAACTCTGTGCCAGCAGCCGCGGTAATACAGAGGGTGCAAGCGTTAATCGGAATTACTGGGCGTAAAGCGCGCGTAGGTGGTTTGTTAAGTTGGATGTGAAATCCCCGGGCTCAACCTGGGAACTGCATTCAAAACTGACTGACTAGAGTATGGTAGAGGGTGGTGGAATTTCCTGTGTAGCGGTGAAATGCGTAGATATAGGAAGGAACACCAGTGGCGAAGGGCGACCACCTGGGACTGATACTGACACTGAGGTGCGAAAGCGTGGGGGAGCAAACAGGGATTAGATACCCTGGGTAGTCCACGCCGTAAACGATGTCAACTAGCCGTTGGGGAGCCTTGAGCTCTTAGTGGGCGCAGCTAAACGCATTAAA
>Aa_5418 HD4P06E04D9Y14 orig_bc=ACACAC new_bc=ACACAC bc_diffs=0
TGGGGAATATTGGACAATGGGCGAAAGCCTGATCCAGCCATGCCGCGTGTGTGAAGAAGGTCTTCGGATTGTAAAGCACTTTAAGTTGGGAGGAAGGGCCGTTACCTAATACGTGATGGTTTTGACGTTACCGACAGAATAAGCACCGGCTAACTCTGTGCCAGCAGCCGCGGTAATACAGAGGGTGCAAGCGTTAATCGGAATTACTGGGCGTAAAGCGCGCGTAGGTGGTTTGTTAAGTTGGATGTGAAATCCCCGGGCTCAACCTGGGAACTGCATTCAAAACTGACTGACTAGAGTATGGTAGAGGGTGGTGGAATTTCCTGTGTAGCGGTGAAATGCGTAGATATAGGAAGGAACACCAGTGGCGAAGGGCGACCACCTGGGACTGATACTGACACTGAGGTGCGAAAGCGTGGGGGAGCAAACAGGGATTAGATACCCTGGGTAGTCCACGCCGTAAACGATGTCAACTAGCCGTTGGGGAGCCTTGAGCTCTTAGTGGGCGCAGCTAAACGCATTAAA
>Aa_7305 HD4P06E04EOC5P orig_bc=ACACAC new_bc=ACACAC bc_diffs=0
TGGGGAATATTGGACAATGGGCGAAAGCCTGATCCAGCCATGCCGCGTGTGTGAAGAAGGTCTTCGGATTGTAAAGCACTTTAAGTTGGGAGGAAGGGCCGTTACCTAATACGTGATGGTTTTGACGTTACCGACAGAATAAGCACCGGCTAACTCTGTGCCAGCAGCCGCGGTAATACAGAGGGTGCAAGCGTTAATCGGAATTACTGGGCGTAAAGCGCGCGTAGGTGGTTTGTTAAGTTGGATGTGAAATCCCCGGGCTCAACCTGGGAACTGCATTCAAAACTGACTGACTAGAGTATGGTAGAGGGTGGTGGAATTTCCTGTGTAGCGGTGAAATGCGTAGATATAGGAAGGAACACCAGTGGCGAAGGGCGACCACCTGGGACTGATACTGACACTGAGGTGCGAAAGCGTGGGGGAGCAAACAGGGATTAGATACCCTGGGTAGTCCACGCCGTAAACGATGTCAACTAGCCGTTGGGGAGCCTTGAGCTCTTAGTGGGCGCAGCTAAACGCATTAAA
>Aa_8118 HD4P06E04EU2WW orig_bc=ACACAC new_bc=ACACAC bc_diffs=0
TGGGGAATATTGGACAATGGGCGAAAGCCTGATCCAGCCATGCCGCGTGTGTGAAGAAGGTCTTCGGATTGTAAAGCACTTTAAGTTGGGAGGAAGGGCCGTTACCTAATACGTGATGGTTTTGACGTTACCGACAGAATAAGCACCGGCTAACTCTGTGCCAGCAGCCGCGGTAATACAGAGGGTGCAAGCGTTAATCGGAATTACTGGGCGTAAAGCGCGCGTAGGTGGTTTGTTAAGTTGGATGTGAAATCCCCGGGCTCAACCTGGGAACTGCATTCAAAACTGACTGACTAGAGTATGGTAGAGGGTGGTGGAATTTCCTGTGTAGCGGTGAAATGCGTAGATATAGGAAGGAACACCAGTGGCGAAGGGCGACCACCTGGGACTGATACTGACACTGAGGTGCGAAAGCGTGGGGGAGCAAACAGGGATTAGATACCCTGGGTAGTCCACGCCGTAAACGATGTCAACTAGCCGTTGGGGAGCCTTGAGCTCTTAGTGGGCGCAGCTAAACGCATTAAA
>Aa_8440 HD4P06E04EWPP6 orig_bc=ACACAC new_bc=ACACAC bc_diffs=0
TGGGGAATATTGGACAATGGGCGAAAGCCTGATCCAGCCATGCCGCGTGTGTGAAGAAGGTCTTCGGATTGTAAAGCACTTTAAGTTGGGAGGAAGGGCCGTTACCTAATACGTGATGGTTTTGACGTTACCGACAGAATAAGCACCGGCTAACTCTGTGCCAGCAGCCGCGGTAATACAGAGGGTGCAAGCGTTAATCGGAATTACTGGGCGTAAAGCGCGCGTAGGTGGTTTGTTAAGTTGGATGTGAAATCCCCGGGCTCAACCTGGGAACTGCATTCAAAACTGACTGACTAGAGTATGGTAGAGGGTGGTGGAATTTCCTGTGTAGCGGTGAAATGCGTAGATATAGGAAGGAACACCAGTGGCGAAGGGCGACCACCTGGGACTGATACTGACACTGAGGTGCGAAAGCGTGGGGGAGCAAACAGGGATTAGATACCCTGGGTAGTCCACGCCGTAAACGATGTCAACTAGCCGTTGGGGAGCCTTGAGCTCTTAGTGGGCGCAGCTAAACGCATTAAA
>Aa_4764 HD4P06E04D41SZ orig_bc=ACACAC new_bc=ACACAC bc_diffs=0
TGGGGAATATTGGACAATGGGCGAAAGCCTGATCCAGCCATGCCGCGTGTGTGAAGAAGGTCTTCGGATTGTAAAGCACTTTAAGTTGGGAGGAAGGGCCGTTACCTAATACGTGATGGTTTTGACGTTACCGACAGAATAAGCACCGGCTAACTCTGTGCCAGCAGCCGCGGTAATACAGAGGGTGCAAGCGTTAATCGGAATTACTGGGCGTAAAGCGCGCGTAGGTGGTTTGTTAAGTTGGATGTGAAATCCCCGGGCTCAACCTGGGAACTGCATTCAAAACTGACTGACTAGAGTATGGTAGAGGGTGGTGGAATTTCCTGTGTAGCGGTGAAATGCGTAGATATAGGAAGGAACACCAGTGGCGAAGGGCGACCACCTGGGACTGATACTGACACTGAGGTGCGAAAGCGTGGGGGAGCAAACAGGGATTAGATACCCTGGGTAGTCCACGCCGTAAACGATGTCAACTAGCCGTTGGGGAGCCTTGAGCTCTTAGTGGGCGCAGCTAAACGCATTAAA
>Aa_6021 HD4P06E04EF2KN orig_bc=ACACAC new_bc=ACACAC bc_diffs=0
TGGGGAATATTGGACAATGGGCGAAAGCCTGATCCAGCCATGCCGCGTGTGTGAAGAAGGTCTTCGGATTGTAAAGCACTTTAAGTTGGGAGGAAGGGCCGTTACCTAATACGTGATGGTTTTGACGTTACCGACAGAATAAGCACCGGCTAACTCTGTGCCAGCAGCCGCGGTAATACAGAGGGTGCAAGCGTTAATCGGAATTACTGGGCGTAAAGCGCGCGTAGGTGGTTTGTTAAGTTGGATGTGAAATCCCCGGGCTCAACCTGGGAACTGCATTCAAAACTGACTGACTAGAGTATGGTAGAGGGTGGTGGAATTTCCTGTGTAGCGGTGAAATGCGTAGATATAGGAAGGAACACCAGTGGCGAAGGGCGACCACCTGGGACTGATACTGACACTGAGGTGCGAAAGCGTGGGGGAGCAAACAGGGATTAGATACCCTGGGTAGTCCACGCCGTAAACGATGTCAACTAGCCGTTGGGGAGCCTTGAGCTCTTAGTGGGCGCAGCTAAACGCATTAAA
>Aa_5779 HD4P06E04ED2UE orig_bc=ACACAC new_bc=ACACAC bc_diffs=0
TGGGGAATATTGGACAATGGGCGAAAGCCTGATCCAGCCATGCCGCGTGTGTGAAGAAGGTCTTCGGATTGTAAAGCACTTTAAGTTGGGAGGAAGGGCCGTTACCTAATACGTGATGGTTTTGACGTTACCGACAGAATAAGCACCGGCTAACTCTGTGCCAGCAGCCGCGGTAATACAGAGGGTGCAAGCGTTAATCGGAATTACTGGGCGTAAAGCGCGCGTAGGTGGTTTGTTAAGTTGGATGTGAAATCCCCGGGCTCAACCTGGGAACTGCATTCAAAACTGACTGACTAGAGTATGGTAGAGGGTGGTGGAATTTCCTGTGTAGCGGTGAAATGCGTAGATATAGGAAGGAACACCAGTGGCGAAGGGCGACCACCTGGGACTGATACTGACACTGAGGTGCGAAAGCGTGGGGGAGCAAACAGGGATTAGATACCCTGGGTAGTCCACGCCGTAAACGATGTCAACTAGCCGTTGGGGAGCCTTGAGCTCTTAGTGGGCGCAGCTAAACGCATTAAA
>Aa_6066 HD4P06E04EFFDW orig_bc=ACACAC new_bc=ACACAC bc_diffs=0
TGGGGAATATTGGACAATGGGCGAAAGCCTGATCCAGCCATGCCGCGTGTGTGAAGAAGGTCTTCGGATTGTAAAGCACTTTAAGTTGGGAGGAAGGGCCGTTACCTAATACGTGATGGTTTTGACGTTACCGACAGAATAAGCACCGGCTAACTCTGTGCCAGCAGCCGCGGTAATACAGAGGGTGCAAGCGTTAATCGGAATTACTGGGCGTAAAGCGCGCGTAGGTGGTTTGTTAAGTTGGATGTGAAATCCCCGGGCTCAACCTGGGAACTGCATTCAAAACTGACTGACTAGAGTATGGTAGAGGGTGGTGGAATTTCCTGTGTAGCGGTGAAATGCGTAGATATAGGAAGGAACACCAGTGGCGAAGGGCGACCACCTGGGACTGATACTGACACTGAGGTGCGAAAGCGTGGGGGAGCAAACAGGGATTAGATACCCTGGGTAGTCCACGCCGTAAACGATGTCAACTAGCCGTTGGGGAGCCTTGAGCTCTTAGTGGGCGCAGCTAAACGCATTAAA
>Aa_8205 HD4P06E04EUSI5 orig_bc=ACACAC new_bc=ACACAC bc_diffs=0
TGGGGAATATTGGACAATGGGCGAAAGCCTGATCCAGCCATGCCGCGTGTGTGAAGAAGGTCTTCGGATTGTAAAGCACTTTAAGTTGGGAGGAAGGGCCGTTACCTAATACGTGATGGTTTTGACGTTACCGACAGAATAAGCACCGGCTAACTCTGTGCCAGCAGCCGCGGTAATACAGAGGGTGCAAGCGTTAATCGGAATTACTGGGCGTAAAGCGCGCGTAGGTGGTTTGTTAAGTTGGATGTGAAATCCCCGGGCTCAACCTGGGAACTGCATTCAAAACTGACTGACTAGAGTATGGTAGAGGGTGGTGGAATTTCCTGTGTAGCGGTGAAATGCGTAGATATAGGAAGGAACACCAGTGGCGAAGGGCGACCACCTGGGACTGATACTGACACTGAGGTGCGAAAGCGTGGGGGAGCAAACAGGGATTAGATACCCTGGGTAGTCCACGCCGTAAACGATGTCAACTAGCCGTTGGGGAGCCTTGAGCTCTTAGTGGGCGCAGCTAAACGCATTAAA
>Aa_6481 HD4P06E04EINQC orig_bc=ACACAC new_bc=ACACAC bc_diffs=0
TGGGGAATATTGGACAATGGGCGAAAGCCTGATCCAGCCATGCCGCGTGTGTGAAGAAGGTCTTCGGATTGTAAAGCACTTTAAGTTGGGAGGAAGGGCCGTTACCTAATACGTGATGGTTTTGACGTTACCGACAGAATAAGCACCGGCTAACTCTGTGCCAGCAGCCGCGGTAATACAGAGGGTGCAAGCGTTAATCGGAATTACTGGGCGTAAAGCGCGCGTAGGTGGTTTGTTAAGTTGGATGTGAAATCCCCGGGCTCAACCTGGGAACTGCATTCAAAACTGACTGACTAGAGTATGGTAGAGGGTGGTGGAATTTCCTGTGTAGCGGTGAAATGCGTAGATATAGGAAGGAACACCAGTGGCGAAGGGCGACCACCTGGGACTGATACTGACACTGAGGTGCGAAAGCGTGGGGGAGCAAACAGGGATTAGATACCCTGGGTAGTCCACGCCGTAAACGATGTCAACTAGCCGTTGGGGAGCCTTGAGCTCTTAGTGGGCGCAGCTAAACGCATTAAA
>Aa_8324 HD4P06E04EVSWN orig_bc=ACACAC new_bc=ACACAC bc_diffs=0
TGGGGAATATTGGACAATGGGCGAAAGCCTGATCCAGCCATGCCGCGTGTGTGAAGAAGGTCTTCGGATTGTAAAGCACTTTAAGTTGGGAGGAAGGGCCGTTACCTAATACGTGATGGTTTTGACGTTACCGACAGAATAAGCACCGGCTAACTCTGTGCCAGCAGCCGCGGTAATACAGAGGGTGCAAGCGTTAATCGGAATTACTGGGCGTAAAGCGCGCGTAGGTGGTTTGTTAAGTTGGATGTGAAATCCCCGGGCTCAACCTGGGAACTGCATTCAAAACTGACTGACTAGAGTATGGTAGAGGGTGGTGGAATTTCCTGTGTAGCGGTGAAATGCGTAGATATAGGAAGGAACACCAGTGGCGAAGGGCGACCACCTGGGACTGATACTGACACTGAGGTGCGAAAGCGTGGGGGAGCAAACAGGGATTAGATACCCTGGGTAGTCCACGCCGTAAACGATGTCAACTAGCCGTTGGGGAGCCTTGAGCTCTTAGTGGGCGCAGCTAAACGCATTAAA
>Aa_6398 HD4P06E04EI3KA orig_bc=ACACAC new_bc=ACACAC bc_diffs=0
TGGGGAATATTGGACAATGGGCGAAAGCCTGATCCAGCCATGCCGCGTGTGTGAAGAAGGTCTTCGGATTGTAAAGCACTTTAAGTTGGGAGGAAGGGCCGTTACCTAATACGTGATGGTTTTGACGTTACCGACAGAATAAGCACCGGCTAACTCTGTGCCAGCAGCCGCGGTAATACAGAGGGTGCAAGCGTTAATCGGAATTACTGGGCGTAAAGCGCGCGTAGGTGGTTTGTTAAGTTGGATGTGAAATCCCCGGGCTCAACCTGGGAACTGCATTCAAAACTGACTGACTAGAGTATGGTAGAGGGTGGTGGAATTTCCTGTGTAGCGGTGAAATGCGTAGATATAGGAAGGAACACCAGTGGCGAAGGGCGACCACCTGGGACTGATACTGACACTGAGGTGCGAAAGCGTGGGGGAGCAAACAGGGATTAGATACCCTGGGTAGTCCACGCCGTAAACGATGTCAACTAGCCGTTGGGGAGCCTTGAGCTCTTAGTGGGCGCAGCTAAACGCATTAAA
>Aa_8572 HD4P06E04EYUPY orig_bc=ACACAC new_bc=ACACAC bc_diffs=0
TGGGGAATATTGGACAATGGGCGAAAGCCTGATCCAGCCATGCCGCGTGTGTGAAGAAGGTCTTCGGATTGTAAAGCACTTTAAGTTGGGAGGAAGGGCCGTTACCTAATACGTGATGGTTTTGACGTTACCGACAGAATAAGCACCGGCTAACTCTGTGCCAGCAGCCGCGGTAATACAGAGGGTGCAAGCGTTAATCGGAATTACTGGGCGTAAAGCGCGCGTAGGTGGTTTGTTAAGTTGGATGTGAAATCCCCGGGCTCAACCTGGGAACTGCATTCAAAACTGACTGACTAGAGTATGGTAGAGGGTGGTGGAATTTCCTGTGTAGCGGTGAAATGCGTAGATATAGGAAGGAACACCAGTGGCGAAGGGCGACCACCTGGGACTGATACTGACACTGAGGTGCGAAAGCGTGGGGGAGCAAACAGGGATTAGATACCCTGGGTAGTCCACGCCGTAAACGATGTCAACTAGCCGTTGGGGAGCCTTGAGCTCTTAGTGGGCGCAGCTAAACGCATTAAA
>Aa_6482 HD4P06E04EIO6O orig_bc=ACACAC new_bc=ACACAC bc_diffs=0
TGGGGAATATTGGACAATGGGCGAAAGCCTGATCCAGCCATGCCGCGTGTGTGAAGAAGGTCTTCGGATTGTAAAGCACTTTAAGTTGGGAGGAAGGGCCGTTACCTAATACGTGATGGTTTTGACGTTACCGACAGAATAAGCACCGGCTAACTCTGTGCCAGCAGCCGCGGTAATACAGAGGGTGCAAGCGTTAATCGGAATTACTGGGCGTAAAGCGCGCGTAGGTGGTTTGTTAAGTTGGATGTGAAATCCCCGGGCTCAACCTGGGAACTGCATTCAAAACTGACTGACTAGAGTATGGTAGAGGGTGGTGGAATTTCCTGTGTAGCGGTGAAATGCGTAGATATAGGAAGGAACACCAGTGGCGAAGGGCGACCACCTGGGACTGATACTGACACTGAGGTGCGAAAGCGTGGGGGAGCAAACAGGGATTAGATACCCTGGGTAGTCCACGCCGTAAACGATGTCAACTAGCCGTTGGGGAGCCTTGAGCTCTTAGTGGGCGCAGCTAAACGCATTAAA
>Aa_6321 HD4P06E04EHJ5Y orig_bc=ACACAC new_bc=ACACAC bc_diffs=0
TGGGGAATATTGGACAATGGGCGAAAGCCTGATCCAGCCATGCCGCGTGTGTGAAGAAGGTCTTCGGATTGTAAAGCACTTTAAGTTGGGAGGAAGGGCCGTTACCTAATACGTGATGGTTTTGACGTTACCGACAGAATAAGCACCGGCTAACTCTGTGCCAGCAGCCGCGGTAATACAGAGGGTGCAAGCGTTAATCGGAATTACTGGGCGTAAAGCGCGCGTAGGTGGTTTGTTAAGTTGGATGTGAAATCCCCGGGCTCAACCTGGGAACTGCATTCAAAACTGACTGACTAGAGTATGGTAGAGGGTGGTGGAATTTCCTGTGTAGCGGTGAAATGCGTAGATATAGGAAGGAACACCAGTGGCGAAGGGCGACCACCTGGGACTGATACTGACACTGAGGTGCGAAAGCGTGGGGGAGCAAACAGGGATTAGATACCCTGGGTAGTCCACGCCGTAAACGATGTCAACTAGCCGTTGGGGAGCCTTGAGCTCTTAGTGGGCGCAGCTAAACGCATTAAA
>Aa_6646 HD4P06E04EJSHW orig_bc=ACACAC new_bc=ACACAC bc_diffs=0
TGGGGAATATTGGACAATGGGCGAAAGCCTGATCCAGCCATGCCGCGTGTGTGAAGAAGGTCTTCGGATTGTAAAGCACTTTAAGTTGGGAGGAAGGGCCGTTACCTAATACGTGATGGTTTTGACGTTACCGACAGAATAAGCACCGGCTAACTCTGTGCCAGCAGCCGCGGTAATACAGAGGGTGCAAGCGTTAATCGGAATTACTGGGCGTAAAGCGCGCGTAGGTGGTTTGTTAAGTTGGATGTGAAATCCCCGGGCTCAACCTGGGAACTGCATTCAAAACTGACTGACTAGAGTATGGTAGAGGGTGGTGGAATTTCCTGTGTAGCGGTGAAATGCGTAGATATAGGAAGGAACACCAGTGGCGAAGGGCGACCACCTGGGACTGATACTGACACTGAGGTGCGAAAGCGTGGGGGAGCAAACAGGGATTAGATACCCTGGGTAGTCCACGCCGTAAACGATGTCAACTAGCCGTTGGGGAGCCTTGAGCTCTTAGTGGGCGCAGCTAAACGCATTAAA
>Aa_5787 HD4P06E04ED5GD orig_bc=ACACAC new_bc=ACACAC bc_diffs=0
TGGGGAATATTGGACAATGGGCGAAAGCCTGATCCAGCCATGCCGCGTGTGTGAAGAAGGTCTTCGGATTGTAAAGCACTTTAAGTTGGGAGGAAGGGCCGTTACCTAATACGTGATGGTTTTGACGTTACCGACAGAATAAGCACCGGCTAACTCTGTGCCAGCAGCCGCGGTAATACAGAGGGTGCAAGCGTTAATCGGAATTACTGGGCGTAAAGCGCGCGTAGGTGGTTTGTTAAGTTGGATGTGAAATCCCCGGGCTCAACCTGGGAACTGCATTCAAAACTGACTGACTAGAGTATGGTAGAGGGTGGTGGAATTTCCTGTGTAGCGGTGAAATGCGTAGATATAGGAAGGAACACCAGTGGCGAAGGGCGACCACCTGGGACTGATACTGACACTGAGGTGCGAAAGCGTGGGGGAGCAAACAGGGATTAGATACCCTGGGTAGTCCACGCCGTAAACGATGTCAACTAGCCGTTGGGGAGCCTTGAGCTCTTAGTGGGCGCAGCTAAACGCATTAAA
>Aa_6474 HD4P06E04EIMCQ orig_bc=ACACAC new_bc=ACACAC bc_diffs=0
TGGGGAATATTGGACAATGGGCGAAAGCCTGATCCAGCCATGCCGCGTGTGTGAAGAAGGTCTTCGGATTGTAAAGCACTTTAAGTTGGGAGGAAGGGCCGTTACCTAATACGTGATGGTTTTGACGTTACCGACAGAATAAGCACCGGCTAACTCTGTGCCAGCAGCCGCGGTAATACAGAGGGTGCAAGCGTTAATCGGAATTACTGGGCGTAAAGCGCGCGTAGGTGGTTTGTTAAGTTGGATGTGAAATCCCCGGGCTCAACCTGGGAACTGCATTCAAAACTGACTGACTAGAGTATGGTAGAGGGTGGTGGAATTTCCTGTGTAGCGGTGAAATGCGTAGATATAGGAAGGAACACCAGTGGCGAAGGGCGACCACCTGGGACTGATACTGACACTGAGGTGCGAAAGCGTGGGGGAGCAAACAGGGATTAGATACCCTGGGTAGTCCACGCCGTAAACGATGTCAACTAGCCGTTGGGGAGCCTTGAGCTCTTAGTGGGCGCAGCTAAACGCATTAAA
>Aa_6048 HD4P06E04EFATW orig_bc=ACACAC new_bc=ACACAC bc_diffs=0
TGGGGAATATTGGACAATGGGCGAAAGCCTGATCCAGCCATGCCGCGTGTGTGAAGAAGGTCTTCGGATTGTAAAGCACTTTAAGTTGGGAGGAAGGGCCGTTACCTAATACGTGATGGTTTTGACGTTACCGACAGAATAAGCACCGGCTAACTCTGTGCCAGCAGCCGCGGTAATACAGAGGGTGCAAGCGTTAATCGGAATTACTGGGCGTAAAGCGCGCGTAGGTGGTTTGTTAAGTTGGATGTGAAATCCCCGGGCTCAACCTGGGAACTGCATTCAAAACTGACTGACTAGAGTATGGTAGAGGGTGGTGGAATTTCCTGTGTAGCGGTGAAATGCGTAGATATAGGAAGGAACACCAGTGGCGAAGGGCGACCACCTGGGACTGATACTGACACTGAGGTGCGAAAGCGTGGGGGAGCAAACAGGGATTAGATACCCTGGGTAGTCCACGCCGTAAACGATGTCAACTAGCCGTTGGGGAGCCTTGAGCTCTTAGTGGGCGCAGCTAAACGCATTAAA
>Aa_8338 HD4P06E04EVY67 orig_bc=ACACAC new_bc=ACACAC bc_diffs=0
TGGGGAATATTGGACAATGGGCGAAAGCCTGATCCAGCCATGCCGCGTGTGTGAAGAAGGTCTTCGGATTGTAAAGCACTTTAAGTTGGGAGGAAGGGCCGTTACCTAATACGTGATGGTTTTGACGTTACCGACAGAATAAGCACCGGCTAACTCTGTGCCAGCAGCCGCGGTAATACAGAGGGTGCAAGCGTTAATCGGAATTACTGGGCGTAAAGCGCGCGTAGGTGGTTTGTTAAGTTGGATGTGAAATCCCCGGGCTCAACCTGGGAACTGCATTCAAAACTGACTGACTAGAGTATGGTAGAGGGTGGTGGAATTTCCTGTGTAGCGGTGAAATGCGTAGATATAGGAAGGAACACCAGTGGCGAAGGGCGACCACCTGGGACTGATACTGACACTGAGGTGCGAAAGCGTGGGGGAGCAAACAGGGATTAGATACCCTGGGTAGTCCACGCCGTAAACGATGTCAACTAGCCGTTGGGGAGCCTTGAGCTCTTAGTGGGCGCAGCTAAACGCATTAAA
>Aa_6138 HD4P06E04EG179 orig_bc=ACACAC new_bc=ACACAC bc_diffs=0
TGGGGAATATTGGACAATGGGCGAAAGCCTGATCCAGCCATGCCGCGTGTGTGAAGAAGGTCTTCGGATTGTAAAGCACTTTAAGTTGGGAGGAAGGGCCGTTACCTAATACGTGATGGTTTTGACGTTACCGACAGAATAAGCACCGGCTAACTCTGTGCCAGCAGCCGCGGTAATACAGAGGGTGCAAGCGTTAATCGGAATTACTGGGCGTAAAGCGCGCGTAGGTGGTTTGTTAAGTTGGATGTGAAATCCCCGGGCTCAACCTGGGAACTGCATTCAAAACTGACTGACTAGAGTATGGTAGAGGGTGGTGGAATTTCCTGTGTAGCGGTGAAATGCGTAGATATAGGAAGGAACACCAGTGGCGAAGGGCGACCACCTGGGACTGATACTGACACTGAGGTGCGAAAGCGTGGGGGAGCAAACAGGGATTAGATACCCTGGGTAGTCCACGCCGTAAACGATGTCAACTAGCCGTTGGGGAGCCTTGAGCTCTTAGTGGGCGCAGCTAAACGCATTAAA
>Aa_7192 HD4P06E04ENLP2 orig_bc=ACACAC new_bc=ACACAC bc_diffs=0
TGGGGAATATTGGACAATGGGCGAAAGCCTGATCCAGCCATGCCGCGTGTGTGAAGAAGGTCTTCGGATTGTAAAGCACTTTAAGTTGGGAGGAAGGGCCGTTACCTAATACGTGATGGTTTTGACGTTACCGACAGAATAAGCACCGGCTAACTCTGTGCCAGCAGCCGCGGTAATACAGAGGGTGCAAGCGTTAATCGGAATTACTGGGCGTAAAGCGCGCGTAGGTGGTTTGTTAAGTTGGATGTGAAATCCCCGGGCTCAACCTGGGAACTGCATTCAAAACTGACTGACTAGAGTATGGTAGAGGGTGGTGGAATTTCCTGTGTAGCGGTGAAATGCGTAGATATAGGAAGGAACACCAGTGGCGAAGGGCGACCACCTGGGACTGATACTGACACTGAGGTGCGAAAGCGTGGGGGAGCAAACAGGGATTAGATACCCTGGGTAGTCCACGCCGTAAACGATGTCAACTAGCCGTTGGGGAGCCTTGAGCTCTTAGTGGGCGCAGCTAAACGCATTAAA
>Aa_4925 HD4P06E04D5L4D orig_bc=ACACAC new_bc=ACACAC bc_diffs=0
TGGGGAATATTGGACAATGGGCGAAAGCCTGATCCAGCCATGCCGCGTGTGTGAAGAAGGTCTTCGGATTGTAAAGCACTTTAAGTTGGGAGGAAGGGCCGTTACCTAATACGTGATGGTTTTGACGTTACCGACAGAATAAGCACCGGCTAACTCTGTGCCAGCAGCCGCGGTAATACAGAGGGTGCAAGCGTTAATCGGAATTACTGGGCGTAAAGCGCGCGTAGGTGGTTTGTTAAGTTGGATGTGAAATCCCCGGGCTCAACCTGGGAACTGCATTCAAAACTGACTGACTAGAGTATGGTAGAGGGTGGTGGAATTTCCTGTGTAGCGGTGAAATGCGTAGATATAGGAAGGAACACCAGTGGCGAAGGGCGACCACCTGGGACTGATACTGACACTGAGGTGCGAAAGCGTGGGGGAGCAAACAGGGATTAGATACCCTGGGTAGTCCACGCCGTAAACGATGTCAACTAGCCGTTGGGGAGCCTTGAGCTCTTAGTGGGCGCAGCTAAACGCATTAAA
>Aa_5780 HD4P06E04ED320 orig_bc=ACACAC new_bc=ACACAC bc_diffs=0
TGGGGAATATTGGACAATGGGCGAAAGCCTGATCCAGCCATGCCGCGTGTGTGAAGAAGGTCTTCGGATTGTAAAGCACTTTAAGTTGGGAGGAAGGGCCGTTACCTAATACGTGATGGTTTTGACGTTACCGACAGAATAAGCACCGGCTAACTCTGTGCCAGCAGCCGCGGTAATACAGAGGGTGCAAGCGTTAATCGGAATTACTGGGCGTAAAGCGCGCGTAGGTGGTTTGTTAAGTTGGATGTGAAATCCCCGGGCTCAACCTGGGAACTGCATTCAAAACTGACTGACTAGAGTATGGTAGAGGGTGGTGGAATTTCCTGTGTAGCGGTGAAATGCGTAGATATAGGAAGGAACACCAGTGGCGAAGGGCGACCACCTGGGACTGATACTGACACTGAGGTGCGAAAGCGTGGGGGAGCAAACAGGGATTAGATACCCTGGGTAGTCCACGCCGTAAACGATGTCAACTAGCCGTTGGGGAGCCTTGAGCTCTTAGTGGGCGCAGCTAAACGCATTAAA
>Aa_8138 HD4P06E04EU770 orig_bc=ACACAC new_bc=ACACAC bc_diffs=0
TGGGGAATATTGGACAATGGGCGAAAGCCTGATCCAGCCATGCCGCGTGTGTGAAGAAGGTCTTCGGATTGTAAAGCACTTTAAGTTGGGAGGAAGGGCCGTTACCTAATACGTGATGGTTTTGACGTTACCGACAGAATAAGCACCGGCTAACTCTGTGCCAGCAGCCGCGGTAATACAGAGGGTGCAAGCGTTAATCGGAATTACTGGGCGTAAAGCGCGCGTAGGTGGTTTGTTAAGTTGGATGTGAAATCCCCGGGCTCAACCTGGGAACTGCATTCAAAACTGACTGACTAGAGTATGGTAGAGGGTGGTGGAATTTCCTGTGTAGCGGTGAAATGCGTAGATATAGGAAGGAACACCAGTGGCGAAGGGCGACCACCTGGGACTGATACTGACACTGAGGTGCGAAAGCGTGGGGGAGCAAACAGGGATTAGATACCCTGGGTAGTCCACGCCGTAAACGATGTCAACTAGCCGTTGGGGAGCCTTGAGCTCTTAGTGGGCGCAGCTAAACGCATTAAA
>Aa_7268 HD4P06E04EO2PW orig_bc=ACACAC new_bc=ACACAC bc_diffs=0
TGGGGAATATTGGACAATGGGCGAAAGCCTGATCCAGCCATGCCGCGTGTGTGAAGAAGGTCTTCGGATTGTAAAGCACTTTAAGTTGGGAGGAAGGGCCGTTACCTAATACGTGATGGTTTTGACGTTACCGACAGAATAAGCACCGGCTAACTCTGTGCCAGCAGCCGCGGTAATACAGAGGGTGCAAGCGTTAATCGGAATTACTGGGCGTAAAGCGCGCGTAGGTGGTTTGTTAAGTTGGATGTGAAATCCCCGGGCTCAACCTGGGAACTGCATTCAAAACTGACTGACTAGAGTATGGTAGAGGGTGGTGGAATTTCCTGTGTAGCGGTGAAATGCGTAGATATAGGAAGGAACACCAGTGGCGAAGGGCGACCACCTGGGACTGATACTGACACTGAGGTGCGAAAGCGTGGGGGAGCAAACAGGGATTAGATACCCTGGGTAGTCCACGCCGTAAACGATGTCAACTAGCCGTTGGGGAGCCTTGAGCTCTTAGTGGGCGCAGCTAAACGCATTAAA
>Aa_6275 HD4P06E04EH6MF orig_bc=ACACAC new_bc=ACACAC bc_diffs=0
TGGGGAATATTGGACAATGGGCGAAAGCCTGATCCAGCCATGCCGCGTGTGTGAAGAAGGTCTTCGGATTGTAAAGCACTTTAAGTTGGGAGGAAGGGCCGTTACCTAATACGTGATGGTTTTGACGTTACCGACAGAATAAGCACCGGCTAACTCTGTGCCAGCAGCCGCGGTAATACAGAGGGTGCAAGCGTTAATCGGAATTACTGGGCGTAAAGCGCGCGTAGGTGGTTTGTTAAGTTGGATGTGAAATCCCCGGGCTCAACCTGGGAACTGCATTCAAAACTGACTGACTAGAGTATGGTAGAGGGTGGTGGAATTTCCTGTGTAGCGGTGAAATGCGTAGATATAGGAAGGAACACCAGTGGCGAAGGGCGACCACCTGGGACTGATACTGACACTGAGGTGCGAAAGCGTGGGGGAGCAAACAGGGATTAGATACCCTGGGTAGTCCACGCCGTAAACGATGTCAACTAGCCGTTGGGGAGCCTTGAGCTCTTAGTGGGCGCAGCTAAACGCATTAAA
>Aa_7014 HD4P06E04EMF8L orig_bc=ACACAC new_bc=ACACAC bc_diffs=0
TGGGGAATATTGGACAATGGGCGAAAGCCTGATCCAGCCATGCCGCGTGTGTGAAGAAGGTCTTCGGATTGTAAAGCACTTTAAGTTGGGAGGAAGGGCCGTTACCTAATACGTGATGGTTTTGACGTTACCGACAGAATAAGCACCGGCTAACTCTGTGCCAGCAGCCGCGGTAATACAGAGGGTGCAAGCGTTAATCGGAATTACTGGGCGTAAAGCGCGCGTAGGTGGTTTGTTAAGTTGGATGTGAAATCCCCGGGCTCAACCTGGGAACTGCATTCAAAACTGACTGACTAGAGTATGGTAGAGGGTGGTGGAATTTCCTGTGTAGCGGTGAAATGCGTAGATATAGGAAGGAACACCAGTGGCGAAGGGCGACCACCTGGGACTGATACTGACACTGAGGTGCGAAAGCGTGGGGGAGCAAACAGGGATTAGATACCCTGGGTAGTCCACGCCGTAAACGATGTCAACTAGCCGTTGGGGAGCCTTGAGCTCTTAGTGGGCGCAGCTAAACGCATTAAA
>Aa_8375 HD4P06E04EW7A4 orig_bc=ACACAC new_bc=ACACAC bc_diffs=0
TGGGGAATATTGGACAATGGGCGAAAGCCTGATCCAGCCATGCCGCGTGTGTGAAGAAGGTCTTCGGATTGTAAAGCACTTTAAGTTGGGAGGAAGGGCCGTTACCTAATACGTGATGGTTTTGACGTTACCGACAGAATAAGCACCGGCTAACTCTGTGCCAGCAGCCGCGGTAATACAGAGGGTGCAAGCGTTAATCGGAATTACTGGGCGTAAAGCGCGCGTAGGTGGTTTGTTAAGTTGGATGTGAAATCCCCGGGCTCAACCTGGGAACTGCATTCAAAACTGACTGACTAGAGTATGGTAGAGGGTGGTGGAATTTCCTGTGTAGCGGTGAAATGCGTAGATATAGGAAGGAACACCAGTGGCGAAGGGCGACCACCTGGGACTGATACTGACACTGAGGTGCGAAAGCGTGGGGGAGCAAACAGGGATTAGATACCCTGGGTAGTCCACGCCGTAAACGATGTCAACTAGCCGTTGGGGAGCCTTGAGCTCTTAGTGGGCGCAGCTAAACGCATTAAA
>Aa_6253 HD4P06E04EH0TU orig_bc=ACACAC new_bc=ACACAC bc_diffs=0
TGGGGAATATTGGACAATGGGCGAAAGCCTGATCCAGCCATGCCGCGTGTGTGAAGAAGGTCTTCGGATTGTAAAGCACTTTAAGTTGGGAGGAAGGGCCGTTACCTAATACGTGATGGTTTTGACGTTACCGACAGAATAAGCACCGGCTAACTCTGTGCCAGCAGCCGCGGTAATACAGAGGGTGCAAGCGTTAATCGGAATTACTGGGCGTAAAGCGCGCGTAGGTGGTTTGTTAAGTTGGATGTGAAATCCCCGGGCTCAACCTGGGAACTGCATTCAAAACTGACTGACTAGAGTATGGTAGAGGGTGGTGGAATTTCCTGTGTAGCGGTGAAATGCGTAGATATAGGAAGGAACACCAGTGGCGAAGGGCGACCACCTGGGACTGATACTGACACTGAGGTGCGAAAGCGTGGGGGAGCAAACAGGGATTAGATACCCTGGGTAGTCCACGCCGTAAACGATGTCAACTAGCCGTTGGGGAGCCTTGAGCTCTTAGTGGGCGCAGCTAAACGCATTAAA
>Aa_5206 HD4P06E04D844O orig_bc=ACACAC new_bc=ACACAC bc_diffs=0
TGGGGAATATTGGACAATGGGCGAAAGCCTGATCCAGCCATGCCGCGTGTGTGAAGAAGGTCTTCGGATTGTAAAGCACTTTAAGTTGGGAGGAAGGGCCGTTACCTAATACGTGATGGTTTTGACGTTACCGACAGAATAAGCACCGGCTAACTCTGTGCCAGCAGCCGCGGTAATACAGAGGGTGCAAGCGTTAATCGGAATTACTGGGCGTAAAGCGCGCGTAGGTGGTTTGTTAAGTTGGATGTGAAATCCCCGGGCTCAACCTGGGAACTGCATTCAAAACTGACTGACTAGAGTATGGTAGAGGGTGGTGGAATTTCCTGTGTAGCGGTGAAATGCGTAGATATAGGAAGGAACACCAGTGGCGAAGGGCGACCACCTGGGACTGATACTGACACTGAGGTGCGAAAGCGTGGGGGAGCAAACAGGGATTAGATACCCTGGGTAGTCCACGCCGTAAACGATGTCAACTAGCCGTTGGGGAGCCTTGAGCTCTTAGTGGGCGCAGCTAAACGCATTAAA
>Aa_5752 HD4P06E04ECV3J orig_bc=ACACAC new_bc=ACACAC bc_diffs=0
TGGGGAATATTGGACAATGGGCGAAAGCCTGATCCAGCCATGCCGCGTGTGTGAAGAAGGTCTTCGGATTGTAAAGCACTTTAAGTTGGGAGGAAGGGCCGTTACCTAATACGTGATGGTTTTGACGTTACCGACAGAATAAGCACCGGCTAACTCTGTGCCAGCAGCCGCGGTAATACAGAGGGTGCAAGCGTTAATCGGAATTACTGGGCGTAAAGCGCGCGTAGGTGGTTTGTTAAGTTGGATGTGAAATCCCCGGGCTCAACCTGGGAACTGCATTCAAAACTGACTGACTAGAGTATGGTAGAGGGTGGTGGAATTTCCTGTGTAGCGGTGAAATGCGTAGATATAGGAAGGAACACCAGTGGCGAAGGGCGACCACCTGGGACTGATACTGACACTGAGGTGCGAAAGCGTGGGGGAGCAAACAGGGATTAGATACCCTGGGTAGTCCACGCCGTAAACGATGTCAACTAGCCGTTGGGGAGCCTTGAGCTCTTAGTGGGCGCAGCTAAACGCATTAAA
>Aa_8575 HD4P06E04EYUW8 orig_bc=ACACAC new_bc=ACACAC bc_diffs=0
TGGGGAATATTGGACAATGGGCGAAAGCCTGATCCAGCCATGCCGCGTGTGTGAAGAAGGTCTTCGGATTGTAAAGCACTTTAAGTTGGGAGGAAGGGCCGTTACCTAATACGTGATGGTTTTGACGTTACCGACAGAATAAGCACCGGCTAACTCTGTGCCAGCAGCCGCGGTAATACAGAGGGTGCAAGCGTTAATCGGAATTACTGGGCGTAAAGCGCGCGTAGGTGGTTTGTTAAGTTGGATGTGAAATCCCCGGGCTCAACCTGGGAACTGCATTCAAAACTGACTGACTAGAGTATGGTAGAGGGTGGTGGAATTTCCTGTGTAGCGGTGAAATGCGTAGATATAGGAAGGAACACCAGTGGCGAAGGGCGACCACCTGGGACTGATACTGACACTGAGGTGCGAAAGCGTGGGGGAGCAAACAGGGATTAGATACCCTGGGTAGTCCACGCCGTAAACGATGTCAACTAGCCGTTGGGGAGCCTTGAGCTCTTAGTGGGCGCAGCTAAACGCATTAAA
>Aa_7327 HD4P06E04EOH9O orig_bc=ACACAC new_bc=ACACAC bc_diffs=0
TGGGGAATATTGGACAATGGGCGAAAGCCTGATCCAGCCATGCCGCGTGTGTGAAGAAGGTCTTCGGATTGTAAAGCACTTTAAGTTGGGAGGAAGGGCCGTTACCTAATACGTGATGGTTTTGACGTTACCGACAGAATAAGCACCGGCTAACTCTGTGCCAGCAGCCGCGGTAATACAGAGGGTGCAAGCGTTAATCGGAATTACTGGGCGTAAAGCGCGCGTAGGTGGTTTGTTAAGTTGGATGTGAAATCCCCGGGCTCAACCTGGGAACTGCATTCAAAACTGACTGACTAGAGTATGGTAGAGGGTGGTGGAATTTCCTGTGTAGCGGTGAAATGCGTAGATATAGGAAGGAACACCAGTGGCGAAGGGCGACCACCTGGGACTGATACTGACACTGAGGTGCGAAAGCGTGGGGGAGCAAACAGGGATTAGATACCCTGGGTAGTCCACGCCGTAAACGATGTCAACTAGCCGTTGGGGAGCCTTGAGCTCTTAGTGGGCGCAGCTAAACGCATTAAA
>Aa_6452 HD4P06E04EIGYD orig_bc=ACACAC new_bc=ACACAC bc_diffs=0
TGGGGAATATTGGACAATGGGCGAAAGCCTGATCCAGCCATGCCGCGTGTGTGAAGAAGGTCTTCGGATTGTAAAGCACTTTAAGTTGGGAGGAAGGGCCGTTACCTAATACGTGATGGTTTTGACGTTACCGACAGAATAAGCACCGGCTAACTCTGTGCCAGCAGCCGCGGTAATACAGAGGGTGCAAGCGTTAATCGGAATTACTGGGCGTAAAGCGCGCGTAGGTGGTTTGTTAAGTTGGATGTGAAATCCCCGGGCTCAACCTGGGAACTGCATTCAAAACTGACTGACTAGAGTATGGTAGAGGGTGGTGGAATTTCCTGTGTAGCGGTGAAATGCGTAGATATAGGAAGGAACACCAGTGGCGAAGGGCGACCACCTGGGACTGATACTGACACTGAGGTGCGAAAGCGTGGGGGAGCAAACAGGGATTAGATACCCTGGGTAGTCCACGCCGTAAACGATGTCAACTAGCCGTTGGGGAGCCTTGAGCTCTTAGTGGGCGCAGCTAAACGCATTAAA
>Aa_5558 HD4P06E04EB5QC orig_bc=ACACAC new_bc=ACACAC bc_diffs=0
TGGGGAATATTGGACAATGGGCGAAAGCCTGATCCAGCCATGCCGCGTGTGTGAAGAAGGTCTTCGGATTGTAAAGCACTTTAAGTTGGGAGGAAGGGCCGTTACCTAATACGTGATGGTTTTGACGTTACCGACAGAATAAGCACCGGCTAACTCTGTGCCAGCAGCCGCGGTAATACAGAGGGTGCAAGCGTTAATCGGAATTACTGGGCGTAAAGCGCGCGTAGGTGGTTTGTTAAGTTGGATGTGAAATCCCCGGGCTCAACCTGGGAACTGCATTCAAAACTGACTGACTAGAGTATGGTAGAGGGTGGTGGAATTTCCTGTGTAGCGGTGAAATGCGTAGATATAGGAAGGAACACCAGTGGCGAAGGGCGACCACCTGGGACTGATACTGACACTGAGGTGCGAAAGCGTGGGGGAGCAAACAGGGATTAGATACCCTGGGTAGTCCACGCCGTAAACGATGTCAACTAGCCGTTGGGGAGCCTTGAGCTCTTAGTGGGCGCAGCTAAACGCATTAAA
>Aa_8054 HD4P06E04ETNMX orig_bc=ACACAC new_bc=ACACAC bc_diffs=0
TGGGGAATATTGGACAATGGGCGAAAGCCTGATCCAGCCATGCCGCGTGTGTGAAGAAGGTCTTCGGATTGTAAAGCACTTTAAGTTGGGAGGAAGGGCCGTTACCTAATACGTGATGGTTTTGACGTTACCGACAGAATAAGCACCGGCTAACTCTGTGCCAGCAGCCGCGGTAATACAGAGGGTGCAAGCGTTAATCGGAATTACTGGGCGTAAAGCGCGCGTAGGTGGTTTGTTAAGTTGGATGTGAAATCCCCGGGCTCAACCTGGGAACTGCATTCAAAACTGACTGACTAGAGTATGGTAGAGGGTGGTGGAATTTCCTGTGTAGCGGTGAAATGCGTAGATATAGGAAGGAACACCAGTGGCGAAGGGCGACCACCTGGGACTGATACTGACACTGAGGTGCGAAAGCGTGGGGGAGCAAACAGGGATTAGATACCCTGGGTAGTCCACGCCGTAAACGATGTCAACTAGCCGTTGGGGAGCCTTGAGCTCTTAGTGGGCGCAGCTAAACGCATTAAA
>Aa_5510 HD4P06E04EAQUQ orig_bc=ACACAC new_bc=ACACAC bc_diffs=0
TGGGGAATATTGGACAATGGGCGAAAGCCTGATCCAGCCATGCCGCGTGTGTGAAGAAGGTCTTCGGATTGTAAAGCACTTTAAGTTGGGAGGAAGGGCCGTTACCTAATACGTGATGGTTTTGACGTTACCGACAGAATAAGCACCGGCTAACTCTGTGCCAGCAGCCGCGGTAATACAGAGGGTGCAAGCGTTAATCGGAATTACTGGGCGTAAAGCGCGCGTAGGTGGTTTGTTAAGTTGGATGTGAAATCCCCGGGCTCAACCTGGGAACTGCATTCAAAACTGACTGACTAGAGTATGGTAGAGGGTGGTGGAATTTCCTGTGTAGCGGTGAAATGCGTAGATATAGGAAGGAACACCAGTGGCGAAGGGCGACCACCTGGGACTGATACTGACACTGAGGTGCGAAAGCGTGGGGGAGCAAACAGGGATTAGATACCCTGGGTAGTCCACGCCGTAAACGATGTCAACTAGCCGTTGGGGAGCCTTGAGCTCTTAGTGGGCGCAGCTAAACGCATTAAA
>Aa_7388 HD4P06E04EP0XD orig_bc=ACACAC new_bc=ACACAC bc_diffs=0
TGGGGAATATTGGACAATGGGCGAAAGCCTGATCCAGCCATGCCGCGTGTGTGAAGAAGGTCTTCGGATTGTAAAGCACTTTAAGTTGGGAGGAAGGGCCGTTACCTAATACGTGATGGTTTTGACGTTACCGACAGAATAAGCACCGGCTAACTCTGTGCCAGCAGCCGCGGTAATACAGAGGGTGCAAGCGTTAATCGGAATTACTGGGCGTAAAGCGCGCGTAGGTGGTTTGTTAAGTTGGATGTGAAATCCCCGGGCTCAACCTGGGAACTGCATTCAAAACTGACTGACTAGAGTATGGTAGAGGGTGGTGGAATTTCCTGTGTAGCGGTGAAATGCGTAGATATAGGAAGGAACACCAGTGGCGAAGGGCGACCACCTGGGACTGATACTGACACTGAGGTGCGAAAGCGTGGGGGAGCAAACAGGGATTAGATACCCTGGGTAGTCCACGCCGTAAACGATGTCAACTAGCCGTTGGGGAGCCTTGAGCTCTTAGTGGGCGCAGCTAAACGCATTAAA
>Aa_5663 HD4P06E04EC3YK orig_bc=ACACAC new_bc=ACACAC bc_diffs=0
TGGGGAATATTGGACAATGGGCGAAAGCCTGATCCAGCCATGCCGCGTGTGTGAAGAAGGTCTTCGGATTGTAAAGCACTTTAAGTTGGGAGGAAGGGCCGTTACCTAATACGTGATGGTTTTGACGTTACCGACAGAATAAGCACCGGCTAACTCTGTGCCAGCAGCCGCGGTAATACAGAGGGTGCAAGCGTTAATCGGAATTACTGGGCGTAAAGCGCGCGTAGGTGGTTTGTTAAGTTGGATGTGAAATCCCCGGGCTCAACCTGGGAACTGCATTCAAAACTGACTGACTAGAGTATGGTAGAGGGTGGTGGAATTTCCTGTGTAGCGGTGAAATGCGTAGATATAGGAAGGAACACCAGTGGCGAAGGGCGACCACCTGGGACTGATACTGACACTGAGGTGCGAAAGCGTGGGGGAGCAAACAGGGATTAGATACCCTGGGTAGTCCACGCCGTAAACGATGTCAACTAGCCGTTGGGGAGCCTTGAGCTCTTAGTGGGCGCAGCTAAACGCATTAAA
>Aa_8551 HD4P06E04EYB9I orig_bc=ACACAC new_bc=ACACAC bc_diffs=0
TGGGGAATATTGGACAATGGGCGAAAGCCTGATCCAGCCATGCCGCGTGTGTGAAGAAGGTCTTCGGATTGTAAAGCACTTTAAGTTGGGAGGAAGGGCCGTTACCTAATACGTGATGGTTTTGACGTTACCGACAGAATAAGCACCGGCTAACTCTGTGCCAGCAGCCGCGGTAATACAGAGGGTGCAAGCGTTAATCGGAATTACTGGGCGTAAAGCGCGCGTAGGTGGTTTGTTAAGTTGGATGTGAAATCCCCGGGCTCAACCTGGGAACTGCATTCAAAACTGACTGACTAGAGTATGGTAGAGGGTGGTGGAATTTCCTGTGTAGCGGTGAAATGCGTAGATATAGGAAGGAACACCAGTGGCGAAGGGCGACCACCTGGGACTGATACTGACACTGAGGTGCGAAAGCGTGGGGGAGCAAACAGGGATTAGATACCCTGGGTAGTCCACGCCGTAAACGATGTCAACTAGCCGTTGGGGAGCCTTGAGCTCTTAGTGGGCGCAGCTAAACGCATTAAA
>Aa_6920 HD4P06E04ELS7Y orig_bc=ACACAC new_bc=ACACAC bc_diffs=0
TGGGGAATATTGGACAATGGGCGAAAGCCTGATCCAGCCATGCCGCGTGTGTGAAGAAGGTCTTCGGATTGTAAAGCACTTTAAGTTGGGAGGAAGGGCCGTTACCTAATACGTGATGGTTTTGACGTTACCGACAGAATAAGCACCGGCTAACTCTGTGCCAGCAGCCGCGGTAATACAGAGGGTGCAAGCGTTAATCGGAATTACTGGGCGTAAAGCGCGCGTAGGTGGTTTGTTAAGTTGGATGTGAAATCCCCGGGCTCAACCTGGGAACTGCATTCAAAACTGACTGACTAGAGTATGGTAGAGGGTGGTGGAATTTCCTGTGTAGCGGTGAAATGCGTAGATATAGGAAGGAACACCAGTGGCGAAGGGCGACCACCTGGGACTGATACTGACACTGAGGTGCGAAAGCGTGGGGGAGCAAACAGGGATTAGATACCCTGGGTAGTCCACGCCGTAAACGATGTCAACTAGCCGTTGGGGAGCCTTGAGCTCTTAGTGGGCGCAGCTAAACGCATTAAA
>Aa_6063 HD4P06E04EFF2X orig_bc=ACACAC new_bc=ACACAC bc_diffs=0
TGGGGAATATTGGACAATGGGCGAAAGCCTGATCCAGCCATGCCGCGTGTGTGAAGAAGGTCTTCGGATTGTAAAGCACTTTAAGTTGGGAGGAAGGGCCGTTACCTAATACGTGATGGTTTTGACGTTACCGACAGAATAAGCACCGGCTAACTCTGTGCCAGCAGCCGCGGTAATACAGAGGGTGCAAGCGTTAATCGGAATTACTGGGCGTAAAGCGCGCGTAGGTGGTTTGTTAAGTTGGATGTGAAATCCCCGGGCTCAACCTGGGAACTGCATTCAAAACTGACTGACTAGAGTATGGTAGAGGGTGGTGGAATTTCCTGTGTAGCGGTGAAATGCGTAGATATAGGAAGGAACACCAGTGGCGAAGGGCGACCACCTGGGACTGATACTGACACTGAGGTGCGAAAGCGTGGGGGAGCAAACAGGGATTAGATACCCTGGGTAGTCCACGCCGTAAACGATGTCAACTAGCCGTTGGGGAGCCTTGAGCTCTTAGTGGGCGCAGCTAAACGCATTAAA
>Aa_5262 HD4P06E04D8MYU orig_bc=ACACAC new_bc=ACACAC bc_diffs=0
TGGGGAATATTGGACAATGGGCGAAAGCCTGATCCAGCCATGCCGCGTGTGTGAAGAAGGTCTTCGGATTGTAAAGCACTTTAAGTTGGGAGGAAGGGCCGTTACCTAATACGTGATGGTTTTGACGTTACCGACAGAATAAGCACCGGCTAACTCTGTGCCAGCAGCCGCGGTAATACAGAGGGTGCAAGCGTTAATCGGAATTACTGGGCGTAAAGCGCGCGTAGGTGGTTTGTTAAGTTGGATGTGAAATCCCCGGGCTCAACCTGGGAACTGCATTCAAAACTGACTGACTAGAGTATGGTAGAGGGTGGTGGAATTTCCTGTGTAGCGGTGAAATGCGTAGATATAGGAAGGAACACCAGTGGCGAAGGGCGACCACCTGGGACTGATACTGACACTGAGGTGCGAAAGCGTGGGGGAGCAAACAGGGATTAGATACCCTGGGTAGTCCACGCCGTAAACGATGTCAACTAGCCGTTGGGGAGCCTTGAGCTCTTAGTGGGCGCAGCTAAACGCATTAAA
>Aa_6345 HD4P06E04EHQAU orig_bc=ACACAC new_bc=ACACAC bc_diffs=0
TGGGGAATATTGGACAATGGGCGAAAGCCTGATCCAGCCATGCCGCGTGTGTGAAGAAGGTCTTCGGATTGTAAAGCACTTTAAGTTGGGAGGAAGGGCCGTTACCTAATACGTGATGGTTTTGACGTTACCGACAGAATAAGCACCGGCTAACTCTGTGCCAGCAGCCGCGGTAATACAGAGGGTGCAAGCGTTAATCGGAATTACTGGGCGTAAAGCGCGCGTAGGTGGTTTGTTAAGTTGGATGTGAAATCCCCGGGCTCAACCTGGGAACTGCATTCAAAACTGACTGACTAGAGTATGGTAGAGGGTGGTGGAATTTCCTGTGTAGCGGTGAAATGCGTAGATATAGGAAGGAACACCAGTGGCGAAGGGCGACCACCTGGGACTGATACTGACACTGAGGTGCGAAAGCGTGGGGGAGCAAACAGGGATTAGATACCCTGGGTAGTCCACGCCGTAAACGATGTCAACTAGCCGTTGGGGAGCCTTGAGCTCTTAGTGGGCGCAGCTAAACGCATTAAA
>Aa_8471 HD4P06E04EX17W orig_bc=ACACAC new_bc=ACACAC bc_diffs=0
TGGGGAATATTGGACAATGGGCGAAAGCCTGATCCAGCCATGCCGCGTGTGTGAAGAAGGTCTTCGGATTGTAAAGCACTTTAAGTTGGGAGGAAGGGCCGTTACCTAATACGTGATGGTTTTGACGTTACCGACAGAATAAGCACCGGCTAACTCTGTGCCAGCAGCCGCGGTAATACAGAGGGTGCAAGCGTTAATCGGAATTACTGGGCGTAAAGCGCGCGTAGGTGGTTTGTTAAGTTGGATGTGAAATCCCCGGGCTCAACCTGGGAACTGCATTCAAAACTGACTGACTAGAGTATGGTAGAGGGTGGTGGAATTTCCTGTGTAGCGGTGAAATGCGTAGATATAGGAAGGAACACCAGTGGCGAAGGGCGACCACCTGGGACTGATACTGACACTGAGGTGCGAAAGCGTGGGGGAGCAAACAGGGATTAGATACCCTGGGTAGTCCACGCCGTAAACGATGTCAACTAGCCGTTGGGGAGCCTTGAGCTCTTAGTGGGCGCAGCTAAACGCATTAAA
>Aa_5746 HD4P06E04ECT2Y orig_bc=ACACAC new_bc=ACACAC bc_diffs=0
TGGGGAATATTGGACAATGGGCGAAAGCCTGATCCAGCCATGCCGCGTGTGTGAAGAAGGTCTTCGGATTGTAAAGCACTTTAAGTTGGGAGGAAGGGCCGTTACCTAATACGTGATGGTTTTGACGTTACCGACAGAATAAGCACCGGCTAACTCTGTGCCAGCAGCCGCGGTAATACAGAGGGTGCAAGCGTTAATCGGAATTACTGGGCGTAAAGCGCGCGTAGGTGGTTTGTTAAGTTGGATGTGAAATCCCCGGGCTCAACCTGGGAACTGCATTCAAAACTGACTGACTAGAGTATGGTAGAGGGTGGTGGAATTTCCTGTGTAGCGGTGAAATGCGTAGATATAGGAAGGAACACCAGTGGCGAAGGGCGACCACCTGGGACTGATACTGACACTGAGGTGCGAAAGCGTGGGGGAGCAAACAGGGATTAGATACCCTGGGTAGTCCACGCCGTAAACGATGTCAACTAGCCGTTGGGGAGCCTTGAGCTCTTAGTGGGCGCAGCTAAACGCATTAAA
>Aa_4906 HD4P06E04D5CSX orig_bc=ACACAC new_bc=ACACAC bc_diffs=0
TGGGGAATATTGGACAATGGGCGAAAGCCTGATCCAGCCATGCCGCGTGTGTGAAGAAGGTCTTCGGATTGTAAAGCACTTTAAGTTGGGAGGAAGGGCCGTTACCTAATACGTGATGGTTTTGACGTTACCGACAGAATAAGCACCGGCTAACTCTGTGCCAGCAGCCGCGGTAATACAGAGGGTGCAAGCGTTAATCGGAATTACTGGGCGTAAAGCGCGCGTAGGTGGTTTGTTAAGTTGGATGTGAAATCCCCGGGCTCAACCTGGGAACTGCATTCAAAACTGACTGACTAGAGTATGGTAGAGGGTGGTGGAATTTCCTGTGTAGCGGTGAAATGCGTAGATATAGGAAGGAACACCAGTGGCGAAGGGCGACCACCTGGGACTGATACTGACACTGAGGTGCGAAAGCGTGGGGGAGCAAACAGGGATTAGATACCCTGGGTAGTCCACGCCGTAAACGATGTCAACTAGCCGTTGGGGAGCCTTGAGCTCTTAGTGGGCGCAGCTAAACGCATTAAA
>Aa_6760 HD4P06E04EKLNQ orig_bc=ACACAC new_bc=ACACAC bc_diffs=0
TGGGGAATATTGGACAATGGGCGAAAGCCTGATCCAGCCATGCCGCGTGTGTGAAGAAGGTCTTCGGATTGTAAAGCACTTTAAGTTGGGAGGAAGGGCCGTTACCTAATACGTGATGGTTTTGACGTTACCGACAGAATAAGCACCGGCTAACTCTGTGCCAGCAGCCGCGGTAATACAGAGGGTGCAAGCGTTAATCGGAATTACTGGGCGTAAAGCGCGCGTAGGTGGTTTGTTAAGTTGGATGTGAAATCCCCGGGCTCAACCTGGGAACTGCATTCAAAACTGACTGACTAGAGTATGGTAGAGGGTGGTGGAATTTCCTGTGTAGCGGTGAAATGCGTAGATATAGGAAGGAACACCAGTGGCGAAGGGCGACCACCTGGGACTGATACTGACACTGAGGTGCGAAAGCGTGGGGGAGCAAACAGGGATTAGATACCCTGGGTAGTCCACGCCGTAAACGATGTCAACTAGCCGTTGGGGAGCCTTGAGCTCTTAGTGGGCGCAGCTAAACGCATTAAA
>Aa_5219 HD4P06E04D878F orig_bc=ACACAC new_bc=ACACAC bc_diffs=0
TGGGGAATATTGGACAATGGGCGAAAGCCTGATCCAGCCATGCCGCGTGTGTGAAGAAGGTCTTCGGATTGTAAAGCACTTTAAGTTGGGAGGAAGGGCCGTTACCTAATACGTGATGGTTTTGACGTTACCGACAGAATAAGCACCGGCTAACTCTGTGCCAGCAGCCGCGGTAATACAGAGGGTGCAAGCGTTAATCGGAATTACTGGGCGTAAAGCGCGCGTAGGTGGTTTGTTAAGTTGGATGTGAAATCCCCGGGCTCAACCTGGGAACTGCATTCAAAACTGACTGACTAGAGTATGGTAGAGGGTGGTGGAATTTCCTGTGTAGCGGTGAAATGCGTAGATATAGGAAGGAACACCAGTGGCGAAGGGCGACCACCTGGGACTGATACTGACACTGAGGTGCGAAAGCGTGGGGGAGCAAACAGGGATTAGATACCCTGGGTAGTCCACGCCGTAAACGATGTCAACTAGCCGTTGGGGAGCCTTGAGCTCTTAGTGGGCGCAGCTAAACGCATTAAA
>Aa_4690 HD4P06E04D3BIZ orig_bc=ACACAC new_bc=ACACAC bc_diffs=0
TGGGGAATATTGGACAATGGGCGAAAGCCTGATCCAGCCATGCCGCGTGTGTGAAGAAGGTCTTCGGATTGTAAAGCACTTTAAGTTGGGAGGAAGGGCCGTTACCTAATACGTGATGGTTTTGACGTTACCGACAGAATAAGCACCGGCTAACTCTGTGCCAGCAGCCGCGGTAATACAGAGGGTGCAAGCGTTAATCGGAATTACTGGGCGTAAAGCGCGCGTAGGTGGTTTGTTAAGTTGGATGTGAAATCCCCGGGCTCAACCTGGGAACTGCATTCAAAACTGACTGACTAGAGTATGGTAGAGGGTGGTGGAATTTCCTGTGTAGCGGTGAAATGCGTAGATATAGGAAGGAACACCAGTGGCGAAGGGCGACCACCTGGGACTGATACTGACACTGAGGTGCGAAAGCGTGGGGGAGCAAACAGGGATTAGATACCCTGGGTAGTCCACGCCGTAAACGATGTCAACTAGCCGTTGGGGAGCCTTGAGCTCTTAGTGGGCGCAGCTAAACGCATTAAA
>Aa_5948 HD4P06E04EEIPC orig_bc=ACACAC new_bc=ACACAC bc_diffs=0
TGGGGAATATTGGACAATGGGCGAAAGCCTGATCCAGCCATGCCGCGTGTGTGAAGAAGGTCTTCGGATTGTAAAGCACTTTAAGTTGGGAGGAAGGGCCGTTACCTAATACGTGATGGTTTTGACGTTACCGACAGAATAAGCACCGGCTAACTCTGTGCCAGCAGCCGCGGTAATACAGAGGGTGCAAGCGTTAATCGGAATTACTGGGCGTAAAGCGCGCGTAGGTGGTTTGTTAAGTTGGATGTGAAATCCCCGGGCTCAACCTGGGAACTGCATTCAAAACTGACTGACTAGAGTATGGTAGAGGGTGGTGGAATTTCCTGTGTAGCGGTGAAATGCGTAGATATAGGAAGGAACACCAGTGGCGAAGGGCGACCACCTGGGACTGATACTGACACTGAGGTGCGAAAGCGTGGGGGAGCAAACAGGGATTAGATACCCTGGGTAGTCCACGCCGTAAACGATGTCAACTAGCCGTTGGGGAGCCTTGAGCTCTTAGTGGGCGCAGCTAAACGCATTAAA
>Aa_7601 HD4P06E04EQK2O orig_bc=ACACAC new_bc=ACACAC bc_diffs=0
TGGGGAATATTGGACAATGGGCGAAAGCCTGATCCAGCCATGCCGCGTGTGTGAAGAAGGTCTTCGGATTGTAAAGCACTTTAAGTTGGGAGGAAGGGCCGTTACCTAATACGTGATGGTTTTGACGTTACCGACAGAATAAGCACCGGCTAACTCTGTGCCAGCAGCCGCGGTAATACAGAGGGTGCAAGCGTTAATCGGAATTACTGGGCGTAAAGCGCGCGTAGGTGGTTTGTTAAGTTGGATGTGAAATCCCCGGGCTCAACCTGGGAACTGCATTCAAAACTGACTGACTAGAGTATGGTAGAGGGTGGTGGAATTTCCTGTGTAGCGGTGAAATGCGTAGATATAGGAAGGAACACCAGTGGCGAAGGGCGACCACCTGGGACTGATACTGACACTGAGGTGCGAAAGCGTGGGGGAGCAAACAGGGATTAGATACCCTGGGTAGTCCACGCCGTAAACGATGTCAACTAGCCGTTGGGGAGCCTTGAGCTCTTAGTGGGCGCAGCTAAACGCATTAAA
>Aa_5270 HD4P06E04D8QCS orig_bc=ACACAC new_bc=ACACAC bc_diffs=0
TGGGGAATATTGGACAATGGGCGAAAGCCTGATCCAGCCATGCCGCGTGTGTGAAGAAGGTCTTCGGATTGTAAAGCACTTTAAGTTGGGAGGAAGGGCCGTTACCTAATACGTGATGGTTTTGACGTTACCGACAGAATAAGCACCGGCTAACTCTGTGCCAGCAGCCGCGGTAATACAGAGGGTGCAAGCGTTAATCGGAATTACTGGGCGTAAAGCGCGCGTAGGTGGTTTGTTAAGTTGGATGTGAAATCCCCGGGCTCAACCTGGGAACTGCATTCAAAACTGACTGACTAGAGTATGGTAGAGGGTGGTGGAATTTCCTGTGTAGCGGTGAAATGCGTAGATATAGGAAGGAACACCAGTGGCGAAGGGCGACCACCTGGGACTGATACTGACACTGAGGTGCGAAAGCGTGGGGGAGCAAACAGGGATTAGATACCCTGGGTAGTCCACGCCGTAAACGATGTCAACTAGCCGTTGGGGAGCCTTGAGCTCTTAGTGGGCGCAGCTAAACGCATTAAA
>Aa_4782 HD4P06E04D47ZF orig_bc=ACACAC new_bc=ACACAC bc_diffs=0
TGGGGAATATTGGACAATGGGCGAAAGCCTGATCCAGCCATGCCGCGTGTGTGAAGAAGGTCTTCGGATTGTAAAGCACTTTAAGTTGGGAGGAAGGGCCGTTACCTAATACGTGATGGTTTTGACGTTACCGACAGAATAAGCACCGGCTAACTCTGTGCCAGCAGCCGCGGTAATACAGAGGGTGCAAGCGTTAATCGGAATTACTGGGCGTAAAGCGCGCGTAGGTGGTTTGTTAAGTTGGATGTGAAATCCCCGGGCTCAACCTGGGAACTGCATTCAAAACTGACTGACTAGAGTATGGTAGAGGGTGGTGGAATTTCCTGTGTAGCGGTGAAATGCGTAGATATAGGAAGGAACACCAGTGGCGAAGGGCGACCACCTGGGACTGATACTGACACTGAGGTGCGAAAGCGTGGGGGAGCAAACAGGGATTAGATACCCTGGGTAGTCCACGCCGTAAACGATGTCAACTAGCCGTTGGGGAGCCTTGAGCTCTTAGTGGGCGCAGCTAAACGCATTAAA
>Aa_6670 HD4P06E04EJY85 orig_bc=ACACAC new_bc=ACACAC bc_diffs=0
TGGGGAATATTGGACAATGGGCGAAAGCCTGATCCAGCCATGCCGCGTGTGTGAAGAAGGTCTTCGGATTGTAAAGCACTTTAAGTTGGGAGGAAGGGCCGTTACCTAATACGTGATGGTTTTGACGTTACCGACAGAATAAGCACCGGCTAACTCTGTGCCAGCAGCCGCGGTAATACAGAGGGTGCAAGCGTTAATCGGAATTACTGGGCGTAAAGCGCGCGTAGGTGGTTTGTTAAGTTGGATGTGAAATCCCCGGGCTCAACCTGGGAACTGCATTCAAAACTGACTGACTAGAGTATGGTAGAGGGTGGTGGAATTTCCTGTGTAGCGGTGAAATGCGTAGATATAGGAAGGAACACCAGTGGCGAAGGGCGACCACCTGGGACTGATACTGACACTGAGGTGCGAAAGCGTGGGGGAGCAAACAGGGATTAGATACCCTGGGTAGTCCACGCCGTAAACGATGTCAACTAGCCGTTGGGGAGCCTTGAGCTCTTAGTGGGCGCAGCTAAACGCATTAAA
>Aa_6285 HD4P06E04EH8RQ orig_bc=ACACAC new_bc=ACACAC bc_diffs=0
TGGGGAATATTGGACAATGGGCGAAAGCCTGATCCAGCCATGCCGCGTGTGTGAAGAAGGTCTTCGGATTGTAAAGCACTTTAAGTTGGGAGGAAGGGCCGTTACCTAATACGTGATGGTTTTGACGTTACCGACAGAATAAGCACCGGCTAACTCTGTGCCAGCAGCCGCGGTAATACAGAGGGTGCAAGCGTTAATCGGAATTACTGGGCGTAAAGCGCGCGTAGGTGGTTTGTTAAGTTGGATGTGAAATCCCCGGGCTCAACCTGGGAACTGCATTCAAAACTGACTGACTAGAGTATGGTAGAGGGTGGTGGAATTTCCTGTGTAGCGGTGAAATGCGTAGATATAGGAAGGAACACCAGTGGCGAAGGGCGACCACCTGGGACTGATACTGACACTGAGGTGCGAAAGCGTGGGGGAGCAAACAGGGATTAGATACCCTGGGTAGTCCACGCCGTAAACGATGTCAACTAGCCGTTGGGGAGCCTTGAGCTCTTAGTGGGCGCAGCTAAACGCATTAAA
>Aa_4914 HD4P06E04D5GNJ orig_bc=ACACAC new_bc=ACACAC bc_diffs=0
TGGGGAATATTGGACAATGGGCGAAAGCCTGATCCAGCCATGCCGCGTGTGTGAAGAAGGTCTTCGGATTGTAAAGCACTTTAAGTTGGGAGGAAGGGCCGTTACCTAATACGTGATGGTTTTGACGTTACCGACAGAATAAGCACCGGCTAACTCTGTGCCAGCAGCCGCGGTAATACAGAGGGTGCAAGCGTTAATCGGAATTACTGGGCGTAAAGCGCGCGTAGGTGGTTTGTTAAGTTGGATGTGAAATCCCCGGGCTCAACCTGGGAACTGCATTCAAAACTGACTGACTAGAGTATGGTAGAGGGTGGTGGAATTTCCTGTGTAGCGGTGAAATGCGTAGATATAGGAAGGAACACCAGTGGCGAAGGGCGACCACCTGGGACTGATACTGACACTGAGGTGCGAAAGCGTGGGGGAGCAAACAGGGATTAGATACCCTGGGTAGTCCACGCCGTAAACGATGTCAACTAGCCGTTGGGGAGCCTTGAGCTCTTAGTGGGCGCAGCTAAACGCATTAAA
>Aa_5997 HD4P06E04EEUOX orig_bc=ACACAC new_bc=ACACAC bc_diffs=0
TGGGGAATATTGGACAATGGGCGAAAGCCTGATCCAGCCATGCCGCGTGTGTGAAGAAGGTCTTCGGATTGTAAAGCACTTTAAGTTGGGAGGAAGGGCCGTTACCTAATACGTGATGGTTTTGACGTTACCGACAGAATAAGCACCGGCTAACTCTGTGCCAGCAGCCGCGGTAATACAGAGGGTGCAAGCGTTAATCGGAATTACTGGGCGTAAAGCGCGCGTAGGTGGTTTGTTAAGTTGGATGTGAAATCCCCGGGCTCAACCTGGGAACTGCATTCAAAACTGACTGACTAGAGTATGGTAGAGGGTGGTGGAATTTCCTGTGTAGCGGTGAAATGCGTAGATATAGGAAGGAACACCAGTGGCGAAGGGCGACCACCTGGGACTGATACTGACACTGAGGTGCGAAAGCGTGGGGGAGCAAACAGGGATTAGATACCCTGGGTAGTCCACGCCGTAAACGATGTCAACTAGCCGTTGGGGAGCCTTGAGCTCTTAGTGGGCGCAGCTAAACGCATTAAA
>Aa_7275 HD4P06E04EO576 orig_bc=ACACAC new_bc=ACACAC bc_diffs=0
TGGGGAATATTGGACAATGGGCGAAAGCCTGATCCAGCCATGCCGCGTGTGTGAAGAAGGTCTTCGGATTGTAAAGCACTTTAAGTTGGGAGGAAGGGCCGTTACCTAATACGTGATGGTTTTGACGTTACCGACAGAATAAGCACCGGCTAACTCTGTGCCAGCAGCCGCGGTAATACAGAGGGTGCAAGCGTTAATCGGAATTACTGGGCGTAAAGCGCGCGTAGGTGGTTTGTTAAGTTGGATGTGAAATCCCCGGGCTCAACCTGGGAACTGCATTCAAAACTGACTGACTAGAGTATGGTAGAGGGTGGTGGAATTTCCTGTGTAGCGGTGAAATGCGTAGATATAGGAAGGAACACCAGTGGCGAAGGGCGACCACCTGGGACTGATACTGACACTGAGGTGCGAAAGCGTGGGGGAGCAAACAGGGATTAGATACCCTGGGTAGTCCACGCCGTAAACGATGTCAACTAGCCGTTGGGGAGCCTTGAGCTCTTAGTGGGCGCAGCTAAACGCATTAAA
>Aa_8254 HD4P06E04EV8YW orig_bc=ACACAC new_bc=ACACAC bc_diffs=0
TGGGGAATATTGGACAATGGGCGAAAGCCTGATCCAGCCATGCCGCGTGTGTGAAGAAGGTCTTCGGATTGTAAAGCACTTTAAGTTGGGAGGAAGGGCCGTTACCTAATACGTGATGGTTTTGACGTTACCGACAGAATAAGCACCGGCTAACTCTGTGCCAGCAGCCGCGGTAATACAGAGGGTGCAAGCGTTAATCGGAATTACTGGGCGTAAAGCGCGCGTAGGTGGTTTGTTAAGTTGGATGTGAAATCCCCGGGCTCAACCTGGGAACTGCATTCAAAACTGACTGACTAGAGTATGGTAGAGGGTGGTGGAATTTCCTGTGTAGCGGTGAAATGCGTAGATATAGGAAGGAACACCAGTGGCGAAGGGCGACCACCTGGGACTGATACTGACACTGAGGTGCGAAAGCGTGGGGGAGCAAACAGGGATTAGATACCCTGGGTAGTCCACGCCGTAAACGATGTCAACTAGCCGTTGGGGAGCCTTGAGCTCTTAGTGGGCGCAGCTAAACGCATTAAA
>Aa_8265 HD4P06E04EVBDQ orig_bc=ACACAC new_bc=ACACAC bc_diffs=0
TGGGGAATATTGGACAATGGGCGAAAGCCTGATCCAGCCATGCCGCGTGTGTGAAGAAGGTCTTCGGATTGTAAAGCACTTTAAGTTGGGAGGAAGGGCCGTTACCTAATACGTGATGGTTTTGACGTTACCGACAGAATAAGCACCGGCTAACTCTGTGCCAGCAGCCGCGGTAATACAGAGGGTGCAAGCGTTAATCGGAATTACTGGGCGTAAAGCGCGCGTAGGTGGTTTGTTAAGTTGGATGTGAAATCCCCGGGCTCAACCTGGGAACTGCATTCAAAACTGACTGACTAGAGTATGGTAGAGGGTGGTGGAATTTCCTGTGTAGCGGTGAAATGCGTAGATATAGGAAGGAACACCAGTGGCGAAGGGCGACCACCTGGGACTGATACTGACACTGAGGTGCGAAAGCGTGGGGGAGCAAACAGGGATTAGATACCCTGGGTAGTCCACGCCGTAAACGATGTCAACTAGCCGTTGGGGAGCCTTGAGCTCTTAGTGGGCGCAGCTAAACGCATTAAA
>Aa_6540 HD4P06E04EJ13S orig_bc=ACACAC new_bc=ACACAC bc_diffs=0
TGGGGAATATTGGACAATGGGCGAAAGCCTGATCCAGCCATGCCGCGTGTGTGAAGAAGGTCTTCGGATTGTAAAGCACTTTAAGTTGGGAGGAAGGGCCGTTACCTAATACGTGATGGTTTTGACGTTACCGACAGAATAAGCACCGGCTAACTCTGTGCCAGCAGCCGCGGTAATACAGAGGGTGCAAGCGTTAATCGGAATTACTGGGCGTAAAGCGCGCGTAGGTGGTTTGTTAAGTTGGATGTGAAATCCCCGGGCTCAACCTGGGAACTGCATTCAAAACTGACTGACTAGAGTATGGTAGAGGGTGGTGGAATTTCCTGTGTAGCGGTGAAATGCGTAGATATAGGAAGGAACACCAGTGGCGAAGGGCGACCACCTGGGACTGATACTGACACTGAGGTGCGAAAGCGTGGGGGAGCAAACAGGGATTAGATACCCTGGGTAGTCCACGCCGTAAACGATGTCAACTAGCCGTTGGGGAGCCTTGAGCTCTTAGTGGGCGCAGCTAAACGCATTAAA
>Aa_4745 HD4P06E04D3WLP orig_bc=ACACAC new_bc=ACACAC bc_diffs=0
TGGGGAATATTGGACAATGGGCGAAAGCCTGATCCAGCCATGCCGCGTGTGTGAAGAAGGTCTTCGGATTGTAAAGCACTTTAAGTTGGGAGGAAGGGCCGTTACCTAATACGTGATGGTTTTGACGTTACCGACAGAATAAGCACCGGCTAACTCTGTGCCAGCAGCCGCGGTAATACAGAGGGTGCAAGCGTTAATCGGAATTACTGGGCGTAAAGCGCGCGTAGGTGGTTTGTTAAGTTGGATGTGAAATCCCCGGGCTCAACCTGGGAACTGCATTCAAAACTGACTGACTAGAGTATGGTAGAGGGTGGTGGAATTTCCTGTGTAGCGGTGAAATGCGTAGATATAGGAAGGAACACCAGTGGCGAAGGGCGACCACCTGGGACTGATACTGACACTGAGGTGCGAAAGCGTGGGGGAGCAAACAGGGATTAGATACCCTGGGTAGTCCACGCCGTAAACGATGTCAACTAGCCGTTGGGGAGCCTTGAGCTCTTAGTGGGCGCAGCTAAACGCATTAAA
>Aa_7907 HD4P06E04ESHML orig_bc=ACACAC new_bc=ACACAC bc_diffs=0
TGGGGAATATTGGACAATGGGCGAAAGCCTGATCCAGCCATGCCGCGTGTGTGAAGAAGGTCTTCGGATTGTAAAGCACTTTAAGTTGGGAGGAAGGGCCGTTACCTAATACGTGATGGTTTTGACGTTACCGACAGAATAAGCACCGGCTAACTCTGTGCCAGCAGCCGCGGTAATACAGAGGGTGCAAGCGTTAATCGGAATTACTGGGCGTAAAGCGCGCGTAGGTGGTTTGTTAAGTTGGATGTGAAATCCCCGGGCTCAACCTGGGAACTGCATTCAAAACTGACTGACTAGAGTATGGTAGAGGGTGGTGGAATTTCCTGTGTAGCGGTGAAATGCGTAGATATAGGAAGGAACACCAGTGGCGAAGGGCGACCACCTGGGACTGATACTGACACTGAGGTGCGAAAGCGTGGGGGAGCAAACAGGGATTAGATACCCTGGGTAGTCCACGCCGTAAACGATGTCAACTAGCCGTTGGGGAGCCTTGAGCTCTTAGTGGGCGCAGCTAAACGCATTAAA
>Aa_5145 HD4P06E04D7K4J orig_bc=ACACAC new_bc=ACACAC bc_diffs=0
TGGGGAATATTGGACAATGGGCGAAAGCCTGATCCAGCCATGCCGCGTGTGTGAAGAAGGTCTTCGGATTGTAAAGCACTTTAAGTTGGGAGGAAGGGCCGTTACCTAATACGTGATGGTTTTGACGTTACCGACAGAATAAGCACCGGCTAACTCTGTGCCAGCAGCCGCGGTAATACAGAGGGTGCAAGCGTTAATCGGAATTACTGGGCGTAAAGCGCGCGTAGGTGGTTTGTTAAGTTGGATGTGAAATCCCCGGGCTCAACCTGGGAACTGCATTCAAAACTGACTGACTAGAGTATGGTAGAGGGTGGTGGAATTTCCTGTGTAGCGGTGAAATGCGTAGATATAGGAAGGAACACCAGTGGCGAAGGGCGACCACCTGGGACTGATACTGACACTGAGGTGCGAAAGCGTGGGGGAGCAAACAGGGATTAGATACCCTGGGTAGTCCACGCCGTAAACGATGTCAACTAGCCGTTGGGGAGCCTTGAGCTCTTAGTGGGCGCAGCTAAACGCATTAAA
>Aa_5461 HD4P06E04EACHY orig_bc=ACACAC new_bc=ACACAC bc_diffs=0
TGGGGAATATTGGACAATGGGCGAAAGCCTGATCCAGCCATGCCGCGTGTGTGAAGAAGGTCTTCGGATTGTAAAGCACTTTAAGTTGGGAGGAAGGGCCGTTACCTAATACGTGATGGTTTTGACGTTACCGACAGAATAAGCACCGGCTAACTCTGTGCCAGCAGCCGCGGTAATACAGAGGGTGCAAGCGTTAATCGGAATTACTGGGCGTAAAGCGCGCGTAGGTGGTTTGTTAAGTTGGATGTGAAATCCCCGGGCTCAACCTGGGAACTGCATTCAAAACTGACTGACTAGAGTATGGTAGAGGGTGGTGGAATTTCCTGTGTAGCGGTGAAATGCGTAGATATAGGAAGGAACACCAGTGGCGAAGGGCGACCACCTGGGACTGATACTGACACTGAGGTGCGAAAGCGTGGGGGAGCAAACAGGGATTAGATACCCTGGGTAGTCCACGCCGTAAACGATGTCAACTAGCCGTTGGGGAGCCTTGAGCTCTTAGTGGGCGCAGCTAAACGCATTAAA
>Aa_7752 HD4P06E04ERFN4 orig_bc=ACACAC new_bc=ACACAC bc_diffs=0
TGGGGAATATTGGACAATGGGCGAAAGCCTGATCCAGCCATGCCGCGTGTGTGAAGAAGGTCTTCGGATTGTAAAGCACTTTAAGTTGGGAGGAAGGGCCGTTACCTAATACGTGATGGTTTTGACGTTACCGACAGAATAAGCACCGGCTAACTCTGTGCCAGCAGCCGCGGTAATACAGAGGGTGCAAGCGTTAATCGGAATTACTGGGCGTAAAGCGCGCGTAGGTGGTTTGTTAAGTTGGATGTGAAATCCCCGGGCTCAACCTGGGAACTGCATTCAAAACTGACTGACTAGAGTATGGTAGAGGGTGGTGGAATTTCCTGTGTAGCGGTGAAATGCGTAGATATAGGAAGGAACACCAGTGGCGAAGGGCGACCACCTGGGACTGATACTGACACTGAGGTGCGAAAGCGTGGGGGAGCAAACAGGGATTAGATACCCTGGGTAGTCCACGCCGTAAACGATGTCAACTAGCCGTTGGGGAGCCTTGAGCTCTTAGTGGGCGCAGCTAAACGCATTAAA
>Aa_6544 HD4P06E04EJ2EN orig_bc=ACACAC new_bc=ACACAC bc_diffs=0
TGGGGAATATTGGACAATGGGCGAAAGCCTGATCCAGCCATGCCGCGTGTGTGAAGAAGGTCTTCGGATTGTAAAGCACTTTAAGTTGGGAGGAAGGGCCGTTACCTAATACGTGATGGTTTTGACGTTACCGACAGAATAAGCACCGGCTAACTCTGTGCCAGCAGCCGCGGTAATACAGAGGGTGCAAGCGTTAATCGGAATTACTGGGCGTAAAGCGCGCGTAGGTGGTTTGTTAAGTTGGATGTGAAATCCCCGGGCTCAACCTGGGAACTGCATTCAAAACTGACTGACTAGAGTATGGTAGAGGGTGGTGGAATTTCCTGTGTAGCGGTGAAATGCGTAGATATAGGAAGGAACACCAGTGGCGAAGGGCGACCACCTGGGACTGATACTGACACTGAGGTGCGAAAGCGTGGGGGAGCAAACAGGGATTAGATACCCTGGGTAGTCCACGCCGTAAACGATGTCAACTAGCCGTTGGGGAGCCTTGAGCTCTTAGTGGGCGCAGCTAAACGCATTAAA
>Aa_7438 HD4P06E04EPDOS orig_bc=ACACAC new_bc=ACACAC bc_diffs=0
TGGGGAATATTGGACAATGGGCGAAAGCCTGATCCAGCCATGCCGCGTGTGTGAAGAAGGTCTTCGGATTGTAAAGCACTTTAAGTTGGGAGGAAGGGCCGTTACCTAATACGTGATGGTTTTGACGTTACCGACAGAATAAGCACCGGCTAACTCTGTGCCAGCAGCCGCGGTAATACAGAGGGTGCAAGCGTTAATCGGAATTACTGGGCGTAAAGCGCGCGTAGGTGGTTTGTTAAGTTGGATGTGAAATCCCCGGGCTCAACCTGGGAACTGCATTCAAAACTGACTGACTAGAGTATGGTAGAGGGTGGTGGAATTTCCTGTGTAGCGGTGAAATGCGTAGATATAGGAAGGAACACCAGTGGCGAAGGGCGACCACCTGGGACTGATACTGACACTGAGGTGCGAAAGCGTGGGGGAGCAAACAGGGATTAGATACCCTGGGTAGTCCACGCCGTAAACGATGTCAACTAGCCGTTGGGGAGCCTTGAGCTCTTAGTGGGCGCAGCTAAACGCATTAAA
>Aa_6792 HD4P06E04EKSZ7 orig_bc=ACACAC new_bc=ACACAC bc_diffs=0
TGGGGAATATTGGACAATGGGCGAAAGCCTGATCCAGCCATGCCGCGTGTGTGAAGAAGGTCTTCGGATTGTAAAGCACTTTAAGTTGGGAGGAAGGGCCGTTACCTAATACGTGATGGTTTTGACGTTACCGACAGAATAAGCACCGGCTAACTCTGTGCCAGCAGCCGCGGTAATACAGAGGGTGCAAGCGTTAATCGGAATTACTGGGCGTAAAGCGCGCGTAGGTGGTTTGTTAAGTTGGATGTGAAATCCCCGGGCTCAACCTGGGAACTGCATTCAAAACTGACTGACTAGAGTATGGTAGAGGGTGGTGGAATTTCCTGTGTAGCGGTGAAATGCGTAGATATAGGAAGGAACACCAGTGGCGAAGGGCGACCACCTGGGACTGATACTGACACTGAGGTGCGAAAGCGTGGGGGAGCAAACAGGGATTAGATACCCTGGGTAGTCCACGCCGTAAACGATGTCAACTAGCCGTTGGGGAGCCTTGAGCTCTTAGTGGGCGCAGCTAAACGCATTAAA
>Aa_7747 HD4P06E04ERF0W orig_bc=ACACAC new_bc=ACACAC bc_diffs=0
TGGGGAATATTGGACAATGGGCGAAAGCCTGATCCAGCCATGCCGCGTGTGTGAAGAAGGTCTTCGGATTGTAAAGCACTTTAAGTTGGGAGGAAGGGCCGTTACCTAATACGTGATGGTTTTGACGTTACCGACAGAATAAGCACCGGCTAACTCTGTGCCAGCAGCCGCGGTAATACAGAGGGTGCAAGCGTTAATCGGAATTACTGGGCGTAAAGCGCGCGTAGGTGGTTTGTTAAGTTGGATGTGAAATCCCCGGGCTCAACCTGGGAACTGCATTCAAAACTGACTGACTAGAGTATGGTAGAGGGTGGTGGAATTTCCTGTGTAGCGGTGAAATGCGTAGATATAGGAAGGAACACCAGTGGCGAAGGGCGACCACCTGGGACTGATACTGACACTGAGGTGCGAAAGCGTGGGGGAGCAAACAGGGATTAGATACCCTGGGTAGTCCACGCCGTAAACGATGTCAACTAGCCGTTGGGGAGCCTTGAGCTCTTAGTGGGCGCAGCTAAACGCATTAAA
>Aa_4927 HD4P06E04D5M9Y orig_bc=ACACAC new_bc=ACACAC bc_diffs=0
TGGGGAATATTGGACAATGGGCGAAAGCCTGATCCAGCCATGCCGCGTGTGTGAAGAAGGTCTTCGGATTGTAAAGCACTTTAAGTTGGGAGGAAGGGCCGTTACCTAATACGTGATGGTTTTGACGTTACCGACAGAATAAGCACCGGCTAACTCTGTGCCAGCAGCCGCGGTAATACAGAGGGTGCAAGCGTTAATCGGAATTACTGGGCGTAAAGCGCGCGTAGGTGGTTTGTTAAGTTGGATGTGAAATCCCCGGGCTCAACCTGGGAACTGCATTCAAAACTGACTGACTAGAGTATGGTAGAGGGTGGTGGAATTTCCTGTGTAGCGGTGAAATGCGTAGATATAGGAAGGAACACCAGTGGCGAAGGGCGACCACCTGGGACTGATACTGACACTGAGGTGCGAAAGCGTGGGGGAGCAAACAGGGATTAGATACCCTGGGTAGTCCACGCCGTAAACGATGTCAACTAGCCGTTGGGGAGCCTTGAGCTCTTAGTGGGCGCAGCTAAACGCATTAAA
>Aa_6326 HD4P06E04EHKS9 orig_bc=ACACAC new_bc=ACACAC bc_diffs=0
TGGGGAATATTGGACAATGGGCGAAAGCCTGATCCAGCCATGCCGCGTGTGTGAAGAAGGTCTTCGGATTGTAAAGCACTTTAAGTTGGGAGGAAGGGCCGTTACCTAATACGTGATGGTTTTGACGTTACCGACAGAATAAGCACCGGCTAACTCTGTGCCAGCAGCCGCGGTAATACAGAGGGTGCAAGCGTTAATCGGAATTACTGGGCGTAAAGCGCGCGTAGGTGGTTTGTTAAGTTGGATGTGAAATCCCCGGGCTCAACCTGGGAACTGCATTCAAAACTGACTGACTAGAGTATGGTAGAGGGTGGTGGAATTTCCTGTGTAGCGGTGAAATGCGTAGATATAGGAAGGAACACCAGTGGCGAAGGGCGACCACCTGGGACTGATACTGACACTGAGGTGCGAAAGCGTGGGGGAGCAAACAGGGATTAGATACCCTGGGTAGTCCACGCCGTAAACGATGTCAACTAGCCGTTGGGGAGCCTTGAGCTCTTAGTGGGCGCAGCTAAACGCATTAAA
>Aa_6577 HD4P06E04EJA3R orig_bc=ACACAC new_bc=ACACAC bc_diffs=0
TGGGGAATATTGGACAATGGGCGAAAGCCTGATCCAGCCATGCCGCGTGTGTGAAGAAGGTCTTCGGATTGTAAAGCACTTTAAGTTGGGAGGAAGGGCCGTTACCTAATACGTGATGGTTTTGACGTTACCGACAGAATAAGCACCGGCTAACTCTGTGCCAGCAGCCGCGGTAATACAGAGGGTGCAAGCGTTAATCGGAATTACTGGGCGTAAAGCGCGCGTAGGTGGTTTGTTAAGTTGGATGTGAAATCCCCGGGCTCAACCTGGGAACTGCATTCAAAACTGACTGACTAGAGTATGGTAGAGGGTGGTGGAATTTCCTGTGTAGCGGTGAAATGCGTAGATATAGGAAGGAACACCAGTGGCGAAGGGCGACCACCTGGGACTGATACTGACACTGAGGTGCGAAAGCGTGGGGGAGCAAACAGGGATTAGATACCCTGGGTAGTCCACGCCGTAAACGATGTCAACTAGCCGTTGGGGAGCCTTGAGCTCTTAGTGGGCGCAGCTAAACGCATTAAA
>Aa_7034 HD4P06E04EMJKV orig_bc=ACACAC new_bc=ACACAC bc_diffs=0
TGGGGAATATTGGACAATGGGCGAAAGCCTGATCCAGCCATGCCGCGTGTGTGAAGAAGGTCTTCGGATTGTAAAGCACTTTAAGTTGGGAGGAAGGGCCGTTACCTAATACGTGATGGTTTTGACGTTACCGACAGAATAAGCACCGGCTAACTCTGTGCCAGCAGCCGCGGTAATACAGAGGGTGCAAGCGTTAATCGGAATTACTGGGCGTAAAGCGCGCGTAGGTGGTTTGTTAAGTTGGATGTGAAATCCCCGGGCTCAACCTGGGAACTGCATTCAAAACTGACTGACTAGAGTATGGTAGAGGGTGGTGGAATTTCCTGTGTAGCGGTGAAATGCGTAGATATAGGAAGGAACACCAGTGGCGAAGGGCGACCACCTGGGACTGATACTGACACTGAGGTGCGAAAGCGTGGGGGAGCAAACAGGGATTAGATACCCTGGGTAGTCCACGCCGTAAACGATGTCAACTAGCCGTTGGGGAGCCTTGAGCTCTTAGTGGGCGCAGCTAAACGCATTAAA
>Aa_6364 HD4P06E04EHUJZ orig_bc=ACACAC new_bc=ACACAC bc_diffs=0
TGGGGAATATTGGACAATGGGCGAAAGCCTGATCCAGCCATGCCGCGTGTGTGAAGAAGGTCTTCGGATTGTAAAGCACTTTAAGTTGGGAGGAAGGGCCGTTACCTAATACGTGATGGTTTTGACGTTACCGACAGAATAAGCACCGGCTAACTCTGTGCCAGCAGCCGCGGTAATACAGAGGGTGCAAGCGTTAATCGGAATTACTGGGCGTAAAGCGCGCGTAGGTGGTTTGTTAAGTTGGATGTGAAATCCCCGGGCTCAACCTGGGAACTGCATTCAAAACTGACTGACTAGAGTATGGTAGAGGGTGGTGGAATTTCCTGTGTAGCGGTGAAATGCGTAGATATAGGAAGGAACACCAGTGGCGAAGGGCGACCACCTGGGACTGATACTGACACTGAGGTGCGAAAGCGTGGGGGAGCAAACAGGGATTAGATACCCTGGGTAGTCCACGCCGTAAACGATGTCAACTAGCCGTTGGGGAGCCTTGAGCTCTTAGTGGGCGCAGCTAAACGCATTAAA
>Aa_6376 HD4P06E04EHYT2 orig_bc=ACACAC new_bc=ACACAC bc_diffs=0
TGGGGAATATTGGACAATGGGCGAAAGCCTGATCCAGCCATGCCGCGTGTGTGAAGAAGGTCTTCGGATTGTAAAGCACTTTAAGTTGGGAGGAAGGGCCGTTACCTAATACGTGATGGTTTTGACGTTACCGACAGAATAAGCACCGGCTAACTCTGTGCCAGCAGCCGCGGTAATACAGAGGGTGCAAGCGTTAATCGGAATTACTGGGCGTAAAGCGCGCGTAGGTGGTTTGTTAAGTTGGATGTGAAATCCCCGGGCTCAACCTGGGAACTGCATTCAAAACTGACTGACTAGAGTATGGTAGAGGGTGGTGGAATTTCCTGTGTAGCGGTGAAATGCGTAGATATAGGAAGGAACACCAGTGGCGAAGGGCGACCACCTGGGACTGATACTGACACTGAGGTGCGAAAGCGTGGGGGAGCAAACAGGGATTAGATACCCTGGGTAGTCCACGCCGTAAACGATGTCAACTAGCCGTTGGGGAGCCTTGAGCTCTTAGTGGGCGCAGCTAAACGCATTAAA
>Aa_5421 HD4P06E04D9YRP orig_bc=ACACAC new_bc=ACACAC bc_diffs=0
TGGGGAATATTGGACAATGGGCGAAAGCCTGATCCAGCCATGCCGCGTGTGTGAAGAAGGTCTTCGGATTGTAAAGCACTTTAAGTTGGGAGGAAGGGCCGTTACCTAATACGTGATGGTTTTGACGTTACCGACAGAATAAGCACCGGCTAACTCTGTGCCAGCAGCCGCGGTAATACAGAGGGTGCAAGCGTTAATCGGAATTACTGGGCGTAAAGCGCGCGTAGGTGGTTTGTTAAGTTGGATGTGAAATCCCCGGGCTCAACCTGGGAACTGCATTCAAAACTGACTGACTAGAGTATGGTAGAGGGTGGTGGAATTTCCTGTGTAGCGGTGAAATGCGTAGATATAGGAAGGAACACCAGTGGCGAAGGGCGACCACCTGGGACTGATACTGACACTGAGGTGCGAAAGCGTGGGGGAGCAAACAGGGATTAGATACCCTGGGTAGTCCACGCCGTAAACGATGTCAACTAGCCGTTGGGGAGCCTTGAGCTCTTAGTGGGCGCAGCTAAACGCATTAAA
>Aa_5072 HD4P06E04D6X9E orig_bc=ACACAC new_bc=ACACAC bc_diffs=0
TGGGGAATATTGGACAATGGGCGAAAGCCTGATCCAGCCATGCCGCGTGTGTGAAGAAGGTCTTCGGATTGTAAAGCACTTTAAGTTGGGAGGAAGGGCCGTTACCTAATACGTGATGGTTTTGACGTTACCGACAGAATAAGCACCGGCTAACTCTGTGCCAGCAGCCGCGGTAATACAGAGGGTGCAAGCGTTAATCGGAATTACTGGGCGTAAAGCGCGCGTAGGTGGTTTGTTAAGTTGGATGTGAAATCCCCGGGCTCAACCTGGGAACTGCATTCAAAACTGACTGACTAGAGTATGGTAGAGGGTGGTGGAATTTCCTGTGTAGCGGTGAAATGCGTAGATATAGGAAGGAACACCAGTGGCGAAGGGCGACCACCTGGGACTGATACTGACACTGAGGTGCGAAAGCGTGGGGGAGCAAACAGGGATTAGATACCCTGGGTAGTCCACGCCGTAAACGATGTCAACTAGCCGTTGGGGAGCCTTGAGCTCTTAGTGGGCGCAGCTAAACGCATTAAA
>Aa_5723 HD4P06E04ECMWQ orig_bc=ACACAC new_bc=ACACAC bc_diffs=0
TGGGGAATATTGGACAATGGGCGAAAGCCTGATCCAGCCATGCCGCGTGTGTGAAGAAGGTCTTCGGATTGTAAAGCACTTTAAGTTGGGAGGAAGGGCCGTTACCTAATACGTGATGGTTTTGACGTTACCGACAGAATAAGCACCGGCTAACTCTGTGCCAGCAGCCGCGGTAATACAGAGGGTGCAAGCGTTAATCGGAATTACTGGGCGTAAAGCGCGCGTAGGTGGTTTGTTAAGTTGGATGTGAAATCCCCGGGCTCAACCTGGGAACTGCATTCAAAACTGACTGACTAGAGTATGGTAGAGGGTGGTGGAATTTCCTGTGTAGCGGTGAAATGCGTAGATATAGGAAGGAACACCAGTGGCGAAGGGCGACCACCTGGGACTGATACTGACACTGAGGTGCGAAAGCGTGGGGGAGCAAACAGGGATTAGATACCCTGGGTAGTCCACGCCGTAAACGATGTCAACTAGCCGTTGGGGAGCCTTGAGCTCTTAGTGGGCGCAGCTAAACGCATTAAA
>Aa_6479 HD4P06E04EINE2 orig_bc=ACACAC new_bc=ACACAC bc_diffs=0
TGGGGAATATTGGACAATGGGCGAAAGCCTGATCCAGCCATGCCGCGTGTGTGAAGAAGGTCTTCGGATTGTAAAGCACTTTAAGTTGGGAGGAAGGGCCGTTACCTAATACGTGATGGTTTTGACGTTACCGACAGAATAAGCACCGGCTAACTCTGTGCCAGCAGCCGCGGTAATACAGAGGGTGCAAGCGTTAATCGGAATTACTGGGCGTAAAGCGCGCGTAGGTGGTTTGTTAAGTTGGATGTGAAATCCCCGGGCTCAACCTGGGAACTGCATTCAAAACTGACTGACTAGAGTATGGTAGAGGGTGGTGGAATTTCCTGTGTAGCGGTGAAATGCGTAGATATAGGAAGGAACACCAGTGGCGAAGGGCGACCACCTGGGACTGATACTGACACTGAGGTGCGAAAGCGTGGGGGAGCAAACAGGGATTAGATACCCTGGGTAGTCCACGCCGTAAACGATGTCAACTAGCCGTTGGGGAGCCTTGAGCTCTTAGTGGGCGCAGCTAAACGCATTAAA
>Aa_7334 HD4P06E04EOJZQ orig_bc=ACACAC new_bc=ACACAC bc_diffs=0
TGGGGAATATTGGACAATGGGCGAAAGCCTGATCCAGCCATGCCGCGTGTGTGAAGAAGGTCTTCGGATTGTAAAGCACTTTAAGTTGGGAGGAAGGGCCGTTACCTAATACGTGATGGTTTTGACGTTACCGACAGAATAAGCACCGGCTAACTCTGTGCCAGCAGCCGCGGTAATACAGAGGGTGCAAGCGTTAATCGGAATTACTGGGCGTAAAGCGCGCGTAGGTGGTTTGTTAAGTTGGATGTGAAATCCCCGGGCTCAACCTGGGAACTGCATTCAAAACTGACTGACTAGAGTATGGTAGAGGGTGGTGGAATTTCCTGTGTAGCGGTGAAATGCGTAGATATAGGAAGGAACACCAGTGGCGAAGGGCGACCACCTGGGACTGATACTGACACTGAGGTGCGAAAGCGTGGGGGAGCAAACAGGGATTAGATACCCTGGGTAGTCCACGCCGTAAACGATGTCAACTAGCCGTTGGGGAGCCTTGAGCTCTTAGTGGGCGCAGCTAAACGCATTAAA
>Aa_7927 HD4P06E04ESNI2 orig_bc=ACACAC new_bc=ACACAC bc_diffs=0
TGGGGAATATTGGACAATGGGCGAAAGCCTGATCCAGCCATGCCGCGTGTGTGAAGAAGGTCTTCGGATTGTAAAGCACTTTAAGTTGGGAGGAAGGGCCGTTACCTAATACGTGATGGTTTTGACGTTACCGACAGAATAAGCACCGGCTAACTCTGTGCCAGCAGCCGCGGTAATACAGAGGGTGCAAGCGTTAATCGGAATTACTGGGCGTAAAGCGCGCGTAGGTGGTTTGTTAAGTTGGATGTGAAATCCCCGGGCTCAACCTGGGAACTGCATTCAAAACTGACTGACTAGAGTATGGTAGAGGGTGGTGGAATTTCCTGTGTAGCGGTGAAATGCGTAGATATAGGAAGGAACACCAGTGGCGAAGGGCGACCACCTGGGACTGATACTGACACTGAGGTGCGAAAGCGTGGGGGAGCAAACAGGGATTAGATACCCTGGGTAGTCCACGCCGTAAACGATGTCAACTAGCCGTTGGGGAGCCTTGAGCTCTTAGTGGGCGCAGCTAAACGCATTAAA
>Aa_5150 HD4P06E04D7NEA orig_bc=ACACAC new_bc=ACACAC bc_diffs=0
TGGGGAATATTGGACAATGGGCGAAAGCCTGATCCAGCCATGCCGCGTGTGTGAAGAAGGTCTTCGGATTGTAAAGCACTTTAAGTTGGGAGGAAGGGCCGTTACCTAATACGTGATGGTTTTGACGTTACCGACAGAATAAGCACCGGCTAACTCTGTGCCAGCAGCCGCGGTAATACAGAGGGTGCAAGCGTTAATCGGAATTACTGGGCGTAAAGCGCGCGTAGGTGGTTTGTTAAGTTGGATGTGAAATCCCCGGGCTCAACCTGGGAACTGCATTCAAAACTGACTGACTAGAGTATGGTAGAGGGTGGTGGAATTTCCTGTGTAGCGGTGAAATGCGTAGATATAGGAAGGAACACCAGTGGCGAAGGGCGACCACCTGGGACTGATACTGACACTGAGGTGCGAAAGCGTGGGGGAGCAAACAGGGATTAGATACCCTGGGTAGTCCACGCCGTAAACGATGTCAACTAGCCGTTGGGGAGCCTTGAGCTCTTAGTGGGCGCAGCTAAACGCATTAAA
>Aa_7679 HD4P06E04ER0GI orig_bc=ACACAC new_bc=ACACAC bc_diffs=0
TGGGGAATATTGGACAATGGGCGAAAGCCTGATCCAGCCATGCCGCGTGTGTGAAGAAGGTCTTCGGATTGTAAAGCACTTTAAGTTGGGAGGAAGGGCCGTTACCTAATACGTGATGGTTTTGACGTTACCGACAGAATAAGCACCGGCTAACTCTGTGCCAGCAGCCGCGGTAATACAGAGGGTGCAAGCGTTAATCGGAATTACTGGGCGTAAAGCGCGCGTAGGTGGTTTGTTAAGTTGGATGTGAAATCCCCGGGCTCAACCTGGGAACTGCATTCAAAACTGACTGACTAGAGTATGGTAGAGGGTGGTGGAATTTCCTGTGTAGCGGTGAAATGCGTAGATATAGGAAGGAACACCAGTGGCGAAGGGCGACCACCTGGGACTGATACTGACACTGAGGTGCGAAAGCGTGGGGGAGCAAACAGGGATTAGATACCCTGGGTAGTCCACGCCGTAAACGATGTCAACTAGCCGTTGGGGAGCCTTGAGCTCTTAGTGGGCGCAGCTAAACGCATTAAA
>Aa_6615 HD4P06E04EJKVU orig_bc=ACACAC new_bc=ACACAC bc_diffs=0
TGGGGAATATTGGACAATGGGCGAAAGCCTGATCCAGCCATGCCGCGTGTGTGAAGAAGGTCTTCGGATTGTAAAGCACTTTAAGTTGGGAGGAAGGGCCGTTACCTAATACGTGATGGTTTTGACGTTACCGACAGAATAAGCACCGGCTAACTCTGTGCCAGCAGCCGCGGTAATACAGAGGGTGCAAGCGTTAATCGGAATTACTGGGCGTAAAGCGCGCGTAGGTGGTTTGTTAAGTTGGATGTGAAATCCCCGGGCTCAACCTGGGAACTGCATTCAAAACTGACTGACTAGAGTATGGTAGAGGGTGGTGGAATTTCCTGTGTAGCGGTGAAATGCGTAGATATAGGAAGGAACACCAGTGGCGAAGGGCGACCACCTGGGACTGATACTGACACTGAGGTGCGAAAGCGTGGGGGAGCAAACAGGGATTAGATACCCTGGGTAGTCCACGCCGTAAACGATGTCAACTAGCCGTTGGGGAGCCTTGAGCTCTTAGTGGGCGCAGCTAAACGCATTAAA
>Aa_7462 HD4P06E04EPKA0 orig_bc=ACACAC new_bc=ACACAC bc_diffs=0
TGGGGAATATTGGACAATGGGCGAAAGCCTGATCCAGCCATGCCGCGTGTGTGAAGAAGGTCTTCGGATTGTAAAGCACTTTAAGTTGGGAGGAAGGGCCGTTACCTAATACGTGATGGTTTTGACGTTACCGACAGAATAAGCACCGGCTAACTCTGTGCCAGCAGCCGCGGTAATACAGAGGGTGCAAGCGTTAATCGGAATTACTGGGCGTAAAGCGCGCGTAGGTGGTTTGTTAAGTTGGATGTGAAATCCCCGGGCTCAACCTGGGAACTGCATTCAAAACTGACTGACTAGAGTATGGTAGAGGGTGGTGGAATTTCCTGTGTAGCGGTGAAATGCGTAGATATAGGAAGGAACACCAGTGGCGAAGGGCGACCACCTGGGACTGATACTGACACTGAGGTGCGAAAGCGTGGGGGAGCAAACAGGGATTAGATACCCTGGGTAGTCCACGCCGTAAACGATGTCAACTAGCCGTTGGGGAGCCTTGAGCTCTTAGTGGGCGCAGCTAAACGCATTAAA
>Aa_8057 HD4P06E04ETOW0 orig_bc=ACACAC new_bc=ACACAC bc_diffs=0
TGGGGAATATTGGACAATGGGCGAAAGCCTGATCCAGCCATGCCGCGTGTGTGAAGAAGGTCTTCGGATTGTAAAGCACTTTAAGTTGGGAGGAAGGGCCGTTACCTAATACGTGATGGTTTTGACGTTACCGACAGAATAAGCACCGGCTAACTCTGTGCCAGCAGCCGCGGTAATACAGAGGGTGCAAGCGTTAATCGGAATTACTGGGCGTAAAGCGCGCGTAGGTGGTTTGTTAAGTTGGATGTGAAATCCCCGGGCTCAACCTGGGAACTGCATTCAAAACTGACTGACTAGAGTATGGTAGAGGGTGGTGGAATTTCCTGTGTAGCGGTGAAATGCGTAGATATAGGAAGGAACACCAGTGGCGAAGGGCGACCACCTGGGACTGATACTGACACTGAGGTGCGAAAGCGTGGGGGAGCAAACAGGGATTAGATACCCTGGGTAGTCCACGCCGTAAACGATGTCAACTAGCCGTTGGGGAGCCTTGAGCTCTTAGTGGGCGCAGCTAAACGCATTAAA
>Aa_5213 HD4P06E04D8507 orig_bc=ACACAC new_bc=ACACAC bc_diffs=0
TGGGGAATATTGGACAATGGGCGAAAGCCTGATCCAGCCATGCCGCGTGTGTGAAGAAGGTCTTCGGATTGTAAAGCACTTTAAGTTGGGAGGAAGGGCCGTTACCTAATACGTGATGGTTTTGACGTTACCGACAGAATAAGCACCGGCTAACTCTGTGCCAGCAGCCGCGGTAATACAGAGGGTGCAAGCGTTAATCGGAATTACTGGGCGTAAAGCGCGCGTAGGTGGTTTGTTAAGTTGGATGTGAAATCCCCGGGCTCAACCTGGGAACTGCATTCAAAACTGACTGACTAGAGTATGGTAGAGGGTGGTGGAATTTCCTGTGTAGCGGTGAAATGCGTAGATATAGGAAGGAACACCAGTGGCGAAGGGCGACCACCTGGGACTGATACTGACACTGAGGTGCGAAAGCGTGGGGGAGCAAACAGGGATTAGATACCCTGGGTAGTCCACGCCGTAAACGATGTCAACTAGCCGTTGGGGAGCCTTGAGCTCTTAGTGGGCGCAGCTAAACGCATTAAA
>Aa_6742 HD4P06E04EKHHI orig_bc=ACACAC new_bc=ACACAC bc_diffs=0
TGGGGAATATTGGACAATGGGCGAAAGCCTGATCCAGCCATGCCGCGTGTGTGAAGAAGGTCTTCGGATTGTAAAGCACTTTAAGTTGGGAGGAAGGGCCGTTACCTAATACGTGATGGTTTTGACGTTACCGACAGAATAAGCACCGGCTAACTCTGTGCCAGCAGCCGCGGTAATACAGAGGGTGCAAGCGTTAATCGGAATTACTGGGCGTAAAGCGCGCGTAGGTGGTTTGTTAAGTTGGATGTGAAATCCCCGGGCTCAACCTGGGAACTGCATTCAAAACTGACTGACTAGAGTATGGTAGAGGGTGGTGGAATTTCCTGTGTAGCGGTGAAATGCGTAGATATAGGAAGGAACACCAGTGGCGAAGGGCGACCACCTGGGACTGATACTGACACTGAGGTGCGAAAGCGTGGGGGAGCAAACAGGGATTAGATACCCTGGGTAGTCCACGCCGTAAACGATGTCAACTAGCCGTTGGGGAGCCTTGAGCTCTTAGTGGGCGCAGCTAAACGCATTAAA
>Aa_5662 HD4P06E04EC3TF orig_bc=ACACAC new_bc=ACACAC bc_diffs=0
TGGGGAATATTGGACAATGGGCGAAAGCCTGATCCAGCCATGCCGCGTGTGTGAAGAAGGTCTTCGGATTGTAAAGCACTTTAAGTTGGGAGGAAGGGCCGTTACCTAATACGTGATGGTTTTGACGTTACCGACAGAATAAGCACCGGCTAACTCTGTGCCAGCAGCCGCGGTAATACAGAGGGTGCAAGCGTTAATCGGAATTACTGGGCGTAAAGCGCGCGTAGGTGGTTTGTTAAGTTGGATGTGAAATCCCCGGGCTCAACCTGGGAACTGCATTCAAAACTGACTGACTAGAGTATGGTAGAGGGTGGTGGAATTTCCTGTGTAGCGGTGAAATGCGTAGATATAGGAAGGAACACCAGTGGCGAAGGGCGACCACCTGGGACTGATACTGACACTGAGGTGCGAAAGCGTGGGGGAGCAAACAGGGATTAGATACCCTGGGTAGTCCACGCCGTAAACGATGTCAACTAGCCGTTGGGGAGCCTTGAGCTCTTAGTGGGCGCAGCTAAACGCATTAAA
>Aa_5350 HD4P06E04D9D7E orig_bc=ACACAC new_bc=ACACAC bc_diffs=0
TGGGGAATATTGGACAATGGGCGAAAGCCTGATCCAGCCATGCCGCGTGTGTGAAGAAGGTCTTCGGATTGTAAAGCACTTTAAGTTGGGAGGAAGGGCCGTTACCTAATACGTGATGGTTTTGACGTTACCGACAGAATAAGCACCGGCTAACTCTGTGCCAGCAGCCGCGGTAATACAGAGGGTGCAAGCGTTAATCGGAATTACTGGGCGTAAAGCGCGCGTAGGTGGTTTGTTAAGTTGGATGTGAAATCCCCGGGCTCAACCTGGGAACTGCATTCAAAACTGACTGACTAGAGTATGGTAGAGGGTGGTGGAATTTCCTGTGTAGCGGTGAAATGCGTAGATATAGGAAGGAACACCAGTGGCGAAGGGCGACCACCTGGGACTGATACTGACACTGAGGTGCGAAAGCGTGGGGGAGCAAACAGGGATTAGATACCCTGGGTAGTCCACGCCGTAAACGATGTCAACTAGCCGTTGGGGAGCCTTGAGCTCTTAGTGGGCGCAGCTAAACGCATTAAA
>Aa_6833 HD4P06E04EL3Q9 orig_bc=ACACAC new_bc=ACACAC bc_diffs=0
TGGGGAATATTGGACAATGGGCGAAAGCCTGATCCAGCCATGCCGCGTGTGTGAAGAAGGTCTTCGGATTGTAAAGCACTTTAAGTTGGGAGGAAGGGCCGTTACCTAATACGTGATGGTTTTGACGTTACCGACAGAATAAGCACCGGCTAACTCTGTGCCAGCAGCCGCGGTAATACAGAGGGTGCAAGCGTTAATCGGAATTACTGGGCGTAAAGCGCGCGTAGGTGGTTTGTTAAGTTGGATGTGAAATCCCCGGGCTCAACCTGGGAACTGCATTCAAAACTGACTGACTAGAGTATGGTAGAGGGTGGTGGAATTTCCTGTGTAGCGGTGAAATGCGTAGATATAGGAAGGAACACCAGTGGCGAAGGGCGACCACCTGGGACTGATACTGACACTGAGGTGCGAAAGCGTGGGGGAGCAAACAGGGATTAGATACCCTGGGTAGTCCACGCCGTAAACGATGTCAACTAGCCGTTGGGGAGCCTTGAGCTCTTAGTGGGCGCAGCTAAACGCATTAAA
>Aa_7383 HD4P06E04EOZ83 orig_bc=ACACAC new_bc=ACACAC bc_diffs=0
TGGGGAATATTGGACAATGGGCGAAAGCCTGATCCAGCCATGCCGCGTGTGTGAAGAAGGTCTTCGGATTGTAAAGCACTTTAAGTTGGGAGGAAGGGCCGTTACCTAATACGTGATGGTTTTGACGTTACCGACAGAATAAGCACCGGCTAACTCTGTGCCAGCAGCCGCGGTAATACAGAGGGTGCAAGCGTTAATCGGAATTACTGGGCGTAAAGCGCGCGTAGGTGGTTTGTTAAGTTGGATGTGAAATCCCCGGGCTCAACCTGGGAACTGCATTCAAAACTGACTGACTAGAGTATGGTAGAGGGTGGTGGAATTTCCTGTGTAGCGGTGAAATGCGTAGATATAGGAAGGAACACCAGTGGCGAAGGGCGACCACCTGGGACTGATACTGACACTGAGGTGCGAAAGCGTGGGGGAGCAAACAGGGATTAGATACCCTGGGTAGTCCACGCCGTAAACGATGTCAACTAGCCGTTGGGGAGCCTTGAGCTCTTAGTGGGCGCAGCTAAACGCATTAAA
>Aa_5055 HD4P06E04D6SI4 orig_bc=ACACAC new_bc=ACACAC bc_diffs=0
TGGGGAATATTGGACAATGGGCGAAAGCCTGATCCAGCCATGCCGCGTGTGTGAAGAAGGTCTTCGGATTGTAAAGCACTTTAAGTTGGGAGGAAGGGCCGTTACCTAATACGTGATGGTTTTGACGTTACCGACAGAATAAGCACCGGCTAACTCTGTGCCAGCAGCCGCGGTAATACAGAGGGTGCAAGCGTTAATCGGAATTACTGGGCGTAAAGCGCGCGTAGGTGGTTTGTTAAGTTGGATGTGAAATCCCCGGGCTCAACCTGGGAACTGCATTCAAAACTGACTGACTAGAGTATGGTAGAGGGTGGTGGAATTTCCTGTGTAGCGGTGAAATGCGTAGATATAGGAAGGAACACCAGTGGCGAAGGGCGACCACCTGGGACTGATACTGACACTGAGGTGCGAAAGCGTGGGGGAGCAAACAGGGATTAGATACCCTGGGTAGTCCACGCCGTAAACGATGTCAACTAGCCGTTGGGGAGCCTTGAGCTCTTAGTGGGCGCAGCTAAACGCATTAAA
>Aa_7802 HD4P06E04ERQ7B orig_bc=ACACAC new_bc=ACACAC bc_diffs=0
TGGGGAATATTGGACAATGGGCGAAAGCCTGATCCAGCCATGCCGCGTGTGTGAAGAAGGTCTTCGGATTGTAAAGCACTTTAAGTTGGGAGGAAGGGCCGTTACCTAATACGTGATGGTTTTGACGTTACCGACAGAATAAGCACCGGCTAACTCTGTGCCAGCAGCCGCGGTAATACAGAGGGTGCAAGCGTTAATCGGAATTACTGGGCGTAAAGCGCGCGTAGGTGGTTTGTTAAGTTGGATGTGAAATCCCCGGGCTCAACCTGGGAACTGCATTCAAAACTGACTGACTAGAGTATGGTAGAGGGTGGTGGAATTTCCTGTGTAGCGGTGAAATGCGTAGATATAGGAAGGAACACCAGTGGCGAAGGGCGACCACCTGGGACTGATACTGACACTGAGGTGCGAAAGCGTGGGGGAGCAAACAGGGATTAGATACCCTGGGTAGTCCACGCCGTAAACGATGTCAACTAGCCGTTGGGGAGCCTTGAGCTCTTAGTGGGCGCAGCTAAACGCATTAAA
>Aa_6676 HD4P06E04EJZH2 orig_bc=ACACAC new_bc=ACACAC bc_diffs=0
TGGGGAATATTGGACAATGGGCGAAAGCCTGATCCAGCCATGCCGCGTGTGTGAAGAAGGTCTTCGGATTGTAAAGCACTTTAAGTTGGGAGGAAGGGCCGTTACCTAATACGTGATGGTTTTGACGTTACCGACAGAATAAGCACCGGCTAACTCTGTGCCAGCAGCCGCGGTAATACAGAGGGTGCAAGCGTTAATCGGAATTACTGGGCGTAAAGCGCGCGTAGGTGGTTTGTTAAGTTGGATGTGAAATCCCCGGGCTCAACCTGGGAACTGCATTCAAAACTGACTGACTAGAGTATGGTAGAGGGTGGTGGAATTTCCTGTGTAGCGGTGAAATGCGTAGATATAGGAAGGAACACCAGTGGCGAAGGGCGACCACCTGGGACTGATACTGACACTGAGGTGCGAAAGCGTGGGGGAGCAAACAGGGATTAGATACCCTGGGTAGTCCACGCCGTAAACGATGTCAACTAGCCGTTGGGGAGCCTTGAGCTCTTAGTGGGCGCAGCTAAACGCATTAAA
>Aa_5097 HD4P06E04D73BQ orig_bc=ACACAC new_bc=ACACAC bc_diffs=0
TGGGGAATATTGGACAATGGGCGAAAGCCTGATCCAGCCATGCCGCGTGTGTGAAGAAGGTCTTCGGATTGTAAAGCACTTTAAGTTGGGAGGAAGGGCCGTTACCTAATACGTGATGGTTTTGACGTTACCGACAGAATAAGCACCGGCTAACTCTGTGCCAGCAGCCGCGGTAATACAGAGGGTGCAAGCGTTAATCGGAATTACTGGGCGTAAAGCGCGCGTAGGTGGTTTGTTAAGTTGGATGTGAAATCCCCGGGCTCAACCTGGGAACTGCATTCAAAACTGACTGACTAGAGTATGGTAGAGGGTGGTGGAATTTCCTGTGTAGCGGTGAAATGCGTAGATATAGGAAGGAACACCAGTGGCGAAGGGCGACCACCTGGGACTGATACTGACACTGAGGTGCGAAAGCGTGGGGGAGCAAACAGGGATTAGATACCCTGGGTAGTCCACGCCGTAAACGATGTCAACTAGCCGTTGGGGAGCCTTGAGCTCTTAGTGGGCGCAGCTAAACGCATTAAA
>Aa_6374 HD4P06E04EHXUM orig_bc=ACACAC new_bc=ACACAC bc_diffs=0
TGGGGAATATTGGACAATGGGCGAAAGCCTGATCCAGCCATGCCGCGTGTGTGAAGAAGGTCTTCGGATTGTAAAGCACTTTAAGTTGGGAGGAAGGGCCGTTACCTAATACGTGATGGTTTTGACGTTACCGACAGAATAAGCACCGGCTAACTCTGTGCCAGCAGCCGCGGTAATACAGAGGGTGCAAGCGTTAATCGGAATTACTGGGCGTAAAGCGCGCGTAGGTGGTTTGTTAAGTTGGATGTGAAATCCCCGGGCTCAACCTGGGAACTGCATTCAAAACTGACTGACTAGAGTATGGTAGAGGGTGGTGGAATTTCCTGTGTAGCGGTGAAATGCGTAGATATAGGAAGGAACACCAGTGGCGAAGGGCGACCACCTGGGACTGATACTGACACTGAGGTGCGAAAGCGTGGGGGAGCAAACAGGGATTAGATACCCTGGGTAGTCCACGCCGTAAACGATGTCAACTAGCCGTTGGGGAGCCTTGAGCTCTTAGTGGGCGCAGCTAAACGCATTAAA
>Aa_6630 HD4P06E04EJNQ6 orig_bc=ACACAC new_bc=ACACAC bc_diffs=0
TGGGGAATATTGGACAATGGGCGAAAGCCTGATCCAGCCATGCCGCGTGTGTGAAGAAGGTCTTCGGATTGTAAAGCACTTTAAGTTGGGAGGAAGGGCCGTTACCTAATACGTGATGGTTTTGACGTTACCGACAGAATAAGCACCGGCTAACTCTGTGCCAGCAGCCGCGGTAATACAGAGGGTGCAAGCGTTAATCGGAATTACTGGGCGTAAAGCGCGCGTAGGTGGTTTGTTAAGTTGGATGTGAAATCCCCGGGCTCAACCTGGGAACTGCATTCAAAACTGACTGACTAGAGTATGGTAGAGGGTGGTGGAATTTCCTGTGTAGCGGTGAAATGCGTAGATATAGGAAGGAACACCAGTGGCGAAGGGCGACCACCTGGGACTGATACTGACACTGAGGTGCGAAAGCGTGGGGGAGCAAACAGGGATTAGATACCCTGGGTAGTCCACGCCGTAAACGATGTCAACTAGCCGTTGGGGAGCCTTGAGCTCTTAGTGGGCGCAGCTAAACGCATTAAA
>Aa_6425 HD4P06E04EI9LG orig_bc=ACACAC new_bc=ACACAC bc_diffs=0
TGGGGAATATTGGACAATGGGCGAAAGCCTGATCCAGCCATGCCGCGTGTGTGAAGAAGGTCTTCGGATTGTAAAGCACTTTAAGTTGGGAGGAAGGGCCGTTACCTAATACGTGATGGTTTTGACGTTACCGACAGAATAAGCACCGGCTAACTCTGTGCCAGCAGCCGCGGTAATACAGAGGGTGCAAGCGTTAATCGGAATTACTGGGCGTAAAGCGCGCGTAGGTGGTTTGTTAAGTTGGATGTGAAATCCCCGGGCTCAACCTGGGAACTGCATTCAAAACTGACTGACTAGAGTATGGTAGAGGGTGGTGGAATTTCCTGTGTAGCGGTGAAATGCGTAGATATAGGAAGGAACACCAGTGGCGAAGGGCGACCACCTGGGACTGATACTGACACTGAGGTGCGAAAGCGTGGGGGAGCAAACAGGGATTAGATACCCTGGGTAGTCCACGCCGTAAACGATGTCAACTAGCCGTTGGGGAGCCTTGAGCTCTTAGTGGGCGCAGCTAAACGCATTAAA
>Aa_7365 HD4P06E04EOUW7 orig_bc=ACACAC new_bc=ACACAC bc_diffs=0
TGGGGAATATTGGACAATGGGCGAAAGCCTGATCCAGCCATGCCGCGTGTGTGAAGAAGGTCTTCGGATTGTAAAGCACTTTAAGTTGGGAGGAAGGGCCGTTACCTAATACGTGATGGTTTTGACGTTACCGACAGAATAAGCACCGGCTAACTCTGTGCCAGCAGCCGCGGTAATACAGAGGGTGCAAGCGTTAATCGGAATTACTGGGCGTAAAGCGCGCGTAGGTGGTTTGTTAAGTTGGATGTGAAATCCCCGGGCTCAACCTGGGAACTGCATTCAAAACTGACTGACTAGAGTATGGTAGAGGGTGGTGGAATTTCCTGTGTAGCGGTGAAATGCGTAGATATAGGAAGGAACACCAGTGGCGAAGGGCGACCACCTGGGACTGATACTGACACTGAGGTGCGAAAGCGTGGGGGAGCAAACAGGGATTAGATACCCTGGGTAGTCCACGCCGTAAACGATGTCAACTAGCCGTTGGGGAGCCTTGAGCTCTTAGTGGGCGCAGCTAAACGCATTAAA
>Aa_7236 HD4P06E04ENYOL orig_bc=ACACAC new_bc=ACACAC bc_diffs=0
TGGGGAATATTGGACAATGGGCGAAAGCCTGATCCAGCCATGCCGCGTGTGTGAAGAAGGTCTTCGGATTGTAAAGCACTTTAAGTTGGGAGGAAGGGCCGTTACCTAATACGTGATGGTTTTGACGTTACCGACAGAATAAGCACCGGCTAACTCTGTGCCAGCAGCCGCGGTAATACAGAGGGTGCAAGCGTTAATCGGAATTACTGGGCGTAAAGCGCGCGTAGGTGGTTTGTTAAGTTGGATGTGAAATCCCCGGGCTCAACCTGGGAACTGCATTCAAAACTGACTGACTAGAGTATGGTAGAGGGTGGTGGAATTTCCTGTGTAGCGGTGAAATGCGTAGATATAGGAAGGAACACCAGTGGCGAAGGGCGACCACCTGGGACTGATACTGACACTGAGGTGCGAAAGCGTGGGGGAGCAAACAGGGATTAGATACCCTGGGTAGTCCACGCCGTAAACGATGTCAACTAGCCGTTGGGGAGCCTTGAGCTCTTAGTGGGCGCAGCTAAACGCATTAAA
>Aa_5247 HD4P06E04D8I37 orig_bc=ACACAC new_bc=ACACAC bc_diffs=0
TGGGGAATATTGGACAATGGGCGAAAGCCTGATCCAGCCATGCCGCGTGTGTGAAGAAGGTCTTCGGATTGTAAAGCACTTTAAGTTGGGAGGAAGGGCCGTTACCTAATACGTGATGGTTTTGACGTTACCGACAGAATAAGCACCGGCTAACTCTGTGCCAGCAGCCGCGGTAATACAGAGGGTGCAAGCGTTAATCGGAATTACTGGGCGTAAAGCGCGCGTAGGTGGTTTGTTAAGTTGGATGTGAAATCCCCGGGCTCAACCTGGGAACTGCATTCAAAACTGACTGACTAGAGTATGGTAGAGGGTGGTGGAATTTCCTGTGTAGCGGTGAAATGCGTAGATATAGGAAGGAACACCAGTGGCGAAGGGCGACCACCTGGGACTGATACTGACACTGAGGTGCGAAAGCGTGGGGGAGCAAACAGGGATTAGATACCCTGGGTAGTCCACGCCGTAAACGATGTCAACTAGCCGTTGGGGAGCCTTGAGCTCTTAGTGGGCGCAGCTAAACGCATTAAA
>Aa_4724 HD4P06E04D3PM9 orig_bc=ACACAC new_bc=ACACAC bc_diffs=0
TGGGGAATATTGGACAATGGGCGAAAGCCTGATCCAGCCATGCCGCGTGTGTGAAGAAGGTCTTCGGATTGTAAAGCACTTTAAGTTGGGAGGAAGGGCCGTTACCTAATACGTGATGGTTTTGACGTTACCGACAGAATAAGCACCGGCTAACTCTGTGCCAGCAGCCGCGGTAATACAGAGGGTGCAAGCGTTAATCGGAATTACTGGGCGTAAAGCGCGCGTAGGTGGTTTGTTAAGTTGGATGTGAAATCCCCGGGCTCAACCTGGGAACTGCATTCAAAACTGACTGACTAGAGTATGGTAGAGGGTGGTGGAATTTCCTGTGTAGCGGTGAAATGCGTAGATATAGGAAGGAACACCAGTGGCGAAGGGCGACCACCTGGGACTGATACTGACACTGAGGTGCGAAAGCGTGGGGGAGCAAACAGGGATTAGATACCCTGGGTAGTCCACGCCGTAAACGATGTCAACTAGCCGTTGGGGAGCCTTGAGCTCTTAGTGGGCGCAGCTAAACGCATTAAA
>Aa_5222 HD4P06E04D87OE orig_bc=ACACAC new_bc=ACACAC bc_diffs=0
TGGGGAATATTGGACAATGGGCGAAAGCCTGATCCAGCCATGCCGCGTGTGTGAAGAAGGTCTTCGGATTGTAAAGCACTTTAAGTTGGGAGGAAGGGCCGTTACCTAATACGTGATGGTTTTGACGTTACCGACAGAATAAGCACCGGCTAACTCTGTGCCAGCAGCCGCGGTAATACAGAGGGTGCAAGCGTTAATCGGAATTACTGGGCGTAAAGCGCGCGTAGGTGGTTTGTTAAGTTGGATGTGAAATCCCCGGGCTCAACCTGGGAACTGCATTCAAAACTGACTGACTAGAGTATGGTAGAGGGTGGTGGAATTTCCTGTGTAGCGGTGAAATGCGTAGATATAGGAAGGAACACCAGTGGCGAAGGGCGACCACCTGGGACTGATACTGACACTGAGGTGCGAAAGCGTGGGGGAGCAAACAGGGATTAGATACCCTGGGTAGTCCACGCCGTAAACGATGTCAACTAGCCGTTGGGGAGCCTTGAGCTCTTAGTGGGCGCAGCTAAACGCATTAAA
>Aa_7080 HD4P06E04EMTLT orig_bc=ACACAC new_bc=ACACAC bc_diffs=0
TGGGGAATATTGGACAATGGGCGAAAGCCTGATCCAGCCATGCCGCGTGTGTGAAGAAGGTCTTCGGATTGTAAAGCACTTTAAGTTGGGAGGAAGGGCCGTTACCTAATACGTGATGGTTTTGACGTTACCGACAGAATAAGCACCGGCTAACTCTGTGCCAGCAGCCGCGGTAATACAGAGGGTGCAAGCGTTAATCGGAATTACTGGGCGTAAAGCGCGCGTAGGTGGTTTGTTAAGTTGGATGTGAAATCCCCGGGCTCAACCTGGGAACTGCATTCAAAACTGACTGACTAGAGTATGGTAGAGGGTGGTGGAATTTCCTGTGTAGCGGTGAAATGCGTAGATATAGGAAGGAACACCAGTGGCGAAGGGCGACCACCTGGGACTGATACTGACACTGAGGTGCGAAAGCGTGGGGGAGCAAACAGGGATTAGATACCCTGGGTAGTCCACGCCGTAAACGATGTCAACTAGCCGTTGGGGAGCCTTGAGCTCTTAGTGGGCGCAGCTAAACGCATTAAA
>Aa_6233 HD4P06E04EGVSH orig_bc=ACACAC new_bc=ACACAC bc_diffs=0
TGGGGAATATTGGACAATGGGCGAAAGCCTGATCCAGCCATGCCGCGTGTGTGAAGAAGGTCTTCGGATTGTAAAGCACTTTAAGTTGGGAGGAAGGGCCGTTACCTAATACGTGATGGTTTTGACGTTACCGACAGAATAAGCACCGGCTAACTCTGTGCCAGCAGCCGCGGTAATACAGAGGGTGCAAGCGTTAATCGGAATTACTGGGCGTAAAGCGCGCGTAGGTGGTTTGTTAAGTTGGATGTGAAATCCCCGGGCTCAACCTGGGAACTGCATTCAAAACTGACTGACTAGAGTATGGTAGAGGGTGGTGGAATTTCCTGTGTAGCGGTGAAATGCGTAGATATAGGAAGGAACACCAGTGGCGAAGGGCGACCACCTGGGACTGATACTGACACTGAGGTGCGAAAGCGTGGGGGAGCAAACAGGGATTAGATACCCTGGGTAGTCCACGCCGTAAACGATGTCAACTAGCCGTTGGGGAGCCTTGAGCTCTTAGTGGGCGCAGCTAAACGCATTAAA
>Aa_7131 HD4P06E04EN6T3 orig_bc=ACACAC new_bc=ACACAC bc_diffs=0
TGGGGAATATTGGACAATGGGCGAAAGCCTGATCCAGCCATGCCGCGTGTGTGAAGAAGGTCTTCGGATTGTAAAGCACTTTAAGTTGGGAGGAAGGGCCGTTACCTAATACGTGATGGTTTTGACGTTACCGACAGAATAAGCACCGGCTAACTCTGTGCCAGCAGCCGCGGTAATACAGAGGGTGCAAGCGTTAATCGGAATTACTGGGCGTAAAGCGCGCGTAGGTGGTTTGTTAAGTTGGATGTGAAATCCCCGGGCTCAACCTGGGAACTGCATTCAAAACTGACTGACTAGAGTATGGTAGAGGGTGGTGGAATTTCCTGTGTAGCGGTGAAATGCGTAGATATAGGAAGGAACACCAGTGGCGAAGGGCGACCACCTGGGACTGATACTGACACTGAGGTGCGAAAGCGTGGGGGAGCAAACAGGGATTAGATACCCTGGGTAGTCCACGCCGTAAACGATGTCAACTAGCCGTTGGGGAGCCTTGAGCTCTTAGTGGGCGCAGCTAAACGCATTAAA
>Aa_7588 HD4P06E04EQFOD orig_bc=ACACAC new_bc=ACACAC bc_diffs=0
TGGGGAATATTGGACAATGGGCGAAAGCCTGATCCAGCCATGCCGCGTGTGTGAAGAAGGTCTTCGGATTGTAAAGCACTTTAAGTTGGGAGGAAGGGCCGTTACCTAATACGTGATGGTTTTGACGTTACCGACAGAATAAGCACCGGCTAACTCTGTGCCAGCAGCCGCGGTAATACAGAGGGTGCAAGCGTTAATCGGAATTACTGGGCGTAAAGCGCGCGTAGGTGGTTTGTTAAGTTGGATGTGAAATCCCCGGGCTCAACCTGGGAACTGCATTCAAAACTGACTGACTAGAGTATGGTAGAGGGTGGTGGAATTTCCTGTGTAGCGGTGAAATGCGTAGATATAGGAAGGAACACCAGTGGCGAAGGGCGACCACCTGGGACTGATACTGACACTGAGGTGCGAAAGCGTGGGGGAGCAAACAGGGATTAGATACCCTGGGTAGTCCACGCCGTAAACGATGTCAACTAGCCGTTGGGGAGCCTTGAGCTCTTAGTGGGCGCAGCTAAACGCATTAAA
>Aa_5167 HD4P06E04D7T1S orig_bc=ACACAC new_bc=ACACAC bc_diffs=0
TGGGGAATATTGGACAATGGGCGAAAGCCTGATCCAGCCATGCCGCGTGTGTGAAGAAGGTCTTCGGATTGTAAAGCACTTTAAGTTGGGAGGAAGGGCCGTTACCTAATACGTGATGGTTTTGACGTTACCGACAGAATAAGCACCGGCTAACTCTGTGCCAGCAGCCGCGGTAATACAGAGGGTGCAAGCGTTAATCGGAATTACTGGGCGTAAAGCGCGCGTAGGTGGTTTGTTAAGTTGGATGTGAAATCCCCGGGCTCAACCTGGGAACTGCATTCAAAACTGACTGACTAGAGTATGGTAGAGGGTGGTGGAATTTCCTGTGTAGCGGTGAAATGCGTAGATATAGGAAGGAACACCAGTGGCGAAGGGCGACCACCTGGGACTGATACTGACACTGAGGTGCGAAAGCGTGGGGGAGCAAACAGGGATTAGATACCCTGGGTAGTCCACGCCGTAAACGATGTCAACTAGCCGTTGGGGAGCCTTGAGCTCTTAGTGGGCGCAGCTAAACGCATTAAA
>Aa_8174 HD4P06E04EUIFF orig_bc=ACACAC new_bc=ACACAC bc_diffs=0
TGGGGAATATTGGACAATGGGCGAAAGCCTGATCCAGCCATGCCGCGTGTGTGAAGAAGGTCTTCGGATTGTAAAGCACTTTAAGTTGGGAGGAAGGGCCGTTACCTAATACGTGATGGTTTTGACGTTACCGACAGAATAAGCACCGGCTAACTCTGTGCCAGCAGCCGCGGTAATACAGAGGGTGCAAGCGTTAATCGGAATTACTGGGCGTAAAGCGCGCGTAGGTGGTTTGTTAAGTTGGATGTGAAATCCCCGGGCTCAACCTGGGAACTGCATTCAAAACTGACTGACTAGAGTATGGTAGAGGGTGGTGGAATTTCCTGTGTAGCGGTGAAATGCGTAGATATAGGAAGGAACACCAGTGGCGAAGGGCGACCACCTGGGACTGATACTGACACTGAGGTGCGAAAGCGTGGGGGAGCAAACAGGGATTAGATACCCTGGGTAGTCCACGCCGTAAACGATGTCAACTAGCCGTTGGGGAGCCTTGAGCTCTTAGTGGGCGCAGCTAAACGCATTAAA
>Aa_5129 HD4P06E04D7FM3 orig_bc=ACACAC new_bc=ACACAC bc_diffs=0
TGGGGAATATTGGACAATGGGCGAAAGCCTGATCCAGCCATGCCGCGTGTGTGAAGAAGGTCTTCGGATTGTAAAGCACTTTAAGTTGGGAGGAAGGGCCGTTACCTAATACGTGATGGTTTTGACGTTACCGACAGAATAAGCACCGGCTAACTCTGTGCCAGCAGCCGCGGTAATACAGAGGGTGCAAGCGTTAATCGGAATTACTGGGCGTAAAGCGCGCGTAGGTGGTTTGTTAAGTTGGATGTGAAATCCCCGGGCTCAACCTGGGAACTGCATTCAAAACTGACTGACTAGAGTATGGTAGAGGGTGGTGGAATTTCCTGTGTAGCGGTGAAATGCGTAGATATAGGAAGGAACACCAGTGGCGAAGGGCGACCACCTGGGACTGATACTGACACTGAGGTGCGAAAGCGTGGGGGAGCAAACAGGGATTAGATACCCTGGGTAGTCCACGCCGTAAACGATGTCAACTAGCCGTTGGGGAGCCTTGAGCTCTTAGTGGGCGCAGCTAAACGCATTAAA
>Aa_6855 HD4P06E04ELBST orig_bc=ACACAC new_bc=ACACAC bc_diffs=0
TGGGGAATATTGGACAATGGGCGAAAGCCTGATCCAGCCATGCCGCGTGTGTGAAGAAGGTCTTCGGATTGTAAAGCACTTTAAGTTGGGAGGAAGGGCCGTTACCTAATACGTGATGGTTTTGACGTTACCGACAGAATAAGCACCGGCTAACTCTGTGCCAGCAGCCGCGGTAATACAGAGGGTGCAAGCGTTAATCGGAATTACTGGGCGTAAAGCGCGCGTAGGTGGTTTGTTAAGTTGGATGTGAAATCCCCGGGCTCAACCTGGGAACTGCATTCAAAACTGACTGACTAGAGTATGGTAGAGGGTGGTGGAATTTCCTGTGTAGCGGTGAAATGCGTAGATATAGGAAGGAACACCAGTGGCGAAGGGCGACCACCTGGGACTGATACTGACACTGAGGTGCGAAAGCGTGGGGGAGCAAACAGGGATTAGATACCCTGGGTAGTCCACGCCGTAAACGATGTCAACTAGCCGTTGGGGAGCCTTGAGCTCTTAGTGGGCGCAGCTAAACGCATTAAA
>Aa_7488 HD4P06E04EPQTP orig_bc=ACACAC new_bc=ACACAC bc_diffs=0
TGGGGAATATTGGACAATGGGCGAAAGCCTGATCCAGCCATGCCGCGTGTGTGAAGAAGGTCTTCGGATTGTAAAGCACTTTAAGTTGGGAGGAAGGGCCGTTACCTAATACGTGATGGTTTTGACGTTACCGACAGAATAAGCACCGGCTAACTCTGTGCCAGCAGCCGCGGTAATACAGAGGGTGCAAGCGTTAATCGGAATTACTGGGCGTAAAGCGCGCGTAGGTGGTTTGTTAAGTTGGATGTGAAATCCCCGGGCTCAACCTGGGAACTGCATTCAAAACTGACTGACTAGAGTATGGTAGAGGGTGGTGGAATTTCCTGTGTAGCGGTGAAATGCGTAGATATAGGAAGGAACACCAGTGGCGAAGGGCGACCACCTGGGACTGATACTGACACTGAGGTGCGAAAGCGTGGGGGAGCAAACAGGGATTAGATACCCTGGGTAGTCCACGCCGTAAACGATGTCAACTAGCCGTTGGGGAGCCTTGAGCTCTTAGTGGGCGCAGCTAAACGCATTAAA
>Aa_6773 HD4P06E04EKOYH orig_bc=ACACAC new_bc=ACACAC bc_diffs=0
TGGGGAATATTGGACAATGGGCGAAAGCCTGATCCAGCCATGCCGCGTGTGTGAAGAAGGTCTTCGGATTGTAAAGCACTTTAAGTTGGGAGGAAGGGCCGTTACCTAATACGTGATGGTTTTGACGTTACCGACAGAATAAGCACCGGCTAACTCTGTGCCAGCAGCCGCGGTAATACAGAGGGTGCAAGCGTTAATCGGAATTACTGGGCGTAAAGCGCGCGTAGGTGGTTTGTTAAGTTGGATGTGAAATCCCCGGGCTCAACCTGGGAACTGCATTCAAAACTGACTGACTAGAGTATGGTAGAGGGTGGTGGAATTTCCTGTGTAGCGGTGAAATGCGTAGATATAGGAAGGAACACCAGTGGCGAAGGGCGACCACCTGGGACTGATACTGACACTGAGGTGCGAAAGCGTGGGGGAGCAAACAGGGATTAGATACCCTGGGTAGTCCACGCCGTAAACGATGTCAACTAGCCGTTGGGGAGCCTTGAGCTCTTAGTGGGCGCAGCTAAACGCATTAAA
>Aa_7379 HD4P06E04EOYKD orig_bc=ACACAC new_bc=ACACAC bc_diffs=0
TGGGGAATATTGGACAATGGGCGAAAGCCTGATCCAGCCATGCCGCGTGTGTGAAGAAGGTCTTCGGATTGTAAAGCACTTTAAGTTGGGAGGAAGGGCCGTTACCTAATACGTGATGGTTTTGACGTTACCGACAGAATAAGCACCGGCTAACTCTGTGCCAGCAGCCGCGGTAATACAGAGGGTGCAAGCGTTAATCGGAATTACTGGGCGTAAAGCGCGCGTAGGTGGTTTGTTAAGTTGGATGTGAAATCCCCGGGCTCAACCTGGGAACTGCATTCAAAACTGACTGACTAGAGTATGGTAGAGGGTGGTGGAATTTCCTGTGTAGCGGTGAAATGCGTAGATATAGGAAGGAACACCAGTGGCGAAGGGCGACCACCTGGGACTGATACTGACACTGAGGTGCGAAAGCGTGGGGGAGCAAACAGGGATTAGATACCCTGGGTAGTCCACGCCGTAAACGATGTCAACTAGCCGTTGGGGAGCCTTGAGCTCTTAGTGGGCGCAGCTAAACGCATTAAA
>Aa_4980 HD4P06E04D612R orig_bc=ACACAC new_bc=ACACAC bc_diffs=0
TGGGGAATATTGGACAATGGGCGAAAGCCTGATCCAGCCATGCCGCGTGTGTGAAGAAGGTCTTCGGATTGTAAAGCACTTTAAGTTGGGAGGAAGGGCCGTTACCTAATACGTGATGGTTTTGACGTTACCGACAGAATAAGCACCGGCTAACTCTGTGCCAGCAGCCGCGGTAATACAGAGGGTGCAAGCGTTAATCGGAATTACTGGGCGTAAAGCGCGCGTAGGTGGTTTGTTAAGTTGGATGTGAAATCCCCGGGCTCAACCTGGGAACTGCATTCAAAACTGACTGACTAGAGTATGGTAGAGGGTGGTGGAATTTCCTGTGTAGCGGTGAAATGCGTAGATATAGGAAGGAACACCAGTGGCGAAGGGCGACCACCTGGGACTGATACTGACACTGAGGTGCGAAAGCGTGGGGGAGCAAACAGGGATTAGATACCCTGGGTAGTCCACGCCGTAAACGATGTCAACTAGCCGTTGGGGAGCCTTGAGCTCTTAGTGGGCGCAGCTAAACGCATTAAA
>Aa_7504 HD4P06E04EPUWC orig_bc=ACACAC new_bc=ACACAC bc_diffs=0
TGGGGAATATTGGACAATGGGCGAAAGCCTGATCCAGCCATGCCGCGTGTGTGAAGAAGGTCTTCGGATTGTAAAGCACTTTAAGTTGGGAGGAAGGGCCGTTACCTAATACGTGATGGTTTTGACGTTACCGACAGAATAAGCACCGGCTAACTCTGTGCCAGCAGCCGCGGTAATACAGAGGGTGCAAGCGTTAATCGGAATTACTGGGCGTAAAGCGCGCGTAGGTGGTTTGTTAAGTTGGATGTGAAATCCCCGGGCTCAACCTGGGAACTGCATTCAAAACTGACTGACTAGAGTATGGTAGAGGGTGGTGGAATTTCCTGTGTAGCGGTGAAATGCGTAGATATAGGAAGGAACACCAGTGGCGAAGGGCGACCACCTGGGACTGATACTGACACTGAGGTGCGAAAGCGTGGGGGAGCAAACAGGGATTAGATACCCTGGGTAGTCCACGCCGTAAACGATGTCAACTAGCCGTTGGGGAGCCTTGAGCTCTTAGTGGGCGCAGCTAAACGCATTAAA
>Aa_6787 HD4P06E04EKRHT orig_bc=ACACAC new_bc=ACACAC bc_diffs=0
TGGGGAATATTGGACAATGGGCGAAAGCCTGATCCAGCCATGCCGCGTGTGTGAAGAAGGTCTTCGGATTGTAAAGCACTTTAAGTTGGGAGGAAGGGCCGTTACCTAATACGTGATGGTTTTGACGTTACCGACAGAATAAGCACCGGCTAACTCTGTGCCAGCAGCCGCGGTAATACAGAGGGTGCAAGCGTTAATCGGAATTACTGGGCGTAAAGCGCGCGTAGGTGGTTTGTTAAGTTGGATGTGAAATCCCCGGGCTCAACCTGGGAACTGCATTCAAAACTGACTGACTAGAGTATGGTAGAGGGTGGTGGAATTTCCTGTGTAGCGGTGAAATGCGTAGATATAGGAAGGAACACCAGTGGCGAAGGGCGACCACCTGGGACTGATACTGACACTGAGGTGCGAAAGCGTGGGGGAGCAAACAGGGATTAGATACCCTGGGTAGTCCACGCCGTAAACGATGTCAACTAGCCGTTGGGGAGCCTTGAGCTCTTAGTGGGCGCAGCTAAACGCATTAAA
>Aa_8089 HD4P06E04ETVBW orig_bc=ACACAC new_bc=ACACAC bc_diffs=0
TGGGGAATATTGGACAATGGGCGAAAGCCTGATCCAGCCATGCCGCGTGTGTGAAGAAGGTCTTCGGATTGTAAAGCACTTTAAGTTGGGAGGAAGGGCCGTTACCTAATACGTGATGGTTTTGACGTTACCGACAGAATAAGCACCGGCTAACTCTGTGCCAGCAGCCGCGGTAATACAGAGGGTGCAAGCGTTAATCGGAATTACTGGGCGTAAAGCGCGCGTAGGTGGTTTGTTAAGTTGGATGTGAAATCCCCGGGCTCAACCTGGGAACTGCATTCAAAACTGACTGACTAGAGTATGGTAGAGGGTGGTGGAATTTCCTGTGTAGCGGTGAAATGCGTAGATATAGGAAGGAACACCAGTGGCGAAGGGCGACCACCTGGGACTGATACTGACACTGAGGTGCGAAAGCGTGGGGGAGCAAACAGGGATTAGATACCCTGGGTAGTCCACGCCGTAAACGATGTCAACTAGCCGTTGGGGAGCCTTGAGCTCTTAGTGGGCGCAGCTAAACGCATTAAA
>Aa_4623 HD4P06E04D2Q3U orig_bc=ACACAC new_bc=ACACAC bc_diffs=0
TGGGGAATATTGGACAATGGGCGAAAGCCTGATCCAGCCATGCCGCGTGTGTGAAGAAGGTCTTCGGATTGTAAAGCACTTTAAGTTGGGAGGAAGGGCCGTTACCTAATACGTGATGGTTTTGACGTTACCGACAGAATAAGCACCGGCTAACTCTGTGCCAGCAGCCGCGGTAATACAGAGGGTGCAAGCGTTAATCGGAATTACTGGGCGTAAAGCGCGCGTAGGTGGTTTGTTAAGTTGGATGTGAAATCCCCGGGCTCAACCTGGGAACTGCATTCAAAACTGACTGACTAGAGTATGGTAGAGGGTGGTGGAATTTCCTGTGTAGCGGTGAAATGCGTAGATATAGGAAGGAACACCAGTGGCGAAGGGCGACCACCTGGGACTGATACTGACACTGAGGTGCGAAAGCGTGGGGGAGCAAACAGGGATTAGATACCCTGGGTAGTCCACGCCGTAAACGATGTCAACTAGCCGTTGGGGAGCCTTGAGCTCTTAGTGGGCGCAGCTAAACGCATTAAA
>Aa_7144 HD4P06E04EN92J orig_bc=ACACAC new_bc=ACACAC bc_diffs=0
TGGGGAATATTGGACAATGGGCGAAAGCCTGATCCAGCCATGCCGCGTGTGTGAAGAAGGTCTTCGGATTGTAAAGCACTTTAAGTTGGGAGGAAGGGCCGTTACCTAATACGTGATGGTTTTGACGTTACCGACAGAATAAGCACCGGCTAACTCTGTGCCAGCAGCCGCGGTAATACAGAGGGTGCAAGCGTTAATCGGAATTACTGGGCGTAAAGCGCGCGTAGGTGGTTTGTTAAGTTGGATGTGAAATCCCCGGGCTCAACCTGGGAACTGCATTCAAAACTGACTGACTAGAGTATGGTAGAGGGTGGTGGAATTTCCTGTGTAGCGGTGAAATGCGTAGATATAGGAAGGAACACCAGTGGCGAAGGGCGACCACCTGGGACTGATACTGACACTGAGGTGCGAAAGCGTGGGGGAGCAAACAGGGATTAGATACCCTGGGTAGTCCACGCCGTAAACGATGTCAACTAGCCGTTGGGGAGCCTTGAGCTCTTAGTGGGCGCAGCTAAACGCATTAAA
>Aa_5536 HD4P06E04EAXOM orig_bc=ACACAC new_bc=ACACAC bc_diffs=0
TGGGGAATATTGGACAATGGGCGAAAGCCTGATCCAGCCATGCCGCGTGTGTGAAGAAGGTCTTCGGATTGTAAAGCACTTTAAGTTGGGAGGAAGGGCCGTTACCTAATACGTGATGGTTTTGACGTTACCGACAGAATAAGCACCGGCTAACTCTGTGCCAGCAGCCGCGGTAATACAGAGGGTGCAAGCGTTAATCGGAATTACTGGGCGTAAAGCGCGCGTAGGTGGTTTGTTAAGTTGGATGTGAAATCCCCGGGCTCAACCTGGGAACTGCATTCAAAACTGACTGACTAGAGTATGGTAGAGGGTGGTGGAATTTCCTGTGTAGCGGTGAAATGCGTAGATATAGGAAGGAACACCAGTGGCGAAGGGCGACCACCTGGGACTGATACTGACACTGAGGTGCGAAAGCGTGGGGGAGCAAACAGGGATTAGATACCCTGGGTAGTCCACGCCGTAAACGATGTCAACTAGCCGTTGGGGAGCCTTGAGCTCTTAGTGGGCGCAGCTAAACGCATTAAA
>Aa_4985 HD4P06E04D62P4 orig_bc=ACACAC new_bc=ACACAC bc_diffs=0
TGGGGAATATTGGACAATGGGCGAAAGCCTGATCCAGCCATGCCGCGTGTGTGAAGAAGGTCTTCGGATTGTAAAGCACTTTAAGTTGGGAGGAAGGGCCGTTACCTAATACGTGATGGTTTTGACGTTACCGACAGAATAAGCACCGGCTAACTCTGTGCCAGCAGCCGCGGTAATACAGAGGGTGCAAGCGTTAATCGGAATTACTGGGCGTAAAGCGCGCGTAGGTGGTTTGTTAAGTTGGATGTGAAATCCCCGGGCTCAACCTGGGAACTGCATTCAAAACTGACTGACTAGAGTATGGTAGAGGGTGGTGGAATTTCCTGTGTAGCGGTGAAATGCGTAGATATAGGAAGGAACACCAGTGGCGAAGGGCGACCACCTGGGACTGATACTGACACTGAGGTGCGAAAGCGTGGGGGAGCAAACAGGGATTAGATACCCTGGGTAGTCCACGCCGTAAACGATGTCAACTAGCCGTTGGGGAGCCTTGAGCTCTTAGTGGGCGCAGCTAAACGCATTAAA
>Aa_6361 HD4P06E04EHSVB orig_bc=ACACAC new_bc=ACACAC bc_diffs=0
TGGGGAATATTGGACAATGGGCGAAAGCCTGATCCAGCCATGCCGCGTGTGTGAAGAAGGTCTTCGGATTGTAAAGCACTTTAAGTTGGGAGGAAGGGCCGTTACCTAATACGTGATGGTTTTGACGTTACCGACAGAATAAGCACCGGCTAACTCTGTGCCAGCAGCCGCGGTAATACAGAGGGTGCAAGCGTTAATCGGAATTACTGGGCGTAAAGCGCGCGTAGGTGGTTTGTTAAGTTGGATGTGAAATCCCCGGGCTCAACCTGGGAACTGCATTCAAAACTGACTGACTAGAGTATGGTAGAGGGTGGTGGAATTTCCTGTGTAGCGGTGAAATGCGTAGATATAGGAAGGAACACCAGTGGCGAAGGGCGACCACCTGGGACTGATACTGACACTGAGGTGCGAAAGCGTGGGGGAGCAAACAGGGATTAGATACCCTGGGTAGTCCACGCCGTAAACGATGTCAACTAGCCGTTGGGGAGCCTTGAGCTCTTAGTGGGCGCAGCTAAACGCATTAAA
>Aa_8119 HD4P06E04EU30J orig_bc=ACACAC new_bc=ACACAC bc_diffs=0
TGGGGAATATTGGACAATGGGCGAAAGCCTGATCCAGCCATGCCGCGTGTGTGAAGAAGGTCTTCGGATTGTAAAGCACTTTAAGTTGGGAGGAAGGGCCGTTACCTAATACGTGATGGTTTTGACGTTACCGACAGAATAAGCACCGGCTAACTCTGTGCCAGCAGCCGCGGTAATACAGAGGGTGCAAGCGTTAATCGGAATTACTGGGCGTAAAGCGCGCGTAGGTGGTTTGTTAAGTTGGATGTGAAATCCCCGGGCTCAACCTGGGAACTGCATTCAAAACTGACTGACTAGAGTATGGTAGAGGGTGGTGGAATTTCCTGTGTAGCGGTGAAATGCGTAGATATAGGAAGGAACACCAGTGGCGAAGGGCGACCACCTGGGACTGATACTGACACTGAGGTGCGAAAGCGTGGGGGAGCAAACAGGGATTAGATACCCTGGGTAGTCCACGCCGTAAACGATGTCAACTAGCCGTTGGGGAGCCTTGAGCTCTTAGTGGGCGCAGCTAAACGCATTAAA
>Aa_7450 HD4P06E04EPI3Y orig_bc=ACACAC new_bc=ACACAC bc_diffs=0
TGGGGAATATTGGACAATGGGCGAAAGCCTGATCCAGCCATGCCGCGTGTGTGAAGAAGGTCTTCGGATTGTAAAGCACTTTAAGTTGGGAGGAAGGGCCGTTACCTAATACGTGATGGTTTTGACGTTACCGACAGAATAAGCACCGGCTAACTCTGTGCCAGCAGCCGCGGTAATACAGAGGGTGCAAGCGTTAATCGGAATTACTGGGCGTAAAGCGCGCGTAGGTGGTTTGTTAAGTTGGATGTGAAATCCCCGGGCTCAACCTGGGAACTGCATTCAAAACTGACTGACTAGAGTATGGTAGAGGGTGGTGGAATTTCCTGTGTAGCGGTGAAATGCGTAGATATAGGAAGGAACACCAGTGGCGAAGGGCGACCACCTGGGACTGATACTGACACTGAGGTGCGAAAGCGTGGGGGAGCAAACAGGGATTAGATACCCTGGGTAGTCCACGCCGTAAACGATGTCAACTAGCCGTTGGGGAGCCTTGAGCTCTTAGTGGGCGCAGCTAAACGCATTAAA
>Aa_4677 HD4P06E04D38W8 orig_bc=ACACAC new_bc=ACACAC bc_diffs=0
TGGGGAATATTGGACAATGGGCGAAAGCCTGATCCAGCCATGCCGCGTGTGTGAAGAAGGTCTTCGGATTGTAAAGCACTTTAAGTTGGGAGGAAGGGCCGTTACCTAATACGTGATGGTTTTGACGTTACCGACAGAATAAGCACCGGCTAACTCTGTGCCAGCAGCCGCGGTAATACAGAGGGTGCAAGCGTTAATCGGAATTACTGGGCGTAAAGCGCGCGTAGGTGGTTTGTTAAGTTGGATGTGAAATCCCCGGGCTCAACCTGGGAACTGCATTCAAAACTGACTGACTAGAGTATGGTAGAGGGTGGTGGAATTTCCTGTGTAGCGGTGAAATGCGTAGATATAGGAAGGAACACCAGTGGCGAAGGGCGACCACCTGGGACTGATACTGACACTGAGGTGCGAAAGCGTGGGGGAGCAAACAGGGATTAGATACCCTGGGTAGTCCACGCCGTAAACGATGTCAACTAGCCGTTGGGGAGCCTTGAGCTCTTAGTGGGCGCAGCTAAACGCATTAAA
>Aa_6075 HD4P06E04EFHO4 orig_bc=ACACAC new_bc=ACACAC bc_diffs=0
TGGGGAATATTGGACAATGGGCGAAAGCCTGATCCAGCCATGCCGCGTGTGTGAAGAAGGTCTTCGGATTGTAAAGCACTTTAAGTTGGGAGGAAGGGCCGTTACCTAATACGTGATGGTTTTGACGTTACCGACAGAATAAGCACCGGCTAACTCTGTGCCAGCAGCCGCGGTAATACAGAGGGTGCAAGCGTTAATCGGAATTACTGGGCGTAAAGCGCGCGTAGGTGGTTTGTTAAGTTGGATGTGAAATCCCCGGGCTCAACCTGGGAACTGCATTCAAAACTGACTGACTAGAGTATGGTAGAGGGTGGTGGAATTTCCTGTGTAGCGGTGAAATGCGTAGATATAGGAAGGAACACCAGTGGCGAAGGGCGACCACCTGGGACTGATACTGACACTGAGGTGCGAAAGCGTGGGGGAGCAAACAGGGATTAGATACCCTGGGTAGTCCACGCCGTAAACGATGTCAACTAGCCGTTGGGGAGCCTTGAGCTCTTAGTGGGCGCAGCTAAACGCATTAAA
>Aa_6597 HD4P06E04EJGHS orig_bc=ACACAC new_bc=ACACAC bc_diffs=0
TGGGGAATATTGGACAATGGGCGAAAGCCTGATCCAGCCATGCCGCGTGTGTGAAGAAGGTCTTCGGATTGTAAAGCACTTTAAGTTGGGAGGAAGGGCCGTTACCTAATACGTGATGGTTTTGACGTTACCGACAGAATAAGCACCGGCTAACTCTGTGCCAGCAGCCGCGGTAATACAGAGGGTGCAAGCGTTAATCGGAATTACTGGGCGTAAAGCGCGCGTAGGTGGTTTGTTAAGTTGGATGTGAAATCCCCGGGCTCAACCTGGGAACTGCATTCAAAACTGACTGACTAGAGTATGGTAGAGGGTGGTGGAATTTCCTGTGTAGCGGTGAAATGCGTAGATATAGGAAGGAACACCAGTGGCGAAGGGCGACCACCTGGGACTGATACTGACACTGAGGTGCGAAAGCGTGGGGGAGCAAACAGGGATTAGATACCCTGGGTAGTCCACGCCGTAAACGATGTCAACTAGCCGTTGGGGAGCCTTGAGCTCTTAGTGGGCGCAGCTAAACGCATTAAA
>Aa_6687 HD4P06E04EK39A orig_bc=ACACAC new_bc=ACACAC bc_diffs=0
TGGGGAATATTGGACAATGGGCGAAAGCCTGATCCAGCCATGCCGCGTGTGTGAAGAAGGTCTTCGGATTGTAAAGCACTTTAAGTTGGGAGGAAGGGCCGTTACCTAATACGTGATGGTTTTGACGTTACCGACAGAATAAGCACCGGCTAACTCTGTGCCAGCAGCCGCGGTAATACAGAGGGTGCAAGCGTTAATCGGAATTACTGGGCGTAAAGCGCGCGTAGGTGGTTTGTTAAGTTGGATGTGAAATCCCCGGGCTCAACCTGGGAACTGCATTCAAAACTGACTGACTAGAGTATGGTAGAGGGTGGTGGAATTTCCTGTGTAGCGGTGAAATGCGTAGATATAGGAAGGAACACCAGTGGCGAAGGGCGACCACCTGGGACTGATACTGACACTGAGGTGCGAAAGCGTGGGGGAGCAAACAGGGATTAGATACCCTGGGTAGTCCACGCCGTAAACGATGTCAACTAGCCGTTGGGGAGCCTTGAGCTCTTAGTGGGCGCAGCTAAACGCATTAAA
>Aa_7820 HD4P06E04ERTEO orig_bc=ACACAC new_bc=ACACAC bc_diffs=0
TGGGGAATATTGGACAATGGGCGAAAGCCTGATCCAGCCATGCCGCGTGTGTGAAGAAGGTCTTCGGATTGTAAAGCACTTTAAGTTGGGAGGAAGGGCCGTTACCTAATACGTGATGGTTTTGACGTTACCGACAGAATAAGCACCGGCTAACTCTGTGCCAGCAGCCGCGGTAATACAGAGGGTGCAAGCGTTAATCGGAATTACTGGGCGTAAAGCGCGCGTAGGTGGTTTGTTAAGTTGGATGTGAAATCCCCGGGCTCAACCTGGGAACTGCATTCAAAACTGACTGACTAGAGTATGGTAGAGGGTGGTGGAATTTCCTGTGTAGCGGTGAAATGCGTAGATATAGGAAGGAACACCAGTGGCGAAGGGCGACCACCTGGGACTGATACTGACACTGAGGTGCGAAAGCGTGGGGGAGCAAACAGGGATTAGATACCCTGGGTAGTCCACGCCGTAAACGATGTCAACTAGCCGTTGGGGAGCCTTGAGCTCTTAGTGGGCGCAGCTAAACGCATTAAA
>Aa_5715 HD4P06E04ECK4M orig_bc=ACACAC new_bc=ACACAC bc_diffs=0
TGGGGAATATTGGACAATGGGCGAAAGCCTGATCCAGCCATGCCGCGTGTGTGAAGAAGGTCTTCGGATTGTAAAGCACTTTAAGTTGGGAGGAAGGGCCGTTACCTAATACGTGATGGTTTTGACGTTACCGACAGAATAAGCACCGGCTAACTCTGTGCCAGCAGCCGCGGTAATACAGAGGGTGCAAGCGTTAATCGGAATTACTGGGCGTAAAGCGCGCGTAGGTGGTTTGTTAAGTTGGATGTGAAATCCCCGGGCTCAACCTGGGAACTGCATTCAAAACTGACTGACTAGAGTATGGTAGAGGGTGGTGGAATTTCCTGTGTAGCGGTGAAATGCGTAGATATAGGAAGGAACACCAGTGGCGAAGGGCGACCACCTGGGACTGATACTGACACTGAGGTGCGAAAGCGTGGGGGAGCAAACAGGGATTAGATACCCTGGGTAGTCCACGCCGTAAACGATGTCAACTAGCCGTTGGGGAGCCTTGAGCTCTTAGTGGGCGCAGCTAAACGCATTAAA
>Aa_7573 HD4P06E04EQCM0 orig_bc=ACACAC new_bc=ACACAC bc_diffs=0
TGGGGAATATTGGACAATGGGCGAAAGCCTGATCCAGCCATGCCGCGTGTGTGAAGAAGGTCTTCGGATTGTAAAGCACTTTAAGTTGGGAGGAAGGGCCGTTACCTAATACGTGATGGTTTTGACGTTACCGACAGAATAAGCACCGGCTAACTCTGTGCCAGCAGCCGCGGTAATACAGAGGGTGCAAGCGTTAATCGGAATTACTGGGCGTAAAGCGCGCGTAGGTGGTTTGTTAAGTTGGATGTGAAATCCCCGGGCTCAACCTGGGAACTGCATTCAAAACTGACTGACTAGAGTATGGTAGAGGGTGGTGGAATTTCCTGTGTAGCGGTGAAATGCGTAGATATAGGAAGGAACACCAGTGGCGAAGGGCGACCACCTGGGACTGATACTGACACTGAGGTGCGAAAGCGTGGGGGAGCAAACAGGGATTAGATACCCTGGGTAGTCCACGCCGTAAACGATGTCAACTAGCCGTTGGGGAGCCTTGAGCTCTTAGTGGGCGCAGCTAAACGCATTAAA
>Aa_7628 HD4P06E04EQQGJ orig_bc=ACACAC new_bc=ACACAC bc_diffs=0
TGGGGAATATTGGACAATGGGCGAAAGCCTGATCCAGCCATGCCGCGTGTGTGAAGAAGGTCTTCGGATTGTAAAGCACTTTAAGTTGGGAGGAAGGGCCGTTACCTAATACGTGATGGTTTTGACGTTACCGACAGAATAAGCACCGGCTAACTCTGTGCCAGCAGCCGCGGTAATACAGAGGGTGCAAGCGTTAATCGGAATTACTGGGCGTAAAGCGCGCGTAGGTGGTTTGTTAAGTTGGATGTGAAATCCCCGGGCTCAACCTGGGAACTGCATTCAAAACTGACTGACTAGAGTATGGTAGAGGGTGGTGGAATTTCCTGTGTAGCGGTGAAATGCGTAGATATAGGAAGGAACACCAGTGGCGAAGGGCGACCACCTGGGACTGATACTGACACTGAGGTGCGAAAGCGTGGGGGAGCAAACAGGGATTAGATACCCTGGGTAGTCCACGCCGTAAACGATGTCAACTAGCCGTTGGGGAGCCTTGAGCTCTTAGTGGGCGCAGCTAAACGCATTAAA
>Aa_6789 HD4P06E04EKRYL orig_bc=ACACAC new_bc=ACACAC bc_diffs=0
TGGGGAATATTGGACAATGGGCGAAAGCCTGATCCAGCCATGCCGCGTGTGTGAAGAAGGTCTTCGGATTGTAAAGCACTTTAAGTTGGGAGGAAGGGCCGTTACCTAATACGTGATGGTTTTGACGTTACCGACAGAATAAGCACCGGCTAACTCTGTGCCAGCAGCCGCGGTAATACAGAGGGTGCAAGCGTTAATCGGAATTACTGGGCGTAAAGCGCGCGTAGGTGGTTTGTTAAGTTGGATGTGAAATCCCCGGGCTCAACCTGGGAACTGCATTCAAAACTGACTGACTAGAGTATGGTAGAGGGTGGTGGAATTTCCTGTGTAGCGGTGAAATGCGTAGATATAGGAAGGAACACCAGTGGCGAAGGGCGACCACCTGGGACTGATACTGACACTGAGGTGCGAAAGCGTGGGGGAGCAAACAGGGATTAGATACCCTGGGTAGTCCACGCCGTAAACGATGTCAACTAGCCGTTGGGGAGCCTTGAGCTCTTAGTGGGCGCAGCTAAACGCATTAAA
>Aa_7445 HD4P06E04EPFAC orig_bc=ACACAC new_bc=ACACAC bc_diffs=0
TGGGGAATATTGGACAATGGGCGAAAGCCTGATCCAGCCATGCCGCGTGTGTGAAGAAGGTCTTCGGATTGTAAAGCACTTTAAGTTGGGAGGAAGGGCCGTTACCTAATACGTGATGGTTTTGACGTTACCGACAGAATAAGCACCGGCTAACTCTGTGCCAGCAGCCGCGGTAATACAGAGGGTGCAAGCGTTAATCGGAATTACTGGGCGTAAAGCGCGCGTAGGTGGTTTGTTAAGTTGGATGTGAAATCCCCGGGCTCAACCTGGGAACTGCATTCAAAACTGACTGACTAGAGTATGGTAGAGGGTGGTGGAATTTCCTGTGTAGCGGTGAAATGCGTAGATATAGGAAGGAACACCAGTGGCGAAGGGCGACCACCTGGGACTGATACTGACACTGAGGTGCGAAAGCGTGGGGGAGCAAACAGGGATTAGATACCCTGGGTAGTCCACGCCGTAAACGATGTCAACTAGCCGTTGGGGAGCCTTGAGCTCTTAGTGGGCGCAGCTAAACGCATTAAA
>Aa_8258 HD4P06E04EVAOH orig_bc=ACACAC new_bc=ACACAC bc_diffs=0
TGGGGAATATTGGACAATGGGCGAAAGCCTGATCCAGCCATGCCGCGTGTGTGAAGAAGGTCTTCGGATTGTAAAGCACTTTAAGTTGGGAGGAAGGGCCGTTACCTAATACGTGATGGTTTTGACGTTACCGACAGAATAAGCACCGGCTAACTCTGTGCCAGCAGCCGCGGTAATACAGAGGGTGCAAGCGTTAATCGGAATTACTGGGCGTAAAGCGCGCGTAGGTGGTTTGTTAAGTTGGATGTGAAATCCCCGGGCTCAACCTGGGAACTGCATTCAAAACTGACTGACTAGAGTATGGTAGAGGGTGGTGGAATTTCCTGTGTAGCGGTGAAATGCGTAGATATAGGAAGGAACACCAGTGGCGAAGGGCGACCACCTGGGACTGATACTGACACTGAGGTGCGAAAGCGTGGGGGAGCAAACAGGGATTAGATACCCTGGGTAGTCCACGCCGTAAACGATGTCAACTAGCCGTTGGGGAGCCTTGAGCTCTTAGTGGGCGCAGCTAAACGCATTAAA
>Aa_6009 HD4P06E04EEY70 orig_bc=ACACAC new_bc=ACACAC bc_diffs=0
TGGGGAATATTGGACAATGGGCGAAAGCCTGATCCAGCCATGCCGCGTGTGTGAAGAAGGTCTTCGGATTGTAAAGCACTTTAAGTTGGGAGGAAGGGCCGTTACCTAATACGTGATGGTTTTGACGTTACCGACAGAATAAGCACCGGCTAACTCTGTGCCAGCAGCCGCGGTAATACAGAGGGTGCAAGCGTTAATCGGAATTACTGGGCGTAAAGCGCGCGTAGGTGGTTTGTTAAGTTGGATGTGAAATCCCCGGGCTCAACCTGGGAACTGCATTCAAAACTGACTGACTAGAGTATGGTAGAGGGTGGTGGAATTTCCTGTGTAGCGGTGAAATGCGTAGATATAGGAAGGAACACCAGTGGCGAAGGGCGACCACCTGGGACTGATACTGACACTGAGGTGCGAAAGCGTGGGGGAGCAAACAGGGATTAGATACCCTGGGTAGTCCACGCCGTAAACGATGTCAACTAGCCGTTGGGGAGCCTTGAGCTCTTAGTGGGCGCAGCTAAACGCATTAAA
>Aa_6704 HD4P06E04EK83G orig_bc=ACACAC new_bc=ACACAC bc_diffs=0
TGGGGAATATTGGACAATGGGCGAAAGCCTGATCCAGCCATGCCGCGTGTGTGAAGAAGGTCTTCGGATTGTAAAGCACTTTAAGTTGGGAGGAAGGGCCGTTACCTAATACGTGATGGTTTTGACGTTACCGACAGAATAAGCACCGGCTAACTCTGTGCCAGCAGCCGCGGTAATACAGAGGGTGCAAGCGTTAATCGGAATTACTGGGCGTAAAGCGCGCGTAGGTGGTTTGTTAAGTTGGATGTGAAATCCCCGGGCTCAACCTGGGAACTGCATTCAAAACTGACTGACTAGAGTATGGTAGAGGGTGGTGGAATTTCCTGTGTAGCGGTGAAATGCGTAGATATAGGAAGGAACACCAGTGGCGAAGGGCGACCACCTGGGACTGATACTGACACTGAGGTGCGAAAGCGTGGGGGAGCAAACAGGGATTAGATACCCTGGGTAGTCCACGCCGTAAACGATGTCAACTAGCCGTTGGGGAGCCTTGAGCTCTTAGTGGGCGCAGCTAAACGCATTAAA
>Aa_8401 HD4P06E04EWERA orig_bc=ACACAC new_bc=ACACAC bc_diffs=0
TGGGGAATATTGGACAATGGGCGAAAGCCTGATCCAGCCATGCCGCGTGTGTGAAGAAGGTCTTCGGATTGTAAAGCACTTTAAGTTGGGAGGAAGGGCCGTTACCTAATACGTGATGGTTTTGACGTTACCGACAGAATAAGCACCGGCTAACTCTGTGCCAGCAGCCGCGGTAATACAGAGGGTGCAAGCGTTAATCGGAATTACTGGGCGTAAAGCGCGCGTAGGTGGTTTGTTAAGTTGGATGTGAAATCCCCGGGCTCAACCTGGGAACTGCATTCAAAACTGACTGACTAGAGTATGGTAGAGGGTGGTGGAATTTCCTGTGTAGCGGTGAAATGCGTAGATATAGGAAGGAACACCAGTGGCGAAGGGCGACCACCTGGGACTGATACTGACACTGAGGTGCGAAAGCGTGGGGGAGCAAACAGGGATTAGATACCCTGGGTAGTCCACGCCGTAAACGATGTCAACTAGCCGTTGGGGAGCCTTGAGCTCTTAGTGGGCGCAGCTAAACGCATTAAA
>Aa_7595 HD4P06E04EQGW1 orig_bc=ACACAC new_bc=ACACAC bc_diffs=0
TGGGGAATATTGGACAATGGGCGAAAGCCTGATCCAGCCATGCCGCGTGTGTGAAGAAGGTCTTCGGATTGTAAAGCACTTTAAGTTGGGAGGAAGGGCCGTTACCTAATACGTGATGGTTTTGACGTTACCGACAGAATAAGCACCGGCTAACTCTGTGCCAGCAGCCGCGGTAATACAGAGGGTGCAAGCGTTAATCGGAATTACTGGGCGTAAAGCGCGCGTAGGTGGTTTGTTAAGTTGGATGTGAAATCCCCGGGCTCAACCTGGGAACTGCATTCAAAACTGACTGACTAGAGTATGGTAGAGGGTGGTGGAATTTCCTGTGTAGCGGTGAAATGCGTAGATATAGGAAGGAACACCAGTGGCGAAGGGCGACCACCTGGGACTGATACTGACACTGAGGTGCGAAAGCGTGGGGGAGCAAACAGGGATTAGATACCCTGGGTAGTCCACGCCGTAAACGATGTCAACTAGCCGTTGGGGAGCCTTGAGCTCTTAGTGGGCGCAGCTAAACGCATTAAA
>Aa_6530 HD4P06E04EIZ7W orig_bc=ACACAC new_bc=ACACAC bc_diffs=0
TGGGGAATATTGGACAATGGGCGAAAGCCTGATCCAGCCATGCCGCGTGTGTGAAGAAGGTCTTCGGATTGTAAAGCACTTTAAGTTGGGAGGAAGGGCCGTTACCTAATACGTGATGGTTTTGACGTTACCGACAGAATAAGCACCGGCTAACTCTGTGCCAGCAGCCGCGGTAATACAGAGGGTGCAAGCGTTAATCGGAATTACTGGGCGTAAAGCGCGCGTAGGTGGTTTGTTAAGTTGGATGTGAAATCCCCGGGCTCAACCTGGGAACTGCATTCAAAACTGACTGACTAGAGTATGGTAGAGGGTGGTGGAATTTCCTGTGTAGCGGTGAAATGCGTAGATATAGGAAGGAACACCAGTGGCGAAGGGCGACCACCTGGGACTGATACTGACACTGAGGTGCGAAAGCGTGGGGGAGCAAACAGGGATTAGATACCCTGGGTAGTCCACGCCGTAAACGATGTCAACTAGCCGTTGGGGAGCCTTGAGCTCTTAGTGGGCGCAGCTAAACGCATTAAA
>Aa_7200 HD4P06E04ENOPS orig_bc=ACACAC new_bc=ACACAC bc_diffs=0
TGGGGAATATTGGACAATGGGCGAAAGCCTGATCCAGCCATGCCGCGTGTGTGAAGAAGGTCTTCGGATTGTAAAGCACTTTAAGTTGGGAGGAAGGGCCGTTACCTAATACGTGATGGTTTTGACGTTACCGACAGAATAAGCACCGGCTAACTCTGTGCCAGCAGCCGCGGTAATACAGAGGGTGCAAGCGTTAATCGGAATTACTGGGCGTAAAGCGCGCGTAGGTGGTTTGTTAAGTTGGATGTGAAATCCCCGGGCTCAACCTGGGAACTGCATTCAAAACTGACTGACTAGAGTATGGTAGAGGGTGGTGGAATTTCCTGTGTAGCGGTGAAATGCGTAGATATAGGAAGGAACACCAGTGGCGAAGGGCGACCACCTGGGACTGATACTGACACTGAGGTGCGAAAGCGTGGGGGAGCAAACAGGGATTAGATACCCTGGGTAGTCCACGCCGTAAACGATGTCAACTAGCCGTTGGGGAGCCTTGAGCTCTTAGTGGGCGCAGCTAAACGCATTAAA
>Aa_6688 HD4P06E04EK3NA orig_bc=ACACAC new_bc=ACACAC bc_diffs=0
TGGGGAATATTGGACAATGGGCGAAAGCCTGATCCAGCCATGCCGCGTGTGTGAAGAAGGTCTTCGGATTGTAAAGCACTTTAAGTTGGGAGGAAGGGCCGTTACCTAATACGTGATGGTTTTGACGTTACCGACAGAATAAGCACCGGCTAACTCTGTGCCAGCAGCCGCGGTAATACAGAGGGTGCAAGCGTTAATCGGAATTACTGGGCGTAAAGCGCGCGTAGGTGGTTTGTTAAGTTGGATGTGAAATCCCCGGGCTCAACCTGGGAACTGCATTCAAAACTGACTGACTAGAGTATGGTAGAGGGTGGTGGAATTTCCTGTGTAGCGGTGAAATGCGTAGATATAGGAAGGAACACCAGTGGCGAAGGGCGACCACCTGGGACTGATACTGACACTGAGGTGCGAAAGCGTGGGGGAGCAAACAGGGATTAGATACCCTGGGTAGTCCACGCCGTAAACGATGTCAACTAGCCGTTGGGGAGCCTTGAGCTCTTAGTGGGCGCAGCTAAACGCATTAAA
>Aa_6518 HD4P06E04EIWGH orig_bc=ACACAC new_bc=ACACAC bc_diffs=0
TGGGGAATATTGGACAATGGGCGAAAGCCTGATCCAGCCATGCCGCGTGTGTGAAGAAGGTCTTCGGATTGTAAAGCACTTTAAGTTGGGAGGAAGGGCCGTTACCTAATACGTGATGGTTTTGACGTTACCGACAGAATAAGCACCGGCTAACTCTGTGCCAGCAGCCGCGGTAATACAGAGGGTGCAAGCGTTAATCGGAATTACTGGGCGTAAAGCGCGCGTAGGTGGTTTGTTAAGTTGGATGTGAAATCCCCGGGCTCAACCTGGGAACTGCATTCAAAACTGACTGACTAGAGTATGGTAGAGGGTGGTGGAATTTCCTGTGTAGCGGTGAAATGCGTAGATATAGGAAGGAACACCAGTGGCGAAGGGCGACCACCTGGGACTGATACTGACACTGAGGTGCGAAAGCGTGGGGGAGCAAACAGGGATTAGATACCCTGGGTAGTCCACGCCGTAAACGATGTCAACTAGCCGTTGGGGAGCCTTGAGCTCTTAGTGGGCGCAGCTAAACGCATTAAA
>Aa_5778 HD4P06E04ED2U6 orig_bc=ACACAC new_bc=ACACAC bc_diffs=0
TGGGGAATATTGGACAATGGGCGAAAGCCTGATCCAGCCATGCCGCGTGTGTGAAGAAGGTCTTCGGATTGTAAAGCACTTTAAGTTGGGAGGAAGGGCCGTTACCTAATACGTGATGGTTTTGACGTTACCGACAGAATAAGCACCGGCTAACTCTGTGCCAGCAGCCGCGGTAATACAGAGGGTGCAAGCGTTAATCGGAATTACTGGGCGTAAAGCGCGCGTAGGTGGTTTGTTAAGTTGGATGTGAAATCCCCGGGCTCAACCTGGGAACTGCATTCAAAACTGACTGACTAGAGTATGGTAGAGGGTGGTGGAATTTCCTGTGTAGCGGTGAAATGCGTAGATATAGGAAGGAACACCAGTGGCGAAGGGCGACCACCTGGGACTGATACTGACACTGAGGTGCGAAAGCGTGGGGGAGCAAACAGGGATTAGATACCCTGGGTAGTCCACGCCGTAAACGATGTCAACTAGCCGTTGGGGAGCCTTGAGCTCTTAGTGGGCGCAGCTAAACGCATTAAA
>Aa_5804 HD4P06E04EDCXA orig_bc=ACACAC new_bc=ACACAC bc_diffs=0
TGGGGAATATTGGACAATGGGCGAAAGCCTGATCCAGCCATGCCGCGTGTGTGAAGAAGGTCTTCGGATTGTAAAGCACTTTAAGTTGGGAGGAAGGGCCGTTACCTAATACGTGATGGTTTTGACGTTACCGACAGAATAAGCACCGGCTAACTCTGTGCCAGCAGCCGCGGTAATACAGAGGGTGCAAGCGTTAATCGGAATTACTGGGCGTAAAGCGCGCGTAGGTGGTTTGTTAAGTTGGATGTGAAATCCCCGGGCTCAACCTGGGAACTGCATTCAAAACTGACTGACTAGAGTATGGTAGAGGGTGGTGGAATTTCCTGTGTAGCGGTGAAATGCGTAGATATAGGAAGGAACACCAGTGGCGAAGGGCGACCACCTGGGACTGATACTGACACTGAGGTGCGAAAGCGTGGGGGAGCAAACAGGGATTAGATACCCTGGGTAGTCCACGCCGTAAACGATGTCAACTAGCCGTTGGGGAGCCTTGAGCTCTTAGTGGGCGCAGCTAAACGCATTAAA
>Aa_6121 HD4P06E04EFW2Y orig_bc=ACACAC new_bc=ACACAC bc_diffs=0
TGGGGAATATTGGACAATGGGCGAAAGCCTGATCCAGCCATGCCGCGTGTGTGAAGAAGGTCTTCGGATTGTAAAGCACTTTAAGTTGGGAGGAAGGGCCGTTACCTAATACGTGATGGTTTTGACGTTACCGACAGAATAAGCACCGGCTAACTCTGTGCCAGCAGCCGCGGTAATACAGAGGGTGCAAGCGTTAATCGGAATTACTGGGCGTAAAGCGCGCGTAGGTGGTTTGTTAAGTTGGATGTGAAATCCCCGGGCTCAACCTGGGAACTGCATTCAAAACTGACTGACTAGAGTATGGTAGAGGGTGGTGGAATTTCCTGTGTAGCGGTGAAATGCGTAGATATAGGAAGGAACACCAGTGGCGAAGGGCGACCACCTGGGACTGATACTGACACTGAGGTGCGAAAGCGTGGGGGAGCAAACAGGGATTAGATACCCTGGGTAGTCCACGCCGTAAACGATGTCAACTAGCCGTTGGGGAGCCTTGAGCTCTTAGTGGGCGCAGCTAAACGCATTAAA
>Aa_6888 HD4P06E04ELISL orig_bc=ACACAC new_bc=ACACAC bc_diffs=0
TGGGGAATATTGGACAATGGGCGAAAGCCTGATCCAGCCATGCCGCGTGTGTGAAGAAGGTCTTCGGATTGTAAAGCACTTTAAGTTGGGAGGAAGGGCCGTTACCTAATACGTGATGGTTTTGACGTTACCGACAGAATAAGCACCGGCTAACTCTGTGCCAGCAGCCGCGGTAATACAGAGGGTGCAAGCGTTAATCGGAATTACTGGGCGTAAAGCGCGCGTAGGTGGTTTGTTAAGTTGGATGTGAAATCCCCGGGCTCAACCTGGGAACTGCATTCAAAACTGACTGACTAGAGTATGGTAGAGGGTGGTGGAATTTCCTGTGTAGCGGTGAAATGCGTAGATATAGGAAGGAACACCAGTGGCGAAGGGCGACCACCTGGGACTGATACTGACACTGAGGTGCGAAAGCGTGGGGGAGCAAACAGGGATTAGATACCCTGGGTAGTCCACGCCGTAAACGATGTCAACTAGCCGTTGGGGAGCCTTGAGCTCTTAGTGGGCGCAGCTAAACGCATTAAA
>Aa_5887 HD4P06E04EE0FH orig_bc=ACACAC new_bc=ACACAC bc_diffs=0
TGGGGAATATTGGACAATGGGCGAAAGCCTGATCCAGCCATGCCGCGTGTGTGAAGAAGGTCTTCGGATTGTAAAGCACTTTAAGTTGGGAGGAAGGGCCGTTACCTAATACGTGATGGTTTTGACGTTACCGACAGAATAAGCACCGGCTAACTCTGTGCCAGCAGCCGCGGTAATACAGAGGGTGCAAGCGTTAATCGGAATTACTGGGCGTAAAGCGCGCGTAGGTGGTTTGTTAAGTTGGATGTGAAATCCCCGGGCTCAACCTGGGAACTGCATTCAAAACTGACTGACTAGAGTATGGTAGAGGGTGGTGGAATTTCCTGTGTAGCGGTGAAATGCGTAGATATAGGAAGGAACACCAGTGGCGAAGGGCGACCACCTGGGACTGATACTGACACTGAGGTGCGAAAGCGTGGGGGAGCAAACAGGGATTAGATACCCTGGGTAGTCCACGCCGTAAACGATGTCAACTAGCCGTTGGGGAGCCTTGAGCTCTTAGTGGGCGCAGCTAAACGCATTAAA
>Aa_6313 HD4P06E04EHHGJ orig_bc=ACACAC new_bc=ACACAC bc_diffs=0
TGGGGAATATTGGACAATGGGCGAAAGCCTGATCCAGCCATGCCGCGTGTGTGAAGAAGGTCTTCGGATTGTAAAGCACTTTAAGTTGGGAGGAAGGGCCGTTACCTAATACGTGATGGTTTTGACGTTACCGACAGAATAAGCACCGGCTAACTCTGTGCCAGCAGCCGCGGTAATACAGAGGGTGCAAGCGTTAATCGGAATTACTGGGCGTAAAGCGCGCGTAGGTGGTTTGTTAAGTTGGATGTGAAATCCCCGGGCTCAACCTGGGAACTGCATTCAAAACTGACTGACTAGAGTATGGTAGAGGGTGGTGGAATTTCCTGTGTAGCGGTGAAATGCGTAGATATAGGAAGGAACACCAGTGGCGAAGGGCGACCACCTGGGACTGATACTGACACTGAGGTGCGAAAGCGTGGGGGAGCAAACAGGGATTAGATACCCTGGGTAGTCCACGCCGTAAACGATGTCAACTAGCCGTTGGGGAGCCTTGAGCTCTTAGTGGGCGCAGCTAAACGCATTAAA
>Aa_4852 HD4P06E04D4VSS orig_bc=ACACAC new_bc=ACACAC bc_diffs=0
TGGGGAATATTGGACAATGGGCGAAAGCCTGATCCAGCCATGCCGCGTGTGTGAAGAAGGTCTTCGGATTGTAAAGCACTTTAAGTTGGGAGGAAGGGCCGTTACCTAATACGTGATGGTTTTGACGTTACCGACAGAATAAGCACCGGCTAACTCTGTGCCAGCAGCCGCGGTAATACAGAGGGTGCAAGCGTTAATCGGAATTACTGGGCGTAAAGCGCGCGTAGGTGGTTTGTTAAGTTGGATGTGAAATCCCCGGGCTCAACCTGGGAACTGCATTCAAAACTGACTGACTAGAGTATGGTAGAGGGTGGTGGAATTTCCTGTGTAGCGGTGAAATGCGTAGATATAGGAAGGAACACCAGTGGCGAAGGGCGACCACCTGGGACTGATACTGACACTGAGGTGCGAAAGCGTGGGGGAGCAAACAGGGATTAGATACCCTGGGTAGTCCACGCCGTAAACGATGTCAACTAGCCGTTGGGGAGCCTTGAGCTCTTAGTGGGCGCAGCTAAACGCATTAAA
>Aa_7375 HD4P06E04EOX2O orig_bc=ACACAC new_bc=ACACAC bc_diffs=0
TGGGGAATATTGGACAATGGGCGAAAGCCTGATCCAGCCATGCCGCGTGTGTGAAGAAGGTCTTCGGATTGTAAAGCACTTTAAGTTGGGAGGAAGGGCCGTTACCTAATACGTGATGGTTTTGACGTTACCGACAGAATAAGCACCGGCTAACTCTGTGCCAGCAGCCGCGGTAATACAGAGGGTGCAAGCGTTAATCGGAATTACTGGGCGTAAAGCGCGCGTAGGTGGTTTGTTAAGTTGGATGTGAAATCCCCGGGCTCAACCTGGGAACTGCATTCAAAACTGACTGACTAGAGTATGGTAGAGGGTGGTGGAATTTCCTGTGTAGCGGTGAAATGCGTAGATATAGGAAGGAACACCAGTGGCGAAGGGCGACCACCTGGGACTGATACTGACACTGAGGTGCGAAAGCGTGGGGGAGCAAACAGGGATTAGATACCCTGGGTAGTCCACGCCGTAAACGATGTCAACTAGCCGTTGGGGAGCCTTGAGCTCTTAGTGGGCGCAGCTAAACGCATTAAA
>Aa_7243 HD4P06E04ENZ1U orig_bc=ACACAC new_bc=ACACAC bc_diffs=0
TGGGGAATATTGGACAATGGGCGAAAGCCTGATCCAGCCATGCCGCGTGTGTGAAGAAGGTCTTCGGATTGTAAAGCACTTTAAGTTGGGAGGAAGGGCCGTTACCTAATACGTGATGGTTTTGACGTTACCGACAGAATAAGCACCGGCTAACTCTGTGCCAGCAGCCGCGGTAATACAGAGGGTGCAAGCGTTAATCGGAATTACTGGGCGTAAAGCGCGCGTAGGTGGTTTGTTAAGTTGGATGTGAAATCCCCGGGCTCAACCTGGGAACTGCATTCAAAACTGACTGACTAGAGTATGGTAGAGGGTGGTGGAATTTCCTGTGTAGCGGTGAAATGCGTAGATATAGGAAGGAACACCAGTGGCGAAGGGCGACCACCTGGGACTGATACTGACACTGAGGTGCGAAAGCGTGGGGGAGCAAACAGGGATTAGATACCCTGGGTAGTCCACGCCGTAAACGATGTCAACTAGCCGTTGGGGAGCCTTGAGCTCTTAGTGGGCGCAGCTAAACGCATTAAA
>Aa_4806 HD4P06E04D4FOC orig_bc=ACACAC new_bc=ACACAC bc_diffs=0
TGGGGAATATTGGACAATGGGCGAAAGCCTGATCCAGCCATGCCGCGTGTGTGAAGAAGGTCTTCGGATTGTAAAGCACTTTAAGTTGGGAGGAAGGGCCGTTACCTAATACGTGATGGTTTTGACGTTACCGACAGAATAAGCACCGGCTAACTCTGTGCCAGCAGCCGCGGTAATACAGAGGGTGCAAGCGTTAATCGGAATTACTGGGCGTAAAGCGCGCGTAGGTGGTTTGTTAAGTTGGATGTGAAATCCCCGGGCTCAACCTGGGAACTGCATTCAAAACTGACTGACTAGAGTATGGTAGAGGGTGGTGGAATTTCCTGTGTAGCGGTGAAATGCGTAGATATAGGAAGGAACACCAGTGGCGAAGGGCGACCACCTGGGACTGATACTGACACTGAGGTGCGAAAGCGTGGGGGAGCAAACAGGGATTAGATACCCTGGGTAGTCCACGCCGTAAACGATGTCAACTAGCCGTTGGGGAGCCTTGAGCTCTTAGTGGGCGCAGCTAAACGCATTAAA
>Aa_5234 HD4P06E04D8EPR orig_bc=ACACAC new_bc=ACACAC bc_diffs=0
TGGGGAATATTGGACAATGGGCGAAAGCCTGATCCAGCCATGCCGCGTGTGTGAAGAAGGTCTTCGGATTGTAAAGCACTTTAAGTTGGGAGGAAGGGCCGTTACCTAATACGTGATGGTTTTGACGTTACCGACAGAATAAGCACCGGCTAACTCTGTGCCAGCAGCCGCGGTAATACAGAGGGTGCAAGCGTTAATCGGAATTACTGGGCGTAAAGCGCGCGTAGGTGGTTTGTTAAGTTGGATGTGAAATCCCCGGGCTCAACCTGGGAACTGCATTCAAAACTGACTGACTAGAGTATGGTAGAGGGTGGTGGAATTTCCTGTGTAGCGGTGAAATGCGTAGATATAGGAAGGAACACCAGTGGCGAAGGGCGACCACCTGGGACTGATACTGACACTGAGGTGCGAAAGCGTGGGGGAGCAAACAGGGATTAGATACCCTGGGTAGTCCACGCCGTAAACGATGTCAACTAGCCGTTGGGGAGCCTTGAGCTCTTAGTGGGCGCAGCTAAACGCATTAAA
>Aa_7877 HD4P06E04ESA33 orig_bc=ACACAC new_bc=ACACAC bc_diffs=0
TGGGGAATATTGGACAATGGGCGAAAGCCTGATCCAGCCATGCCGCGTGTGTGAAGAAGGTCTTCGGATTGTAAAGCACTTTAAGTTGGGAGGAAGGGCCGTTACCTAATACGTGATGGTTTTGACGTTACCGACAGAATAAGCACCGGCTAACTCTGTGCCAGCAGCCGCGGTAATACAGAGGGTGCAAGCGTTAATCGGAATTACTGGGCGTAAAGCGCGCGTAGGTGGTTTGTTAAGTTGGATGTGAAATCCCCGGGCTCAACCTGGGAACTGCATTCAAAACTGACTGACTAGAGTATGGTAGAGGGTGGTGGAATTTCCTGTGTAGCGGTGAAATGCGTAGATATAGGAAGGAACACCAGTGGCGAAGGGCGACCACCTGGGACTGATACTGACACTGAGGTGCGAAAGCGTGGGGGAGCAAACAGGGATTAGATACCCTGGGTAGTCCACGCCGTAAACGATGTCAACTAGCCGTTGGGGAGCCTTGAGCTCTTAGTGGGCGCAGCTAAACGCATTAAA
>Aa_7482 HD4P06E04EPQ2Z orig_bc=ACACAC new_bc=ACACAC bc_diffs=0
TGGGGAATATTGGACAATGGGCGAAAGCCTGATCCAGCCATGCCGCGTGTGTGAAGAAGGTCTTCGGATTGTAAAGCACTTTAAGTTGGGAGGAAGGGCCGTTACCTAATACGTGATGGTTTTGACGTTACCGACAGAATAAGCACCGGCTAACTCTGTGCCAGCAGCCGCGGTAATACAGAGGGTGCAAGCGTTAATCGGAATTACTGGGCGTAAAGCGCGCGTAGGTGGTTTGTTAAGTTGGATGTGAAATCCCCGGGCTCAACCTGGGAACTGCATTCAAAACTGACTGACTAGAGTATGGTAGAGGGTGGTGGAATTTCCTGTGTAGCGGTGAAATGCGTAGATATAGGAAGGAACACCAGTGGCGAAGGGCGACCACCTGGGACTGATACTGACACTGAGGTGCGAAAGCGTGGGGGAGCAAACAGGGATTAGATACCCTGGGTAGTCCACGCCGTAAACGATGTCAACTAGCCGTTGGGGAGCCTTGAGCTCTTAGTGGGCGCAGCTAAACGCATTAAA
>Aa_5292 HD4P06E04D8Y6U orig_bc=ACACAC new_bc=ACACAC bc_diffs=0
TGGGGAATATTGGACAATGGGCGAAAGCCTGATCCAGCCATGCCGCGTGTGTGAAGAAGGTCTTCGGATTGTAAAGCACTTTAAGTTGGGAGGAAGGGCCGTTACCTAATACGTGATGGTTTTGACGTTACCGACAGAATAAGCACCGGCTAACTCTGTGCCAGCAGCCGCGGTAATACAGAGGGTGCAAGCGTTAATCGGAATTACTGGGCGTAAAGCGCGCGTAGGTGGTTTGTTAAGTTGGATGTGAAATCCCCGGGCTCAACCTGGGAACTGCATTCAAAACTGACTGACTAGAGTATGGTAGAGGGTGGTGGAATTTCCTGTGTAGCGGTGAAATGCGTAGATATAGGAAGGAACACCAGTGGCGAAGGGCGACCACCTGGGACTGATACTGACACTGAGGTGCGAAAGCGTGGGGGAGCAAACAGGGATTAGATACCCTGGGTAGTCCACGCCGTAAACGATGTCAACTAGCCGTTGGGGAGCCTTGAGCTCTTAGTGGGCGCAGCTAAACGCATTAAA
>Aa_5965 HD4P06E04EEN83 orig_bc=ACACAC new_bc=ACACAC bc_diffs=0
TGGGGAATATTGGACAATGGGCGAAAGCCTGATCCAGCCATGCCGCGTGTGTGAAGAAGGTCTTCGGATTGTAAAGCACTTTAAGTTGGGAGGAAGGGCCGTTACCTAATACGTGATGGTTTTGACGTTACCGACAGAATAAGCACCGGCTAACTCTGTGCCAGCAGCCGCGGTAATACAGAGGGTGCAAGCGTTAATCGGAATTACTGGGCGTAAAGCGCGCGTAGGTGGTTTGTTAAGTTGGATGTGAAATCCCCGGGCTCAACCTGGGAACTGCATTCAAAACTGACTGACTAGAGTATGGTAGAGGGTGGTGGAATTTCCTGTGTAGCGGTGAAATGCGTAGATATAGGAAGGAACACCAGTGGCGAAGGGCGACCACCTGGGACTGATACTGACACTGAGGTGCGAAAGCGTGGGGGAGCAAACAGGGATTAGATACCCTGGGTAGTCCACGCCGTAAACGATGTCAACTAGCCGTTGGGGAGCCTTGAGCTCTTAGTGGGCGCAGCTAAACGCATTAAA
>Aa_8532 HD4P06E04EXSK6 orig_bc=ACACAC new_bc=ACACAC bc_diffs=0
TGGGGAATATTGGACAATGGGCGAAAGCCTGATCCAGCCATGCCGCGTGTGTGAAGAAGGTCTTCGGATTGTAAAGCACTTTAAGTTGGGAGGAAGGGCCGTTACCTAATACGTGATGGTTTTGACGTTACCGACAGAATAAGCACCGGCTAACTCTGTGCCAGCAGCCGCGGTAATACAGAGGGTGCAAGCGTTAATCGGAATTACTGGGCGTAAAGCGCGCGTAGGTGGTTTGTTAAGTTGGATGTGAAATCCCCGGGCTCAACCTGGGAACTGCATTCAAAACTGACTGACTAGAGTATGGTAGAGGGTGGTGGAATTTCCTGTGTAGCGGTGAAATGCGTAGATATAGGAAGGAACACCAGTGGCGAAGGGCGACCACCTGGGACTGATACTGACACTGAGGTGCGAAAGCGTGGGGGAGCAAACAGGGATTAGATACCCTGGGTAGTCCACGCCGTAAACGATGTCAACTAGCCGTTGGGGAGCCTTGAGCTCTTAGTGGGCGCAGCTAAACGCATTAAA
>Aa_4977 HD4P06E04D60B8 orig_bc=ACACAC new_bc=ACACAC bc_diffs=0
TGGGGAATATTGGACAATGGGCGAAAGCCTGATCCAGCCATGCCGCGTGTGTGAAGAAGGTCTTCGGATTGTAAAGCACTTTAAGTTGGGAGGAAGGGCCGTTACCTAATACGTGATGGTTTTGACGTTACCGACAGAATAAGCACCGGCTAACTCTGTGCCAGCAGCCGCGGTAATACAGAGGGTGCAAGCGTTAATCGGAATTACTGGGCGTAAAGCGCGCGTAGGTGGTTTGTTAAGTTGGATGTGAAATCCCCGGGCTCAACCTGGGAACTGCATTCAAAACTGACTGACTAGAGTATGGTAGAGGGTGGTGGAATTTCCTGTGTAGCGGTGAAATGCGTAGATATAGGAAGGAACACCAGTGGCGAAGGGCGACCACCTGGGACTGATACTGACACTGAGGTGCGAAAGCGTGGGGGAGCAAACAGGGATTAGATACCCTGGGTAGTCCACGCCGTAAACGATGTCAACTAGCCGTTGGGGAGCCTTGAGCTCTTAGTGGGCGCAGCTAAACGCATTAAA
>Aa_8341 HD4P06E04EVYOE orig_bc=ACACAC new_bc=ACACAC bc_diffs=0
TGGGGAATATTGGACAATGGGCGAAAGCCTGATCCAGCCATGCCGCGTGTGTGAAGAAGGTCTTCGGATTGTAAAGCACTTTAAGTTGGGAGGAAGGGCCGTTACCTAATACGTGATGGTTTTGACGTTACCGACAGAATAAGCACCGGCTAACTCTGTGCCAGCAGCCGCGGTAATACAGAGGGTGCAAGCGTTAATCGGAATTACTGGGCGTAAAGCGCGCGTAGGTGGTTTGTTAAGTTGGATGTGAAATCCCCGGGCTCAACCTGGGAACTGCATTCAAAACTGACTGACTAGAGTATGGTAGAGGGTGGTGGAATTTCCTGTGTAGCGGTGAAATGCGTAGATATAGGAAGGAACACCAGTGGCGAAGGGCGACCACCTGGGACTGATACTGACACTGAGGTGCGAAAGCGTGGGGGAGCAAACAGGGATTAGATACCCTGGGTAGTCCACGCCGTAAACGATGTCAACTAGCCGTTGGGGAGCCTTGAGCTCTTAGTGGGCGCAGCTAAACGCATTAAA
>Aa_6849 HD4P06E04EL9TN orig_bc=ACACAC new_bc=ACACAC bc_diffs=0
TGGGGAATATTGGACAATGGGCGAAAGCCTGATCCAGCCATGCCGCGTGTGTGAAGAAGGTCTTCGGATTGTAAAGCACTTTAAGTTGGGAGGAAGGGCCGTTACCTAATACGTGATGGTTTTGACGTTACCGACAGAATAAGCACCGGCTAACTCTGTGCCAGCAGCCGCGGTAATACAGAGGGTGCAAGCGTTAATCGGAATTACTGGGCGTAAAGCGCGCGTAGGTGGTTTGTTAAGTTGGATGTGAAATCCCCGGGCTCAACCTGGGAACTGCATTCAAAACTGACTGACTAGAGTATGGTAGAGGGTGGTGGAATTTCCTGTGTAGCGGTGAAATGCGTAGATATAGGAAGGAACACCAGTGGCGAAGGGCGACCACCTGGGACTGATACTGACACTGAGGTGCGAAAGCGTGGGGGAGCAAACAGGGATTAGATACCCTGGGTAGTCCACGCCGTAAACGATGTCAACTAGCCGTTGGGGAGCCTTGAGCTCTTAGTGGGCGCAGCTAAACGCATTAAA
>Aa_8091 HD4P06E04ETVYW orig_bc=ACACAC new_bc=ACACAC bc_diffs=0
TGGGGAATATTGGACAATGGGCGAAAGCCTGATCCAGCCATGCCGCGTGTGTGAAGAAGGTCTTCGGATTGTAAAGCACTTTAAGTTGGGAGGAAGGGCCGTTACCTAATACGTGATGGTTTTGACGTTACCGACAGAATAAGCACCGGCTAACTCTGTGCCAGCAGCCGCGGTAATACAGAGGGTGCAAGCGTTAATCGGAATTACTGGGCGTAAAGCGCGCGTAGGTGGTTTGTTAAGTTGGATGTGAAATCCCCGGGCTCAACCTGGGAACTGCATTCAAAACTGACTGACTAGAGTATGGTAGAGGGTGGTGGAATTTCCTGTGTAGCGGTGAAATGCGTAGATATAGGAAGGAACACCAGTGGCGAAGGGCGACCACCTGGGACTGATACTGACACTGAGGTGCGAAAGCGTGGGGGAGCAAACAGGGATTAGATACCCTGGGTAGTCCACGCCGTAAACGATGTCAACTAGCCGTTGGGGAGCCTTGAGCTCTTAGTGGGCGCAGCTAAACGCATTAAA
>Aa_8503 HD4P06E04EXG7W orig_bc=ACACAC new_bc=ACACAC bc_diffs=0
TGGGGAATATTGGACAATGGGCGAAAGCCTGATCCAGCCATGCCGCGTGTGTGAAGAAGGTCTTCGGATTGTAAAGCACTTTAAGTTGGGAGGAAGGGCCGTTACCTAATACGTGATGGTTTTGACGTTACCGACAGAATAAGCACCGGCTAACTCTGTGCCAGCAGCCGCGGTAATACAGAGGGTGCAAGCGTTAATCGGAATTACTGGGCGTAAAGCGCGCGTAGGTGGTTTGTTAAGTTGGATGTGAAATCCCCGGGCTCAACCTGGGAACTGCATTCAAAACTGACTGACTAGAGTATGGTAGAGGGTGGTGGAATTTCCTGTGTAGCGGTGAAATGCGTAGATATAGGAAGGAACACCAGTGGCGAAGGGCGACCACCTGGGACTGATACTGACACTGAGGTGCGAAAGCGTGGGGGAGCAAACAGGGATTAGATACCCTGGGTAGTCCACGCCGTAAACGATGTCAACTAGCCGTTGGGGAGCCTTGAGCTCTTAGTGGGCGCAGCTAAACGCATTAAA
>Aa_5916 HD4P06E04EE742 orig_bc=ACACAC new_bc=ACACAC bc_diffs=0
TGGGGAATATTGGACAATGGGCGAAAGCCTGATCCAGCCATGCCGCGTGTGTGAAGAAGGTCTTCGGATTGTAAAGCACTTTAAGTTGGGAGGAAGGGCCGTTACCTAATACGTGATGGTTTTGACGTTACCGACAGAATAAGCACCGGCTAACTCTGTGCCAGCAGCCGCGGTAATACAGAGGGTGCAAGCGTTAATCGGAATTACTGGGCGTAAAGCGCGCGTAGGTGGTTTGTTAAGTTGGATGTGAAATCCCCGGGCTCAACCTGGGAACTGCATTCAAAACTGACTGACTAGAGTATGGTAGAGGGTGGTGGAATTTCCTGTGTAGCGGTGAAATGCGTAGATATAGGAAGGAACACCAGTGGCGAAGGGCGACCACCTGGGACTGATACTGACACTGAGGTGCGAAAGCGTGGGGGAGCAAACAGGGATTAGATACCCTGGGTAGTCCACGCCGTAAACGATGTCAACTAGCCGTTGGGGAGCCTTGAGCTCTTAGTGGGCGCAGCTAAACGCATTAAA
>Aa_6489 HD4P06E04EIP9H orig_bc=ACACAC new_bc=ACACAC bc_diffs=0
TGGGGAATATTGGACAATGGGCGAAAGCCTGATCCAGCCATGCCGCGTGTGTGAAGAAGGTCTTCGGATTGTAAAGCACTTTAAGTTGGGAGGAAGGGCCGTTACCTAATACGTGATGGTTTTGACGTTACCGACAGAATAAGCACCGGCTAACTCTGTGCCAGCAGCCGCGGTAATACAGAGGGTGCAAGCGTTAATCGGAATTACTGGGCGTAAAGCGCGCGTAGGTGGTTTGTTAAGTTGGATGTGAAATCCCCGGGCTCAACCTGGGAACTGCATTCAAAACTGACTGACTAGAGTATGGTAGAGGGTGGTGGAATTTCCTGTGTAGCGGTGAAATGCGTAGATATAGGAAGGAACACCAGTGGCGAAGGGCGACCACCTGGGACTGATACTGACACTGAGGTGCGAAAGCGTGGGGGAGCAAACAGGGATTAGATACCCTGGGTAGTCCACGCCGTAAACGATGTCAACTAGCCGTTGGGGAGCCTTGAGCTCTTAGTGGGCGCAGCTAAACGCATTAAA
>Aa_5182 HD4P06E04D7XGD orig_bc=ACACAC new_bc=ACACAC bc_diffs=0
TGGGGAATATTGGACAATGGGCGAAAGCCTGATCCAGCCATGCCGCGTGTGTGAAGAAGGTCTTCGGATTGTAAAGCACTTTAAGTTGGGAGGAAGGGCCGTTACCTAATACGTGATGGTTTTGACGTTACCGACAGAATAAGCACCGGCTAACTCTGTGCCAGCAGCCGCGGTAATACAGAGGGTGCAAGCGTTAATCGGAATTACTGGGCGTAAAGCGCGCGTAGGTGGTTTGTTAAGTTGGATGTGAAATCCCCGGGCTCAACCTGGGAACTGCATTCAAAACTGACTGACTAGAGTATGGTAGAGGGTGGTGGAATTTCCTGTGTAGCGGTGAAATGCGTAGATATAGGAAGGAACACCAGTGGCGAAGGGCGACCACCTGGGACTGATACTGACACTGAGGTGCGAAAGCGTGGGGGAGCAAACAGGGATTAGATACCCTGGGTAGTCCACGCCGTAAACGATGTCAACTAGCCGTTGGGGAGCCTTGAGCTCTTAGTGGGCGCAGCTAAACGCATTAAA
>Aa_6869 HD4P06E04ELFJH orig_bc=ACACAC new_bc=ACACAC bc_diffs=0
TGGGGAATATTGGACAATGGGCGAAAGCCTGATCCAGCCATGCCGCGTGTGTGAAGAAGGTCTTCGGATTGTAAAGCACTTTAAGTTGGGAGGAAGGGCCGTTACCTAATACGTGATGGTTTTGACGTTACCGACAGAATAAGCACCGGCTAACTCTGTGCCAGCAGCCGCGGTAATACAGAGGGTGCAAGCGTTAATCGGAATTACTGGGCGTAAAGCGCGCGTAGGTGGTTTGTTAAGTTGGATGTGAAATCCCCGGGCTCAACCTGGGAACTGCATTCAAAACTGACTGACTAGAGTATGGTAGAGGGTGGTGGAATTTCCTGTGTAGCGGTGAAATGCGTAGATATAGGAAGGAACACCAGTGGCGAAGGGCGACCACCTGGGACTGATACTGACACTGAGGTGCGAAAGCGTGGGGGAGCAAACAGGGATTAGATACCCTGGGTAGTCCACGCCGTAAACGATGTCAACTAGCCGTTGGGGAGCCTTGAGCTCTTAGTGGGCGCAGCTAAACGCATTAAA
>Aa_8185 HD4P06E04EUM4G orig_bc=ACACAC new_bc=ACACAC bc_diffs=0
TGGGGAATATTGGACAATGGGCGAAAGCCTGATCCAGCCATGCCGCGTGTGTGAAGAAGGTCTTCGGATTGTAAAGCACTTTAAGTTGGGAGGAAGGGCCGTTACCTAATACGTGATGGTTTTGACGTTACCGACAGAATAAGCACCGGCTAACTCTGTGCCAGCAGCCGCGGTAATACAGAGGGTGCAAGCGTTAATCGGAATTACTGGGCGTAAAGCGCGCGTAGGTGGTTTGTTAAGTTGGATGTGAAATCCCCGGGCTCAACCTGGGAACTGCATTCAAAACTGACTGACTAGAGTATGGTAGAGGGTGGTGGAATTTCCTGTGTAGCGGTGAAATGCGTAGATATAGGAAGGAACACCAGTGGCGAAGGGCGACCACCTGGGACTGATACTGACACTGAGGTGCGAAAGCGTGGGGGAGCAAACAGGGATTAGATACCCTGGGTAGTCCACGCCGTAAACGATGTCAACTAGCCGTTGGGGAGCCTTGAGCTCTTAGTGGGCGCAGCTAAACGCATTAAA
>Aa_5930 HD4P06E04EECJ3 orig_bc=ACACAC new_bc=ACACAC bc_diffs=0
TGGGGAATATTGGACAATGGGCGAAAGCCTGATCCAGCCATGCCGCGTGTGTGAAGAAGGTCTTCGGATTGTAAAGCACTTTAAGTTGGGAGGAAGGGCCGTTACCTAATACGTGATGGTTTTGACGTTACCGACAGAATAAGCACCGGCTAACTCTGTGCCAGCAGCCGCGGTAATACAGAGGGTGCAAGCGTTAATCGGAATTACTGGGCGTAAAGCGCGCGTAGGTGGTTTGTTAAGTTGGATGTGAAATCCCCGGGCTCAACCTGGGAACTGCATTCAAAACTGACTGACTAGAGTATGGTAGAGGGTGGTGGAATTTCCTGTGTAGCGGTGAAATGCGTAGATATAGGAAGGAACACCAGTGGCGAAGGGCGACCACCTGGGACTGATACTGACACTGAGGTGCGAAAGCGTGGGGGAGCAAACAGGGATTAGATACCCTGGGTAGTCCACGCCGTAAACGATGTCAACTAGCCGTTGGGGAGCCTTGAGCTCTTAGTGGGCGCAGCTAAACGCATTAAA
>Aa_5548 HD4P06E04EB2AV orig_bc=ACACAC new_bc=ACACAC bc_diffs=0
TGGGGAATATTGGACAATGGGCGAAAGCCTGATCCAGCCATGCCGCGTGTGTGAAGAAGGTCTTCGGATTGTAAAGCACTTTAAGTTGGGAGGAAGGGCCGTTACCTAATACGTGATGGTTTTGACGTTACCGACAGAATAAGCACCGGCTAACTCTGTGCCAGCAGCCGCGGTAATACAGAGGGTGCAAGCGTTAATCGGAATTACTGGGCGTAAAGCGCGCGTAGGTGGTTTGTTAAGTTGGATGTGAAATCCCCGGGCTCAACCTGGGAACTGCATTCAAAACTGACTGACTAGAGTATGGTAGAGGGTGGTGGAATTTCCTGTGTAGCGGTGAAATGCGTAGATATAGGAAGGAACACCAGTGGCGAAGGGCGACCACCTGGGACTGATACTGACACTGAGGTGCGAAAGCGTGGGGGAGCAAACAGGGATTAGATACCCTGGGTAGTCCACGCCGTAAACGATGTCAACTAGCCGTTGGGGAGCCTTGAGCTCTTAGTGGGCGCAGCTAAACGCATTAAA
>Aa_4963 HD4P06E04D5YCJ orig_bc=ACACAC new_bc=ACACAC bc_diffs=0
TGGGGAATATTGGACAATGGGCGAAAGCCTGATCCAGCCATGCCGCGTGTGTGAAGAAGGTCTTCGGATTGTAAAGCACTTTAAGTTGGGAGGAAGGGCCGTTACCTAATACGTGATGGTTTTGACGTTACCGACAGAATAAGCACCGGCTAACTCTGTGCCAGCAGCCGCGGTAATACAGAGGGTGCAAGCGTTAATCGGAATTACTGGGCGTAAAGCGCGCGTAGGTGGTTTGTTAAGTTGGATGTGAAATCCCCGGGCTCAACCTGGGAACTGCATTCAAAACTGACTGACTAGAGTATGGTAGAGGGTGGTGGAATTTCCTGTGTAGCGGTGAAATGCGTAGATATAGGAAGGAACACCAGTGGCGAAGGGCGACCACCTGGGACTGATACTGACACTGAGGTGCGAAAGCGTGGGGGAGCAAACAGGGATTAGATACCCTGGGTAGTCCACGCCGTAAACGATGTCAACTAGCCGTTGGGGAGCCTTGAGCTCTTAGTGGGCGCAGCTAAACGCATTAAA
>Aa_7649 HD4P06E04EQV9J orig_bc=ACACAC new_bc=ACACAC bc_diffs=0
TGGGGAATATTGGACAATGGGCGAAAGCCTGATCCAGCCATGCCGCGTGTGTGAAGAAGGTCTTCGGATTGTAAAGCACTTTAAGTTGGGAGGAAGGGCCGTTACCTAATACGTGATGGTTTTGACGTTACCGACAGAATAAGCACCGGCTAACTCTGTGCCAGCAGCCGCGGTAATACAGAGGGTGCAAGCGTTAATCGGAATTACTGGGCGTAAAGCGCGCGTAGGTGGTTTGTTAAGTTGGATGTGAAATCCCCGGGCTCAACCTGGGAACTGCATTCAAAACTGACTGACTAGAGTATGGTAGAGGGTGGTGGAATTTCCTGTGTAGCGGTGAAATGCGTAGATATAGGAAGGAACACCAGTGGCGAAGGGCGACCACCTGGGACTGATACTGACACTGAGGTGCGAAAGCGTGGGGGAGCAAACAGGGATTAGATACCCTGGGTAGTCCACGCCGTAAACGATGTCAACTAGCCGTTGGGGAGCCTTGAGCTCTTAGTGGGCGCAGCTAAACGCATTAAA
>Aa_6084 HD4P06E04EFKF3 orig_bc=ACACAC new_bc=ACACAC bc_diffs=0
TGGGGAATATTGGACAATGGGCGAAAGCCTGATCCAGCCATGCCGCGTGTGTGAAGAAGGTCTTCGGATTGTAAAGCACTTTAAGTTGGGAGGAAGGGCCGTTACCTAATACGTGATGGTTTTGACGTTACCGACAGAATAAGCACCGGCTAACTCTGTGCCAGCAGCCGCGGTAATACAGAGGGTGCAAGCGTTAATCGGAATTACTGGGCGTAAAGCGCGCGTAGGTGGTTTGTTAAGTTGGATGTGAAATCCCCGGGCTCAACCTGGGAACTGCATTCAAAACTGACTGACTAGAGTATGGTAGAGGGTGGTGGAATTTCCTGTGTAGCGGTGAAATGCGTAGATATAGGAAGGAACACCAGTGGCGAAGGGCGACCACCTGGGACTGATACTGACACTGAGGTGCGAAAGCGTGGGGGAGCAAACAGGGATTAGATACCCTGGGTAGTCCACGCCGTAAACGATGTCAACTAGCCGTTGGGGAGCCTTGAGCTCTTAGTGGGCGCAGCTAAACGCATTAAA
>Aa_4725 HD4P06E04D3PW5 orig_bc=ACACAC new_bc=ACACAC bc_diffs=0
TGGGGAATATTGGACAATGGGCGAAAGCCTGATCCAGCCATGCCGCGTGTGTGAAGAAGGTCTTCGGATTGTAAAGCACTTTAAGTTGGGAGGAAGGGCCGTTACCTAATACGTGATGGTTTTGACGTTACCGACAGAATAAGCACCGGCTAACTCTGTGCCAGCAGCCGCGGTAATACAGAGGGTGCAAGCGTTAATCGGAATTACTGGGCGTAAAGCGCGCGTAGGTGGTTTGTTAAGTTGGATGTGAAATCCCCGGGCTCAACCTGGGAACTGCATTCAAAACTGACTGACTAGAGTATGGTAGAGGGTGGTGGAATTTCCTGTGTAGCGGTGAAATGCGTAGATATAGGAAGGAACACCAGTGGCGAAGGGCGACCACCTGGGACTGATACTGACACTGAGGTGCGAAAGCGTGGGGGAGCAAACAGGGATTAGATACCCTGGGTAGTCCACGCCGTAAACGATGTCAACTAGCCGTTGGGGAGCCTTGAGCTCTTAGTGGGCGCAGCTAAACGCATTAAA
>Aa_5676 HD4P06E04EC7E9 orig_bc=ACACAC new_bc=ACACAC bc_diffs=0
TGGGGAATATTGGACAATGGGCGAAAGCCTGATCCAGCCATGCCGCGTGTGTGAAGAAGGTCTTCGGATTGTAAAGCACTTTAAGTTGGGAGGAAGGGCCGTTACCTAATACGTGATGGTTTTGACGTTACCGACAGAATAAGCACCGGCTAACTCTGTGCCAGCAGCCGCGGTAATACAGAGGGTGCAAGCGTTAATCGGAATTACTGGGCGTAAAGCGCGCGTAGGTGGTTTGTTAAGTTGGATGTGAAATCCCCGGGCTCAACCTGGGAACTGCATTCAAAACTGACTGACTAGAGTATGGTAGAGGGTGGTGGAATTTCCTGTGTAGCGGTGAAATGCGTAGATATAGGAAGGAACACCAGTGGCGAAGGGCGACCACCTGGGACTGATACTGACACTGAGGTGCGAAAGCGTGGGGGAGCAAACAGGGATTAGATACCCTGGGTAGTCCACGCCGTAAACGATGTCAACTAGCCGTTGGGGAGCCTTGAGCTCTTAGTGGGCGCAGCTAAACGCATTAAA
>Aa_5725 HD4P06E04ECN60 orig_bc=ACACAC new_bc=ACACAC bc_diffs=0
TGGGGAATATTGGACAATGGGCGAAAGCCTGATCCAGCCATGCCGCGTGTGTGAAGAAGGTCTTCGGATTGTAAAGCACTTTAAGTTGGGAGGAAGGGCCGTTACCTAATACGTGATGGTTTTGACGTTACCGACAGAATAAGCACCGGCTAACTCTGTGCCAGCAGCCGCGGTAATACAGAGGGTGCAAGCGTTAATCGGAATTACTGGGCGTAAAGCGCGCGTAGGTGGTTTGTTAAGTTGGATGTGAAATCCCCGGGCTCAACCTGGGAACTGCATTCAAAACTGACTGACTAGAGTATGGTAGAGGGTGGTGGAATTTCCTGTGTAGCGGTGAAATGCGTAGATATAGGAAGGAACACCAGTGGCGAAGGGCGACCACCTGGGACTGATACTGACACTGAGGTGCGAAAGCGTGGGGGAGCAAACAGGGATTAGATACCCTGGGTAGTCCACGCCGTAAACGATGTCAACTAGCCGTTGGGGAGCCTTGAGCTCTTAGTGGGCGCAGCTAAACGCATTAAA
>Aa_7225 HD4P06E04ENW8P orig_bc=ACACAC new_bc=ACACAC bc_diffs=0
TGGGGAATATTGGACAATGGGCGAAAGCCTGATCCAGCCATGCCGCGTGTGTGAAGAAGGTCTTCGGATTGTAAAGCACTTTAAGTTGGGAGGAAGGGCCGTTACCTAATACGTGATGGTTTTGACGTTACCGACAGAATAAGCACCGGCTAACTCTGTGCCAGCAGCCGCGGTAATACAGAGGGTGCAAGCGTTAATCGGAATTACTGGGCGTAAAGCGCGCGTAGGTGGTTTGTTAAGTTGGATGTGAAATCCCCGGGCTCAACCTGGGAACTGCATTCAAAACTGACTGACTAGAGTATGGTAGAGGGTGGTGGAATTTCCTGTGTAGCGGTGAAATGCGTAGATATAGGAAGGAACACCAGTGGCGAAGGGCGACCACCTGGGACTGATACTGACACTGAGGTGCGAAAGCGTGGGGGAGCAAACAGGGATTAGATACCCTGGGTAGTCCACGCCGTAAACGATGTCAACTAGCCGTTGGGGAGCCTTGAGCTCTTAGTGGGCGCAGCTAAACGCATTAAA
>Aa_5807 HD4P06E04EDD5A orig_bc=ACACAC new_bc=ACACAC bc_diffs=0
TGGGGAATATTGGACAATGGGCGAAAGCCTGATCCAGCCATGCCGCGTGTGTGAAGAAGGTCTTCGGATTGTAAAGCACTTTAAGTTGGGAGGAAGGGCCGTTACCTAATACGTGATGGTTTTGACGTTACCGACAGAATAAGCACCGGCTAACTCTGTGCCAGCAGCCGCGGTAATACAGAGGGTGCAAGCGTTAATCGGAATTACTGGGCGTAAAGCGCGCGTAGGTGGTTTGTTAAGTTGGATGTGAAATCCCCGGGCTCAACCTGGGAACTGCATTCAAAACTGACTGACTAGAGTATGGTAGAGGGTGGTGGAATTTCCTGTGTAGCGGTGAAATGCGTAGATATAGGAAGGAACACCAGTGGCGAAGGGCGACCACCTGGGACTGATACTGACACTGAGGTGCGAAAGCGTGGGGGAGCAAACAGGGATTAGATACCCTGGGTAGTCCACGCCGTAAACGATGTCAACTAGCCGTTGGGGAGCCTTGAGCTCTTAGTGGGCGCAGCTAAACGCATTAAA
>Aa_8241 HD4P06E04EV686 orig_bc=ACACAC new_bc=ACACAC bc_diffs=0
TGGGGAATATTGGACAATGGGCGAAAGCCTGATCCAGCCATGCCGCGTGTGTGAAGAAGGTCTTCGGATTGTAAAGCACTTTAAGTTGGGAGGAAGGGCCGTTACCTAATACGTGATGGTTTTGACGTTACCGACAGAATAAGCACCGGCTAACTCTGTGCCAGCAGCCGCGGTAATACAGAGGGTGCAAGCGTTAATCGGAATTACTGGGCGTAAAGCGCGCGTAGGTGGTTTGTTAAGTTGGATGTGAAATCCCCGGGCTCAACCTGGGAACTGCATTCAAAACTGACTGACTAGAGTATGGTAGAGGGTGGTGGAATTTCCTGTGTAGCGGTGAAATGCGTAGATATAGGAAGGAACACCAGTGGCGAAGGGCGACCACCTGGGACTGATACTGACACTGAGGTGCGAAAGCGTGGGGGAGCAAACAGGGATTAGATACCCTGGGTAGTCCACGCCGTAAACGATGTCAACTAGCCGTTGGGGAGCCTTGAGCTCTTAGTGGGCGCAGCTAAACGCATTAAA
>Aa_7030 HD4P06E04EMICY orig_bc=ACACAC new_bc=ACACAC bc_diffs=0
TGGGGAATATTGGACAATGGGCGAAAGCCTGATCCAGCCATGCCGCGTGTGTGAAGAAGGTCTTCGGATTGTAAAGCACTTTAAGTTGGGAGGAAGGGCCGTTACCTAATACGTGATGGTTTTGACGTTACCGACAGAATAAGCACCGGCTAACTCTGTGCCAGCAGCCGCGGTAATACAGAGGGTGCAAGCGTTAATCGGAATTACTGGGCGTAAAGCGCGCGTAGGTGGTTTGTTAAGTTGGATGTGAAATCCCCGGGCTCAACCTGGGAACTGCATTCAAAACTGACTGACTAGAGTATGGTAGAGGGTGGTGGAATTTCCTGTGTAGCGGTGAAATGCGTAGATATAGGAAGGAACACCAGTGGCGAAGGGCGACCACCTGGGACTGATACTGACACTGAGGTGCGAAAGCGTGGGGGAGCAAACAGGGATTAGATACCCTGGGTAGTCCACGCCGTAAACGATGTCAACTAGCCGTTGGGGAGCCTTGAGCTCTTAGTGGGCGCAGCTAAACGCATTAAA
>Aa_7435 HD4P06E04EPDEN orig_bc=ACACAC new_bc=ACACAC bc_diffs=0
TGGGGAATATTGGACAATGGGCGAAAGCCTGATCCAGCCATGCCGCGTGTGTGAAGAAGGTCTTCGGATTGTAAAGCACTTTAAGTTGGGAGGAAGGGCCGTTACCTAATACGTGATGGTTTTGACGTTACCGACAGAATAAGCACCGGCTAACTCTGTGCCAGCAGCCGCGGTAATACAGAGGGTGCAAGCGTTAATCGGAATTACTGGGCGTAAAGCGCGCGTAGGTGGTTTGTTAAGTTGGATGTGAAATCCCCGGGCTCAACCTGGGAACTGCATTCAAAACTGACTGACTAGAGTATGGTAGAGGGTGGTGGAATTTCCTGTGTAGCGGTGAAATGCGTAGATATAGGAAGGAACACCAGTGGCGAAGGGCGACCACCTGGGACTGATACTGACACTGAGGTGCGAAAGCGTGGGGGAGCAAACAGGGATTAGATACCCTGGGTAGTCCACGCCGTAAACGATGTCAACTAGCCGTTGGGGAGCCTTGAGCTCTTAGTGGGCGCAGCTAAACGCATTAAA
>Aa_7604 HD4P06E04EQLE6 orig_bc=ACACAC new_bc=ACACAC bc_diffs=0
TGGGGAATATTGGACAATGGGCGAAAGCCTGATCCAGCCATGCCGCGTGTGTGAAGAAGGTCTTCGGATTGTAAAGCACTTTAAGTTGGGAGGAAGGGCCGTTACCTAATACGTGATGGTTTTGACGTTACCGACAGAATAAGCACCGGCTAACTCTGTGCCAGCAGCCGCGGTAATACAGAGGGTGCAAGCGTTAATCGGAATTACTGGGCGTAAAGCGCGCGTAGGTGGTTTGTTAAGTTGGATGTGAAATCCCCGGGCTCAACCTGGGAACTGCATTCAAAACTGACTGACTAGAGTATGGTAGAGGGTGGTGGAATTTCCTGTGTAGCGGTGAAATGCGTAGATATAGGAAGGAACACCAGTGGCGAAGGGCGACCACCTGGGACTGATACTGACACTGAGGTGCGAAAGCGTGGGGGAGCAAACAGGGATTAGATACCCTGGGTAGTCCACGCCGTAAACGATGTCAACTAGCCGTTGGGGAGCCTTGAGCTCTTAGTGGGCGCAGCTAAACGCATTAAA
>Aa_8064 HD4P06E04ETQSN orig_bc=ACACAC new_bc=ACACAC bc_diffs=0
TGGGGAATATTGGACAATGGGCGAAAGCCTGATCCAGCCATGCCGCGTGTGTGAAGAAGGTCTTCGGATTGTAAAGCACTTTAAGTTGGGAGGAAGGGCCGTTACCTAATACGTGATGGTTTTGACGTTACCGACAGAATAAGCACCGGCTAACTCTGTGCCAGCAGCCGCGGTAATACAGAGGGTGCAAGCGTTAATCGGAATTACTGGGCGTAAAGCGCGCGTAGGTGGTTTGTTAAGTTGGATGTGAAATCCCCGGGCTCAACCTGGGAACTGCATTCAAAACTGACTGACTAGAGTATGGTAGAGGGTGGTGGAATTTCCTGTGTAGCGGTGAAATGCGTAGATATAGGAAGGAACACCAGTGGCGAAGGGCGACCACCTGGGACTGATACTGACACTGAGGTGCGAAAGCGTGGGGGAGCAAACAGGGATTAGATACCCTGGGTAGTCCACGCCGTAAACGATGTCAACTAGCCGTTGGGGAGCCTTGAGCTCTTAGTGGGCGCAGCTAAACGCATTAAA
>Aa_6131 HD4P06E04EFZ6R orig_bc=ACACAC new_bc=ACACAC bc_diffs=0
TGGGGAATATTGGACAATGGGCGAAAGCCTGATCCAGCCATGCCGCGTGTGTGAAGAAGGTCTTCGGATTGTAAAGCACTTTAAGTTGGGAGGAAGGGCCGTTACCTAATACGTGATGGTTTTGACGTTACCGACAGAATAAGCACCGGCTAACTCTGTGCCAGCAGCCGCGGTAATACAGAGGGTGCAAGCGTTAATCGGAATTACTGGGCGTAAAGCGCGCGTAGGTGGTTTGTTAAGTTGGATGTGAAATCCCCGGGCTCAACCTGGGAACTGCATTCAAAACTGACTGACTAGAGTATGGTAGAGGGTGGTGGAATTTCCTGTGTAGCGGTGAAATGCGTAGATATAGGAAGGAACACCAGTGGCGAAGGGCGACCACCTGGGACTGATACTGACACTGAGGTGCGAAAGCGTGGGGGAGCAAACAGGGATTAGATACCCTGGGTAGTCCACGCCGTAAACGATGTCAACTAGCCGTTGGGGAGCCTTGAGCTCTTAGTGGGCGCAGCTAAACGCATTAAA
>Aa_6517 HD4P06E04EIWFB orig_bc=ACACAC new_bc=ACACAC bc_diffs=0
TGGGGAATATTGGACAATGGGCGAAAGCCTGATCCAGCCATGCCGCGTGTGTGAAGAAGGTCTTCGGATTGTAAAGCACTTTAAGTTGGGAGGAAGGGCCGTTACCTAATACGTGATGGTTTTGACGTTACCGACAGAATAAGCACCGGCTAACTCTGTGCCAGCAGCCGCGGTAATACAGAGGGTGCAAGCGTTAATCGGAATTACTGGGCGTAAAGCGCGCGTAGGTGGTTTGTTAAGTTGGATGTGAAATCCCCGGGCTCAACCTGGGAACTGCATTCAAAACTGACTGACTAGAGTATGGTAGAGGGTGGTGGAATTTCCTGTGTAGCGGTGAAATGCGTAGATATAGGAAGGAACACCAGTGGCGAAGGGCGACCACCTGGGACTGATACTGACACTGAGGTGCGAAAGCGTGGGGGAGCAAACAGGGATTAGATACCCTGGGTAGTCCACGCCGTAAACGATGTCAACTAGCCGTTGGGGAGCCTTGAGCTCTTAGTGGGCGCAGCTAAACGCATTAAA
>Aa_8181 HD4P06E04EUKHV orig_bc=ACACAC new_bc=ACACAC bc_diffs=0
TGGGGAATATTGGACAATGGGCGAAAGCCTGATCCAGCCATGCCGCGTGTGTGAAGAAGGTCTTCGGATTGTAAAGCACTTTAAGTTGGGAGGAAGGGCCGTTACCTAATACGTGATGGTTTTGACGTTACCGACAGAATAAGCACCGGCTAACTCTGTGCCAGCAGCCGCGGTAATACAGAGGGTGCAAGCGTTAATCGGAATTACTGGGCGTAAAGCGCGCGTAGGTGGTTTGTTAAGTTGGATGTGAAATCCCCGGGCTCAACCTGGGAACTGCATTCAAAACTGACTGACTAGAGTATGGTAGAGGGTGGTGGAATTTCCTGTGTAGCGGTGAAATGCGTAGATATAGGAAGGAACACCAGTGGCGAAGGGCGACCACCTGGGACTGATACTGACACTGAGGTGCGAAAGCGTGGGGGAGCAAACAGGGATTAGATACCCTGGGTAGTCCACGCCGTAAACGATGTCAACTAGCCGTTGGGGAGCCTTGAGCTCTTAGTGGGCGCAGCTAAACGCATTAAA
>Aa_5416 HD4P06E04D9XU6 orig_bc=ACACAC new_bc=ACACAC bc_diffs=0
TGGGGAATATTGGACAATGGGCGAAAGCCTGATCCAGCCATGCCGCGTGTGTGAAGAAGGTCTTCGGATTGTAAAGCACTTTAAGTTGGGAGGAAGGGCCGTTACCTAATACGTGATGGTTTTGACGTTACCGACAGAATAAGCACCGGCTAACTCTGTGCCAGCAGCCGCGGTAATACAGAGGGTGCAAGCGTTAATCGGAATTACTGGGCGTAAAGCGCGCGTAGGTGGTTTGTTAAGTTGGATGTGAAATCCCCGGGCTCAACCTGGGAACTGCATTCAAAACTGACTGACTAGAGTATGGTAGAGGGTGGTGGAATTTCCTGTGTAGCGGTGAAATGCGTAGATATAGGAAGGAACACCAGTGGCGAAGGGCGACCACCTGGGACTGATACTGACACTGAGGTGCGAAAGCGTGGGGGAGCAAACAGGGATTAGATACCCTGGGTAGTCCACGCCGTAAACGATGTCAACTAGCCGTTGGGGAGCCTTGAGCTCTTAGTGGGCGCAGCTAAACGCATTAAA
>Aa_6006 HD4P06E04EEY1Q orig_bc=ACACAC new_bc=ACACAC bc_diffs=0
TGGGGAATATTGGACAATGGGCGAAAGCCTGATCCAGCCATGCCGCGTGTGTGAAGAAGGTCTTCGGATTGTAAAGCACTTTAAGTTGGGAGGAAGGGCCGTTACCTAATACGTGATGGTTTTGACGTTACCGACAGAATAAGCACCGGCTAACTCTGTGCCAGCAGCCGCGGTAATACAGAGGGTGCAAGCGTTAATCGGAATTACTGGGCGTAAAGCGCGCGTAGGTGGTTTGTTAAGTTGGATGTGAAATCCCCGGGCTCAACCTGGGAACTGCATTCAAAACTGACTGACTAGAGTATGGTAGAGGGTGGTGGAATTTCCTGTGTAGCGGTGAAATGCGTAGATATAGGAAGGAACACCAGTGGCGAAGGGCGACCACCTGGGACTGATACTGACACTGAGGTGCGAAAGCGTGGGGGAGCAAACAGGGATTAGATACCCTGGGTAGTCCACGCCGTAAACGATGTCAACTAGCCGTTGGGGAGCCTTGAGCTCTTAGTGGGCGCAGCTAAACGCATTAAA
>Aa_4798 HD4P06E04D4BUL orig_bc=ACACAC new_bc=ACACAC bc_diffs=0
TGGGGAATATTGGACAATGGGCGAAAGCCTGATCCAGCCATGCCGCGTGTGTGAAGAAGGTCTTCGGATTGTAAAGCACTTTAAGTTGGGAGGAAGGGCCGTTACCTAATACGTGATGGTTTTGACGTTACCGACAGAATAAGCACCGGCTAACTCTGTGCCAGCAGCCGCGGTAATACAGAGGGTGCAAGCGTTAATCGGAATTACTGGGCGTAAAGCGCGCGTAGGTGGTTTGTTAAGTTGGATGTGAAATCCCCGGGCTCAACCTGGGAACTGCATTCAAAACTGACTGACTAGAGTATGGTAGAGGGTGGTGGAATTTCCTGTGTAGCGGTGAAATGCGTAGATATAGGAAGGAACACCAGTGGCGAAGGGCGACCACCTGGGACTGATACTGACACTGAGGTGCGAAAGCGTGGGGGAGCAAACAGGGATTAGATACCCTGGGTAGTCCACGCCGTAAACGATGTCAACTAGCCGTTGGGGAGCCTTGAGCTCTTAGTGGGCGCAGCTAAACGCATTAAA
>Aa_7242 HD4P06E04ENZ1Q orig_bc=ACACAC new_bc=ACACAC bc_diffs=0
TGGGGAATATTGGACAATGGGCGAAAGCCTGATCCAGCCATGCCGCGTGTGTGAAGAAGGTCTTCGGATTGTAAAGCACTTTAAGTTGGGAGGAAGGGCCGTTACCTAATACGTGATGGTTTTGACGTTACCGACAGAATAAGCACCGGCTAACTCTGTGCCAGCAGCCGCGGTAATACAGAGGGTGCAAGCGTTAATCGGAATTACTGGGCGTAAAGCGCGCGTAGGTGGTTTGTTAAGTTGGATGTGAAATCCCCGGGCTCAACCTGGGAACTGCATTCAAAACTGACTGACTAGAGTATGGTAGAGGGTGGTGGAATTTCCTGTGTAGCGGTGAAATGCGTAGATATAGGAAGGAACACCAGTGGCGAAGGGCGACCACCTGGGACTGATACTGACACTGAGGTGCGAAAGCGTGGGGGAGCAAACAGGGATTAGATACCCTGGGTAGTCCACGCCGTAAACGATGTCAACTAGCCGTTGGGGAGCCTTGAGCTCTTAGTGGGCGCAGCTAAACGCATTAAA
>Aa_5939 HD4P06E04EEF11 orig_bc=ACACAC new_bc=ACACAC bc_diffs=0
TGGGGAATATTGGACAATGGGCGAAAGCCTGATCCAGCCATGCCGCGTGTGTGAAGAAGGTCTTCGGATTGTAAAGCACTTTAAGTTGGGAGGAAGGGCCGTTACCTAATACGTGATGGTTTTGACGTTACCGACAGAATAAGCACCGGCTAACTCTGTGCCAGCAGCCGCGGTAATACAGAGGGTGCAAGCGTTAATCGGAATTACTGGGCGTAAAGCGCGCGTAGGTGGTTTGTTAAGTTGGATGTGAAATCCCCGGGCTCAACCTGGGAACTGCATTCAAAACTGACTGACTAGAGTATGGTAGAGGGTGGTGGAATTTCCTGTGTAGCGGTGAAATGCGTAGATATAGGAAGGAACACCAGTGGCGAAGGGCGACCACCTGGGACTGATACTGACACTGAGGTGCGAAAGCGTGGGGGAGCAAACAGGGATTAGATACCCTGGGTAGTCCACGCCGTAAACGATGTCAACTAGCCGTTGGGGAGCCTTGAGCTCTTAGTGGGCGCAGCTAAACGCATTAAA
>Aa_7346 HD4P06E04EOPKY orig_bc=ACACAC new_bc=ACACAC bc_diffs=0
TGGGGAATATTGGACAATGGGCGAAAGCCTGATCCAGCCATGCCGCGTGTGTGAAGAAGGTCTTCGGATTGTAAAGCACTTTAAGTTGGGAGGAAGGGCCGTTACCTAATACGTGATGGTTTTGACGTTACCGACAGAATAAGCACCGGCTAACTCTGTGCCAGCAGCCGCGGTAATACAGAGGGTGCAAGCGTTAATCGGAATTACTGGGCGTAAAGCGCGCGTAGGTGGTTTGTTAAGTTGGATGTGAAATCCCCGGGCTCAACCTGGGAACTGCATTCAAAACTGACTGACTAGAGTATGGTAGAGGGTGGTGGAATTTCCTGTGTAGCGGTGAAATGCGTAGATATAGGAAGGAACACCAGTGGCGAAGGGCGACCACCTGGGACTGATACTGACACTGAGGTGCGAAAGCGTGGGGGAGCAAACAGGGATTAGATACCCTGGGTAGTCCACGCCGTAAACGATGTCAACTAGCCGTTGGGGAGCCTTGAGCTCTTAGTGGGCGCAGCTAAACGCATTAAA
>Aa_5902 HD4P06E04EE3MP orig_bc=ACACAC new_bc=ACACAC bc_diffs=0
TGGGGAATATTGGACAATGGGCGAAAGCCTGATCCAGCCATGCCGCGTGTGTGAAGAAGGTCTTCGGATTGTAAAGCACTTTAAGTTGGGAGGAAGGGCCGTTACCTAATACGTGATGGTTTTGACGTTACCGACAGAATAAGCACCGGCTAACTCTGTGCCAGCAGCCGCGGTAATACAGAGGGTGCAAGCGTTAATCGGAATTACTGGGCGTAAAGCGCGCGTAGGTGGTTTGTTAAGTTGGATGTGAAATCCCCGGGCTCAACCTGGGAACTGCATTCAAAACTGACTGACTAGAGTATGGTAGAGGGTGGTGGAATTTCCTGTGTAGCGGTGAAATGCGTAGATATAGGAAGGAACACCAGTGGCGAAGGGCGACCACCTGGGACTGATACTGACACTGAGGTGCGAAAGCGTGGGGGAGCAAACAGGGATTAGATACCCTGGGTAGTCCACGCCGTAAACGATGTCAACTAGCCGTTGGGGAGCCTTGAGCTCTTAGTGGGCGCAGCTAAACGCATTAAA
>Aa_8245 HD4P06E04EV6PI orig_bc=ACACAC new_bc=ACACAC bc_diffs=0
TGGGGAATATTGGACAATGGGCGAAAGCCTGATCCAGCCATGCCGCGTGTGTGAAGAAGGTCTTCGGATTGTAAAGCACTTTAAGTTGGGAGGAAGGGCCGTTACCTAATACGTGATGGTTTTGACGTTACCGACAGAATAAGCACCGGCTAACTCTGTGCCAGCAGCCGCGGTAATACAGAGGGTGCAAGCGTTAATCGGAATTACTGGGCGTAAAGCGCGCGTAGGTGGTTTGTTAAGTTGGATGTGAAATCCCCGGGCTCAACCTGGGAACTGCATTCAAAACTGACTGACTAGAGTATGGTAGAGGGTGGTGGAATTTCCTGTGTAGCGGTGAAATGCGTAGATATAGGAAGGAACACCAGTGGCGAAGGGCGACCACCTGGGACTGATACTGACACTGAGGTGCGAAAGCGTGGGGGAGCAAACAGGGATTAGATACCCTGGGTAGTCCACGCCGTAAACGATGTCAACTAGCCGTTGGGGAGCCTTGAGCTCTTAGTGGGCGCAGCTAAACGCATTAAA
>Aa_7413 HD4P06E04EP58Z orig_bc=ACACAC new_bc=ACACAC bc_diffs=0
TGGGGAATATTGGACAATGGGCGAAAGCCTGATCCAGCCATGCCGCGTGTGTGAAGAAGGTCTTCGGATTGTAAAGCACTTTAAGTTGGGAGGAAGGGCCGTTACCTAATACGTGATGGTTTTGACGTTACCGACAGAATAAGCACCGGCTAACTCTGTGCCAGCAGCCGCGGTAATACAGAGGGTGCAAGCGTTAATCGGAATTACTGGGCGTAAAGCGCGCGTAGGTGGTTTGTTAAGTTGGATGTGAAATCCCCGGGCTCAACCTGGGAACTGCATTCAAAACTGACTGACTAGAGTATGGTAGAGGGTGGTGGAATTTCCTGTGTAGCGGTGAAATGCGTAGATATAGGAAGGAACACCAGTGGCGAAGGGCGACCACCTGGGACTGATACTGACACTGAGGTGCGAAAGCGTGGGGGAGCAAACAGGGATTAGATACCCTGGGTAGTCCACGCCGTAAACGATGTCAACTAGCCGTTGGGGAGCCTTGAGCTCTTAGTGGGCGCAGCTAAACGCATTAAA
>Aa_7797 HD4P06E04ERPDU orig_bc=ACACAC new_bc=ACACAC bc_diffs=0
TGGGGAATATTGGACAATGGGCGAAAGCCTGATCCAGCCATGCCGCGTGTGTGAAGAAGGTCTTCGGATTGTAAAGCACTTTAAGTTGGGAGGAAGGGCCGTTACCTAATACGTGATGGTTTTGACGTTACCGACAGAATAAGCACCGGCTAACTCTGTGCCAGCAGCCGCGGTAATACAGAGGGTGCAAGCGTTAATCGGAATTACTGGGCGTAAAGCGCGCGTAGGTGGTTTGTTAAGTTGGATGTGAAATCCCCGGGCTCAACCTGGGAACTGCATTCAAAACTGACTGACTAGAGTATGGTAGAGGGTGGTGGAATTTCCTGTGTAGCGGTGAAATGCGTAGATATAGGAAGGAACACCAGTGGCGAAGGGCGACCACCTGGGACTGATACTGACACTGAGGTGCGAAAGCGTGGGGGAGCAAACAGGGATTAGATACCCTGGGTAGTCCACGCCGTAAACGATGTCAACTAGCCGTTGGGGAGCCTTGAGCTCTTAGTGGGCGCAGCTAAACGCATTAAA
>Aa_8197 HD4P06E04EUQ32 orig_bc=ACACAC new_bc=ACACAC bc_diffs=0
TGGGGAATATTGGACAATGGGCGAAAGCCTGATCCAGCCATGCCGCGTGTGTGAAGAAGGTCTTCGGATTGTAAAGCACTTTAAGTTGGGAGGAAGGGCCGTTACCTAATACGTGATGGTTTTGACGTTACCGACAGAATAAGCACCGGCTAACTCTGTGCCAGCAGCCGCGGTAATACAGAGGGTGCAAGCGTTAATCGGAATTACTGGGCGTAAAGCGCGCGTAGGTGGTTTGTTAAGTTGGATGTGAAATCCCCGGGCTCAACCTGGGAACTGCATTCAAAACTGACTGACTAGAGTATGGTAGAGGGTGGTGGAATTTCCTGTGTAGCGGTGAAATGCGTAGATATAGGAAGGAACACCAGTGGCGAAGGGCGACCACCTGGGACTGATACTGACACTGAGGTGCGAAAGCGTGGGGGAGCAAACAGGGATTAGATACCCTGGGTAGTCCACGCCGTAAACGATGTCAACTAGCCGTTGGGGAGCCTTGAGCTCTTAGTGGGCGCAGCTAAACGCATTAAA
>Aa_8342 HD4P06E04EVYTD orig_bc=ACACAC new_bc=ACACAC bc_diffs=0
TGGGGAATATTGGACAATGGGCGAAAGCCTGATCCAGCCATGCCGCGTGTGTGAAGAAGGTCTTCGGATTGTAAAGCACTTTAAGTTGGGAGGAAGGGCCGTTACCTAATACGTGATGGTTTTGACGTTACCGACAGAATAAGCACCGGCTAACTCTGTGCCAGCAGCCGCGGTAATACAGAGGGTGCAAGCGTTAATCGGAATTACTGGGCGTAAAGCGCGCGTAGGTGGTTTGTTAAGTTGGATGTGAAATCCCCGGGCTCAACCTGGGAACTGCATTCAAAACTGACTGACTAGAGTATGGTAGAGGGTGGTGGAATTTCCTGTGTAGCGGTGAAATGCGTAGATATAGGAAGGAACACCAGTGGCGAAGGGCGACCACCTGGGACTGATACTGACACTGAGGTGCGAAAGCGTGGGGGAGCAAACAGGGATTAGATACCCTGGGTAGTCCACGCCGTAAACGATGTCAACTAGCCGTTGGGGAGCCTTGAGCTCTTAGTGGGCGCAGCTAAACGCATTAAA
>Aa_5843 HD4P06E04EDMUL orig_bc=ACACAC new_bc=ACACAC bc_diffs=0
TGGGGAATATTGGACAATGGGCGAAAGCCTGATCCAGCCATGCCGCGTGTGTGAAGAAGGTCTTCGGATTGTAAAGCACTTTAAGTTGGGAGGAAGGGCCGTTACCTAATACGTGATGGTTTTGACGTTACCGACAGAATAAGCACCGGCTAACTCTGTGCCAGCAGCCGCGGTAATACAGAGGGTGCAAGCGTTAATCGGAATTACTGGGCGTAAAGCGCGCGTAGGTGGTTTGTTAAGTTGGATGTGAAATCCCCGGGCTCAACCTGGGAACTGCATTCAAAACTGACTGACTAGAGTATGGTAGAGGGTGGTGGAATTTCCTGTGTAGCGGTGAAATGCGTAGATATAGGAAGGAACACCAGTGGCGAAGGGCGACCACCTGGGACTGATACTGACACTGAGGTGCGAAAGCGTGGGGGAGCAAACAGGGATTAGATACCCTGGGTAGTCCACGCCGTAAACGATGTCAACTAGCCGTTGGGGAGCCTTGAGCTCTTAGTGGGCGCAGCTAAACGCATTAAA
>Aa_5420 HD4P06E04D9YCI orig_bc=ACACAC new_bc=ACACAC bc_diffs=0
TGGGGAATATTGGACAATGGGCGAAAGCCTGATCCAGCCATGCCGCGTGTGTGAAGAAGGTCTTCGGATTGTAAAGCACTTTAAGTTGGGAGGAAGGGCCGTTACCTAATACGTGATGGTTTTGACGTTACCGACAGAATAAGCACCGGCTAACTCTGTGCCAGCAGCCGCGGTAATACAGAGGGTGCAAGCGTTAATCGGAATTACTGGGCGTAAAGCGCGCGTAGGTGGTTTGTTAAGTTGGATGTGAAATCCCCGGGCTCAACCTGGGAACTGCATTCAAAACTGACTGACTAGAGTATGGTAGAGGGTGGTGGAATTTCCTGTGTAGCGGTGAAATGCGTAGATATAGGAAGGAACACCAGTGGCGAAGGGCGACCACCTGGGACTGATACTGACACTGAGGTGCGAAAGCGTGGGGGAGCAAACAGGGATTAGATACCCTGGGTAGTCCACGCCGTAAACGATGTCAACTAGCCGTTGGGGAGCCTTGAGCTCTTAGTGGGCGCAGCTAAACGCATTAAA
>Aa_5283 HD4P06E04D8V85 orig_bc=ACACAC new_bc=ACACAC bc_diffs=0
TGGGGAATATTGGACAATGGGCGAAAGCCTGATCCAGCCATGCCGCGTGTGTGAAGAAGGTCTTCGGATTGTAAAGCACTTTAAGTTGGGAGGAAGGGCCGTTACCTAATACGTGATGGTTTTGACGTTACCGACAGAATAAGCACCGGCTAACTCTGTGCCAGCAGCCGCGGTAATACAGAGGGTGCAAGCGTTAATCGGAATTACTGGGCGTAAAGCGCGCGTAGGTGGTTTGTTAAGTTGGATGTGAAATCCCCGGGCTCAACCTGGGAACTGCATTCAAAACTGACTGACTAGAGTATGGTAGAGGGTGGTGGAATTTCCTGTGTAGCGGTGAAATGCGTAGATATAGGAAGGAACACCAGTGGCGAAGGGCGACCACCTGGGACTGATACTGACACTGAGGTGCGAAAGCGTGGGGGAGCAAACAGGGATTAGATACCCTGGGTAGTCCACGCCGTAAACGATGTCAACTAGCCGTTGGGGAGCCTTGAGCTCTTAGTGGGCGCAGCTAAACGCATTAAA
>Aa_7865 HD4P06E04ES6W2 orig_bc=ACACAC new_bc=ACACAC bc_diffs=0
TGGGGAATATTGGACAATGGGCGAAAGCCTGATCCAGCCATGCCGCGTGTGTGAAGAAGGTCTTCGGATTGTAAAGCACTTTAAGTTGGGAGGAAGGGCCGTTACCTAATACGTGATGGTTTTGACGTTACCGACAGAATAAGCACCGGCTAACTCTGTGCCAGCAGCCGCGGTAATACAGAGGGTGCAAGCGTTAATCGGAATTACTGGGCGTAAAGCGCGCGTAGGTGGTTTGTTAAGTTGGATGTGAAATCCCCGGGCTCAACCTGGGAACTGCATTCAAAACTGACTGACTAGAGTATGGTAGAGGGTGGTGGAATTTCCTGTGTAGCGGTGAAATGCGTAGATATAGGAAGGAACACCAGTGGCGAAGGGCGACCACCTGGGACTGATACTGACACTGAGGTGCGAAAGCGTGGGGGAGCAAACAGGGATTAGATACCCTGGGTAGTCCACGCCGTAAACGATGTCAACTAGCCGTTGGGGAGCCTTGAGCTCTTAGTGGGCGCAGCTAAACGCATTAAA
>Aa_8090 HD4P06E04ETVN5 orig_bc=ACACAC new_bc=ACACAC bc_diffs=0
TGGGGAATATTGGACAATGGGCGAAAGCCTGATCCAGCCATGCCGCGTGTGTGAAGAAGGTCTTCGGATTGTAAAGCACTTTAAGTTGGGAGGAAGGGCCGTTACCTAATACGTGATGGTTTTGACGTTACCGACAGAATAAGCACCGGCTAACTCTGTGCCAGCAGCCGCGGTAATACAGAGGGTGCAAGCGTTAATCGGAATTACTGGGCGTAAAGCGCGCGTAGGTGGTTTGTTAAGTTGGATGTGAAATCCCCGGGCTCAACCTGGGAACTGCATTCAAAACTGACTGACTAGAGTATGGTAGAGGGTGGTGGAATTTCCTGTGTAGCGGTGAAATGCGTAGATATAGGAAGGAACACCAGTGGCGAAGGGCGACCACCTGGGACTGATACTGACACTGAGGTGCGAAAGCGTGGGGGAGCAAACAGGGATTAGATACCCTGGGTAGTCCACGCCGTAAACGATGTCAACTAGCCGTTGGGGAGCCTTGAGCTCTTAGTGGGCGCAGCTAAACGCATTAAA
>Aa_5759 HD4P06E04ECXBA orig_bc=ACACAC new_bc=ACACAC bc_diffs=0
TGGGGAATATTGGACAATGGGCGAAAGCCTGATCCAGCCATGCCGCGTGTGTGAAGAAGGTCTTCGGATTGTAAAGCACTTTAAGTTGGGAGGAAGGGCCGTTACCTAATACGTGATGGTTTTGACGTTACCGACAGAATAAGCACCGGCTAACTCTGTGCCAGCAGCCGCGGTAATACAGAGGGTGCAAGCGTTAATCGGAATTACTGGGCGTAAAGCGCGCGTAGGTGGTTTGTTAAGTTGGATGTGAAATCCCCGGGCTCAACCTGGGAACTGCATTCAAAACTGACTGACTAGAGTATGGTAGAGGGTGGTGGAATTTCCTGTGTAGCGGTGAAATGCGTAGATATAGGAAGGAACACCAGTGGCGAAGGGCGACCACCTGGGACTGATACTGACACTGAGGTGCGAAAGCGTGGGGGAGCAAACAGGGATTAGATACCCTGGGTAGTCCACGCCGTAAACGATGTCAACTAGCCGTTGGGGAGCCTTGAGCTCTTAGTGGGCGCAGCTAAACGCATTAAA
>Aa_5808 HD4P06E04EDDLU orig_bc=ACACAC new_bc=ACACAC bc_diffs=0
TGGGGAATATTGGACAATGGGCGAAAGCCTGATCCAGCCATGCCGCGTGTGTGAAGAAGGTCTTCGGATTGTAAAGCACTTTAAGTTGGGAGGAAGGGCCGTTACCTAATACGTGATGGTTTTGACGTTACCGACAGAATAAGCACCGGCTAACTCTGTGCCAGCAGCCGCGGTAATACAGAGGGTGCAAGCGTTAATCGGAATTACTGGGCGTAAAGCGCGCGTAGGTGGTTTGTTAAGTTGGATGTGAAATCCCCGGGCTCAACCTGGGAACTGCATTCAAAACTGACTGACTAGAGTATGGTAGAGGGTGGTGGAATTTCCTGTGTAGCGGTGAAATGCGTAGATATAGGAAGGAACACCAGTGGCGAAGGGCGACCACCTGGGACTGATACTGACACTGAGGTGCGAAAGCGTGGGGGAGCAAACAGGGATTAGATACCCTGGGTAGTCCACGCCGTAAACGATGTCAACTAGCCGTTGGGGAGCCTTGAGCTCTTAGTGGGCGCAGCTAAACGCATTAAA
>Aa_4732 HD4P06E04D3S85 orig_bc=ACACAC new_bc=ACACAC bc_diffs=0
TGGGGAATATTGGACAATGGGCGAAAGCCTGATCCAGCCATGCCGCGTGTGTGAAGAAGGTCTTCGGATTGTAAAGCACTTTAAGTTGGGAGGAAGGGCCGTTACCTAATACGTGATGGTTTTGACGTTACCGACAGAATAAGCACCGGCTAACTCTGTGCCAGCAGCCGCGGTAATACAGAGGGTGCAAGCGTTAATCGGAATTACTGGGCGTAAAGCGCGCGTAGGTGGTTTGTTAAGTTGGATGTGAAATCCCCGGGCTCAACCTGGGAACTGCATTCAAAACTGACTGACTAGAGTATGGTAGAGGGTGGTGGAATTTCCTGTGTAGCGGTGAAATGCGTAGATATAGGAAGGAACACCAGTGGCGAAGGGCGACCACCTGGGACTGATACTGACACTGAGGTGCGAAAGCGTGGGGGAGCAAACAGGGATTAGATACCCTGGGTAGTCCACGCCGTAAACGATGTCAACTAGCCGTTGGGGAGCCTTGAGCTCTTAGTGGGCGCAGCTAAACGCATTAAA
>Aa_4635 HD4P06E04D2VQ2 orig_bc=ACACAC new_bc=ACACAC bc_diffs=0
TGGGGAATATTGGACAATGGGCGAAAGCCTGATCCAGCCATGCCGCGTGTGTGAAGAAGGTCTTCGGATTGTAAAGCACTTTAAGTTGGGAGGAAGGGCCGTTACCTAATACGTGATGGTTTTGACGTTACCGACAGAATAAGCACCGGCTAACTCTGTGCCAGCAGCCGCGGTAATACAGAGGGTGCAAGCGTTAATCGGAATTACTGGGCGTAAAGCGCGCGTAGGTGGTTTGTTAAGTTGGATGTGAAATCCCCGGGCTCAACCTGGGAACTGCATTCAAAACTGACTGACTAGAGTATGGTAGAGGGTGGTGGAATTTCCTGTGTAGCGGTGAAATGCGTAGATATAGGAAGGAACACCAGTGGCGAAGGGCGACCACCTGGGACTGATACTGACACTGAGGTGCGAAAGCGTGGGGGAGCAAACAGGGATTAGATACCCTGGGTAGTCCACGCCGTAAACGATGTCAACTAGCCGTTGGGGAGCCTTGAGCTCTTAGTGGGCGCAGCTAAACGCATTAAA
>Aa_7791 HD4P06E04ERO8C orig_bc=ACACAC new_bc=ACACAC bc_diffs=0
TGGGGAATATTGGACAATGGGCGAAAGCCTGATCCAGCCATGCCGCGTGTGTGAAGAAGGTCTTCGGATTGTAAAGCACTTTAAGTTGGGAGGAAGGGCCGTTACCTAATACGTGATGGTTTTGACGTTACCGACAGAATAAGCACCGGCTAACTCTGTGCCAGCAGCCGCGGTAATACAGAGGGTGCAAGCGTTAATCGGAATTACTGGGCGTAAAGCGCGCGTAGGTGGTTTGTTAAGTTGGATGTGAAATCCCCGGGCTCAACCTGGGAACTGCATTCAAAACTGACTGACTAGAGTATGGTAGAGGGTGGTGGAATTTCCTGTGTAGCGGTGAAATGCGTAGATATAGGAAGGAACACCAGTGGCGAAGGGCGACCACCTGGGACTGATACTGACACTGAGGTGCGAAAGCGTGGGGGAGCAAACAGGGATTAGATACCCTGGGTAGTCCACGCCGTAAACGATGTCAACTAGCCGTTGGGGAGCCTTGAGCTCTTAGTGGGCGCAGCTAAACGCATTAAA
>Aa_5123 HD4P06E04D7DO1 orig_bc=ACACAC new_bc=ACACAC bc_diffs=0
TGGGGAATATTGGACAATGGGCGAAAGCCTGATCCAGCCATGCCGCGTGTGTGAAGAAGGTCTTCGGATTGTAAAGCACTTTAAGTTGGGAGGAAGGGCCGTTACCTAATACGTGATGGTTTTGACGTTACCGACAGAATAAGCACCGGCTAACTCTGTGCCAGCAGCCGCGGTAATACAGAGGGTGCAAGCGTTAATCGGAATTACTGGGCGTAAAGCGCGCGTAGGTGGTTTGTTAAGTTGGATGTGAAATCCCCGGGCTCAACCTGGGAACTGCATTCAAAACTGACTGACTAGAGTATGGTAGAGGGTGGTGGAATTTCCTGTGTAGCGGTGAAATGCGTAGATATAGGAAGGAACACCAGTGGCGAAGGGCGACCACCTGGGACTGATACTGACACTGAGGTGCGAAAGCGTGGGGGAGCAAACAGGGATTAGATACCCTGGGTAGTCCACGCCGTAAACGATGTCAACTAGCCGTTGGGGAGCCTTGAGCTCTTAGTGGGCGCAGCTAAACGCATTAAA
>Aa_5305 HD4P06E04D92HB orig_bc=ACACAC new_bc=ACACAC bc_diffs=0
TGGGGAATATTGGACAATGGGCGAAAGCCTGATCCAGCCATGCCGCGTGTGTGAAGAAGGTCTTCGGATTGTAAAGCACTTTAAGTTGGGAGGAAGGGCCGTTACCTAATACGTGATGGTTTTGACGTTACCGACAGAATAAGCACCGGCTAACTCTGTGCCAGCAGCCGCGGTAATACAGAGGGTGCAAGCGTTAATCGGAATTACTGGGCGTAAAGCGCGCGTAGGTGGTTTGTTAAGTTGGATGTGAAATCCCCGGGCTCAACCTGGGAACTGCATTCAAAACTGACTGACTAGAGTATGGTAGAGGGTGGTGGAATTTCCTGTGTAGCGGTGAAATGCGTAGATATAGGAAGGAACACCAGTGGCGAAGGGCGACCACCTGGGACTGATACTGACACTGAGGTGCGAAAGCGTGGGGGAGCAAACAGGGATTAGATACCCTGGGTAGTCCACGCCGTAAACGATGTCAACTAGCCGTTGGGGAGCCTTGAGCTCTTAGTGGGCGCAGCTAAACGCATTAAA
>Aa_8330 HD4P06E04EVTZ5 orig_bc=ACACAC new_bc=ACACAC bc_diffs=0
TGGGGAATATTGGACAATGGGCGAAAGCCTGATCCAGCCATGCCGCGTGTGTGAAGAAGGTCTTCGGATTGTAAAGCACTTTAAGTTGGGAGGAAGGGCCGTTACCTAATACGTGATGGTTTTGACGTTACCGACAGAATAAGCACCGGCTAACTCTGTGCCAGCAGCCGCGGTAATACAGAGGGTGCAAGCGTTAATCGGAATTACTGGGCGTAAAGCGCGCGTAGGTGGTTTGTTAAGTTGGATGTGAAATCCCCGGGCTCAACCTGGGAACTGCATTCAAAACTGACTGACTAGAGTATGGTAGAGGGTGGTGGAATTTCCTGTGTAGCGGTGAAATGCGTAGATATAGGAAGGAACACCAGTGGCGAAGGGCGACCACCTGGGACTGATACTGACACTGAGGTGCGAAAGCGTGGGGGAGCAAACAGGGATTAGATACCCTGGGTAGTCCACGCCGTAAACGATGTCAACTAGCCGTTGGGGAGCCTTGAGCTCTTAGTGGGCGCAGCTAAACGCATTAAA
>Aa_7130 HD4P06E04EN6RI orig_bc=ACACAC new_bc=ACACAC bc_diffs=0
TGGGGAATATTGGACAATGGGCGAAAGCCTGATCCAGCCATGCCGCGTGTGTGAAGAAGGTCTTCGGATTGTAAAGCACTTTAAGTTGGGAGGAAGGGCCGTTACCTAATACGTGATGGTTTTGACGTTACCGACAGAATAAGCACCGGCTAACTCTGTGCCAGCAGCCGCGGTAATACAGAGGGTGCAAGCGTTAATCGGAATTACTGGGCGTAAAGCGCGCGTAGGTGGTTTGTTAAGTTGGATGTGAAATCCCCGGGCTCAACCTGGGAACTGCATTCAAAACTGACTGACTAGAGTATGGTAGAGGGTGGTGGAATTTCCTGTGTAGCGGTGAAATGCGTAGATATAGGAAGGAACACCAGTGGCGAAGGGCGACCACCTGGGACTGATACTGACACTGAGGTGCGAAAGCGTGGGGGAGCAAACAGGGATTAGATACCCTGGGTAGTCCACGCCGTAAACGATGTCAACTAGCCGTTGGGGAGCCTTGAGCTCTTAGTGGGCGCAGCTAAACGCATTAAA
>Aa_5438 HD4P06E04EA2WA orig_bc=ACACAC new_bc=ACACAC bc_diffs=0
TGGGGAATATTGGACAATGGGCGAAAGCCTGATCCAGCCATGCCGCGTGTGTGAAGAAGGTCTTCGGATTGTAAAGCACTTTAAGTTGGGAGGAAGGGCCGTTACCTAATACGTGATGGTTTTGACGTTACCGACAGAATAAGCACCGGCTAACTCTGTGCCAGCAGCCGCGGTAATACAGAGGGTGCAAGCGTTAATCGGAATTACTGGGCGTAAAGCGCGCGTAGGTGGTTTGTTAAGTTGGATGTGAAATCCCCGGGCTCAACCTGGGAACTGCATTCAAAACTGACTGACTAGAGTATGGTAGAGGGTGGTGGAATTTCCTGTGTAGCGGTGAAATGCGTAGATATAGGAAGGAACACCAGTGGCGAAGGGCGACCACCTGGGACTGATACTGACACTGAGGTGCGAAAGCGTGGGGGAGCAAACAGGGATTAGATACCCTGGGTAGTCCACGCCGTAAACGATGTCAACTAGCCGTTGGGGAGCCTTGAGCTCTTAGTGGGCGCAGCTAAACGCATTAAA
>Aa_7143 HD4P06E04EN91K orig_bc=ACACAC new_bc=ACACAC bc_diffs=0
TGGGGAATATTGGACAATGGGCGAAAGCCTGATCCAGCCATGCCGCGTGTGTGAAGAAGGTCTTCGGATTGTAAAGCACTTTAAGTTGGGAGGAAGGGCCGTTACCTAATACGTGATGGTTTTGACGTTACCGACAGAATAAGCACCGGCTAACTCTGTGCCAGCAGCCGCGGTAATACAGAGGGTGCAAGCGTTAATCGGAATTACTGGGCGTAAAGCGCGCGTAGGTGGTTTGTTAAGTTGGATGTGAAATCCCCGGGCTCAACCTGGGAACTGCATTCAAAACTGACTGACTAGAGTATGGTAGAGGGTGGTGGAATTTCCTGTGTAGCGGTGAAATGCGTAGATATAGGAAGGAACACCAGTGGCGAAGGGCGACCACCTGGGACTGATACTGACACTGAGGTGCGAAAGCGTGGGGGAGCAAACAGGGATTAGATACCCTGGGTAGTCCACGCCGTAAACGATGTCAACTAGCCGTTGGGGAGCCTTGAGCTCTTAGTGGGCGCAGCTAAACGCATTAAA
>Aa_7181 HD4P06E04ENJTK orig_bc=ACACAC new_bc=ACACAC bc_diffs=0
TGGGGAATATTGGACAATGGGCGAAAGCCTGATCCAGCCATGCCGCGTGTGTGAAGAAGGTCTTCGGATTGTAAAGCACTTTAAGTTGGGAGGAAGGGCCGTTACCTAATACGTGATGGTTTTGACGTTACCGACAGAATAAGCACCGGCTAACTCTGTGCCAGCAGCCGCGGTAATACAGAGGGTGCAAGCGTTAATCGGAATTACTGGGCGTAAAGCGCGCGTAGGTGGTTTGTTAAGTTGGATGTGAAATCCCCGGGCTCAACCTGGGAACTGCATTCAAAACTGACTGACTAGAGTATGGTAGAGGGTGGTGGAATTTCCTGTGTAGCGGTGAAATGCGTAGATATAGGAAGGAACACCAGTGGCGAAGGGCGACCACCTGGGACTGATACTGACACTGAGGTGCGAAAGCGTGGGGGAGCAAACAGGGATTAGATACCCTGGGTAGTCCACGCCGTAAACGATGTCAACTAGCCGTTGGGGAGCCTTGAGCTCTTAGTGGGCGCAGCTAAACGCATTAAA
>Aa_8455 HD4P06E04EWVKM orig_bc=ACACAC new_bc=ACACAC bc_diffs=0
TGGGGAATATTGGACAATGGGCGAAAGCCTGATCCAGCCATGCCGCGTGTGTGAAGAAGGTCTTCGGATTGTAAAGCACTTTAAGTTGGGAGGAAGGGCCGTTACCTAATACGTGATGGTTTTGACGTTACCGACAGAATAAGCACCGGCTAACTCTGTGCCAGCAGCCGCGGTAATACAGAGGGTGCAAGCGTTAATCGGAATTACTGGGCGTAAAGCGCGCGTAGGTGGTTTGTTAAGTTGGATGTGAAATCCCCGGGCTCAACCTGGGAACTGCATTCAAAACTGACTGACTAGAGTATGGTAGAGGGTGGTGGAATTTCCTGTGTAGCGGTGAAATGCGTAGATATAGGAAGGAACACCAGTGGCGAAGGGCGACCACCTGGGACTGATACTGACACTGAGGTGCGAAAGCGTGGGGGAGCAAACAGGGATTAGATACCCTGGGTAGTCCACGCCGTAAACGATGTCAACTAGCCGTTGGGGAGCCTTGAGCTCTTAGTGGGCGCAGCTAAACGCATTAAA
>Aa_7471 HD4P06E04EPM26 orig_bc=ACACAC new_bc=ACACAC bc_diffs=0
TGGGGAATATTGGACAATGGGCGAAAGCCTGATCCAGCCATGCCGCGTGTGTGAAGAAGGTCTTCGGATTGTAAAGCACTTTAAGTTGGGAGGAAGGGCCGTTACCTAATACGTGATGGTTTTGACGTTACCGACAGAATAAGCACCGGCTAACTCTGTGCCAGCAGCCGCGGTAATACAGAGGGTGCAAGCGTTAATCGGAATTACTGGGCGTAAAGCGCGCGTAGGTGGTTTGTTAAGTTGGATGTGAAATCCCCGGGCTCAACCTGGGAACTGCATTCAAAACTGACTGACTAGAGTATGGTAGAGGGTGGTGGAATTTCCTGTGTAGCGGTGAAATGCGTAGATATAGGAAGGAACACCAGTGGCGAAGGGCGACCACCTGGGACTGATACTGACACTGAGGTGCGAAAGCGTGGGGGAGCAAACAGGGATTAGATACCCTGGGTAGTCCACGCCGTAAACGATGTCAACTAGCCGTTGGGGAGCCTTGAGCTCTTAGTGGGCGCAGCTAAACGCATTAAA
>Aa_7165 HD4P06E04ENDOL orig_bc=ACACAC new_bc=ACACAC bc_diffs=0
TGGGGAATATTGGACAATGGGCGAAAGCCTGATCCAGCCATGCCGCGTGTGTGAAGAAGGTCTTCGGATTGTAAAGCACTTTAAGTTGGGAGGAAGGGCCGTTACCTAATACGTGATGGTTTTGACGTTACCGACAGAATAAGCACCGGCTAACTCTGTGCCAGCAGCCGCGGTAATACAGAGGGTGCAAGCGTTAATCGGAATTACTGGGCGTAAAGCGCGCGTAGGTGGTTTGTTAAGTTGGATGTGAAATCCCCGGGCTCAACCTGGGAACTGCATTCAAAACTGACTGACTAGAGTATGGTAGAGGGTGGTGGAATTTCCTGTGTAGCGGTGAAATGCGTAGATATAGGAAGGAACACCAGTGGCGAAGGGCGACCACCTGGGACTGATACTGACACTGAGGTGCGAAAGCGTGGGGGAGCAAACAGGGATTAGATACCCTGGGTAGTCCACGCCGTAAACGATGTCAACTAGCCGTTGGGGAGCCTTGAGCTCTTAGTGGGCGCAGCTAAACGCATTAAA
>Aa_7971 HD4P06E04ESZ45 orig_bc=ACACAC new_bc=ACACAC bc_diffs=0
TGGGGAATATTGGACAATGGGCGAAAGCCTGATCCAGCCATGCCGCGTGTGTGAAGAAGGTCTTCGGATTGTAAAGCACTTTAAGTTGGGAGGAAGGGCCGTTACCTAATACGTGATGGTTTTGACGTTACCGACAGAATAAGCACCGGCTAACTCTGTGCCAGCAGCCGCGGTAATACAGAGGGTGCAAGCGTTAATCGGAATTACTGGGCGTAAAGCGCGCGTAGGTGGTTTGTTAAGTTGGATGTGAAATCCCCGGGCTCAACCTGGGAACTGCATTCAAAACTGACTGACTAGAGTATGGTAGAGGGTGGTGGAATTTCCTGTGTAGCGGTGAAATGCGTAGATATAGGAAGGAACACCAGTGGCGAAGGGCGACCACCTGGGACTGATACTGACACTGAGGTGCGAAAGCGTGGGGGAGCAAACAGGGATTAGATACCCTGGGTAGTCCACGCCGTAAACGATGTCAACTAGCCGTTGGGGAGCCTTGAGCTCTTAGTGGGCGCAGCTAAACGCATTAAA
>Aa_6959 HD4P06E04EM1VD orig_bc=ACACAC new_bc=ACACAC bc_diffs=0
TGGGGAATATTGGACAATGGGCGAAAGCCTGATCCAGCCATGCCGCGTGTGTGAAGAAGGTCTTCGGATTGTAAAGCACTTTAAGTTGGGAGGAAGGGCCGTTACCTAATACGTGATGGTTTTGACGTTACCGACAGAATAAGCACCGGCTAACTCTGTGCCAGCAGCCGCGGTAATACAGAGGGTGCAAGCGTTAATCGGAATTACTGGGCGTAAAGCGCGCGTAGGTGGTTTGTTAAGTTGGATGTGAAATCCCCGGGCTCAACCTGGGAACTGCATTCAAAACTGACTGACTAGAGTATGGTAGAGGGTGGTGGAATTTCCTGTGTAGCGGTGAAATGCGTAGATATAGGAAGGAACACCAGTGGCGAAGGGCGACCACCTGGGACTGATACTGACACTGAGGTGCGAAAGCGTGGGGGAGCAAACAGGGATTAGATACCCTGGGTAGTCCACGCCGTAAACGATGTCAACTAGCCGTTGGGGAGCCTTGAGCTCTTAGTGGGCGCAGCTAAACGCATTAAA
>Aa_7750 HD4P06E04ERFDI orig_bc=ACACAC new_bc=ACACAC bc_diffs=0
TGGGGAATATTGGACAATGGGCGAAAGCCTGATCCAGCCATGCCGCGTGTGTGAAGAAGGTCTTCGGATTGTAAAGCACTTTAAGTTGGGAGGAAGGGCCGTTACCTAATACGTGATGGTTTTGACGTTACCGACAGAATAAGCACCGGCTAACTCTGTGCCAGCAGCCGCGGTAATACAGAGGGTGCAAGCGTTAATCGGAATTACTGGGCGTAAAGCGCGCGTAGGTGGTTTGTTAAGTTGGATGTGAAATCCCCGGGCTCAACCTGGGAACTGCATTCAAAACTGACTGACTAGAGTATGGTAGAGGGTGGTGGAATTTCCTGTGTAGCGGTGAAATGCGTAGATATAGGAAGGAACACCAGTGGCGAAGGGCGACCACCTGGGACTGATACTGACACTGAGGTGCGAAAGCGTGGGGGAGCAAACAGGGATTAGATACCCTGGGTAGTCCACGCCGTAAACGATGTCAACTAGCCGTTGGGGAGCCTTGAGCTCTTAGTGGGCGCAGCTAAACGCATTAAA
>Aa_7733 HD4P06E04ERBVQ orig_bc=ACACAC new_bc=ACACAC bc_diffs=0
TGGGGAATATTGGACAATGGGCGAAAGCCTGATCCAGCCATGCCGCGTGTGTGAAGAAGGTCTTCGGATTGTAAAGCACTTTAAGTTGGGAGGAAGGGCCGTTACCTAATACGTGATGGTTTTGACGTTACCGACAGAATAAGCACCGGCTAACTCTGTGCCAGCAGCCGCGGTAATACAGAGGGTGCAAGCGTTAATCGGAATTACTGGGCGTAAAGCGCGCGTAGGTGGTTTGTTAAGTTGGATGTGAAATCCCCGGGCTCAACCTGGGAACTGCATTCAAAACTGACTGACTAGAGTATGGTAGAGGGTGGTGGAATTTCCTGTGTAGCGGTGAAATGCGTAGATATAGGAAGGAACACCAGTGGCGAAGGGCGACCACCTGGGACTGATACTGACACTGAGGTGCGAAAGCGTGGGGGAGCAAACAGGGATTAGATACCCTGGGTAGTCCACGCCGTAAACGATGTCAACTAGCCGTTGGGGAGCCTTGAGCTCTTAGTGGGCGCAGCTAAACGCATTAAA
>Aa_6176 HD4P06E04EGFOR orig_bc=ACACAC new_bc=ACACAC bc_diffs=0
TGGGGAATATTGGACAATGGGCGAAAGCCTGATCCAGCCATGCCGCGTGTGTGAAGAAGGTCTTCGGATTGTAAAGCACTTTAAGTTGGGAGGAAGGGCCGTTACCTAATACGTGATGGTTTTGACGTTACCGACAGAATAAGCACCGGCTAACTCTGTGCCAGCAGCCGCGGTAATACAGAGGGTGCAAGCGTTAATCGGAATTACTGGGCGTAAAGCGCGCGTAGGTGGTTTGTTAAGTTGGATGTGAAATCCCCGGGCTCAACCTGGGAACTGCATTCAAAACTGACTGACTAGAGTATGGTAGAGGGTGGTGGAATTTCCTGTGTAGCGGTGAAATGCGTAGATATAGGAAGGAACACCAGTGGCGAAGGGCGACCACCTGGGACTGATACTGACACTGAGGTGCGAAAGCGTGGGGGAGCAAACAGGGATTAGATACCCTGGGTAGTCCACGCCGTAAACGATGTCAACTAGCCGTTGGGGAGCCTTGAGCTCTTAGTGGGCGCAGCTAAACGCATTAAA
>Aa_8359 HD4P06E04EW3B5 orig_bc=ACACAC new_bc=ACACAC bc_diffs=0
TGGGGAATATTGGACAATGGGCGAAAGCCTGATCCAGCCATGCCGCGTGTGTGAAGAAGGTCTTCGGATTGTAAAGCACTTTAAGTTGGGAGGAAGGGCCGTTACCTAATACGTGATGGTTTTGACGTTACCGACAGAATAAGCACCGGCTAACTCTGTGCCAGCAGCCGCGGTAATACAGAGGGTGCAAGCGTTAATCGGAATTACTGGGCGTAAAGCGCGCGTAGGTGGTTTGTTAAGTTGGATGTGAAATCCCCGGGCTCAACCTGGGAACTGCATTCAAAACTGACTGACTAGAGTATGGTAGAGGGTGGTGGAATTTCCTGTGTAGCGGTGAAATGCGTAGATATAGGAAGGAACACCAGTGGCGAAGGGCGACCACCTGGGACTGATACTGACACTGAGGTGCGAAAGCGTGGGGGAGCAAACAGGGATTAGATACCCTGGGTAGTCCACGCCGTAAACGATGTCAACTAGCCGTTGGGGAGCCTTGAGCTCTTAGTGGGCGCAGCTAAACGCATTAAA
>Aa_7111 HD4P06E04EN238 orig_bc=ACACAC new_bc=ACACAC bc_diffs=0
TGGGGAATATTGGACAATGGGCGAAAGCCTGATCCAGCCATGCCGCGTGTGTGAAGAAGGTCTTCGGATTGTAAAGCACTTTAAGTTGGGAGGAAGGGCCGTTACCTAATACGTGATGGTTTTGACGTTACCGACAGAATAAGCACCGGCTAACTCTGTGCCAGCAGCCGCGGTAATACAGAGGGTGCAAGCGTTAATCGGAATTACTGGGCGTAAAGCGCGCGTAGGTGGTTTGTTAAGTTGGATGTGAAATCCCCGGGCTCAACCTGGGAACTGCATTCAAAACTGACTGACTAGAGTATGGTAGAGGGTGGTGGAATTTCCTGTGTAGCGGTGAAATGCGTAGATATAGGAAGGAACACCAGTGGCGAAGGGCGACCACCTGGGACTGATACTGACACTGAGGTGCGAAAGCGTGGGGGAGCAAACAGGGATTAGATACCCTGGGTAGTCCACGCCGTAAACGATGTCAACTAGCCGTTGGGGAGCCTTGAGCTCTTAGTGGGCGCAGCTAAACGCATTAAA
>Aa_6574 HD4P06E04EJ8X3 orig_bc=ACACAC new_bc=ACACAC bc_diffs=0
TGGGGAATATTGGACAATGGGCGAAAGCCTGATCCAGCCATGCCGCGTGTGTGAAGAAGGTCTTCGGATTGTAAAGCACTTTAAGTTGGGAGGAAGGGCCGTTACCTAATACGTGATGGTTTTGACGTTACCGACAGAATAAGCACCGGCTAACTCTGTGCCAGCAGCCGCGGTAATACAGAGGGTGCAAGCGTTAATCGGAATTACTGGGCGTAAAGCGCGCGTAGGTGGTTTGTTAAGTTGGATGTGAAATCCCCGGGCTCAACCTGGGAACTGCATTCAAAACTGACTGACTAGAGTATGGTAGAGGGTGGTGGAATTTCCTGTGTAGCGGTGAAATGCGTAGATATAGGAAGGAACACCAGTGGCGAAGGGCGACCACCTGGGACTGATACTGACACTGAGGTGCGAAAGCGTGGGGGAGCAAACAGGGATTAGATACCCTGGGTAGTCCACGCCGTAAACGATGTCAACTAGCCGTTGGGGAGCCTTGAGCTCTTAGTGGGCGCAGCTAAACGCATTAAA
>Aa_7360 HD4P06E04EOU66 orig_bc=ACACAC new_bc=ACACAC bc_diffs=0
TGGGGAATATTGGACAATGGGCGAAAGCCTGATCCAGCCATGCCGCGTGTGTGAAGAAGGTCTTCGGATTGTAAAGCACTTTAAGTTGGGAGGAAGGGCCGTTACCTAATACGTGATGGTTTTGACGTTACCGACAGAATAAGCACCGGCTAACTCTGTGCCAGCAGCCGCGGTAATACAGAGGGTGCAAGCGTTAATCGGAATTACTGGGCGTAAAGCGCGCGTAGGTGGTTTGTTAAGTTGGATGTGAAATCCCCGGGCTCAACCTGGGAACTGCATTCAAAACTGACTGACTAGAGTATGGTAGAGGGTGGTGGAATTTCCTGTGTAGCGGTGAAATGCGTAGATATAGGAAGGAACACCAGTGGCGAAGGGCGACCACCTGGGACTGATACTGACACTGAGGTGCGAAAGCGTGGGGGAGCAAACAGGGATTAGATACCCTGGGTAGTCCACGCCGTAAACGATGTCAACTAGCCGTTGGGGAGCCTTGAGCTCTTAGTGGGCGCAGCTAAACGCATTAAA
>Aa_7020 HD4P06E04EMGMQ orig_bc=ACACAC new_bc=ACACAC bc_diffs=0
TGGGGAATATTGGACAATGGGCGAAAGCCTGATCCAGCCATGCCGCGTGTGTGAAGAAGGTCTTCGGATTGTAAAGCACTTTAAGTTGGGAGGAAGGGCCGTTACCTAATACGTGATGGTTTTGACGTTACCGACAGAATAAGCACCGGCTAACTCTGTGCCAGCAGCCGCGGTAATACAGAGGGTGCAAGCGTTAATCGGAATTACTGGGCGTAAAGCGCGCGTAGGTGGTTTGTTAAGTTGGATGTGAAATCCCCGGGCTCAACCTGGGAACTGCATTCAAAACTGACTGACTAGAGTATGGTAGAGGGTGGTGGAATTTCCTGTGTAGCGGTGAAATGCGTAGATATAGGAAGGAACACCAGTGGCGAAGGGCGACCACCTGGGACTGATACTGACACTGAGGTGCGAAAGCGTGGGGGAGCAAACAGGGATTAGATACCCTGGGTAGTCCACGCCGTAAACGATGTCAACTAGCCGTTGGGGAGCCTTGAGCTCTTAGTGGGCGCAGCTAAACGCATTAAA
>Aa_7337 HD4P06E04EOL0N orig_bc=ACACAC new_bc=ACACAC bc_diffs=0
TGGGGAATATTGGACAATGGGCGAAAGCCTGATCCAGCCATGCCGCGTGTGTGAAGAAGGTCTTCGGATTGTAAAGCACTTTAAGTTGGGAGGAAGGGCCGTTACCTAATACGTGATGGTTTTGACGTTACCGACAGAATAAGCACCGGCTAACTCTGTGCCAGCAGCCGCGGTAATACAGAGGGTGCAAGCGTTAATCGGAATTACTGGGCGTAAAGCGCGCGTAGGTGGTTTGTTAAGTTGGATGTGAAATCCCCGGGCTCAACCTGGGAACTGCATTCAAAACTGACTGACTAGAGTATGGTAGAGGGTGGTGGAATTTCCTGTGTAGCGGTGAAATGCGTAGATATAGGAAGGAACACCAGTGGCGAAGGGCGACCACCTGGGACTGATACTGACACTGAGGTGCGAAAGCGTGGGGGAGCAAACAGGGATTAGATACCCTGGGTAGTCCACGCCGTAAACGATGTCAACTAGCCGTTGGGGAGCCTTGAGCTCTTAGTGGGCGCAGCTAAACGCATTAAA
>Aa_6622 HD4P06E04EJMAW orig_bc=ACACAC new_bc=ACACAC bc_diffs=0
TGGGGAATATTGGACAATGGGCGAAAGCCTGATCCAGCCATGCCGCGTGTGTGAAGAAGGTCTTCGGATTGTAAAGCACTTTAAGTTGGGAGGAAGGGCCGTTACCTAATACGTGATGGTTTTGACGTTACCGACAGAATAAGCACCGGCTAACTCTGTGCCAGCAGCCGCGGTAATACAGAGGGTGCAAGCGTTAATCGGAATTACTGGGCGTAAAGCGCGCGTAGGTGGTTTGTTAAGTTGGATGTGAAATCCCCGGGCTCAACCTGGGAACTGCATTCAAAACTGACTGACTAGAGTATGGTAGAGGGTGGTGGAATTTCCTGTGTAGCGGTGAAATGCGTAGATATAGGAAGGAACACCAGTGGCGAAGGGCGACCACCTGGGACTGATACTGACACTGAGGTGCGAAAGCGTGGGGGAGCAAACAGGGATTAGATACCCTGGGTAGTCCACGCCGTAAACGATGTCAACTAGCCGTTGGGGAGCCTTGAGCTCTTAGTGGGCGCAGCTAAACGCATTAAA
>Aa_5068 HD4P06E04D6WUI orig_bc=ACACAC new_bc=ACACAC bc_diffs=0
TGGGGAATATTGGACAATGGGCGAAAGCCTGATCCAGCCATGCCGCGTGTGTGAAGAAGGTCTTCGGATTGTAAAGCACTTTAAGTTGGGAGGAAGGGCCGTTACCTAATACGTGATGGTTTTGACGTTACCGACAGAATAAGCACCGGCTAACTCTGTGCCAGCAGCCGCGGTAATACAGAGGGTGCAAGCGTTAATCGGAATTACTGGGCGTAAAGCGCGCGTAGGTGGTTTGTTAAGTTGGATGTGAAATCCCCGGGCTCAACCTGGGAACTGCATTCAAAACTGACTGACTAGAGTATGGTAGAGGGTGGTGGAATTTCCTGTGTAGCGGTGAAATGCGTAGATATAGGAAGGAACACCAGTGGCGAAGGGCGACCACCTGGGACTGATACTGACACTGAGGTGCGAAAGCGTGGGGGAGCAAACAGGGATTAGATACCCTGGGTAGTCCACGCCGTAAACGATGTCAACTAGCCGTTGGGGAGCCTTGAGCTCTTAGTGGGCGCAGCTAAACGCATTAAA
>Aa_5783 HD4P06E04ED4M2 orig_bc=ACACAC new_bc=ACACAC bc_diffs=0
TGGGGAATATTGGACAATGGGCGAAAGCCTGATCCAGCCATGCCGCGTGTGTGAAGAAGGTCTTCGGATTGTAAAGCACTTTAAGTTGGGAGGAAGGGCCGTTACCTAATACGTGATGGTTTTGACGTTACCGACAGAATAAGCACCGGCTAACTCTGTGCCAGCAGCCGCGGTAATACAGAGGGTGCAAGCGTTAATCGGAATTACTGGGCGTAAAGCGCGCGTAGGTGGTTTGTTAAGTTGGATGTGAAATCCCCGGGCTCAACCTGGGAACTGCATTCAAAACTGACTGACTAGAGTATGGTAGAGGGTGGTGGAATTTCCTGTGTAGCGGTGAAATGCGTAGATATAGGAAGGAACACCAGTGGCGAAGGGCGACCACCTGGGACTGATACTGACACTGAGGTGCGAAAGCGTGGGGGAGCAAACAGGGATTAGATACCCTGGGTAGTCCACGCCGTAAACGATGTCAACTAGCCGTTGGGGAGCCTTGAGCTCTTAGTGGGCGCAGCTAAACGCATTAAA
>Aa_6698 HD4P06E04EK67T orig_bc=ACACAC new_bc=ACACAC bc_diffs=0
TGGGGAATATTGGACAATGGGCGAAAGCCTGATCCAGCCATGCCGCGTGTGTGAAGAAGGTCTTCGGATTGTAAAGCACTTTAAGTTGGGAGGAAGGGCCGTTACCTAATACGTGATGGTTTTGACGTTACCGACAGAATAAGCACCGGCTAACTCTGTGCCAGCAGCCGCGGTAATACAGAGGGTGCAAGCGTTAATCGGAATTACTGGGCGTAAAGCGCGCGTAGGTGGTTTGTTAAGTTGGATGTGAAATCCCCGGGCTCAACCTGGGAACTGCATTCAAAACTGACTGACTAGAGTATGGTAGAGGGTGGTGGAATTTCCTGTGTAGCGGTGAAATGCGTAGATATAGGAAGGAACACCAGTGGCGAAGGGCGACCACCTGGGACTGATACTGACACTGAGGTGCGAAAGCGTGGGGGAGCAAACAGGGATTAGATACCCTGGGTAGTCCACGCCGTAAACGATGTCAACTAGCCGTTGGGGAGCCTTGAGCTCTTAGTGGGCGCAGCTAAACGCATTAAA
>Aa_8149 HD4P06E04EUAFS orig_bc=ACACAC new_bc=ACACAC bc_diffs=0
TGGGGAATATTGGACAATGGGCGAAAGCCTGATCCAGCCATGCCGCGTGTGTGAAGAAGGTCTTCGGATTGTAAAGCACTTTAAGTTGGGAGGAAGGGCCGTTACCTAATACGTGATGGTTTTGACGTTACCGACAGAATAAGCACCGGCTAACTCTGTGCCAGCAGCCGCGGTAATACAGAGGGTGCAAGCGTTAATCGGAATTACTGGGCGTAAAGCGCGCGTAGGTGGTTTGTTAAGTTGGATGTGAAATCCCCGGGCTCAACCTGGGAACTGCATTCAAAACTGACTGACTAGAGTATGGTAGAGGGTGGTGGAATTTCCTGTGTAGCGGTGAAATGCGTAGATATAGGAAGGAACACCAGTGGCGAAGGGCGACCACCTGGGACTGATACTGACACTGAGGTGCGAAAGCGTGGGGGAGCAAACAGGGATTAGATACCCTGGGTAGTCCACGCCGTAAACGATGTCAACTAGCCGTTGGGGAGCCTTGAGCTCTTAGTGGGCGCAGCTAAACGCATTAAA
>Aa_8438 HD4P06E04EWPE8 orig_bc=ACACAC new_bc=ACACAC bc_diffs=0
TGGGGAATATTGGACAATGGGCGAAAGCCTGATCCAGCCATGCCGCGTGTGTGAAGAAGGTCTTCGGATTGTAAAGCACTTTAAGTTGGGAGGAAGGGCCGTTACCTAATACGTGATGGTTTTGACGTTACCGACAGAATAAGCACCGGCTAACTCTGTGCCAGCAGCCGCGGTAATACAGAGGGTGCAAGCGTTAATCGGAATTACTGGGCGTAAAGCGCGCGTAGGTGGTTTGTTAAGTTGGATGTGAAATCCCCGGGCTCAACCTGGGAACTGCATTCAAAACTGACTGACTAGAGTATGGTAGAGGGTGGTGGAATTTCCTGTGTAGCGGTGAAATGCGTAGATATAGGAAGGAACACCAGTGGCGAAGGGCGACCACCTGGGACTGATACTGACACTGAGGTGCGAAAGCGTGGGGGAGCAAACAGGGATTAGATACCCTGGGTAGTCCACGCCGTAAACGATGTCAACTAGCCGTTGGGGAGCCTTGAGCTCTTAGTGGGCGCAGCTAAACGCATTAAA
>Aa_5345 HD4P06E04D9CBG orig_bc=ACACAC new_bc=ACACAC bc_diffs=0
TGGGGAATATTGGACAATGGGCGAAAGCCTGATCCAGCCATGCCGCGTGTGTGAAGAAGGTCTTCGGATTGTAAAGCACTTTAAGTTGGGAGGAAGGGCCGTTACCTAATACGTGATGGTTTTGACGTTACCGACAGAATAAGCACCGGCTAACTCTGTGCCAGCAGCCGCGGTAATACAGAGGGTGCAAGCGTTAATCGGAATTACTGGGCGTAAAGCGCGCGTAGGTGGTTTGTTAAGTTGGATGTGAAATCCCCGGGCTCAACCTGGGAACTGCATTCAAAACTGACTGACTAGAGTATGGTAGAGGGTGGTGGAATTTCCTGTGTAGCGGTGAAATGCGTAGATATAGGAAGGAACACCAGTGGCGAAGGGCGACCACCTGGGACTGATACTGACACTGAGGTGCGAAAGCGTGGGGGAGCAAACAGGGATTAGATACCCTGGGTAGTCCACGCCGTAAACGATGTCAACTAGCCGTTGGGGAGCCTTGAGCTCTTAGTGGGCGCAGCTAAACGCATTAAA
>Aa_7149 HD4P06E04EN9VL orig_bc=ACACAC new_bc=ACACAC bc_diffs=0
TGGGGAATATTGGACAATGGGCGAAAGCCTGATCCAGCCATGCCGCGTGTGTGAAGAAGGTCTTCGGATTGTAAAGCACTTTAAGTTGGGAGGAAGGGCCGTTACCTAATACGTGATGGTTTTGACGTTACCGACAGAATAAGCACCGGCTAACTCTGTGCCAGCAGCCGCGGTAATACAGAGGGTGCAAGCGTTAATCGGAATTACTGGGCGTAAAGCGCGCGTAGGTGGTTTGTTAAGTTGGATGTGAAATCCCCGGGCTCAACCTGGGAACTGCATTCAAAACTGACTGACTAGAGTATGGTAGAGGGTGGTGGAATTTCCTGTGTAGCGGTGAAATGCGTAGATATAGGAAGGAACACCAGTGGCGAAGGGCGACCACCTGGGACTGATACTGACACTGAGGTGCGAAAGCGTGGGGGAGCAAACAGGGATTAGATACCCTGGGTAGTCCACGCCGTAAACGATGTCAACTAGCCGTTGGGGAGCCTTGAGCTCTTAGTGGGCGCAGCTAAACGCATTAAA
>Aa_7177 HD4P06E04ENHOF orig_bc=ACACAC new_bc=ACACAC bc_diffs=0
TGGGGAATATTGGACAATGGGCGAAAGCCTGATCCAGCCATGCCGCGTGTGTGAAGAAGGTCTTCGGATTGTAAAGCACTTTAAGTTGGGAGGAAGGGCCGTTACCTAATACGTGATGGTTTTGACGTTACCGACAGAATAAGCACCGGCTAACTCTGTGCCAGCAGCCGCGGTAATACAGAGGGTGCAAGCGTTAATCGGAATTACTGGGCGTAAAGCGCGCGTAGGTGGTTTGTTAAGTTGGATGTGAAATCCCCGGGCTCAACCTGGGAACTGCATTCAAAACTGACTGACTAGAGTATGGTAGAGGGTGGTGGAATTTCCTGTGTAGCGGTGAAATGCGTAGATATAGGAAGGAACACCAGTGGCGAAGGGCGACCACCTGGGACTGATACTGACACTGAGGTGCGAAAGCGTGGGGGAGCAAACAGGGATTAGATACCCTGGGTAGTCCACGCCGTAAACGATGTCAACTAGCCGTTGGGGAGCCTTGAGCTCTTAGTGGGCGCAGCTAAACGCATTAAA
>Aa_5868 HD4P06E04EDVAM orig_bc=ACACAC new_bc=ACACAC bc_diffs=0
TGGGGAATATTGGACAATGGGCGAAAGCCTGATCCAGCCATGCCGCGTGTGTGAAGAAGGTCTTCGGATTGTAAAGCACTTTAAGTTGGGAGGAAGGGCCGTTACCTAATACGTGATGGTTTTGACGTTACCGACAGAATAAGCACCGGCTAACTCTGTGCCAGCAGCCGCGGTAATACAGAGGGTGCAAGCGTTAATCGGAATTACTGGGCGTAAAGCGCGCGTAGGTGGTTTGTTAAGTTGGATGTGAAATCCCCGGGCTCAACCTGGGAACTGCATTCAAAACTGACTGACTAGAGTATGGTAGAGGGTGGTGGAATTTCCTGTGTAGCGGTGAAATGCGTAGATATAGGAAGGAACACCAGTGGCGAAGGGCGACCACCTGGGACTGATACTGACACTGAGGTGCGAAAGCGTGGGGGAGCAAACAGGGATTAGATACCCTGGGTAGTCCACGCCGTAAACGATGTCAACTAGCCGTTGGGGAGCCTTGAGCTCTTAGTGGGCGCAGCTAAACGCATTAAA
>Aa_7673 HD4P06E04EQZBY orig_bc=ACACAC new_bc=ACACAC bc_diffs=0
TGGGGAATATTGGACAATGGGCGAAAGCCTGATCCAGCCATGCCGCGTGTGTGAAGAAGGTCTTCGGATTGTAAAGCACTTTAAGTTGGGAGGAAGGGCCGTTACCTAATACGTGATGGTTTTGACGTTACCGACAGAATAAGCACCGGCTAACTCTGTGCCAGCAGCCGCGGTAATACAGAGGGTGCAAGCGTTAATCGGAATTACTGGGCGTAAAGCGCGCGTAGGTGGTTTGTTAAGTTGGATGTGAAATCCCCGGGCTCAACCTGGGAACTGCATTCAAAACTGACTGACTAGAGTATGGTAGAGGGTGGTGGAATTTCCTGTGTAGCGGTGAAATGCGTAGATATAGGAAGGAACACCAGTGGCGAAGGGCGACCACCTGGGACTGATACTGACACTGAGGTGCGAAAGCGTGGGGGAGCAAACAGGGATTAGATACCCTGGGTAGTCCACGCCGTAAACGATGTCAACTAGCCGTTGGGGAGCCTTGAGCTCTTAGTGGGCGCAGCTAAACGCATTAAA
>Aa_6502 HD4P06E04EIRKF orig_bc=ACACAC new_bc=ACACAC bc_diffs=0
TGGGGAATATTGGACAATGGGCGAAAGCCTGATCCAGCCATGCCGCGTGTGTGAAGAAGGTCTTCGGATTGTAAAGCACTTTAAGTTGGGAGGAAGGGCCGTTACCTAATACGTGATGGTTTTGACGTTACCGACAGAATAAGCACCGGCTAACTCTGTGCCAGCAGCCGCGGTAATACAGAGGGTGCAAGCGTTAATCGGAATTACTGGGCGTAAAGCGCGCGTAGGTGGTTTGTTAAGTTGGATGTGAAATCCCCGGGCTCAACCTGGGAACTGCATTCAAAACTGACTGACTAGAGTATGGTAGAGGGTGGTGGAATTTCCTGTGTAGCGGTGAAATGCGTAGATATAGGAAGGAACACCAGTGGCGAAGGGCGACCACCTGGGACTGATACTGACACTGAGGTGCGAAAGCGTGGGGGAGCAAACAGGGATTAGATACCCTGGGTAGTCCACGCCGTAAACGATGTCAACTAGCCGTTGGGGAGCCTTGAGCTCTTAGTGGGCGCAGCTAAACGCATTAAA
>Aa_6898 HD4P06E04ELLIP orig_bc=ACACAC new_bc=ACACAC bc_diffs=0
TGGGGAATATTGGACAATGGGCGAAAGCCTGATCCAGCCATGCCGCGTGTGTGAAGAAGGTCTTCGGATTGTAAAGCACTTTAAGTTGGGAGGAAGGGCCGTTACCTAATACGTGATGGTTTTGACGTTACCGACAGAATAAGCACCGGCTAACTCTGTGCCAGCAGCCGCGGTAATACAGAGGGTGCAAGCGTTAATCGGAATTACTGGGCGTAAAGCGCGCGTAGGTGGTTTGTTAAGTTGGATGTGAAATCCCCGGGCTCAACCTGGGAACTGCATTCAAAACTGACTGACTAGAGTATGGTAGAGGGTGGTGGAATTTCCTGTGTAGCGGTGAAATGCGTAGATATAGGAAGGAACACCAGTGGCGAAGGGCGACCACCTGGGACTGATACTGACACTGAGGTGCGAAAGCGTGGGGGAGCAAACAGGGATTAGATACCCTGGGTAGTCCACGCCGTAAACGATGTCAACTAGCCGTTGGGGAGCCTTGAGCTCTTAGTGGGCGCAGCTAAACGCATTAAA
>Aa_6231 HD4P06E04EGVEF orig_bc=ACACAC new_bc=ACACAC bc_diffs=0
TGGGGAATATTGGACAATGGGCGAAAGCCTGATCCAGCCATGCCGCGTGTGTGAAGAAGGTCTTCGGATTGTAAAGCACTTTAAGTTGGGAGGAAGGGCCGTTACCTAATACGTGATGGTTTTGACGTTACCGACAGAATAAGCACCGGCTAACTCTGTGCCAGCAGCCGCGGTAATACAGAGGGTGCAAGCGTTAATCGGAATTACTGGGCGTAAAGCGCGCGTAGGTGGTTTGTTAAGTTGGATGTGAAATCCCCGGGCTCAACCTGGGAACTGCATTCAAAACTGACTGACTAGAGTATGGTAGAGGGTGGTGGAATTTCCTGTGTAGCGGTGAAATGCGTAGATATAGGAAGGAACACCAGTGGCGAAGGGCGACCACCTGGGACTGATACTGACACTGAGGTGCGAAAGCGTGGGGGAGCAAACAGGGATTAGATACCCTGGGTAGTCCACGCCGTAAACGATGTCAACTAGCCGTTGGGGAGCCTTGAGCTCTTAGTGGGCGCAGCTAAACGCATTAAA
>Aa_4808 HD4P06E04D4G6U orig_bc=ACACAC new_bc=ACACAC bc_diffs=0
TGGGGAATATTGGACAATGGGCGAAAGCCTGATCCAGCCATGCCGCGTGTGTGAAGAAGGTCTTCGGATTGTAAAGCACTTTAAGTTGGGAGGAAGGGCCGTTACCTAATACGTGATGGTTTTGACGTTACCGACAGAATAAGCACCGGCTAACTCTGTGCCAGCAGCCGCGGTAATACAGAGGGTGCAAGCGTTAATCGGAATTACTGGGCGTAAAGCGCGCGTAGGTGGTTTGTTAAGTTGGATGTGAAATCCCCGGGCTCAACCTGGGAACTGCATTCAAAACTGACTGACTAGAGTATGGTAGAGGGTGGTGGAATTTCCTGTGTAGCGGTGAAATGCGTAGATATAGGAAGGAACACCAGTGGCGAAGGGCGACCACCTGGGACTGATACTGACACTGAGGTGCGAAAGCGTGGGGGAGCAAACAGGGATTAGATACCCTGGGTAGTCCACGCCGTAAACGATGTCAACTAGCCGTTGGGGAGCCTTGAGCTCTTAGTGGGCGCAGCTAAACGCATTAAA
>Aa_7342 HD4P06E04EOMPP orig_bc=ACACAC new_bc=ACACAC bc_diffs=0
TGGGGAATATTGGACAATGGGCGAAAGCCTGATCCAGCCATGCCGCGTGTGTGAAGAAGGTCTTCGGATTGTAAAGCACTTTAAGTTGGGAGGAAGGGCCGTTACCTAATACGTGATGGTTTTGACGTTACCGACAGAATAAGCACCGGCTAACTCTGTGCCAGCAGCCGCGGTAATACAGAGGGTGCAAGCGTTAATCGGAATTACTGGGCGTAAAGCGCGCGTAGGTGGTTTGTTAAGTTGGATGTGAAATCCCCGGGCTCAACCTGGGAACTGCATTCAAAACTGACTGACTAGAGTATGGTAGAGGGTGGTGGAATTTCCTGTGTAGCGGTGAAATGCGTAGATATAGGAAGGAACACCAGTGGCGAAGGGCGACCACCTGGGACTGATACTGACACTGAGGTGCGAAAGCGTGGGGGAGCAAACAGGGATTAGATACCCTGGGTAGTCCACGCCGTAAACGATGTCAACTAGCCGTTGGGGAGCCTTGAGCTCTTAGTGGGCGCAGCTAAACGCATTAAA
>Aa_7775 HD4P06E04ERK4T orig_bc=ACACAC new_bc=ACACAC bc_diffs=0
TGGGGAATATTGGACAATGGGCGAAAGCCTGATCCAGCCATGCCGCGTGTGTGAAGAAGGTCTTCGGATTGTAAAGCACTTTAAGTTGGGAGGAAGGGCCGTTACCTAATACGTGATGGTTTTGACGTTACCGACAGAATAAGCACCGGCTAACTCTGTGCCAGCAGCCGCGGTAATACAGAGGGTGCAAGCGTTAATCGGAATTACTGGGCGTAAAGCGCGCGTAGGTGGTTTGTTAAGTTGGATGTGAAATCCCCGGGCTCAACCTGGGAACTGCATTCAAAACTGACTGACTAGAGTATGGTAGAGGGTGGTGGAATTTCCTGTGTAGCGGTGAAATGCGTAGATATAGGAAGGAACACCAGTGGCGAAGGGCGACCACCTGGGACTGATACTGACACTGAGGTGCGAAAGCGTGGGGGAGCAAACAGGGATTAGATACCCTGGGTAGTCCACGCCGTAAACGATGTCAACTAGCCGTTGGGGAGCCTTGAGCTCTTAGTGGGCGCAGCTAAACGCATTAAA
>Aa_5498 HD4P06E04EANQP orig_bc=ACACAC new_bc=ACACAC bc_diffs=0
TGGGGAATATTGGACAATGGGCGAAAGCCTGATCCAGCCATGCCGCGTGTGTGAAGAAGGTCTTCGGATTGTAAAGCACTTTAAGTTGGGAGGAAGGGCCGTTACCTAATACGTGATGGTTTTGACGTTACCGACAGAATAAGCACCGGCTAACTCTGTGCCAGCAGCCGCGGTAATACAGAGGGTGCAAGCGTTAATCGGAATTACTGGGCGTAAAGCGCGCGTAGGTGGTTTGTTAAGTTGGATGTGAAATCCCCGGGCTCAACCTGGGAACTGCATTCAAAACTGACTGACTAGAGTATGGTAGAGGGTGGTGGAATTTCCTGTGTAGCGGTGAAATGCGTAGATATAGGAAGGAACACCAGTGGCGAAGGGCGACCACCTGGGACTGATACTGACACTGAGGTGCGAAAGCGTGGGGGAGCAAACAGGGATTAGATACCCTGGGTAGTCCACGCCGTAAACGATGTCAACTAGCCGTTGGGGAGCCTTGAGCTCTTAGTGGGCGCAGCTAAACGCATTAAA
>Aa_5629 HD4P06E04EBUAC orig_bc=ACACAC new_bc=ACACAC bc_diffs=0
TGGGGAATATTGGACAATGGGCGAAAGCCTGATCCAGCCATGCCGCGTGTGTGAAGAAGGTCTTCGGATTGTAAAGCACTTTAAGTTGGGAGGAAGGGCCGTTACCTAATACGTGATGGTTTTGACGTTACCGACAGAATAAGCACCGGCTAACTCTGTGCCAGCAGCCGCGGTAATACAGAGGGTGCAAGCGTTAATCGGAATTACTGGGCGTAAAGCGCGCGTAGGTGGTTTGTTAAGTTGGATGTGAAATCCCCGGGCTCAACCTGGGAACTGCATTCAAAACTGACTGACTAGAGTATGGTAGAGGGTGGTGGAATTTCCTGTGTAGCGGTGAAATGCGTAGATATAGGAAGGAACACCAGTGGCGAAGGGCGACCACCTGGGACTGATACTGACACTGAGGTGCGAAAGCGTGGGGGAGCAAACAGGGATTAGATACCCTGGGTAGTCCACGCCGTAAACGATGTCAACTAGCCGTTGGGGAGCCTTGAGCTCTTAGTGGGCGCAGCTAAACGCATTAAA
>Aa_5989 HD4P06E04EESY8 orig_bc=ACACAC new_bc=ACACAC bc_diffs=0
TGGGGAATATTGGACAATGGGCGAAAGCCTGATCCAGCCATGCCGCGTGTGTGAAGAAGGTCTTCGGATTGTAAAGCACTTTAAGTTGGGAGGAAGGGCCGTTACCTAATACGTGATGGTTTTGACGTTACCGACAGAATAAGCACCGGCTAACTCTGTGCCAGCAGCCGCGGTAATACAGAGGGTGCAAGCGTTAATCGGAATTACTGGGCGTAAAGCGCGCGTAGGTGGTTTGTTAAGTTGGATGTGAAATCCCCGGGCTCAACCTGGGAACTGCATTCAAAACTGACTGACTAGAGTATGGTAGAGGGTGGTGGAATTTCCTGTGTAGCGGTGAAATGCGTAGATATAGGAAGGAACACCAGTGGCGAAGGGCGACCACCTGGGACTGATACTGACACTGAGGTGCGAAAGCGTGGGGGAGCAAACAGGGATTAGATACCCTGGGTAGTCCACGCCGTAAACGATGTCAACTAGCCGTTGGGGAGCCTTGAGCTCTTAGTGGGCGCAGCTAAACGCATTAAA
>Aa_7629 HD4P06E04EQQGY orig_bc=ACACAC new_bc=ACACAC bc_diffs=0
TGGGGAATATTGGACAATGGGCGAAAGCCTGATCCAGCCATGCCGCGTGTGTGAAGAAGGTCTTCGGATTGTAAAGCACTTTAAGTTGGGAGGAAGGGCCGTTACCTAATACGTGATGGTTTTGACGTTACCGACAGAATAAGCACCGGCTAACTCTGTGCCAGCAGCCGCGGTAATACAGAGGGTGCAAGCGTTAATCGGAATTACTGGGCGTAAAGCGCGCGTAGGTGGTTTGTTAAGTTGGATGTGAAATCCCCGGGCTCAACCTGGGAACTGCATTCAAAACTGACTGACTAGAGTATGGTAGAGGGTGGTGGAATTTCCTGTGTAGCGGTGAAATGCGTAGATATAGGAAGGAACACCAGTGGCGAAGGGCGACCACCTGGGACTGATACTGACACTGAGGTGCGAAAGCGTGGGGGAGCAAACAGGGATTAGATACCCTGGGTAGTCCACGCCGTAAACGATGTCAACTAGCCGTTGGGGAGCCTTGAGCTCTTAGTGGGCGCAGCTAAACGCATTAAA
>Aa_6085 HD4P06E04EFKKM orig_bc=ACACAC new_bc=ACACAC bc_diffs=0
TGGGGAATATTGGACAATGGGCGAAAGCCTGATCCAGCCATGCCGCGTGTGTGAAGAAGGTCTTCGGATTGTAAAGCACTTTAAGTTGGGAGGAAGGGCCGTTACCTAATACGTGATGGTTTTGACGTTACCGACAGAATAAGCACCGGCTAACTCTGTGCCAGCAGCCGCGGTAATACAGAGGGTGCAAGCGTTAATCGGAATTACTGGGCGTAAAGCGCGCGTAGGTGGTTTGTTAAGTTGGATGTGAAATCCCCGGGCTCAACCTGGGAACTGCATTCAAAACTGACTGACTAGAGTATGGTAGAGGGTGGTGGAATTTCCTGTGTAGCGGTGAAATGCGTAGATATAGGAAGGAACACCAGTGGCGAAGGGCGACCACCTGGGACTGATACTGACACTGAGGTGCGAAAGCGTGGGGGAGCAAACAGGGATTAGATACCCTGGGTAGTCCACGCCGTAAACGATGTCAACTAGCCGTTGGGGAGCCTTGAGCTCTTAGTGGGCGCAGCTAAACGCATTAAA
>Aa_6101 HD4P06E04EFPHL orig_bc=ACACAC new_bc=ACACAC bc_diffs=0
TGGGGAATATTGGACAATGGGCGAAAGCCTGATCCAGCCATGCCGCGTGTGTGAAGAAGGTCTTCGGATTGTAAAGCACTTTAAGTTGGGAGGAAGGGCCGTTACCTAATACGTGATGGTTTTGACGTTACCGACAGAATAAGCACCGGCTAACTCTGTGCCAGCAGCCGCGGTAATACAGAGGGTGCAAGCGTTAATCGGAATTACTGGGCGTAAAGCGCGCGTAGGTGGTTTGTTAAGTTGGATGTGAAATCCCCGGGCTCAACCTGGGAACTGCATTCAAAACTGACTGACTAGAGTATGGTAGAGGGTGGTGGAATTTCCTGTGTAGCGGTGAAATGCGTAGATATAGGAAGGAACACCAGTGGCGAAGGGCGACCACCTGGGACTGATACTGACACTGAGGTGCGAAAGCGTGGGGGAGCAAACAGGGATTAGATACCCTGGGTAGTCCACGCCGTAAACGATGTCAACTAGCCGTTGGGGAGCCTTGAGCTCTTAGTGGGCGCAGCTAAACGCATTAAA
>Aa_6975 HD4P06E04EM68P orig_bc=ACACAC new_bc=ACACAC bc_diffs=0
TGGGGAATATTGGACAATGGGCGAAAGCCTGATCCAGCCATGCCGCGTGTGTGAAGAAGGTCTTCGGATTGTAAAGCACTTTAAGTTGGGAGGAAGGGCCGTTACCTAATACGTGATGGTTTTGACGTTACCGACAGAATAAGCACCGGCTAACTCTGTGCCAGCAGCCGCGGTAATACAGAGGGTGCAAGCGTTAATCGGAATTACTGGGCGTAAAGCGCGCGTAGGTGGTTTGTTAAGTTGGATGTGAAATCCCCGGGCTCAACCTGGGAACTGCATTCAAAACTGACTGACTAGAGTATGGTAGAGGGTGGTGGAATTTCCTGTGTAGCGGTGAAATGCGTAGATATAGGAAGGAACACCAGTGGCGAAGGGCGACCACCTGGGACTGATACTGACACTGAGGTGCGAAAGCGTGGGGGAGCAAACAGGGATTAGATACCCTGGGTAGTCCACGCCGTAAACGATGTCAACTAGCCGTTGGGGAGCCTTGAGCTCTTAGTGGGCGCAGCTAAACGCATTAAA
>Aa_7321 HD4P06E04EOFNU orig_bc=ACACAC new_bc=ACACAC bc_diffs=0
TGGGGAATATTGGACAATGGGCGAAAGCCTGATCCAGCCATGCCGCGTGTGTGAAGAAGGTCTTCGGATTGTAAAGCACTTTAAGTTGGGAGGAAGGGCCGTTACCTAATACGTGATGGTTTTGACGTTACCGACAGAATAAGCACCGGCTAACTCTGTGCCAGCAGCCGCGGTAATACAGAGGGTGCAAGCGTTAATCGGAATTACTGGGCGTAAAGCGCGCGTAGGTGGTTTGTTAAGTTGGATGTGAAATCCCCGGGCTCAACCTGGGAACTGCATTCAAAACTGACTGACTAGAGTATGGTAGAGGGTGGTGGAATTTCCTGTGTAGCGGTGAAATGCGTAGATATAGGAAGGAACACCAGTGGCGAAGGGCGACCACCTGGGACTGATACTGACACTGAGGTGCGAAAGCGTGGGGGAGCAAACAGGGATTAGATACCCTGGGTAGTCCACGCCGTAAACGATGTCAACTAGCCGTTGGGGAGCCTTGAGCTCTTAGTGGGCGCAGCTAAACGCATTAAA
>Aa_8283 HD4P06E04EVHMU orig_bc=ACACAC new_bc=ACACAC bc_diffs=0
TGGGGAATATTGGACAATGGGCGAAAGCCTGATCCAGCCATGCCGCGTGTGTGAAGAAGGTCTTCGGATTGTAAAGCACTTTAAGTTGGGAGGAAGGGCCGTTACCTAATACGTGATGGTTTTGACGTTACCGACAGAATAAGCACCGGCTAACTCTGTGCCAGCAGCCGCGGTAATACAGAGGGTGCAAGCGTTAATCGGAATTACTGGGCGTAAAGCGCGCGTAGGTGGTTTGTTAAGTTGGATGTGAAATCCCCGGGCTCAACCTGGGAACTGCATTCAAAACTGACTGACTAGAGTATGGTAGAGGGTGGTGGAATTTCCTGTGTAGCGGTGAAATGCGTAGATATAGGAAGGAACACCAGTGGCGAAGGGCGACCACCTGGGACTGATACTGACACTGAGGTGCGAAAGCGTGGGGGAGCAAACAGGGATTAGATACCCTGGGTAGTCCACGCCGTAAACGATGTCAACTAGCCGTTGGGGAGCCTTGAGCTCTTAGTGGGCGCAGCTAAACGCATTAAA
>Aa_5467 HD4P06E04EADOP orig_bc=ACACAC new_bc=ACACAC bc_diffs=0
TGGGGAATATTGGACAATGGGCGAAAGCCTGATCCAGCCATGCCGCGTGTGTGAAGAAGGTCTTCGGATTGTAAAGCACTTTAAGTTGGGAGGAAGGGCCGTTACCTAATACGTGATGGTTTTGACGTTACCGACAGAATAAGCACCGGCTAACTCTGTGCCAGCAGCCGCGGTAATACAGAGGGTGCAAGCGTTAATCGGAATTACTGGGCGTAAAGCGCGCGTAGGTGGTTTGTTAAGTTGGATGTGAAATCCCCGGGCTCAACCTGGGAACTGCATTCAAAACTGACTGACTAGAGTATGGTAGAGGGTGGTGGAATTTCCTGTGTAGCGGTGAAATGCGTAGATATAGGAAGGAACACCAGTGGCGAAGGGCGACCACCTGGGACTGATACTGACACTGAGGTGCGAAAGCGTGGGGGAGCAAACAGGGATTAGATACCCTGGGTAGTCCACGCCGTAAACGATGTCAACTAGCCGTTGGGGAGCCTTGAGCTCTTAGTGGGCGCAGCTAAACGCATTAAA
>Aa_8306 HD4P06E04EVN27 orig_bc=ACACAC new_bc=ACACAC bc_diffs=0
TGGGGAATATTGGACAATGGGCGAAAGCCTGATCCAGCCATGCCGCGTGTGTGAAGAAGGTCTTCGGATTGTAAAGCACTTTAAGTTGGGAGGAAGGGCCGTTACCTAATACGTGATGGTTTTGACGTTACCGACAGAATAAGCACCGGCTAACTCTGTGCCAGCAGCCGCGGTAATACAGAGGGTGCAAGCGTTAATCGGAATTACTGGGCGTAAAGCGCGCGTAGGTGGTTTGTTAAGTTGGATGTGAAATCCCCGGGCTCAACCTGGGAACTGCATTCAAAACTGACTGACTAGAGTATGGTAGAGGGTGGTGGAATTTCCTGTGTAGCGGTGAAATGCGTAGATATAGGAAGGAACACCAGTGGCGAAGGGCGACCACCTGGGACTGATACTGACACTGAGGTGCGAAAGCGTGGGGGAGCAAACAGGGATTAGATACCCTGGGTAGTCCACGCCGTAAACGATGTCAACTAGCCGTTGGGGAGCCTTGAGCTCTTAGTGGGCGCAGCTAAACGCATTAAA
>Aa_7741 HD4P06E04ERDT1 orig_bc=ACACAC new_bc=ACACAC bc_diffs=0
TGGGGAATATTGGACAATGGGCGAAAGCCTGATCCAGCCATGCCGCGTGTGTGAAGAAGGTCTTCGGATTGTAAAGCACTTTAAGTTGGGAGGAAGGGCCGTTACCTAATACGTGATGGTTTTGACGTTACCGACAGAATAAGCACCGGCTAACTCTGTGCCAGCAGCCGCGGTAATACAGAGGGTGCAAGCGTTAATCGGAATTACTGGGCGTAAAGCGCGCGTAGGTGGTTTGTTAAGTTGGATGTGAAATCCCCGGGCTCAACCTGGGAACTGCATTCAAAACTGACTGACTAGAGTATGGTAGAGGGTGGTGGAATTTCCTGTGTAGCGGTGAAATGCGTAGATATAGGAAGGAACACCAGTGGCGAAGGGCGACCACCTGGGACTGATACTGACACTGAGGTGCGAAAGCGTGGGGGAGCAAACAGGGATTAGATACCCTGGGTAGTCCACGCCGTAAACGATGTCAACTAGCCGTTGGGGAGCCTTGAGCTCTTAGTGGGCGCAGCTAAACGCATTAAA
>Aa_8250 HD4P06E04EV8F3 orig_bc=ACACAC new_bc=ACACAC bc_diffs=0
TGGGGAATATTGGACAATGGGCGAAAGCCTGATCCAGCCATGCCGCGTGTGTGAAGAAGGTCTTCGGATTGTAAAGCACTTTAAGTTGGGAGGAAGGGCCGTTACCTAATACGTGATGGTTTTGACGTTACCGACAGAATAAGCACCGGCTAACTCTGTGCCAGCAGCCGCGGTAATACAGAGGGTGCAAGCGTTAATCGGAATTACTGGGCGTAAAGCGCGCGTAGGTGGTTTGTTAAGTTGGATGTGAAATCCCCGGGCTCAACCTGGGAACTGCATTCAAAACTGACTGACTAGAGTATGGTAGAGGGTGGTGGAATTTCCTGTGTAGCGGTGAAATGCGTAGATATAGGAAGGAACACCAGTGGCGAAGGGCGACCACCTGGGACTGATACTGACACTGAGGTGCGAAAGCGTGGGGGAGCAAACAGGGATTAGATACCCTGGGTAGTCCACGCCGTAAACGATGTCAACTAGCCGTTGGGGAGCCTTGAGCTCTTAGTGGGCGCAGCTAAACGCATTAAA
>Aa_6601 HD4P06E04EJHJI orig_bc=ACACAC new_bc=ACACAC bc_diffs=0
TGGGGAATATTGGACAATGGGCGAAAGCCTGATCCAGCCATGCCGCGTGTGTGAAGAAGGTCTTCGGATTGTAAAGCACTTTAAGTTGGGAGGAAGGGCCGTTACCTAATACGTGATGGTTTTGACGTTACCGACAGAATAAGCACCGGCTAACTCTGTGCCAGCAGCCGCGGTAATACAGAGGGTGCAAGCGTTAATCGGAATTACTGGGCGTAAAGCGCGCGTAGGTGGTTTGTTAAGTTGGATGTGAAATCCCCGGGCTCAACCTGGGAACTGCATTCAAAACTGACTGACTAGAGTATGGTAGAGGGTGGTGGAATTTCCTGTGTAGCGGTGAAATGCGTAGATATAGGAAGGAACACCAGTGGCGAAGGGCGACCACCTGGGACTGATACTGACACTGAGGTGCGAAAGCGTGGGGGAGCAAACAGGGATTAGATACCCTGGGTAGTCCACGCCGTAAACGATGTCAACTAGCCGTTGGGGAGCCTTGAGCTCTTAGTGGGCGCAGCTAAACGCATTAAA
>Aa_7825 HD4P06E04ERV4X orig_bc=ACACAC new_bc=ACACAC bc_diffs=0
TGGGGAATATTGGACAATGGGCGAAAGCCTGATCCAGCCATGCCGCGTGTGTGAAGAAGGTCTTCGGATTGTAAAGCACTTTAAGTTGGGAGGAAGGGCCGTTACCTAATACGTGATGGTTTTGACGTTACCGACAGAATAAGCACCGGCTAACTCTGTGCCAGCAGCCGCGGTAATACAGAGGGTGCAAGCGTTAATCGGAATTACTGGGCGTAAAGCGCGCGTAGGTGGTTTGTTAAGTTGGATGTGAAATCCCCGGGCTCAACCTGGGAACTGCATTCAAAACTGACTGACTAGAGTATGGTAGAGGGTGGTGGAATTTCCTGTGTAGCGGTGAAATGCGTAGATATAGGAAGGAACACCAGTGGCGAAGGGCGACCACCTGGGACTGATACTGACACTGAGGTGCGAAAGCGTGGGGGAGCAAACAGGGATTAGATACCCTGGGTAGTCCACGCCGTAAACGATGTCAACTAGCCGTTGGGGAGCCTTGAGCTCTTAGTGGGCGCAGCTAAACGCATTAAA
>Aa_5566 HD4P06E04EB7YJ orig_bc=ACACAC new_bc=ACACAC bc_diffs=0
TGGGGAATATTGGACAATGGGCGAAAGCCTGATCCAGCCATGCCGCGTGTGTGAAGAAGGTCTTCGGATTGTAAAGCACTTTAAGTTGGGAGGAAGGGCCGTTACCTAATACGTGATGGTTTTGACGTTACCGACAGAATAAGCACCGGCTAACTCTGTGCCAGCAGCCGCGGTAATACAGAGGGTGCAAGCGTTAATCGGAATTACTGGGCGTAAAGCGCGCGTAGGTGGTTTGTTAAGTTGGATGTGAAATCCCCGGGCTCAACCTGGGAACTGCATTCAAAACTGACTGACTAGAGTATGGTAGAGGGTGGTGGAATTTCCTGTGTAGCGGTGAAATGCGTAGATATAGGAAGGAACACCAGTGGCGAAGGGCGACCACCTGGGACTGATACTGACACTGAGGTGCGAAAGCGTGGGGGAGCAAACAGGGATTAGATACCCTGGGTAGTCCACGCCGTAAACGATGTCAACTAGCCGTTGGGGAGCCTTGAGCTCTTAGTGGGCGCAGCTAAACGCATTAAA
>Aa_7806 HD4P06E04ERQW5 orig_bc=ACACAC new_bc=ACACAC bc_diffs=0
TGGGGAATATTGGACAATGGGCGAAAGCCTGATCCAGCCATGCCGCGTGTGTGAAGAAGGTCTTCGGATTGTAAAGCACTTTAAGTTGGGAGGAAGGGCCGTTACCTAATACGTGATGGTTTTGACGTTACCGACAGAATAAGCACCGGCTAACTCTGTGCCAGCAGCCGCGGTAATACAGAGGGTGCAAGCGTTAATCGGAATTACTGGGCGTAAAGCGCGCGTAGGTGGTTTGTTAAGTTGGATGTGAAATCCCCGGGCTCAACCTGGGAACTGCATTCAAAACTGACTGACTAGAGTATGGTAGAGGGTGGTGGAATTTCCTGTGTAGCGGTGAAATGCGTAGATATAGGAAGGAACACCAGTGGCGAAGGGCGACCACCTGGGACTGATACTGACACTGAGGTGCGAAAGCGTGGGGGAGCAAACAGGGATTAGATACCCTGGGTAGTCCACGCCGTAAACGATGTCAACTAGCCGTTGGGGAGCCTTGAGCTCTTAGTGGGCGCAGCTAAACGCATTAAA
>Aa_4712 HD4P06E04D3L39 orig_bc=ACACAC new_bc=ACACAC bc_diffs=0
TGGGGAATATTGGACAATGGGCGAAAGCCTGATCCAGCCATGCCGCGTGTGTGAAGAAGGTCTTCGGATTGTAAAGCACTTTAAGTTGGGAGGAAGGGCCGTTACCTAATACGTGATGGTTTTGACGTTACCGACAGAATAAGCACCGGCTAACTCTGTGCCAGCAGCCGCGGTAATACAGAGGGTGCAAGCGTTAATCGGAATTACTGGGCGTAAAGCGCGCGTAGGTGGTTTGTTAAGTTGGATGTGAAATCCCCGGGCTCAACCTGGGAACTGCATTCAAAACTGACTGACTAGAGTATGGTAGAGGGTGGTGGAATTTCCTGTGTAGCGGTGAAATGCGTAGATATAGGAAGGAACACCAGTGGCGAAGGGCGACCACCTGGGACTGATACTGACACTGAGGTGCGAAAGCGTGGGGGAGCAAACAGGGATTAGATACCCTGGGTAGTCCACGCCGTAAACGATGTCAACTAGCCGTTGGGGAGCCTTGAGCTCTTAGTGGGCGCAGCTAAACGCATTAAA
>Aa_7644 HD4P06E04EQUXE orig_bc=ACACAC new_bc=ACACAC bc_diffs=0
TGGGGAATATTGGACAATGGGCGAAAGCCTGATCCAGCCATGCCGCGTGTGTGAAGAAGGTCTTCGGATTGTAAAGCACTTTAAGTTGGGAGGAAGGGCCGTTACCTAATACGTGATGGTTTTGACGTTACCGACAGAATAAGCACCGGCTAACTCTGTGCCAGCAGCCGCGGTAATACAGAGGGTGCAAGCGTTAATCGGAATTACTGGGCGTAAAGCGCGCGTAGGTGGTTTGTTAAGTTGGATGTGAAATCCCCGGGCTCAACCTGGGAACTGCATTCAAAACTGACTGACTAGAGTATGGTAGAGGGTGGTGGAATTTCCTGTGTAGCGGTGAAATGCGTAGATATAGGAAGGAACACCAGTGGCGAAGGGCGACCACCTGGGACTGATACTGACACTGAGGTGCGAAAGCGTGGGGGAGCAAACAGGGATTAGATACCCTGGGTAGTCCACGCCGTAAACGATGTCAACTAGCCGTTGGGGAGCCTTGAGCTCTTAGTGGGCGCAGCTAAACGCATTAAA
>Aa_8410 HD4P06E04EWI1V orig_bc=ACACAC new_bc=ACACAC bc_diffs=0
TGGGGAATATTGGACAATGGGCGAAAGCCTGATCCAGCCATGCCGCGTGTGTGAAGAAGGTCTTCGGATTGTAAAGCACTTTAAGTTGGGAGGAAGGGCCGTTACCTAATACGTGATGGTTTTGACGTTACCGACAGAATAAGCACCGGCTAACTCTGTGCCAGCAGCCGCGGTAATACAGAGGGTGCAAGCGTTAATCGGAATTACTGGGCGTAAAGCGCGCGTAGGTGGTTTGTTAAGTTGGATGTGAAATCCCCGGGCTCAACCTGGGAACTGCATTCAAAACTGACTGACTAGAGTATGGTAGAGGGTGGTGGAATTTCCTGTGTAGCGGTGAAATGCGTAGATATAGGAAGGAACACCAGTGGCGAAGGGCGACCACCTGGGACTGATACTGACACTGAGGTGCGAAAGCGTGGGGGAGCAAACAGGGATTAGATACCCTGGGTAGTCCACGCCGTAAACGATGTCAACTAGCCGTTGGGGAGCCTTGAGCTCTTAGTGGGCGCAGCTAAACGCATTAAA
>Aa_8048 HD4P06E04ETLTJ orig_bc=ACACAC new_bc=ACACAC bc_diffs=0
TGGGGAATATTGGACAATGGGCGAAAGCCTGATCCAGCCATGCCGCGTGTGTGAAGAAGGTCTTCGGATTGTAAAGCACTTTAAGTTGGGAGGAAGGGCCGTTACCTAATACGTGATGGTTTTGACGTTACCGACAGAATAAGCACCGGCTAACTCTGTGCCAGCAGCCGCGGTAATACAGAGGGTGCAAGCGTTAATCGGAATTACTGGGCGTAAAGCGCGCGTAGGTGGTTTGTTAAGTTGGATGTGAAATCCCCGGGCTCAACCTGGGAACTGCATTCAAAACTGACTGACTAGAGTATGGTAGAGGGTGGTGGAATTTCCTGTGTAGCGGTGAAATGCGTAGATATAGGAAGGAACACCAGTGGCGAAGGGCGACCACCTGGGACTGATACTGACACTGAGGTGCGAAAGCGTGGGGGAGCAAACAGGGATTAGATACCCTGGGTAGTCCACGCCGTAAACGATGTCAACTAGCCGTTGGGGAGCCTTGAGCTCTTAGTGGGCGCAGCTAAACGCATTAAA
>Aa_6427 HD4P06E04EI9TM orig_bc=ACACAC new_bc=ACACAC bc_diffs=0
TGGGGAATATTGGACAATGGGCGAAAGCCTGATCCAGCCATGCCGCGTGTGTGAAGAAGGTCTTCGGATTGTAAAGCACTTTAAGTTGGGAGGAAGGGCCGTTACCTAATACGTGATGGTTTTGACGTTACCGACAGAATAAGCACCGGCTAACTCTGTGCCAGCAGCCGCGGTAATACAGAGGGTGCAAGCGTTAATCGGAATTACTGGGCGTAAAGCGCGCGTAGGTGGTTTGTTAAGTTGGATGTGAAATCCCCGGGCTCAACCTGGGAACTGCATTCAAAACTGACTGACTAGAGTATGGTAGAGGGTGGTGGAATTTCCTGTGTAGCGGTGAAATGCGTAGATATAGGAAGGAACACCAGTGGCGAAGGGCGACCACCTGGGACTGATACTGACACTGAGGTGCGAAAGCGTGGGGGAGCAAACAGGGATTAGATACCCTGGGTAGTCCACGCCGTAAACGATGTCAACTAGCCGTTGGGGAGCCTTGAGCTCTTAGTGGGCGCAGCTAAACGCATTAAA
>Aa_5895 HD4P06E04EE1NM orig_bc=ACACAC new_bc=ACACAC bc_diffs=0
TGGGGAATATTGGACAATGGGCGAAAGCCTGATCCAGCCATGCCGCGTGTGTGAAGAAGGTCTTCGGATTGTAAAGCACTTTAAGTTGGGAGGAAGGGCCGTTACCTAATACGTGATGGTTTTGACGTTACCGACAGAATAAGCACCGGCTAACTCTGTGCCAGCAGCCGCGGTAATACAGAGGGTGCAAGCGTTAATCGGAATTACTGGGCGTAAAGCGCGCGTAGGTGGTTTGTTAAGTTGGATGTGAAATCCCCGGGCTCAACCTGGGAACTGCATTCAAAACTGACTGACTAGAGTATGGTAGAGGGTGGTGGAATTTCCTGTGTAGCGGTGAAATGCGTAGATATAGGAAGGAACACCAGTGGCGAAGGGCGACCACCTGGGACTGATACTGACACTGAGGTGCGAAAGCGTGGGGGAGCAAACAGGGATTAGATACCCTGGGTAGTCCACGCCGTAAACGATGTCAACTAGCCGTTGGGGAGCCTTGAGCTCTTAGTGGGCGCAGCTAAACGCATTAAA
>Aa_7737 HD4P06E04ERCNP orig_bc=ACACAC new_bc=ACACAC bc_diffs=0
TGGGGAATATTGGACAATGGGCGAAAGCCTGATCCAGCCATGCCGCGTGTGTGAAGAAGGTCTTCGGATTGTAAAGCACTTTAAGTTGGGAGGAAGGGCCGTTACCTAATACGTGATGGTTTTGACGTTACCGACAGAATAAGCACCGGCTAACTCTGTGCCAGCAGCCGCGGTAATACAGAGGGTGCAAGCGTTAATCGGAATTACTGGGCGTAAAGCGCGCGTAGGTGGTTTGTTAAGTTGGATGTGAAATCCCCGGGCTCAACCTGGGAACTGCATTCAAAACTGACTGACTAGAGTATGGTAGAGGGTGGTGGAATTTCCTGTGTAGCGGTGAAATGCGTAGATATAGGAAGGAACACCAGTGGCGAAGGGCGACCACCTGGGACTGATACTGACACTGAGGTGCGAAAGCGTGGGGGAGCAAACAGGGATTAGATACCCTGGGTAGTCCACGCCGTAAACGATGTCAACTAGCCGTTGGGGAGCCTTGAGCTCTTAGTGGGCGCAGCTAAACGCATTAAA
>Aa_4642 HD4P06E04D31ED orig_bc=ACACAC new_bc=ACACAC bc_diffs=0
TGGGGAATATTGGACAATGGGCGAAAGCCTGATCCAGCCATGCCGCGTGTGTGAAGAAGGTCTTCGGATTGTAAAGCACTTTAAGTTGGGAGGAAGGGCCGTTACCTAATACGTGATGGTTTTGACGTTACCGACAGAATAAGCACCGGCTAACTCTGTGCCAGCAGCCGCGGTAATACAGAGGGTGCAAGCGTTAATCGGAATTACTGGGCGTAAAGCGCGCGTAGGTGGTTTGTTAAGTTGGATGTGAAATCCCCGGGCTCAACCTGGGAACTGCATTCAAAACTGACTGACTAGAGTATGGTAGAGGGTGGTGGAATTTCCTGTGTAGCGGTGAAATGCGTAGATATAGGAAGGAACACCAGTGGCGAAGGGCGACCACCTGGGACTGATACTGACACTGAGGTGCGAAAGCGTGGGGGAGCAAACAGGGATTAGATACCCTGGGTAGTCCACGCCGTAAACGATGTCAACTAGCCGTTGGGGAGCCTTGAGCTCTTAGTGGGCGCAGCTAAACGCATTAAA
>Aa_7931 HD4P06E04ESNW8 orig_bc=ACACAC new_bc=ACACAC bc_diffs=0
TGGGGAATATTGGACAATGGGCGAAAGCCTGATCCAGCCATGCCGCGTGTGTGAAGAAGGTCTTCGGATTGTAAAGCACTTTAAGTTGGGAGGAAGGGCCGTTACCTAATACGTGATGGTTTTGACGTTACCGACAGAATAAGCACCGGCTAACTCTGTGCCAGCAGCCGCGGTAATACAGAGGGTGCAAGCGTTAATCGGAATTACTGGGCGTAAAGCGCGCGTAGGTGGTTTGTTAAGTTGGATGTGAAATCCCCGGGCTCAACCTGGGAACTGCATTCAAAACTGACTGACTAGAGTATGGTAGAGGGTGGTGGAATTTCCTGTGTAGCGGTGAAATGCGTAGATATAGGAAGGAACACCAGTGGCGAAGGGCGACCACCTGGGACTGATACTGACACTGAGGTGCGAAAGCGTGGGGGAGCAAACAGGGATTAGATACCCTGGGTAGTCCACGCCGTAAACGATGTCAACTAGCCGTTGGGGAGCCTTGAGCTCTTAGTGGGCGCAGCTAAACGCATTAAA
>Aa_6714 HD4P06E04EKB08 orig_bc=ACACAC new_bc=ACACAC bc_diffs=0
TGGGGAATATTGGACAATGGGCGAAAGCCTGATCCAGCCATGCCGCGTGTGTGAAGAAGGTCTTCGGATTGTAAAGCACTTTAAGTTGGGAGGAAGGGCCGTTACCTAATACGTGATGGTTTTGACGTTACCGACAGAATAAGCACCGGCTAACTCTGTGCCAGCAGCCGCGGTAATACAGAGGGTGCAAGCGTTAATCGGAATTACTGGGCGTAAAGCGCGCGTAGGTGGTTTGTTAAGTTGGATGTGAAATCCCCGGGCTCAACCTGGGAACTGCATTCAAAACTGACTGACTAGAGTATGGTAGAGGGTGGTGGAATTTCCTGTGTAGCGGTGAAATGCGTAGATATAGGAAGGAACACCAGTGGCGAAGGGCGACCACCTGGGACTGATACTGACACTGAGGTGCGAAAGCGTGGGGGAGCAAACAGGGATTAGATACCCTGGGTAGTCCACGCCGTAAACGATGTCAACTAGCCGTTGGGGAGCCTTGAGCTCTTAGTGGGCGCAGCTAAACGCATTAAA
>Aa_7405 HD4P06E04EP4BK orig_bc=ACACAC new_bc=ACACAC bc_diffs=0
TGGGGAATATTGGACAATGGGCGAAAGCCTGATCCAGCCATGCCGCGTGTGTGAAGAAGGTCTTCGGATTGTAAAGCACTTTAAGTTGGGAGGAAGGGCCGTTACCTAATACGTGATGGTTTTGACGTTACCGACAGAATAAGCACCGGCTAACTCTGTGCCAGCAGCCGCGGTAATACAGAGGGTGCAAGCGTTAATCGGAATTACTGGGCGTAAAGCGCGCGTAGGTGGTTTGTTAAGTTGGATGTGAAATCCCCGGGCTCAACCTGGGAACTGCATTCAAAACTGACTGACTAGAGTATGGTAGAGGGTGGTGGAATTTCCTGTGTAGCGGTGAAATGCGTAGATATAGGAAGGAACACCAGTGGCGAAGGGCGACCACCTGGGACTGATACTGACACTGAGGTGCGAAAGCGTGGGGGAGCAAACAGGGATTAGATACCCTGGGTAGTCCACGCCGTAAACGATGTCAACTAGCCGTTGGGGAGCCTTGAGCTCTTAGTGGGCGCAGCTAAACGCATTAAA
>Aa_6437 HD4P06E04EICZ5 orig_bc=ACACAC new_bc=ACACAC bc_diffs=0
TGGGGAATATTGGACAATGGGCGAAAGCCTGATCCAGCCATGCCGCGTGTGTGAAGAAGGTCTTCGGATTGTAAAGCACTTTAAGTTGGGAGGAAGGGCCGTTACCTAATACGTGATGGTTTTGACGTTACCGACAGAATAAGCACCGGCTAACTCTGTGCCAGCAGCCGCGGTAATACAGAGGGTGCAAGCGTTAATCGGAATTACTGGGCGTAAAGCGCGCGTAGGTGGTTTGTTAAGTTGGATGTGAAATCCCCGGGCTCAACCTGGGAACTGCATTCAAAACTGACTGACTAGAGTATGGTAGAGGGTGGTGGAATTTCCTGTGTAGCGGTGAAATGCGTAGATATAGGAAGGAACACCAGTGGCGAAGGGCGACCACCTGGGACTGATACTGACACTGAGGTGCGAAAGCGTGGGGGAGCAAACAGGGATTAGATACCCTGGGTAGTCCACGCCGTAAACGATGTCAACTAGCCGTTGGGGAGCCTTGAGCTCTTAGTGGGCGCAGCTAAACGCATTAAA
>Aa_5324 HD4P06E04D972P orig_bc=ACACAC new_bc=ACACAC bc_diffs=0
TGGGGAATATTGGACAATGGGCGAAAGCCTGATCCAGCCATGCCGCGTGTGTGAAGAAGGTCTTCGGATTGTAAAGCACTTTAAGTTGGGAGGAAGGGCCGTTACCTAATACGTGATGGTTTTGACGTTACCGACAGAATAAGCACCGGCTAACTCTGTGCCAGCAGCCGCGGTAATACAGAGGGTGCAAGCGTTAATCGGAATTACTGGGCGTAAAGCGCGCGTAGGTGGTTTGTTAAGTTGGATGTGAAATCCCCGGGCTCAACCTGGGAACTGCATTCAAAACTGACTGACTAGAGTATGGTAGAGGGTGGTGGAATTTCCTGTGTAGCGGTGAAATGCGTAGATATAGGAAGGAACACCAGTGGCGAAGGGCGACCACCTGGGACTGATACTGACACTGAGGTGCGAAAGCGTGGGGGAGCAAACAGGGATTAGATACCCTGGGTAGTCCACGCCGTAAACGATGTCAACTAGCCGTTGGGGAGCCTTGAGCTCTTAGTGGGCGCAGCTAAACGCATTAAA
>Aa_7167 HD4P06E04ENDWP orig_bc=ACACAC new_bc=ACACAC bc_diffs=0
TGGGGAATATTGGACAATGGGCGAAAGCCTGATCCAGCCATGCCGCGTGTGTGAAGAAGGTCTTCGGATTGTAAAGCACTTTAAGTTGGGAGGAAGGGCCGTTACCTAATACGTGATGGTTTTGACGTTACCGACAGAATAAGCACCGGCTAACTCTGTGCCAGCAGCCGCGGTAATACAGAGGGTGCAAGCGTTAATCGGAATTACTGGGCGTAAAGCGCGCGTAGGTGGTTTGTTAAGTTGGATGTGAAATCCCCGGGCTCAACCTGGGAACTGCATTCAAAACTGACTGACTAGAGTATGGTAGAGGGTGGTGGAATTTCCTGTGTAGCGGTGAAATGCGTAGATATAGGAAGGAACACCAGTGGCGAAGGGCGACCACCTGGGACTGATACTGACACTGAGGTGCGAAAGCGTGGGGGAGCAAACAGGGATTAGATACCCTGGGTAGTCCACGCCGTAAACGATGTCAACTAGCCGTTGGGGAGCCTTGAGCTCTTAGTGGGCGCAGCTAAACGCATTAAA
>Aa_5366 HD4P06E04D9H63 orig_bc=ACACAC new_bc=ACACAC bc_diffs=0
TGGGGAATATTGGACAATGGGCGAAAGCCTGATCCAGCCATGCCGCGTGTGTGAAGAAGGTCTTCGGATTGTAAAGCACTTTAAGTTGGGAGGAAGGGCCGTTACCTAATACGTGATGGTTTTGACGTTACCGACAGAATAAGCACCGGCTAACTCTGTGCCAGCAGCCGCGGTAATACAGAGGGTGCAAGCGTTAATCGGAATTACTGGGCGTAAAGCGCGCGTAGGTGGTTTGTTAAGTTGGATGTGAAATCCCCGGGCTCAACCTGGGAACTGCATTCAAAACTGACTGACTAGAGTATGGTAGAGGGTGGTGGAATTTCCTGTGTAGCGGTGAAATGCGTAGATATAGGAAGGAACACCAGTGGCGAAGGGCGACCACCTGGGACTGATACTGACACTGAGGTGCGAAAGCGTGGGGGAGCAAACAGGGATTAGATACCCTGGGTAGTCCACGCCGTAAACGATGTCAACTAGCCGTTGGGGAGCCTTGAGCTCTTAGTGGGCGCAGCTAAACGCATTAAA
>Aa_6907 HD4P06E04ELO9I orig_bc=ACACAC new_bc=ACACAC bc_diffs=0
TGGGGAATATTGGACAATGGGCGAAAGCCTGATCCAGCCATGCCGCGTGTGTGAAGAAGGTCTTCGGATTGTAAAGCACTTTAAGTTGGGAGGAAGGGCCGTTACCTAATACGTGATGGTTTTGACGTTACCGACAGAATAAGCACCGGCTAACTCTGTGCCAGCAGCCGCGGTAATACAGAGGGTGCAAGCGTTAATCGGAATTACTGGGCGTAAAGCGCGCGTAGGTGGTTTGTTAAGTTGGATGTGAAATCCCCGGGCTCAACCTGGGAACTGCATTCAAAACTGACTGACTAGAGTATGGTAGAGGGTGGTGGAATTTCCTGTGTAGCGGTGAAATGCGTAGATATAGGAAGGAACACCAGTGGCGAAGGGCGACCACCTGGGACTGATACTGACACTGAGGTGCGAAAGCGTGGGGGAGCAAACAGGGATTAGATACCCTGGGTAGTCCACGCCGTAAACGATGTCAACTAGCCGTTGGGGAGCCTTGAGCTCTTAGTGGGCGCAGCTAAACGCATTAAA
>Aa_7582 HD4P06E04EQF9Y orig_bc=ACACAC new_bc=ACACAC bc_diffs=0
TGGGGAATATTGGACAATGGGCGAAAGCCTGATCCAGCCATGCCGCGTGTGTGAAGAAGGTCTTCGGATTGTAAAGCACTTTAAGTTGGGAGGAAGGGCCGTTACCTAATACGTGATGGTTTTGACGTTACCGACAGAATAAGCACCGGCTAACTCTGTGCCAGCAGCCGCGGTAATACAGAGGGTGCAAGCGTTAATCGGAATTACTGGGCGTAAAGCGCGCGTAGGTGGTTTGTTAAGTTGGATGTGAAATCCCCGGGCTCAACCTGGGAACTGCATTCAAAACTGACTGACTAGAGTATGGTAGAGGGTGGTGGAATTTCCTGTGTAGCGGTGAAATGCGTAGATATAGGAAGGAACACCAGTGGCGAAGGGCGACCACCTGGGACTGATACTGACACTGAGGTGCGAAAGCGTGGGGGAGCAAACAGGGATTAGATACCCTGGGTAGTCCACGCCGTAAACGATGTCAACTAGCCGTTGGGGAGCCTTGAGCTCTTAGTGGGCGCAGCTAAACGCATTAAA
>Aa_7113 HD4P06E04EN2LC orig_bc=ACACAC new_bc=ACACAC bc_diffs=0
TGGGGAATATTGGACAATGGGCGAAAGCCTGATCCAGCCATGCCGCGTGTGTGAAGAAGGTCTTCGGATTGTAAAGCACTTTAAGTTGGGAGGAAGGGCCGTTACCTAATACGTGATGGTTTTGACGTTACCGACAGAATAAGCACCGGCTAACTCTGTGCCAGCAGCCGCGGTAATACAGAGGGTGCAAGCGTTAATCGGAATTACTGGGCGTAAAGCGCGCGTAGGTGGTTTGTTAAGTTGGATGTGAAATCCCCGGGCTCAACCTGGGAACTGCATTCAAAACTGACTGACTAGAGTATGGTAGAGGGTGGTGGAATTTCCTGTGTAGCGGTGAAATGCGTAGATATAGGAAGGAACACCAGTGGCGAAGGGCGACCACCTGGGACTGATACTGACACTGAGGTGCGAAAGCGTGGGGGAGCAAACAGGGATTAGATACCCTGGGTAGTCCACGCCGTAAACGATGTCAACTAGCCGTTGGGGAGCCTTGAGCTCTTAGTGGGCGCAGCTAAACGCATTAAA
>Aa_6815 HD4P06E04EKYIK orig_bc=ACACAC new_bc=ACACAC bc_diffs=0
TGGGGAATATTGGACAATGGGCGAAAGCCTGATCCAGCCATGCCGCGTGTGTGAAGAAGGTCTTCGGATTGTAAAGCACTTTAAGTTGGGAGGAAGGGCCGTTACCTAATACGTGATGGTTTTGACGTTACCGACAGAATAAGCACCGGCTAACTCTGTGCCAGCAGCCGCGGTAATACAGAGGGTGCAAGCGTTAATCGGAATTACTGGGCGTAAAGCGCGCGTAGGTGGTTTGTTAAGTTGGATGTGAAATCCCCGGGCTCAACCTGGGAACTGCATTCAAAACTGACTGACTAGAGTATGGTAGAGGGTGGTGGAATTTCCTGTGTAGCGGTGAAATGCGTAGATATAGGAAGGAACACCAGTGGCGAAGGGCGACCACCTGGGACTGATACTGACACTGAGGTGCGAAAGCGTGGGGGAGCAAACAGGGATTAGATACCCTGGGTAGTCCACGCCGTAAACGATGTCAACTAGCCGTTGGGGAGCCTTGAGCTCTTAGTGGGCGCAGCTAAACGCATTAAA
>Aa_6614 HD4P06E04EJKCY orig_bc=ACACAC new_bc=ACACAC bc_diffs=0
TGGGGAATATTGGACAATGGGCGAAAGCCTGATCCAGCCATGCCGCGTGTGTGAAGAAGGTCTTCGGATTGTAAAGCACTTTAAGTTGGGAGGAAGGGCCGTTACCTAATACGTGATGGTTTTGACGTTACCGACAGAATAAGCACCGGCTAACTCTGTGCCAGCAGCCGCGGTAATACAGAGGGTGCAAGCGTTAATCGGAATTACTGGGCGTAAAGCGCGCGTAGGTGGTTTGTTAAGTTGGATGTGAAATCCCCGGGCTCAACCTGGGAACTGCATTCAAAACTGACTGACTAGAGTATGGTAGAGGGTGGTGGAATTTCCTGTGTAGCGGTGAAATGCGTAGATATAGGAAGGAACACCAGTGGCGAAGGGCGACCACCTGGGACTGATACTGACACTGAGGTGCGAAAGCGTGGGGGAGCAAACAGGGATTAGATACCCTGGGTAGTCCACGCCGTAAACGATGTCAACTAGCCGTTGGGGAGCCTTGAGCTCTTAGTGGGCGCAGCTAAACGCATTAAA
>Aa_8516 HD4P06E04EXMP4 orig_bc=ACACAC new_bc=ACACAC bc_diffs=0
TGGGGAATATTGGACAATGGGCGAAAGCCTGATCCAGCCATGCCGCGTGTGTGAAGAAGGTCTTCGGATTGTAAAGCACTTTAAGTTGGGAGGAAGGGCCGTTACCTAATACGTGATGGTTTTGACGTTACCGACAGAATAAGCACCGGCTAACTCTGTGCCAGCAGCCGCGGTAATACAGAGGGTGCAAGCGTTAATCGGAATTACTGGGCGTAAAGCGCGCGTAGGTGGTTTGTTAAGTTGGATGTGAAATCCCCGGGCTCAACCTGGGAACTGCATTCAAAACTGACTGACTAGAGTATGGTAGAGGGTGGTGGAATTTCCTGTGTAGCGGTGAAATGCGTAGATATAGGAAGGAACACCAGTGGCGAAGGGCGACCACCTGGGACTGATACTGACACTGAGGTGCGAAAGCGTGGGGGAGCAAACAGGGATTAGATACCCTGGGTAGTCCACGCCGTAAACGATGTCAACTAGCCGTTGGGGAGCCTTGAGCTCTTAGTGGGCGCAGCTAAACGCATTAAA
>Aa_8140 HD4P06E04EU7UP orig_bc=ACACAC new_bc=ACACAC bc_diffs=0
TGGGGAATATTGGACAATGGGCGAAAGCCTGATCCAGCCATGCCGCGTGTGTGAAGAAGGTCTTCGGATTGTAAAGCACTTTAAGTTGGGAGGAAGGGCCGTTACCTAATACGTGATGGTTTTGACGTTACCGACAGAATAAGCACCGGCTAACTCTGTGCCAGCAGCCGCGGTAATACAGAGGGTGCAAGCGTTAATCGGAATTACTGGGCGTAAAGCGCGCGTAGGTGGTTTGTTAAGTTGGATGTGAAATCCCCGGGCTCAACCTGGGAACTGCATTCAAAACTGACTGACTAGAGTATGGTAGAGGGTGGTGGAATTTCCTGTGTAGCGGTGAAATGCGTAGATATAGGAAGGAACACCAGTGGCGAAGGGCGACCACCTGGGACTGATACTGACACTGAGGTGCGAAAGCGTGGGGGAGCAAACAGGGATTAGATACCCTGGGTAGTCCACGCCGTAAACGATGTCAACTAGCCGTTGGGGAGCCTTGAGCTCTTAGTGGGCGCAGCTAAACGCATTAAA
>Aa_7769 HD4P06E04ERIEE orig_bc=ACACAC new_bc=ACACAC bc_diffs=0
TGGGGAATATTGGACAATGGGCGAAAGCCTGATCCAGCCATGCCGCGTGTGTGAAGAAGGTCTTCGGATTGTAAAGCACTTTAAGTTGGGAGGAAGGGCCGTTACCTAATACGTGATGGTTTTGACGTTACCGACAGAATAAGCACCGGCTAACTCTGTGCCAGCAGCCGCGGTAATACAGAGGGTGCAAGCGTTAATCGGAATTACTGGGCGTAAAGCGCGCGTAGGTGGTTTGTTAAGTTGGATGTGAAATCCCCGGGCTCAACCTGGGAACTGCATTCAAAACTGACTGACTAGAGTATGGTAGAGGGTGGTGGAATTTCCTGTGTAGCGGTGAAATGCGTAGATATAGGAAGGAACACCAGTGGCGAAGGGCGACCACCTGGGACTGATACTGACACTGAGGTGCGAAAGCGTGGGGGAGCAAACAGGGATTAGATACCCTGGGTAGTCCACGCCGTAAACGATGTCAACTAGCCGTTGGGGAGCCTTGAGCTCTTAGTGGGCGCAGCTAAACGCATTAAA
>Aa_6353 HD4P06E04EHRMY orig_bc=ACACAC new_bc=ACACAC bc_diffs=0
TGGGGAATATTGGACAATGGGCGAAAGCCTGATCCAGCCATGCCGCGTGTGTGAAGAAGGTCTTCGGATTGTAAAGCACTTTAAGTTGGGAGGAAGGGCCGTTACCTAATACGTGATGGTTTTGACGTTACCGACAGAATAAGCACCGGCTAACTCTGTGCCAGCAGCCGCGGTAATACAGAGGGTGCAAGCGTTAATCGGAATTACTGGGCGTAAAGCGCGCGTAGGTGGTTTGTTAAGTTGGATGTGAAATCCCCGGGCTCAACCTGGGAACTGCATTCAAAACTGACTGACTAGAGTATGGTAGAGGGTGGTGGAATTTCCTGTGTAGCGGTGAAATGCGTAGATATAGGAAGGAACACCAGTGGCGAAGGGCGACCACCTGGGACTGATACTGACACTGAGGTGCGAAAGCGTGGGGGAGCAAACAGGGATTAGATACCCTGGGTAGTCCACGCCGTAAACGATGTCAACTAGCCGTTGGGGAGCCTTGAGCTCTTAGTGGGCGCAGCTAAACGCATTAAA
>Aa_7734 HD4P06E04ERC5W orig_bc=ACACAC new_bc=ACACAC bc_diffs=0
TGGGGAATATTGGACAATGGGCGAAAGCCTGATCCAGCCATGCCGCGTGTGTGAAGAAGGTCTTCGGATTGTAAAGCACTTTAAGTTGGGAGGAAGGGCCGTTACCTAATACGTGATGGTTTTGACGTTACCGACAGAATAAGCACCGGCTAACTCTGTGCCAGCAGCCGCGGTAATACAGAGGGTGCAAGCGTTAATCGGAATTACTGGGCGTAAAGCGCGCGTAGGTGGTTTGTTAAGTTGGATGTGAAATCCCCGGGCTCAACCTGGGAACTGCATTCAAAACTGACTGACTAGAGTATGGTAGAGGGTGGTGGAATTTCCTGTGTAGCGGTGAAATGCGTAGATATAGGAAGGAACACCAGTGGCGAAGGGCGACCACCTGGGACTGATACTGACACTGAGGTGCGAAAGCGTGGGGGAGCAAACAGGGATTAGATACCCTGGGTAGTCCACGCCGTAAACGATGTCAACTAGCCGTTGGGGAGCCTTGAGCTCTTAGTGGGCGCAGCTAAACGCATTAAA
>Aa_8323 HD4P06E04EVSVP orig_bc=ACACAC new_bc=ACACAC bc_diffs=0
TGGGGAATATTGGACAATGGGCGAAAGCCTGATCCAGCCATGCCGCGTGTGTGAAGAAGGTCTTCGGATTGTAAAGCACTTTAAGTTGGGAGGAAGGGCCGTTACCTAATACGTGATGGTTTTGACGTTACCGACAGAATAAGCACCGGCTAACTCTGTGCCAGCAGCCGCGGTAATACAGAGGGTGCAAGCGTTAATCGGAATTACTGGGCGTAAAGCGCGCGTAGGTGGTTTGTTAAGTTGGATGTGAAATCCCCGGGCTCAACCTGGGAACTGCATTCAAAACTGACTGACTAGAGTATGGTAGAGGGTGGTGGAATTTCCTGTGTAGCGGTGAAATGCGTAGATATAGGAAGGAACACCAGTGGCGAAGGGCGACCACCTGGGACTGATACTGACACTGAGGTGCGAAAGCGTGGGGGAGCAAACAGGGATTAGATACCCTGGGTAGTCCACGCCGTAAACGATGTCAACTAGCCGTTGGGGAGCCTTGAGCTCTTAGTGGGCGCAGCTAAACGCATTAAA
>Aa_8024 HD4P06E04ETEMK orig_bc=ACACAC new_bc=ACACAC bc_diffs=0
TGGGGAATATTGGACAATGGGCGAAAGCCTGATCCAGCCATGCCGCGTGTGTGAAGAAGGTCTTCGGATTGTAAAGCACTTTAAGTTGGGAGGAAGGGCCGTTACCTAATACGTGATGGTTTTGACGTTACCGACAGAATAAGCACCGGCTAACTCTGTGCCAGCAGCCGCGGTAATACAGAGGGTGCAAGCGTTAATCGGAATTACTGGGCGTAAAGCGCGCGTAGGTGGTTTGTTAAGTTGGATGTGAAATCCCCGGGCTCAACCTGGGAACTGCATTCAAAACTGACTGACTAGAGTATGGTAGAGGGTGGTGGAATTTCCTGTGTAGCGGTGAAATGCGTAGATATAGGAAGGAACACCAGTGGCGAAGGGCGACCACCTGGGACTGATACTGACACTGAGGTGCGAAAGCGTGGGGGAGCAAACAGGGATTAGATACCCTGGGTAGTCCACGCCGTAAACGATGTCAACTAGCCGTTGGGGAGCCTTGAGCTCTTAGTGGGCGCAGCTAAACGCATTAAA
>Aa_5854 HD4P06E04EDQMV orig_bc=ACACAC new_bc=ACACAC bc_diffs=0
TGGGGAATATTGGACAATGGGCGAAAGCCTGATCCAGCCATGCCGCGTGTGTGAAGAAGGTCTTCGGATTGTAAAGCACTTTAAGTTGGGAGGAAGGGCCGTTACCTAATACGTGATGGTTTTGACGTTACCGACAGAATAAGCACCGGCTAACTCTGTGCCAGCAGCCGCGGTAATACAGAGGGTGCAAGCGTTAATCGGAATTACTGGGCGTAAAGCGCGCGTAGGTGGTTTGTTAAGTTGGATGTGAAATCCCCGGGCTCAACCTGGGAACTGCATTCAAAACTGACTGACTAGAGTATGGTAGAGGGTGGTGGAATTTCCTGTGTAGCGGTGAAATGCGTAGATATAGGAAGGAACACCAGTGGCGAAGGGCGACCACCTGGGACTGATACTGACACTGAGGTGCGAAAGCGTGGGGGAGCAAACAGGGATTAGATACCCTGGGTAGTCCACGCCGTAAACGATGTCAACTAGCCGTTGGGGAGCCTTGAGCTCTTAGTGGGCGCAGCTAAACGCATTAAA
>Aa_8273 HD4P06E04EVDJF orig_bc=ACACAC new_bc=ACACAC bc_diffs=0
TGGGGAATATTGGACAATGGGCGAAAGCCTGATCCAGCCATGCCGCGTGTGTGAAGAAGGTCTTCGGATTGTAAAGCACTTTAAGTTGGGAGGAAGGGCCGTTACCTAATACGTGATGGTTTTGACGTTACCGACAGAATAAGCACCGGCTAACTCTGTGCCAGCAGCCGCGGTAATACAGAGGGTGCAAGCGTTAATCGGAATTACTGGGCGTAAAGCGCGCGTAGGTGGTTTGTTAAGTTGGATGTGAAATCCCCGGGCTCAACCTGGGAACTGCATTCAAAACTGACTGACTAGAGTATGGTAGAGGGTGGTGGAATTTCCTGTGTAGCGGTGAAATGCGTAGATATAGGAAGGAACACCAGTGGCGAAGGGCGACCACCTGGGACTGATACTGACACTGAGGTGCGAAAGCGTGGGGGAGCAAACAGGGATTAGATACCCTGGGTAGTCCACGCCGTAAACGATGTCAACTAGCCGTTGGGGAGCCTTGAGCTCTTAGTGGGCGCAGCTAAACGCATTAAA
>Aa_5850 HD4P06E04EDOY1 orig_bc=ACACAC new_bc=ACACAC bc_diffs=0
TGGGGAATATTGGACAATGGGCGAAAGCCTGATCCAGCCATGCCGCGTGTGTGAAGAAGGTCTTCGGATTGTAAAGCACTTTAAGTTGGGAGGAAGGGCCGTTACCTAATACGTGATGGTTTTGACGTTACCGACAGAATAAGCACCGGCTAACTCTGTGCCAGCAGCCGCGGTAATACAGAGGGTGCAAGCGTTAATCGGAATTACTGGGCGTAAAGCGCGCGTAGGTGGTTTGTTAAGTTGGATGTGAAATCCCCGGGCTCAACCTGGGAACTGCATTCAAAACTGACTGACTAGAGTATGGTAGAGGGTGGTGGAATTTCCTGTGTAGCGGTGAAATGCGTAGATATAGGAAGGAACACCAGTGGCGAAGGGCGACCACCTGGGACTGATACTGACACTGAGGTGCGAAAGCGTGGGGGAGCAAACAGGGATTAGATACCCTGGGTAGTCCACGCCGTAAACGATGTCAACTAGCCGTTGGGGAGCCTTGAGCTCTTAGTGGGCGCAGCTAAACGCATTAAA
>Aa_6695 HD4P06E04EK4CP orig_bc=ACACAC new_bc=ACACAC bc_diffs=0
TGGGGAATATTGGACAATGGGCGAAAGCCTGATCCAGCCATGCCGCGTGTGTGAAGAAGGTCTTCGGATTGTAAAGCACTTTAAGTTGGGAGGAAGGGCCGTTACCTAATACGTGATGGTTTTGACGTTACCGACAGAATAAGCACCGGCTAACTCTGTGCCAGCAGCCGCGGTAATACAGAGGGTGCAAGCGTTAATCGGAATTACTGGGCGTAAAGCGCGCGTAGGTGGTTTGTTAAGTTGGATGTGAAATCCCCGGGCTCAACCTGGGAACTGCATTCAAAACTGACTGACTAGAGTATGGTAGAGGGTGGTGGAATTTCCTGTGTAGCGGTGAAATGCGTAGATATAGGAAGGAACACCAGTGGCGAAGGGCGACCACCTGGGACTGATACTGACACTGAGGTGCGAAAGCGTGGGGGAGCAAACAGGGATTAGATACCCTGGGTAGTCCACGCCGTAAACGATGTCAACTAGCCGTTGGGGAGCCTTGAGCTCTTAGTGGGCGCAGCTAAACGCATTAAA
>Aa_7982 HD4P06E04ET2ZF orig_bc=ACACAC new_bc=ACACAC bc_diffs=0
TGGGGAATATTGGACAATGGGCGAAAGCCTGATCCAGCCATGCCGCGTGTGTGAAGAAGGTCTTCGGATTGTAAAGCACTTTAAGTTGGGAGGAAGGGCCGTTACCTAATACGTGATGGTTTTGACGTTACCGACAGAATAAGCACCGGCTAACTCTGTGCCAGCAGCCGCGGTAATACAGAGGGTGCAAGCGTTAATCGGAATTACTGGGCGTAAAGCGCGCGTAGGTGGTTTGTTAAGTTGGATGTGAAATCCCCGGGCTCAACCTGGGAACTGCATTCAAAACTGACTGACTAGAGTATGGTAGAGGGTGGTGGAATTTCCTGTGTAGCGGTGAAATGCGTAGATATAGGAAGGAACACCAGTGGCGAAGGGCGACCACCTGGGACTGATACTGACACTGAGGTGCGAAAGCGTGGGGGAGCAAACAGGGATTAGATACCCTGGGTAGTCCACGCCGTAAACGATGTCAACTAGCCGTTGGGGAGCCTTGAGCTCTTAGTGGGCGCAGCTAAACGCATTAAA
>Aa_6311 HD4P06E04EHH8F orig_bc=ACACAC new_bc=ACACAC bc_diffs=0
TGGGGAATATTGGACAATGGGCGAAAGCCTGATCCAGCCATGCCGCGTGTGTGAAGAAGGTCTTCGGATTGTAAAGCACTTTAAGTTGGGAGGAAGGGCCGTTACCTAATACGTGATGGTTTTGACGTTACCGACAGAATAAGCACCGGCTAACTCTGTGCCAGCAGCCGCGGTAATACAGAGGGTGCAAGCGTTAATCGGAATTACTGGGCGTAAAGCGCGCGTAGGTGGTTTGTTAAGTTGGATGTGAAATCCCCGGGCTCAACCTGGGAACTGCATTCAAAACTGACTGACTAGAGTATGGTAGAGGGTGGTGGAATTTCCTGTGTAGCGGTGAAATGCGTAGATATAGGAAGGAACACCAGTGGCGAAGGGCGACCACCTGGGACTGATACTGACACTGAGGTGCGAAAGCGTGGGGGAGCAAACAGGGATTAGATACCCTGGGTAGTCCACGCCGTAAACGATGTCAACTAGCCGTTGGGGAGCCTTGAGCTCTTAGTGGGCGCAGCTAAACGCATTAAA
>Aa_6394 HD4P06E04EI2ZB orig_bc=ACACAC new_bc=ACACAC bc_diffs=0
TGGGGAATATTGGACAATGGGCGAAAGCCTGATCCAGCCATGCCGCGTGTGTGAAGAAGGTCTTCGGATTGTAAAGCACTTTAAGTTGGGAGGAAGGGCCGTTACCTAATACGTGATGGTTTTGACGTTACCGACAGAATAAGCACCGGCTAACTCTGTGCCAGCAGCCGCGGTAATACAGAGGGTGCAAGCGTTAATCGGAATTACTGGGCGTAAAGCGCGCGTAGGTGGTTTGTTAAGTTGGATGTGAAATCCCCGGGCTCAACCTGGGAACTGCATTCAAAACTGACTGACTAGAGTATGGTAGAGGGTGGTGGAATTTCCTGTGTAGCGGTGAAATGCGTAGATATAGGAAGGAACACCAGTGGCGAAGGGCGACCACCTGGGACTGATACTGACACTGAGGTGCGAAAGCGTGGGGGAGCAAACAGGGATTAGATACCCTGGGTAGTCCACGCCGTAAACGATGTCAACTAGCCGTTGGGGAGCCTTGAGCTCTTAGTGGGCGCAGCTAAACGCATTAAA
>Aa_8253 HD4P06E04EV8PW orig_bc=ACACAC new_bc=ACACAC bc_diffs=0
TGGGGAATATTGGACAATGGGCGAAAGCCTGATCCAGCCATGCCGCGTGTGTGAAGAAGGTCTTCGGATTGTAAAGCACTTTAAGTTGGGAGGAAGGGCCGTTACCTAATACGTGATGGTTTTGACGTTACCGACAGAATAAGCACCGGCTAACTCTGTGCCAGCAGCCGCGGTAATACAGAGGGTGCAAGCGTTAATCGGAATTACTGGGCGTAAAGCGCGCGTAGGTGGTTTGTTAAGTTGGATGTGAAATCCCCGGGCTCAACCTGGGAACTGCATTCAAAACTGACTGACTAGAGTATGGTAGAGGGTGGTGGAATTTCCTGTGTAGCGGTGAAATGCGTAGATATAGGAAGGAACACCAGTGGCGAAGGGCGACCACCTGGGACTGATACTGACACTGAGGTGCGAAAGCGTGGGGGAGCAAACAGGGATTAGATACCCTGGGTAGTCCACGCCGTAAACGATGTCAACTAGCCGTTGGGGAGCCTTGAGCTCTTAGTGGGCGCAGCTAAACGCATTAAA
>Aa_6260 HD4P06E04EH306 orig_bc=ACACAC new_bc=ACACAC bc_diffs=0
TGGGGAATATTGGACAATGGGCGAAAGCCTGATCCAGCCATGCCGCGTGTGTGAAGAAGGTCTTCGGATTGTAAAGCACTTTAAGTTGGGAGGAAGGGCCGTTACCTAATACGTGATGGTTTTGACGTTACCGACAGAATAAGCACCGGCTAACTCTGTGCCAGCAGCCGCGGTAATACAGAGGGTGCAAGCGTTAATCGGAATTACTGGGCGTAAAGCGCGCGTAGGTGGTTTGTTAAGTTGGATGTGAAATCCCCGGGCTCAACCTGGGAACTGCATTCAAAACTGACTGACTAGAGTATGGTAGAGGGTGGTGGAATTTCCTGTGTAGCGGTGAAATGCGTAGATATAGGAAGGAACACCAGTGGCGAAGGGCGACCACCTGGGACTGATACTGACACTGAGGTGCGAAAGCGTGGGGGAGCAAACAGGGATTAGATACCCTGGGTAGTCCACGCCGTAAACGATGTCAACTAGCCGTTGGGGAGCCTTGAGCTCTTAGTGGGCGCAGCTAAACGCATTAAA
>Aa_8497 HD4P06E04EXE7Z orig_bc=ACACAC new_bc=ACACAC bc_diffs=0
TGGGGAATATTGGACAATGGGCGAAAGCCTGATCCAGCCATGCCGCGTGTGTGAAGAAGGTCTTCGGATTGTAAAGCACTTTAAGTTGGGAGGAAGGGCCGTTACCTAATACGTGATGGTTTTGACGTTACCGACAGAATAAGCACCGGCTAACTCTGTGCCAGCAGCCGCGGTAATACAGAGGGTGCAAGCGTTAATCGGAATTACTGGGCGTAAAGCGCGCGTAGGTGGTTTGTTAAGTTGGATGTGAAATCCCCGGGCTCAACCTGGGAACTGCATTCAAAACTGACTGACTAGAGTATGGTAGAGGGTGGTGGAATTTCCTGTGTAGCGGTGAAATGCGTAGATATAGGAAGGAACACCAGTGGCGAAGGGCGACCACCTGGGACTGATACTGACACTGAGGTGCGAAAGCGTGGGGGAGCAAACAGGGATTAGATACCCTGGGTAGTCCACGCCGTAAACGATGTCAACTAGCCGTTGGGGAGCCTTGAGCTCTTAGTGGGCGCAGCTAAACGCATTAAA
>Aa_8006 HD4P06E04ET9KF orig_bc=ACACAC new_bc=ACACAC bc_diffs=0
TGGGGAATATTGGACAATGGGCGAAAGCCTGATCCAGCCATGCCGCGTGTGTGAAGAAGGTCTTCGGATTGTAAAGCACTTTAAGTTGGGAGGAAGGGCCGTTACCTAATACGTGATGGTTTTGACGTTACCGACAGAATAAGCACCGGCTAACTCTGTGCCAGCAGCCGCGGTAATACAGAGGGTGCAAGCGTTAATCGGAATTACTGGGCGTAAAGCGCGCGTAGGTGGTTTGTTAAGTTGGATGTGAAATCCCCGGGCTCAACCTGGGAACTGCATTCAAAACTGACTGACTAGAGTATGGTAGAGGGTGGTGGAATTTCCTGTGTAGCGGTGAAATGCGTAGATATAGGAAGGAACACCAGTGGCGAAGGGCGACCACCTGGGACTGATACTGACACTGAGGTGCGAAAGCGTGGGGGAGCAAACAGGGATTAGATACCCTGGGTAGTCCACGCCGTAAACGATGTCAACTAGCCGTTGGGGAGCCTTGAGCTCTTAGTGGGCGCAGCTAAACGCATTAAA
>Aa_7392 HD4P06E04EP1S0 orig_bc=ACACAC new_bc=ACACAC bc_diffs=0
TGGGGAATATTGGACAATGGGCGAAAGCCTGATCCAGCCATGCCGCGTGTGTGAAGAAGGTCTTCGGATTGTAAAGCACTTTAAGTTGGGAGGAAGGGCCGTTACCTAATACGTGATGGTTTTGACGTTACCGACAGAATAAGCACCGGCTAACTCTGTGCCAGCAGCCGCGGTAATACAGAGGGTGCAAGCGTTAATCGGAATTACTGGGCGTAAAGCGCGCGTAGGTGGTTTGTTAAGTTGGATGTGAAATCCCCGGGCTCAACCTGGGAACTGCATTCAAAACTGACTGACTAGAGTATGGTAGAGGGTGGTGGAATTTCCTGTGTAGCGGTGAAATGCGTAGATATAGGAAGGAACACCAGTGGCGAAGGGCGACCACCTGGGACTGATACTGACACTGAGGTGCGAAAGCGTGGGGGAGCAAACAGGGATTAGATACCCTGGGTAGTCCACGCCGTAAACGATGTCAACTAGCCGTTGGGGAGCCTTGAGCTCTTAGTGGGCGCAGCTAAACGCATTAAA
>Aa_7838 HD4P06E04ERYD5 orig_bc=ACACAC new_bc=ACACAC bc_diffs=0
TGGGGAATATTGGACAATGGGCGAAAGCCTGATCCAGCCATGCCGCGTGTGTGAAGAAGGTCTTCGGATTGTAAAGCACTTTAAGTTGGGAGGAAGGGCCGTTACCTAATACGTGATGGTTTTGACGTTACCGACAGAATAAGCACCGGCTAACTCTGTGCCAGCAGCCGCGGTAATACAGAGGGTGCAAGCGTTAATCGGAATTACTGGGCGTAAAGCGCGCGTAGGTGGTTTGTTAAGTTGGATGTGAAATCCCCGGGCTCAACCTGGGAACTGCATTCAAAACTGACTGACTAGAGTATGGTAGAGGGTGGTGGAATTTCCTGTGTAGCGGTGAAATGCGTAGATATAGGAAGGAACACCAGTGGCGAAGGGCGACCACCTGGGACTGATACTGACACTGAGGTGCGAAAGCGTGGGGGAGCAAACAGGGATTAGATACCCTGGGTAGTCCACGCCGTAAACGATGTCAACTAGCCGTTGGGGAGCCTTGAGCTCTTAGTGGGCGCAGCTAAACGCATTAAA
>Aa_7713 HD4P06E04ER7AR orig_bc=ACACAC new_bc=ACACAC bc_diffs=0
TGGGGAATATTGGACAATGGGCGAAAGCCTGATCCAGCCATGCCGCGTGTGTGAAGAAGGTCTTCGGATTGTAAAGCACTTTAAGTTGGGAGGAAGGGCCGTTACCTAATACGTGATGGTTTTGACGTTACCGACAGAATAAGCACCGGCTAACTCTGTGCCAGCAGCCGCGGTAATACAGAGGGTGCAAGCGTTAATCGGAATTACTGGGCGTAAAGCGCGCGTAGGTGGTTTGTTAAGTTGGATGTGAAATCCCCGGGCTCAACCTGGGAACTGCATTCAAAACTGACTGACTAGAGTATGGTAGAGGGTGGTGGAATTTCCTGTGTAGCGGTGAAATGCGTAGATATAGGAAGGAACACCAGTGGCGAAGGGCGACCACCTGGGACTGATACTGACACTGAGGTGCGAAAGCGTGGGGGAGCAAACAGGGATTAGATACCCTGGGTAGTCCACGCCGTAAACGATGTCAACTAGCCGTTGGGGAGCCTTGAGCTCTTAGTGGGCGCAGCTAAACGCATTAAA
>Aa_6107 HD4P06E04EFS76 orig_bc=ACACAC new_bc=ACACAC bc_diffs=0
TGGGGAATATTGGACAATGGGCGAAAGCCTGATCCAGCCATGCCGCGTGTGTGAAGAAGGTCTTCGGATTGTAAAGCACTTTAAGTTGGGAGGAAGGGCCGTTACCTAATACGTGATGGTTTTGACGTTACCGACAGAATAAGCACCGGCTAACTCTGTGCCAGCAGCCGCGGTAATACAGAGGGTGCAAGCGTTAATCGGAATTACTGGGCGTAAAGCGCGCGTAGGTGGTTTGTTAAGTTGGATGTGAAATCCCCGGGCTCAACCTGGGAACTGCATTCAAAACTGACTGACTAGAGTATGGTAGAGGGTGGTGGAATTTCCTGTGTAGCGGTGAAATGCGTAGATATAGGAAGGAACACCAGTGGCGAAGGGCGACCACCTGGGACTGATACTGACACTGAGGTGCGAAAGCGTGGGGGAGCAAACAGGGATTAGATACCCTGGGTAGTCCACGCCGTAAACGATGTCAACTAGCCGTTGGGGAGCCTTGAGCTCTTAGTGGGCGCAGCTAAACGCATTAAA
>Aa_6945 HD4P06E04ELZKT orig_bc=ACACAC new_bc=ACACAC bc_diffs=0
TGGGGAATATTGGACAATGGGCGAAAGCCTGATCCAGCCATGCCGCGTGTGTGAAGAAGGTCTTCGGATTGTAAAGCACTTTAAGTTGGGAGGAAGGGCCGTTACCTAATACGTGATGGTTTTGACGTTACCGACAGAATAAGCACCGGCTAACTCTGTGCCAGCAGCCGCGGTAATACAGAGGGTGCAAGCGTTAATCGGAATTACTGGGCGTAAAGCGCGCGTAGGTGGTTTGTTAAGTTGGATGTGAAATCCCCGGGCTCAACCTGGGAACTGCATTCAAAACTGACTGACTAGAGTATGGTAGAGGGTGGTGGAATTTCCTGTGTAGCGGTGAAATGCGTAGATATAGGAAGGAACACCAGTGGCGAAGGGCGACCACCTGGGACTGATACTGACACTGAGGTGCGAAAGCGTGGGGGAGCAAACAGGGATTAGATACCCTGGGTAGTCCACGCCGTAAACGATGTCAACTAGCCGTTGGGGAGCCTTGAGCTCTTAGTGGGCGCAGCTAAACGCATTAAA
>Aa_7381 HD4P06E04EOYU7 orig_bc=ACACAC new_bc=ACACAC bc_diffs=0
TGGGGAATATTGGACAATGGGCGAAAGCCTGATCCAGCCATGCCGCGTGTGTGAAGAAGGTCTTCGGATTGTAAAGCACTTTAAGTTGGGAGGAAGGGCCGTTACCTAATACGTGATGGTTTTGACGTTACCGACAGAATAAGCACCGGCTAACTCTGTGCCAGCAGCCGCGGTAATACAGAGGGTGCAAGCGTTAATCGGAATTACTGGGCGTAAAGCGCGCGTAGGTGGTTTGTTAAGTTGGATGTGAAATCCCCGGGCTCAACCTGGGAACTGCATTCAAAACTGACTGACTAGAGTATGGTAGAGGGTGGTGGAATTTCCTGTGTAGCGGTGAAATGCGTAGATATAGGAAGGAACACCAGTGGCGAAGGGCGACCACCTGGGACTGATACTGACACTGAGGTGCGAAAGCGTGGGGGAGCAAACAGGGATTAGATACCCTGGGTAGTCCACGCCGTAAACGATGTCAACTAGCCGTTGGGGAGCCTTGAGCTCTTAGTGGGCGCAGCTAAACGCATTAAA
>Aa_6079 HD4P06E04EFJF5 orig_bc=ACACAC new_bc=ACACAC bc_diffs=0
TGGGGAATATTGGACAATGGGCGAAAGCCTGATCCAGCCATGCCGCGTGTGTGAAGAAGGTCTTCGGATTGTAAAGCACTTTAAGTTGGGAGGAAGGGCCGTTACCTAATACGTGATGGTTTTGACGTTACCGACAGAATAAGCACCGGCTAACTCTGTGCCAGCAGCCGCGGTAATACAGAGGGTGCAAGCGTTAATCGGAATTACTGGGCGTAAAGCGCGCGTAGGTGGTTTGTTAAGTTGGATGTGAAATCCCCGGGCTCAACCTGGGAACTGCATTCAAAACTGACTGACTAGAGTATGGTAGAGGGTGGTGGAATTTCCTGTGTAGCGGTGAAATGCGTAGATATAGGAAGGAACACCAGTGGCGAAGGGCGACCACCTGGGACTGATACTGACACTGAGGTGCGAAAGCGTGGGGGAGCAAACAGGGATTAGATACCCTGGGTAGTCCACGCCGTAAACGATGTCAACTAGCCGTTGGGGAGCCTTGAGCTCTTAGTGGGCGCAGCTAAACGCATTAAA
>Aa_5688 HD4P06E04ECBM6 orig_bc=ACACAC new_bc=ACACAC bc_diffs=0
TGGGGAATATTGGACAATGGGCGAAAGCCTGATCCAGCCATGCCGCGTGTGTGAAGAAGGTCTTCGGATTGTAAAGCACTTTAAGTTGGGAGGAAGGGCCGTTACCTAATACGTGATGGTTTTGACGTTACCGACAGAATAAGCACCGGCTAACTCTGTGCCAGCAGCCGCGGTAATACAGAGGGTGCAAGCGTTAATCGGAATTACTGGGCGTAAAGCGCGCGTAGGTGGTTTGTTAAGTTGGATGTGAAATCCCCGGGCTCAACCTGGGAACTGCATTCAAAACTGACTGACTAGAGTATGGTAGAGGGTGGTGGAATTTCCTGTGTAGCGGTGAAATGCGTAGATATAGGAAGGAACACCAGTGGCGAAGGGCGACCACCTGGGACTGATACTGACACTGAGGTGCGAAAGCGTGGGGGAGCAAACAGGGATTAGATACCCTGGGTAGTCCACGCCGTAAACGATGTCAACTAGCCGTTGGGGAGCCTTGAGCTCTTAGTGGGCGCAGCTAAACGCATTAAA
>Aa_6372 HD4P06E04EHX0B orig_bc=ACACAC new_bc=ACACAC bc_diffs=0
TGGGGAATATTGGACAATGGGCGAAAGCCTGATCCAGCCATGCCGCGTGTGTGAAGAAGGTCTTCGGATTGTAAAGCACTTTAAGTTGGGAGGAAGGGCCGTTACCTAATACGTGATGGTTTTGACGTTACCGACAGAATAAGCACCGGCTAACTCTGTGCCAGCAGCCGCGGTAATACAGAGGGTGCAAGCGTTAATCGGAATTACTGGGCGTAAAGCGCGCGTAGGTGGTTTGTTAAGTTGGATGTGAAATCCCCGGGCTCAACCTGGGAACTGCATTCAAAACTGACTGACTAGAGTATGGTAGAGGGTGGTGGAATTTCCTGTGTAGCGGTGAAATGCGTAGATATAGGAAGGAACACCAGTGGCGAAGGGCGACCACCTGGGACTGATACTGACACTGAGGTGCGAAAGCGTGGGGGAGCAAACAGGGATTAGATACCCTGGGTAGTCCACGCCGTAAACGATGTCAACTAGCCGTTGGGGAGCCTTGAGCTCTTAGTGGGCGCAGCTAAACGCATTAAA
>Aa_8040 HD4P06E04ETJ6B orig_bc=ACACAC new_bc=ACACAC bc_diffs=0
TGGGGAATATTGGACAATGGGCGAAAGCCTGATCCAGCCATGCCGCGTGTGTGAAGAAGGTCTTCGGATTGTAAAGCACTTTAAGTTGGGAGGAAGGGCCGTTACCTAATACGTGATGGTTTTGACGTTACCGACAGAATAAGCACCGGCTAACTCTGTGCCAGCAGCCGCGGTAATACAGAGGGTGCAAGCGTTAATCGGAATTACTGGGCGTAAAGCGCGCGTAGGTGGTTTGTTAAGTTGGATGTGAAATCCCCGGGCTCAACCTGGGAACTGCATTCAAAACTGACTGACTAGAGTATGGTAGAGGGTGGTGGAATTTCCTGTGTAGCGGTGAAATGCGTAGATATAGGAAGGAACACCAGTGGCGAAGGGCGACCACCTGGGACTGATACTGACACTGAGGTGCGAAAGCGTGGGGGAGCAAACAGGGATTAGATACCCTGGGTAGTCCACGCCGTAAACGATGTCAACTAGCCGTTGGGGAGCCTTGAGCTCTTAGTGGGCGCAGCTAAACGCATTAAA
>Aa_8313 HD4P06E04EVP6A orig_bc=ACACAC new_bc=ACACAC bc_diffs=0
TGGGGAATATTGGACAATGGGCGAAAGCCTGATCCAGCCATGCCGCGTGTGTGAAGAAGGTCTTCGGATTGTAAAGCACTTTAAGTTGGGAGGAAGGGCCGTTACCTAATACGTGATGGTTTTGACGTTACCGACAGAATAAGCACCGGCTAACTCTGTGCCAGCAGCCGCGGTAATACAGAGGGTGCAAGCGTTAATCGGAATTACTGGGCGTAAAGCGCGCGTAGGTGGTTTGTTAAGTTGGATGTGAAATCCCCGGGCTCAACCTGGGAACTGCATTCAAAACTGACTGACTAGAGTATGGTAGAGGGTGGTGGAATTTCCTGTGTAGCGGTGAAATGCGTAGATATAGGAAGGAACACCAGTGGCGAAGGGCGACCACCTGGGACTGATACTGACACTGAGGTGCGAAAGCGTGGGGGAGCAAACAGGGATTAGATACCCTGGGTAGTCCACGCCGTAAACGATGTCAACTAGCCGTTGGGGAGCCTTGAGCTCTTAGTGGGCGCAGCTAAACGCATTAAA
>Aa_6444 HD4P06E04EIFQL orig_bc=ACACAC new_bc=ACACAC bc_diffs=0
TGGGGAATATTGGACAATGGGCGAAAGCCTGATCCAGCCATGCCGCGTGTGTGAAGAAGGTCTTCGGATTGTAAAGCACTTTAAGTTGGGAGGAAGGGCCGTTACCTAATACGTGATGGTTTTGACGTTACCGACAGAATAAGCACCGGCTAACTCTGTGCCAGCAGCCGCGGTAATACAGAGGGTGCAAGCGTTAATCGGAATTACTGGGCGTAAAGCGCGCGTAGGTGGTTTGTTAAGTTGGATGTGAAATCCCCGGGCTCAACCTGGGAACTGCATTCAAAACTGACTGACTAGAGTATGGTAGAGGGTGGTGGAATTTCCTGTGTAGCGGTGAAATGCGTAGATATAGGAAGGAACACCAGTGGCGAAGGGCGACCACCTGGGACTGATACTGACACTGAGGTGCGAAAGCGTGGGGGAGCAAACAGGGATTAGATACCCTGGGTAGTCCACGCCGTAAACGATGTCAACTAGCCGTTGGGGAGCCTTGAGCTCTTAGTGGGCGCAGCTAAACGCATTAAA
>Aa_7455 HD4P06E04EPJGP orig_bc=ACACAC new_bc=ACACAC bc_diffs=0
TGGGGAATATTGGACAATGGGCGAAAGCCTGATCCAGCCATGCCGCGTGTGTGAAGAAGGTCTTCGGATTGTAAAGCACTTTAAGTTGGGAGGAAGGGCCGTTACCTAATACGTGATGGTTTTGACGTTACCGACAGAATAAGCACCGGCTAACTCTGTGCCAGCAGCCGCGGTAATACAGAGGGTGCAAGCGTTAATCGGAATTACTGGGCGTAAAGCGCGCGTAGGTGGTTTGTTAAGTTGGATGTGAAATCCCCGGGCTCAACCTGGGAACTGCATTCAAAACTGACTGACTAGAGTATGGTAGAGGGTGGTGGAATTTCCTGTGTAGCGGTGAAATGCGTAGATATAGGAAGGAACACCAGTGGCGAAGGGCGACCACCTGGGACTGATACTGACACTGAGGTGCGAAAGCGTGGGGGAGCAAACAGGGATTAGATACCCTGGGTAGTCCACGCCGTAAACGATGTCAACTAGCCGTTGGGGAGCCTTGAGCTCTTAGTGGGCGCAGCTAAACGCATTAAA
>Aa_7120 HD4P06E04EN5HA orig_bc=ACACAC new_bc=ACACAC bc_diffs=0
TGGGGAATATTGGACAATGGGCGAAAGCCTGATCCAGCCATGCCGCGTGTGTGAAGAAGGTCTTCGGATTGTAAAGCACTTTAAGTTGGGAGGAAGGGCCGTTACCTAATACGTGATGGTTTTGACGTTACCGACAGAATAAGCACCGGCTAACTCTGTGCCAGCAGCCGCGGTAATACAGAGGGTGCAAGCGTTAATCGGAATTACTGGGCGTAAAGCGCGCGTAGGTGGTTTGTTAAGTTGGATGTGAAATCCCCGGGCTCAACCTGGGAACTGCATTCAAAACTGACTGACTAGAGTATGGTAGAGGGTGGTGGAATTTCCTGTGTAGCGGTGAAATGCGTAGATATAGGAAGGAACACCAGTGGCGAAGGGCGACCACCTGGGACTGATACTGACACTGAGGTGCGAAAGCGTGGGGGAGCAAACAGGGATTAGATACCCTGGGTAGTCCACGCCGTAAACGATGTCAACTAGCCGTTGGGGAGCCTTGAGCTCTTAGTGGGCGCAGCTAAACGCATTAAA
>Aa_7068 HD4P06E04EMRKC orig_bc=ACACAC new_bc=ACACAC bc_diffs=0
TGGGGAATATTGGACAATGGGCGAAAGCCTGATCCAGCCATGCCGCGTGTGTGAAGAAGGTCTTCGGATTGTAAAGCACTTTAAGTTGGGAGGAAGGGCCGTTACCTAATACGTGATGGTTTTGACGTTACCGACAGAATAAGCACCGGCTAACTCTGTGCCAGCAGCCGCGGTAATACAGAGGGTGCAAGCGTTAATCGGAATTACTGGGCGTAAAGCGCGCGTAGGTGGTTTGTTAAGTTGGATGTGAAATCCCCGGGCTCAACCTGGGAACTGCATTCAAAACTGACTGACTAGAGTATGGTAGAGGGTGGTGGAATTTCCTGTGTAGCGGTGAAATGCGTAGATATAGGAAGGAACACCAGTGGCGAAGGGCGACCACCTGGGACTGATACTGACACTGAGGTGCGAAAGCGTGGGGGAGCAAACAGGGATTAGATACCCTGGGTAGTCCACGCCGTAAACGATGTCAACTAGCCGTTGGGGAGCCTTGAGCTCTTAGTGGGCGCAGCTAAACGCATTAAA
>Aa_7212 HD4P06E04ENS9T orig_bc=ACACAC new_bc=ACACAC bc_diffs=0
TGGGGAATATTGGACAATGGGCGAAAGCCTGATCCAGCCATGCCGCGTGTGTGAAGAAGGTCTTCGGATTGTAAAGCACTTTAAGTTGGGAGGAAGGGCCGTTACCTAATACGTGATGGTTTTGACGTTACCGACAGAATAAGCACCGGCTAACTCTGTGCCAGCAGCCGCGGTAATACAGAGGGTGCAAGCGTTAATCGGAATTACTGGGCGTAAAGCGCGCGTAGGTGGTTTGTTAAGTTGGATGTGAAATCCCCGGGCTCAACCTGGGAACTGCATTCAAAACTGACTGACTAGAGTATGGTAGAGGGTGGTGGAATTTCCTGTGTAGCGGTGAAATGCGTAGATATAGGAAGGAACACCAGTGGCGAAGGGCGACCACCTGGGACTGATACTGACACTGAGGTGCGAAAGCGTGGGGGAGCAAACAGGGATTAGATACCCTGGGTAGTCCACGCCGTAAACGATGTCAACTAGCCGTTGGGGAGCCTTGAGCTCTTAGTGGGCGCAGCTAAACGCATTAAA
>Aa_7902 HD4P06E04ESGBJ orig_bc=ACACAC new_bc=ACACAC bc_diffs=0
TGGGGAATATTGGACAATGGGCGAAAGCCTGATCCAGCCATGCCGCGTGTGTGAAGAAGGTCTTCGGATTGTAAAGCACTTTAAGTTGGGAGGAAGGGCCGTTACCTAATACGTGATGGTTTTGACGTTACCGACAGAATAAGCACCGGCTAACTCTGTGCCAGCAGCCGCGGTAATACAGAGGGTGCAAGCGTTAATCGGAATTACTGGGCGTAAAGCGCGCGTAGGTGGTTTGTTAAGTTGGATGTGAAATCCCCGGGCTCAACCTGGGAACTGCATTCAAAACTGACTGACTAGAGTATGGTAGAGGGTGGTGGAATTTCCTGTGTAGCGGTGAAATGCGTAGATATAGGAAGGAACACCAGTGGCGAAGGGCGACCACCTGGGACTGATACTGACACTGAGGTGCGAAAGCGTGGGGGAGCAAACAGGGATTAGATACCCTGGGTAGTCCACGCCGTAAACGATGTCAACTAGCCGTTGGGGAGCCTTGAGCTCTTAGTGGGCGCAGCTAAACGCATTAAA
>Aa_7918 HD4P06E04ESLO7 orig_bc=ACACAC new_bc=ACACAC bc_diffs=0
TGGGGAATATTGGACAATGGGCGAAAGCCTGATCCAGCCATGCCGCGTGTGTGAAGAAGGTCTTCGGATTGTAAAGCACTTTAAGTTGGGAGGAAGGGCCGTTACCTAATACGTGATGGTTTTGACGTTACCGACAGAATAAGCACCGGCTAACTCTGTGCCAGCAGCCGCGGTAATACAGAGGGTGCAAGCGTTAATCGGAATTACTGGGCGTAAAGCGCGCGTAGGTGGTTTGTTAAGTTGGATGTGAAATCCCCGGGCTCAACCTGGGAACTGCATTCAAAACTGACTGACTAGAGTATGGTAGAGGGTGGTGGAATTTCCTGTGTAGCGGTGAAATGCGTAGATATAGGAAGGAACACCAGTGGCGAAGGGCGACCACCTGGGACTGATACTGACACTGAGGTGCGAAAGCGTGGGGGAGCAAACAGGGATTAGATACCCTGGGTAGTCCACGCCGTAAACGATGTCAACTAGCCGTTGGGGAGCCTTGAGCTCTTAGTGGGCGCAGCTAAACGCATTAAA
>Aa_7891 HD4P06E04ESCRE orig_bc=ACACAC new_bc=ACACAC bc_diffs=0
TGGGGAATATTGGACAATGGGCGAAAGCCTGATCCAGCCATGCCGCGTGTGTGAAGAAGGTCTTCGGATTGTAAAGCACTTTAAGTTGGGAGGAAGGGCCGTTACCTAATACGTGATGGTTTTGACGTTACCGACAGAATAAGCACCGGCTAACTCTGTGCCAGCAGCCGCGGTAATACAGAGGGTGCAAGCGTTAATCGGAATTACTGGGCGTAAAGCGCGCGTAGGTGGTTTGTTAAGTTGGATGTGAAATCCCCGGGCTCAACCTGGGAACTGCATTCAAAACTGACTGACTAGAGTATGGTAGAGGGTGGTGGAATTTCCTGTGTAGCGGTGAAATGCGTAGATATAGGAAGGAACACCAGTGGCGAAGGGCGACCACCTGGGACTGATACTGACACTGAGGTGCGAAAGCGTGGGGGAGCAAACAGGGATTAGATACCCTGGGTAGTCCACGCCGTAAACGATGTCAACTAGCCGTTGGGGAGCCTTGAGCTCTTAGTGGGCGCAGCTAAACGCATTAAA
>Aa_6816 HD4P06E04EKZ1G orig_bc=ACACAC new_bc=ACACAC bc_diffs=0
TGGGGAATATTGGACAATGGGCGAAAGCCTGATCCAGCCATGCCGCGTGTGTGAAGAAGGTCTTCGGATTGTAAAGCACTTTAAGTTGGGAGGAAGGGCCGTTACCTAATACGTGATGGTTTTGACGTTACCGACAGAATAAGCACCGGCTAACTCTGTGCCAGCAGCCGCGGTAATACAGAGGGTGCAAGCGTTAATCGGAATTACTGGGCGTAAAGCGCGCGTAGGTGGTTTGTTAAGTTGGATGTGAAATCCCCGGGCTCAACCTGGGAACTGCATTCAAAACTGACTGACTAGAGTATGGTAGAGGGTGGTGGAATTTCCTGTGTAGCGGTGAAATGCGTAGATATAGGAAGGAACACCAGTGGCGAAGGGCGACCACCTGGGACTGATACTGACACTGAGGTGCGAAAGCGTGGGGGAGCAAACAGGGATTAGATACCCTGGGTAGTCCACGCCGTAAACGATGTCAACTAGCCGTTGGGGAGCCTTGAGCTCTTAGTGGGCGCAGCTAAACGCATTAAA
>Aa_7104 HD4P06E04EMZSX orig_bc=ACACAC new_bc=ACACAC bc_diffs=0
TGGGGAATATTGGACAATGGGCGAAAGCCTGATCCAGCCATGCCGCGTGTGTGAAGAAGGTCTTCGGATTGTAAAGCACTTTAAGTTGGGAGGAAGGGCCGTTACCTAATACGTGATGGTTTTGACGTTACCGACAGAATAAGCACCGGCTAACTCTGTGCCAGCAGCCGCGGTAATACAGAGGGTGCAAGCGTTAATCGGAATTACTGGGCGTAAAGCGCGCGTAGGTGGTTTGTTAAGTTGGATGTGAAATCCCCGGGCTCAACCTGGGAACTGCATTCAAAACTGACTGACTAGAGTATGGTAGAGGGTGGTGGAATTTCCTGTGTAGCGGTGAAATGCGTAGATATAGGAAGGAACACCAGTGGCGAAGGGCGACCACCTGGGACTGATACTGACACTGAGGTGCGAAAGCGTGGGGGAGCAAACAGGGATTAGATACCCTGGGTAGTCCACGCCGTAAACGATGTCAACTAGCCGTTGGGGAGCCTTGAGCTCTTAGTGGGCGCAGCTAAACGCATTAAA
>Aa_676 HD4P06E03C5A2N orig_bc=ACACAC new_bc=ACACAC bc_diffs=0
TGGGGAATATTGGACAATGGGCGAAAGCCTGATCCAGCCATGCCGCGTGTGTGAAGAAGGTCTTCGGATTGTAAAGCACTTTAAGTTGGGAGGAAGGGCCGTTACCTAATACGTGATGGTTTTGACGTTACCGACAGAATAAGCACCGGCTAACTCTGTGCCAGCAGCCGCGGTAATACAGAGGGTGCAAGCGTTAATCGGAATTACTGGGCGTAAAGCGCGCGTAGGTGGTTTGTTAAGTTGGATGTGAAATCCCCGGGCTCAACCTGGGAACTGCATTCAAAACTGACTGACTAGAGTATGGTAGAGGGTGGTGGAATTTCCTGTGTAGCGGTGAAATGCGTAGATATAGGAAGGAACACCAGTGGCGAAGGGCGACCACCTGGGACTGATACTGACACTGAGGTGCGAAAGCGTGGGGGAGCAAACAGGGATTAGATACCCTGGGTAGTCCACGCCGTAAACGATGTCAACTAGCCGTTGGGGAGCCTTGAGCTCTTAGTGGGCGCAGCTAAACGCATTAAA
>Aa_843 HD4P06E03C6ETO orig_bc=ACACAC new_bc=ACACAC bc_diffs=0
TGGGGAATATTGGACAATGGGCGAAAGCCTGATCCAGCCATGCCGCGTGTGTGAAGAAGGTCTTCGGATTGTAAAGCACTTTAAGTTGGGAGGAAGGGCCGTTACCTAATACGTGATGGTTTTGACGTTACCGACAGAATAAGCACCGGCTAACTCTGTGCCAGCAGCCGCGGTAATACAGAGGGTGCAAGCGTTAATCGGAATTACTGGGCGTAAAGCGCGCGTAGGTGGTTTGTTAAGTTGGATGTGAAATCCCCGGGCTCAACCTGGGAACTGCATTCAAAACTGACTGACTAGAGTATGGTAGAGGGTGGTGGAATTTCCTGTGTAGCGGTGAAATGCGTAGATATAGGAAGGAACACCAGTGGCGAAGGGCGACCACCTGGGACTGATACTGACACTGAGGTGCGAAAGCGTGGGGGAGCAAACAGGGATTAGATACCCTGGGTAGTCCACGCCGTAAACGATGTCAACTAGCCGTTGGGGAGCCTTGAGCTCTTAGTGGGCGCAGCTAAACGCATTAAA
>Aa_2748 HD4P06E03DFZT6 orig_bc=ACACAC new_bc=ACACAC bc_diffs=0
TGGGGAATATTGGACAATGGGCGAAAGCCTGATCCAGCCATGCCGCGTGTGTGAAGAAGGTCTTCGGATTGTAAAGCACTTTAAGTTGGGAGGAAGGGCCGTTACCTAATACGTGATGGTTTTGACGTTACCGACAGAATAAGCACCGGCTAACTCTGTGCCAGCAGCCGCGGTAATACAGAGGGTGCAAGCGTTAATCGGAATTACTGGGCGTAAAGCGCGCGTAGGTGGTTTGTTAAGTTGGATGTGAAATCCCCGGGCTCAACCTGGGAACTGCATTCAAAACTGACTGACTAGAGTATGGTAGAGGGTGGTGGAATTTCCTGTGTAGCGGTGAAATGCGTAGATATAGGAAGGAACACCAGTGGCGAAGGGCGACCACCTGGGACTGATACTGACACTGAGGTGCGAAAGCGTGGGGGAGCAAACAGGGATTAGATACCCTGGGTAGTCCACGCCGTAAACGATGTCAACTAGCCGTTGGGGAGCCTTGAGCTCTTAGTGGGCGCAGCTAAACGCATTAAA
>Aa_3805 HD4P06E03DMDLJ orig_bc=ACACAC new_bc=ACACAC bc_diffs=0
TGGGGAATATTGGACAATGGGCGAAAGCCTGATCCAGCCATGCCGCGTGTGTGAAGAAGGTCTTCGGATTGTAAAGCACTTTAAGTTGGGAGGAAGGGCCGTTACCTAATACGTGATGGTTTTGACGTTACCGACAGAATAAGCACCGGCTAACTCTGTGCCAGCAGCCGCGGTAATACAGAGGGTGCAAGCGTTAATCGGAATTACTGGGCGTAAAGCGCGCGTAGGTGGTTTGTTAAGTTGGATGTGAAATCCCCGGGCTCAACCTGGGAACTGCATTCAAAACTGACTGACTAGAGTATGGTAGAGGGTGGTGGAATTTCCTGTGTAGCGGTGAAATGCGTAGATATAGGAAGGAACACCAGTGGCGAAGGGCGACCACCTGGGACTGATACTGACACTGAGGTGCGAAAGCGTGGGGGAGCAAACAGGGATTAGATACCCTGGGTAGTCCACGCCGTAAACGATGTCAACTAGCCGTTGGGGAGCCTTGAGCTCTTAGTGGGCGCAGCTAAACGCATTAAA
>Aa_3190 HD4P06E03DIPGB orig_bc=ACACAC new_bc=ACACAC bc_diffs=0
TGGGGAATATTGGACAATGGGCGAAAGCCTGATCCAGCCATGCCGCGTGTGTGAAGAAGGTCTTCGGATTGTAAAGCACTTTAAGTTGGGAGGAAGGGCCGTTACCTAATACGTGATGGTTTTGACGTTACCGACAGAATAAGCACCGGCTAACTCTGTGCCAGCAGCCGCGGTAATACAGAGGGTGCAAGCGTTAATCGGAATTACTGGGCGTAAAGCGCGCGTAGGTGGTTTGTTAAGTTGGATGTGAAATCCCCGGGCTCAACCTGGGAACTGCATTCAAAACTGACTGACTAGAGTATGGTAGAGGGTGGTGGAATTTCCTGTGTAGCGGTGAAATGCGTAGATATAGGAAGGAACACCAGTGGCGAAGGGCGACCACCTGGGACTGATACTGACACTGAGGTGCGAAAGCGTGGGGGAGCAAACAGGGATTAGATACCCTGGGTAGTCCACGCCGTAAACGATGTCAACTAGCCGTTGGGGAGCCTTGAGCTCTTAGTGGGCGCAGCTAAACGCATTAAA
>Aa_2996 HD4P06E03DHLZF orig_bc=ACACAC new_bc=ACACAC bc_diffs=0
TGGGGAATATTGGACAATGGGCGAAAGCCTGATCCAGCCATGCCGCGTGTGTGAAGAAGGTCTTCGGATTGTAAAGCACTTTAAGTTGGGAGGAAGGGCCGTTACCTAATACGTGATGGTTTTGACGTTACCGACAGAATAAGCACCGGCTAACTCTGTGCCAGCAGCCGCGGTAATACAGAGGGTGCAAGCGTTAATCGGAATTACTGGGCGTAAAGCGCGCGTAGGTGGTTTGTTAAGTTGGATGTGAAATCCCCGGGCTCAACCTGGGAACTGCATTCAAAACTGACTGACTAGAGTATGGTAGAGGGTGGTGGAATTTCCTGTGTAGCGGTGAAATGCGTAGATATAGGAAGGAACACCAGTGGCGAAGGGCGACCACCTGGGACTGATACTGACACTGAGGTGCGAAAGCGTGGGGGAGCAAACAGGGATTAGATACCCTGGGTAGTCCACGCCGTAAACGATGTCAACTAGCCGTTGGGGAGCCTTGAGCTCTTAGTGGGCGCAGCTAAACGCATTAAA
>Aa_2385 HD4P06E03DDO86 orig_bc=ACACAC new_bc=ACACAC bc_diffs=0
TGGGGAATATTGGACAATGGGCGAAAGCCTGATCCAGCCATGCCGCGTGTGTGAAGAAGGTCTTCGGATTGTAAAGCACTTTAAGTTGGGAGGAAGGGCCGTTACCTAATACGTGATGGTTTTGACGTTACCGACAGAATAAGCACCGGCTAACTCTGTGCCAGCAGCCGCGGTAATACAGAGGGTGCAAGCGTTAATCGGAATTACTGGGCGTAAAGCGCGCGTAGGTGGTTTGTTAAGTTGGATGTGAAATCCCCGGGCTCAACCTGGGAACTGCATTCAAAACTGACTGACTAGAGTATGGTAGAGGGTGGTGGAATTTCCTGTGTAGCGGTGAAATGCGTAGATATAGGAAGGAACACCAGTGGCGAAGGGCGACCACCTGGGACTGATACTGACACTGAGGTGCGAAAGCGTGGGGGAGCAAACAGGGATTAGATACCCTGGGTAGTCCACGCCGTAAACGATGTCAACTAGCCGTTGGGGAGCCTTGAGCTCTTAGTGGGCGCAGCTAAACGCATTAAA
>Aa_1008 HD4P06E03C7HD9 orig_bc=ACACAC new_bc=ACACAC bc_diffs=0
TGGGGAATATTGGACAATGGGCGAAAGCCTGATCCAGCCATGCCGCGTGTGTGAAGAAGGTCTTCGGATTGTAAAGCACTTTAAGTTGGGAGGAAGGGCCGTTACCTAATACGTGATGGTTTTGACGTTACCGACAGAATAAGCACCGGCTAACTCTGTGCCAGCAGCCGCGGTAATACAGAGGGTGCAAGCGTTAATCGGAATTACTGGGCGTAAAGCGCGCGTAGGTGGTTTGTTAAGTTGGATGTGAAATCCCCGGGCTCAACCTGGGAACTGCATTCAAAACTGACTGACTAGAGTATGGTAGAGGGTGGTGGAATTTCCTGTGTAGCGGTGAAATGCGTAGATATAGGAAGGAACACCAGTGGCGAAGGGCGACCACCTGGGACTGATACTGACACTGAGGTGCGAAAGCGTGGGGGAGCAAACAGGGATTAGATACCCTGGGTAGTCCACGCCGTAAACGATGTCAACTAGCCGTTGGGGAGCCTTGAGCTCTTAGTGGGCGCAGCTAAACGCATTAAA
>Aa_4398 HD4P06E03DQB99 orig_bc=ACACAC new_bc=ACACAC bc_diffs=0
TGGGGAATATTGGACAATGGGCGAAAGCCTGATCCAGCCATGCCGCGTGTGTGAAGAAGGTCTTCGGATTGTAAAGCACTTTAAGTTGGGAGGAAGGGCCGTTACCTAATACGTGATGGTTTTGACGTTACCGACAGAATAAGCACCGGCTAACTCTGTGCCAGCAGCCGCGGTAATACAGAGGGTGCAAGCGTTAATCGGAATTACTGGGCGTAAAGCGCGCGTAGGTGGTTTGTTAAGTTGGATGTGAAATCCCCGGGCTCAACCTGGGAACTGCATTCAAAACTGACTGACTAGAGTATGGTAGAGGGTGGTGGAATTTCCTGTGTAGCGGTGAAATGCGTAGATATAGGAAGGAACACCAGTGGCGAAGGGCGACCACCTGGGACTGATACTGACACTGAGGTGCGAAAGCGTGGGGGAGCAAACAGGGATTAGATACCCTGGGTAGTCCACGCCGTAAACGATGTCAACTAGCCGTTGGGGAGCCTTGAGCTCTTAGTGGGCGCAGCTAAACGCATTAAA
>Aa_4217 HD4P06E03DP4B7 orig_bc=ACACAC new_bc=ACACAC bc_diffs=0
TGGGGAATATTGGACAATGGGCGAAAGCCTGATCCAGCCATGCCGCGTGTGTGAAGAAGGTCTTCGGATTGTAAAGCACTTTAAGTTGGGAGGAAGGGCCGTTACCTAATACGTGATGGTTTTGACGTTACCGACAGAATAAGCACCGGCTAACTCTGTGCCAGCAGCCGCGGTAATACAGAGGGTGCAAGCGTTAATCGGAATTACTGGGCGTAAAGCGCGCGTAGGTGGTTTGTTAAGTTGGATGTGAAATCCCCGGGCTCAACCTGGGAACTGCATTCAAAACTGACTGACTAGAGTATGGTAGAGGGTGGTGGAATTTCCTGTGTAGCGGTGAAATGCGTAGATATAGGAAGGAACACCAGTGGCGAAGGGCGACCACCTGGGACTGATACTGACACTGAGGTGCGAAAGCGTGGGGGAGCAAACAGGGATTAGATACCCTGGGTAGTCCACGCCGTAAACGATGTCAACTAGCCGTTGGGGAGCCTTGAGCTCTTAGTGGGCGCAGCTAAACGCATTAAA
>Aa_2924 HD4P06E03DH58L orig_bc=ACACAC new_bc=ACACAC bc_diffs=0
TGGGGAATATTGGACAATGGGCGAAAGCCTGATCCAGCCATGCCGCGTGTGTGAAGAAGGTCTTCGGATTGTAAAGCACTTTAAGTTGGGAGGAAGGGCCGTTACCTAATACGTGATGGTTTTGACGTTACCGACAGAATAAGCACCGGCTAACTCTGTGCCAGCAGCCGCGGTAATACAGAGGGTGCAAGCGTTAATCGGAATTACTGGGCGTAAAGCGCGCGTAGGTGGTTTGTTAAGTTGGATGTGAAATCCCCGGGCTCAACCTGGGAACTGCATTCAAAACTGACTGACTAGAGTATGGTAGAGGGTGGTGGAATTTCCTGTGTAGCGGTGAAATGCGTAGATATAGGAAGGAACACCAGTGGCGAAGGGCGACCACCTGGGACTGATACTGACACTGAGGTGCGAAAGCGTGGGGGAGCAAACAGGGATTAGATACCCTGGGTAGTCCACGCCGTAAACGATGTCAACTAGCCGTTGGGGAGCCTTGAGCTCTTAGTGGGCGCAGCTAAACGCATTAAA
>Aa_894 HD4P06E03C6RCH orig_bc=ACACAC new_bc=ACACAC bc_diffs=0
TGGGGAATATTGGACAATGGGCGAAAGCCTGATCCAGCCATGCCGCGTGTGTGAAGAAGGTCTTCGGATTGTAAAGCACTTTAAGTTGGGAGGAAGGGCCGTTACCTAATACGTGATGGTTTTGACGTTACCGACAGAATAAGCACCGGCTAACTCTGTGCCAGCAGCCGCGGTAATACAGAGGGTGCAAGCGTTAATCGGAATTACTGGGCGTAAAGCGCGCGTAGGTGGTTTGTTAAGTTGGATGTGAAATCCCCGGGCTCAACCTGGGAACTGCATTCAAAACTGACTGACTAGAGTATGGTAGAGGGTGGTGGAATTTCCTGTGTAGCGGTGAAATGCGTAGATATAGGAAGGAACACCAGTGGCGAAGGGCGACCACCTGGGACTGATACTGACACTGAGGTGCGAAAGCGTGGGGGAGCAAACAGGGATTAGATACCCTGGGTAGTCCACGCCGTAAACGATGTCAACTAGCCGTTGGGGAGCCTTGAGCTCTTAGTGGGCGCAGCTAAACGCATTAAA
>Aa_535 HD4P06E03C4AJQ orig_bc=ACACAC new_bc=ACACAC bc_diffs=0
TGGGGAATATTGGACAATGGGCGAAAGCCTGATCCAGCCATGCCGCGTGTGTGAAGAAGGTCTTCGGATTGTAAAGCACTTTAAGTTGGGAGGAAGGGCCGTTACCTAATACGTGATGGTTTTGACGTTACCGACAGAATAAGCACCGGCTAACTCTGTGCCAGCAGCCGCGGTAATACAGAGGGTGCAAGCGTTAATCGGAATTACTGGGCGTAAAGCGCGCGTAGGTGGTTTGTTAAGTTGGATGTGAAATCCCCGGGCTCAACCTGGGAACTGCATTCAAAACTGACTGACTAGAGTATGGTAGAGGGTGGTGGAATTTCCTGTGTAGCGGTGAAATGCGTAGATATAGGAAGGAACACCAGTGGCGAAGGGCGACCACCTGGGACTGATACTGACACTGAGGTGCGAAAGCGTGGGGGAGCAAACAGGGATTAGATACCCTGGGTAGTCCACGCCGTAAACGATGTCAACTAGCCGTTGGGGAGCCTTGAGCTCTTAGTGGGCGCAGCTAAACGCATTAAA
>Aa_424 HD4P06E03C3IHH orig_bc=ACACAC new_bc=ACACAC bc_diffs=0
TGGGGAATATTGGACAATGGGCGAAAGCCTGATCCAGCCATGCCGCGTGTGTGAAGAAGGTCTTCGGATTGTAAAGCACTTTAAGTTGGGAGGAAGGGCCGTTACCTAATACGTGATGGTTTTGACGTTACCGACAGAATAAGCACCGGCTAACTCTGTGCCAGCAGCCGCGGTAATACAGAGGGTGCAAGCGTTAATCGGAATTACTGGGCGTAAAGCGCGCGTAGGTGGTTTGTTAAGTTGGATGTGAAATCCCCGGGCTCAACCTGGGAACTGCATTCAAAACTGACTGACTAGAGTATGGTAGAGGGTGGTGGAATTTCCTGTGTAGCGGTGAAATGCGTAGATATAGGAAGGAACACCAGTGGCGAAGGGCGACCACCTGGGACTGATACTGACACTGAGGTGCGAAAGCGTGGGGGAGCAAACAGGGATTAGATACCCTGGGTAGTCCACGCCGTAAACGATGTCAACTAGCCGTTGGGGAGCCTTGAGCTCTTAGTGGGCGCAGCTAAACGCATTAAA
>Aa_155 HD4P06E03C1EQE orig_bc=ACACAC new_bc=ACACAC bc_diffs=0
TGGGGAATATTGGACAATGGGCGAAAGCCTGATCCAGCCATGCCGCGTGTGTGAAGAAGGTCTTCGGATTGTAAAGCACTTTAAGTTGGGAGGAAGGGCCGTTACCTAATACGTGATGGTTTTGACGTTACCGACAGAATAAGCACCGGCTAACTCTGTGCCAGCAGCCGCGGTAATACAGAGGGTGCAAGCGTTAATCGGAATTACTGGGCGTAAAGCGCGCGTAGGTGGTTTGTTAAGTTGGATGTGAAATCCCCGGGCTCAACCTGGGAACTGCATTCAAAACTGACTGACTAGAGTATGGTAGAGGGTGGTGGAATTTCCTGTGTAGCGGTGAAATGCGTAGATATAGGAAGGAACACCAGTGGCGAAGGGCGACCACCTGGGACTGATACTGACACTGAGGTGCGAAAGCGTGGGGGAGCAAACAGGGATTAGATACCCTGGGTAGTCCACGCCGTAAACGATGTCAACTAGCCGTTGGGGAGCCTTGAGCTCTTAGTGGGCGCAGCTAAACGCATTAAA
>Aa_3994 HD4P06E03DNK1A orig_bc=ACACAC new_bc=ACACAC bc_diffs=0
TGGGGAATATTGGACAATGGGCGAAAGCCTGATCCAGCCATGCCGCGTGTGTGAAGAAGGTCTTCGGATTGTAAAGCACTTTAAGTTGGGAGGAAGGGCCGTTACCTAATACGTGATGGTTTTGACGTTACCGACAGAATAAGCACCGGCTAACTCTGTGCCAGCAGCCGCGGTAATACAGAGGGTGCAAGCGTTAATCGGAATTACTGGGCGTAAAGCGCGCGTAGGTGGTTTGTTAAGTTGGATGTGAAATCCCCGGGCTCAACCTGGGAACTGCATTCAAAACTGACTGACTAGAGTATGGTAGAGGGTGGTGGAATTTCCTGTGTAGCGGTGAAATGCGTAGATATAGGAAGGAACACCAGTGGCGAAGGGCGACCACCTGGGACTGATACTGACACTGAGGTGCGAAAGCGTGGGGGAGCAAACAGGGATTAGATACCCTGGGTAGTCCACGCCGTAAACGATGTCAACTAGCCGTTGGGGAGCCTTGAGCTCTTAGTGGGCGCAGCTAAACGCATTAAA
>Aa_1406 HD4P06E03CWJTK orig_bc=ACACAC new_bc=ACACAC bc_diffs=0
TGGGGAATATTGGACAATGGGCGAAAGCCTGATCCAGCCATGCCGCGTGTGTGAAGAAGGTCTTCGGATTGTAAAGCACTTTAAGTTGGGAGGAAGGGCCGTTACCTAATACGTGATGGTTTTGACGTTACCGACAGAATAAGCACCGGCTAACTCTGTGCCAGCAGCCGCGGTAATACAGAGGGTGCAAGCGTTAATCGGAATTACTGGGCGTAAAGCGCGCGTAGGTGGTTTGTTAAGTTGGATGTGAAATCCCCGGGCTCAACCTGGGAACTGCATTCAAAACTGACTGACTAGAGTATGGTAGAGGGTGGTGGAATTTCCTGTGTAGCGGTGAAATGCGTAGATATAGGAAGGAACACCAGTGGCGAAGGGCGACCACCTGGGACTGATACTGACACTGAGGTGCGAAAGCGTGGGGGAGCAAACAGGGATTAGATACCCTGGGTAGTCCACGCCGTAAACGATGTCAACTAGCCGTTGGGGAGCCTTGAGCTCTTAGTGGGCGCAGCTAAACGCATTAAA
>Aa_2274 HD4P06E03DCZP9 orig_bc=ACACAC new_bc=ACACAC bc_diffs=0
TGGGGAATATTGGACAATGGGCGAAAGCCTGATCCAGCCATGCCGCGTGTGTGAAGAAGGTCTTCGGATTGTAAAGCACTTTAAGTTGGGAGGAAGGGCCGTTACCTAATACGTGATGGTTTTGACGTTACCGACAGAATAAGCACCGGCTAACTCTGTGCCAGCAGCCGCGGTAATACAGAGGGTGCAAGCGTTAATCGGAATTACTGGGCGTAAAGCGCGCGTAGGTGGTTTGTTAAGTTGGATGTGAAATCCCCGGGCTCAACCTGGGAACTGCATTCAAAACTGACTGACTAGAGTATGGTAGAGGGTGGTGGAATTTCCTGTGTAGCGGTGAAATGCGTAGATATAGGAAGGAACACCAGTGGCGAAGGGCGACCACCTGGGACTGATACTGACACTGAGGTGCGAAAGCGTGGGGGAGCAAACAGGGATTAGATACCCTGGGTAGTCCACGCCGTAAACGATGTCAACTAGCCGTTGGGGAGCCTTGAGCTCTTAGTGGGCGCAGCTAAACGCATTAAA
>Aa_718 HD4P06E03C5L85 orig_bc=ACACAC new_bc=ACACAC bc_diffs=0
TGGGGAATATTGGACAATGGGCGAAAGCCTGATCCAGCCATGCCGCGTGTGTGAAGAAGGTCTTCGGATTGTAAAGCACTTTAAGTTGGGAGGAAGGGCCGTTACCTAATACGTGATGGTTTTGACGTTACCGACAGAATAAGCACCGGCTAACTCTGTGCCAGCAGCCGCGGTAATACAGAGGGTGCAAGCGTTAATCGGAATTACTGGGCGTAAAGCGCGCGTAGGTGGTTTGTTAAGTTGGATGTGAAATCCCCGGGCTCAACCTGGGAACTGCATTCAAAACTGACTGACTAGAGTATGGTAGAGGGTGGTGGAATTTCCTGTGTAGCGGTGAAATGCGTAGATATAGGAAGGAACACCAGTGGCGAAGGGCGACCACCTGGGACTGATACTGACACTGAGGTGCGAAAGCGTGGGGGAGCAAACAGGGATTAGATACCCTGGGTAGTCCACGCCGTAAACGATGTCAACTAGCCGTTGGGGAGCCTTGAGCTCTTAGTGGGCGCAGCTAAACGCATTAAA
>Aa_2824 HD4P06E03DGIAQ orig_bc=ACACAC new_bc=ACACAC bc_diffs=0
TGGGGAATATTGGACAATGGGCGAAAGCCTGATCCAGCCATGCCGCGTGTGTGAAGAAGGTCTTCGGATTGTAAAGCACTTTAAGTTGGGAGGAAGGGCCGTTACCTAATACGTGATGGTTTTGACGTTACCGACAGAATAAGCACCGGCTAACTCTGTGCCAGCAGCCGCGGTAATACAGAGGGTGCAAGCGTTAATCGGAATTACTGGGCGTAAAGCGCGCGTAGGTGGTTTGTTAAGTTGGATGTGAAATCCCCGGGCTCAACCTGGGAACTGCATTCAAAACTGACTGACTAGAGTATGGTAGAGGGTGGTGGAATTTCCTGTGTAGCGGTGAAATGCGTAGATATAGGAAGGAACACCAGTGGCGAAGGGCGACCACCTGGGACTGATACTGACACTGAGGTGCGAAAGCGTGGGGGAGCAAACAGGGATTAGATACCCTGGGTAGTCCACGCCGTAAACGATGTCAACTAGCCGTTGGGGAGCCTTGAGCTCTTAGTGGGCGCAGCTAAACGCATTAAA
>Aa_8026 HD4P06E04ETFKC orig_bc=ACACAC new_bc=ACACAC bc_diffs=0
TGGGGAATATTGGACAATGGGCGAAAGCCTGATCCAGCCATGCCGCGTGTGTGAAGAAGGTCTTCGGATTGTAAAGCACTTTAAGTTGGGAGGAAGGGCCGTTACCTAATACGTGATGGTTTTGACGTTACCGACAGAATAAGCACCGGCTAACTCTGTGCCAGCAGCCGCGGTAATACAGAGGGTGCAAGCGTTAATCGGAATTACTGGGCGTAAAGCGCGCGTAGGTGGTTTGTTAAGTTGGATGTGAAATCCCCGGGCTCAACCTGGGAACTGCATTCAAAACTGACTGACTAGAGTATGGTAGAGGGTGGTGGAATTTCCTGTGTAGCGGTGAAATGCGTAGATATAGGAAGGAACACCAGTGGCGAAGGGCGACCACCTGGGACTGATACTGACACTGAGGTGCGAAAGCGTGGGGGAGCAAACAGGGATTAGATACCCTGGGTAGTCCACGCCGTAAACGATGTCAACTAGCCGTTGGGGAGCCTTGAGCTCTTAGTGGGCGCAGCTAAACGCATTAAA
>Aa_7854 HD4P06E04ES3NM orig_bc=ACACAC new_bc=ACACAC bc_diffs=0
TGGGGAATATTGGACAATGGGCGAAAGCCTGATCCAGCCATGCCGCGTGTGTGAAGAAGGTCTTCGGATTGTAAAGCACTTTAAGTTGGGAGGAAGGGCCGTTACCTAATACGTGATGGTTTTGACGTTACCGACAGAATAAGCACCGGCTAACTCTGTGCCAGCAGCCGCGGTAATACAGAGGGTGCAAGCGTTAATCGGAATTACTGGGCGTAAAGCGCGCGTAGGTGGTTTGTTAAGTTGGATGTGAAATCCCCGGGCTCAACCTGGGAACTGCATTCAAAACTGACTGACTAGAGTATGGTAGAGGGTGGTGGAATTTCCTGTGTAGCGGTGAAATGCGTAGATATAGGAAGGAACACCAGTGGCGAAGGGCGACCACCTGGGACTGATACTGACACTGAGGTGCGAAAGCGTGGGGGAGCAAACAGGGATTAGATACCCTGGGTAGTCCACGCCGTAAACGATGTCAACTAGCCGTTGGGGAGCCTTGAGCTCTTAGTGGGCGCAGCTAAACGCATTAAA
>Aa_4727 HD4P06E04D3PZW orig_bc=ACACAC new_bc=ACACAC bc_diffs=0
TGGGGAATATTGGACAATGGGCGAAAGCCTGATCCAGCCATGCCGCGTGTGTGAAGAAGGTCTTCGGATTGTAAAGCACTTTAAGTTGGGAGGAAGGGCCGTTACCTAATACGTGATGGTTTTGACGTTACCGACAGAATAAGCACCGGCTAACTCTGTGCCAGCAGCCGCGGTAATACAGAGGGTGCAAGCGTTAATCGGAATTACTGGGCGTAAAGCGCGCGTAGGTGGTTTGTTAAGTTGGATGTGAAATCCCCGGGCTCAACCTGGGAACTGCATTCAAAACTGACTGACTAGAGTATGGTAGAGGGTGGTGGAATTTCCTGTGTAGCGGTGAAATGCGTAGATATAGGAAGGAACACCAGTGGCGAAGGGCGACCACCTGGGACTGATACTGACACTGAGGTGCGAAAGCGTGGGGGAGCAAACAGGGATTAGATACCCTGGGTAGTCCACGCCGTAAACGATGTCAACTAGCCGTTGGGGAGCCTTGAGCTCTTAGTGGGCGCAGCTAAACGCATTAAA
>Aa_8187 HD4P06E04EUNSS orig_bc=ACACAC new_bc=ACACAC bc_diffs=0
TGGGGAATATTGGACAATGGGCGAAAGCCTGATCCAGCCATGCCGCGTGTGTGAAGAAGGTCTTCGGATTGTAAAGCACTTTAAGTTGGGAGGAAGGGCCGTTACCTAATACGTGATGGTTTTGACGTTACCGACAGAATAAGCACCGGCTAACTCTGTGCCAGCAGCCGCGGTAATACAGAGGGTGCAAGCGTTAATCGGAATTACTGGGCGTAAAGCGCGCGTAGGTGGTTTGTTAAGTTGGATGTGAAATCCCCGGGCTCAACCTGGGAACTGCATTCAAAACTGACTGACTAGAGTATGGTAGAGGGTGGTGGAATTTCCTGTGTAGCGGTGAAATGCGTAGATATAGGAAGGAACACCAGTGGCGAAGGGCGACCACCTGGGACTGATACTGACACTGAGGTGCGAAAGCGTGGGGGAGCAAACAGGGATTAGATACCCTGGGTAGTCCACGCCGTAAACGATGTCAACTAGCCGTTGGGGAGCCTTGAGCTCTTAGTGGGCGCAGCTAAACGCATTAAA
>Aa_4702 HD4P06E04D3F74 orig_bc=ACACAC new_bc=ACACAC bc_diffs=0
TGGGGAATATTGGACAATGGGCGAAAGCCTGATCCAGCCATGCCGCGTGTGTGAAGAAGGTCTTCGGATTGTAAAGCACTTTAAGTTGGGAGGAAGGGCCGTTACCTAATACGTGATGGTTTTGACGTTACCGACAGAATAAGCACCGGCTAACTCTGTGCCAGCAGCCGCGGTAATACAGAGGGTGCAAGCGTTAATCGGAATTACTGGGCGTAAAGCGCGCGTAGGTGGTTTGTTAAGTTGGATGTGAAATCCCCGGGCTCAACCTGGGAACTGCATTCAAAACTGACTGACTAGAGTATGGTAGAGGGTGGTGGAATTTCCTGTGTAGCGGTGAAATGCGTAGATATAGGAAGGAACACCAGTGGCGAAGGGCGACCACCTGGGACTGATACTGACACTGAGGTGCGAAAGCGTGGGGGAGCAAACAGGGATTAGATACCCTGGGTAGTCCACGCCGTAAACGATGTCAACTAGCCGTTGGGGAGCCTTGAGCTCTTAGTGGGCGCAGCTAAACGCATTAAA
>Aa_7581 HD4P06E04EQDW9 orig_bc=ACACAC new_bc=ACACAC bc_diffs=0
TGGGGAATATTGGACAATGGGCGAAAGCCTGATCCAGCCATGCCGCGTGTGTGAAGAAGGTCTTCGGATTGTAAAGCACTTTAAGTTGGGAGGAAGGGCCGTTACCTAATACGTGATGGTTTTGACGTTACCGACAGAATAAGCACCGGCTAACTCTGTGCCAGCAGCCGCGGTAATACAGAGGGTGCAAGCGTTAATCGGAATTACTGGGCGTAAAGCGCGCGTAGGTGGTTTGTTAAGTTGGATGTGAAATCCCCGGGCTCAACCTGGGAACTGCATTCAAAACTGACTGACTAGAGTATGGTAGAGGGTGGTGGAATTTCCTGTGTAGCGGTGAAATGCGTAGATATAGGAAGGAACACCAGTGGCGAAGGGCGACCACCTGGGACTGATACTGACACTGAGGTGCGAAAGCGTGGGGGAGCAAACAGGGATTAGATACCCTGGGTAGTCCACGCCGTAAACGATGTCAACTAGCCGTTGGGGAGCCTTGAGCTCTTAGTGGGCGCAGCTAAACGCATTAAA
>Aa_8211 HD4P06E04EUW9R orig_bc=ACACAC new_bc=ACACAC bc_diffs=0
TGGGGAATATTGGACAATGGGCGAAAGCCTGATCCAGCCATGCCGCGTGTGTGAAGAAGGTCTTCGGATTGTAAAGCACTTTAAGTTGGGAGGAAGGGCCGTTACCTAATACGTGATGGTTTTGACGTTACCGACAGAATAAGCACCGGCTAACTCTGTGCCAGCAGCCGCGGTAATACAGAGGGTGCAAGCGTTAATCGGAATTACTGGGCGTAAAGCGCGCGTAGGTGGTTTGTTAAGTTGGATGTGAAATCCCCGGGCTCAACCTGGGAACTGCATTCAAAACTGACTGACTAGAGTATGGTAGAGGGTGGTGGAATTTCCTGTGTAGCGGTGAAATGCGTAGATATAGGAAGGAACACCAGTGGCGAAGGGCGACCACCTGGGACTGATACTGACACTGAGGTGCGAAAGCGTGGGGGAGCAAACAGGGATTAGATACCCTGGGTAGTCCACGCCGTAAACGATGTCAACTAGCCGTTGGGGAGCCTTGAGCTCTTAGTGGGCGCAGCTAAACGCATTAAA
>Aa_3873 HD4P06E03DMREB orig_bc=ACACAC new_bc=ACACAC bc_diffs=0
TGGGGAATATTGGACAATGGGCGAAAGCCTGATCCAGCCATGCCGCGTGTGTGAAGAAGGTCTTCGGATTGTAAAGCACTTTAAGTTGGGAGGAAGGGCCGTTACCTAATACGTGATGGTTTTGACGTTACCGACAGAATAAGCACCGGCTAACTCTGTGCCAGCAGCCGCGGTAATACAGAGGGTGCAAGCGTTAATCGGAATTACTGGGCGTAAAGCGCGCGTAGGTGGTTTGTTAAGTTGGATGTGAAATCCCCGGGCTCAACCTGGGAACTGCATTCAAAACTGACTGACTAGAGTATGGTAGAGGGTGGTGGAATTTCCTGTGTAGCGGTGAAATGCGTAGATATAGGAAGGAACACCAGTGGCGAAGGGCGACCACCTGGGACTGATACTGACACTGAGGTGCGAAAGCGTGGGGGAGCAAACAGGGATTAGATACCCTGGGTAGTCCACGCCGTAAACGATGTCAACTAGCCGTTGGGGAGCCTTGAGCTCTTAGTGGGCGCAGCTAAACGCATTAAA
>Aa_1907 HD4P06E03DAJAF orig_bc=ACACAC new_bc=ACACAC bc_diffs=0
TGGGGAATATTGGACAATGGGCGAAAGCCTGATCCAGCCATGCCGCGTGTGTGAAGAAGGTCTTCGGATTGTAAAGCACTTTAAGTTGGGAGGAAGGGCCGTTACCTAATACGTGATGGTTTTGACGTTACCGACAGAATAAGCACCGGCTAACTCTGTGCCAGCAGCCGCGGTAATACAGAGGGTGCAAGCGTTAATCGGAATTACTGGGCGTAAAGCGCGCGTAGGTGGTTTGTTAAGTTGGATGTGAAATCCCCGGGCTCAACCTGGGAACTGCATTCAAAACTGACTGACTAGAGTATGGTAGAGGGTGGTGGAATTTCCTGTGTAGCGGTGAAATGCGTAGATATAGGAAGGAACACCAGTGGCGAAGGGCGACCACCTGGGACTGATACTGACACTGAGGTGCGAAAGCGTGGGGGAGCAAACAGGGATTAGATACCCTGGGTAGTCCACGCCGTAAACGATGTCAACTAGCCGTTGGGGAGCCTTGAGCTCTTAGTGGGCGCAGCTAAACGCATTAAA
>Aa_3408 HD4P06E03DJXNK orig_bc=ACACAC new_bc=ACACAC bc_diffs=0
TGGGGAATATTGGACAATGGGCGAAAGCCTGATCCAGCCATGCCGCGTGTGTGAAGAAGGTCTTCGGATTGTAAAGCACTTTAAGTTGGGAGGAAGGGCCGTTACCTAATACGTGATGGTTTTGACGTTACCGACAGAATAAGCACCGGCTAACTCTGTGCCAGCAGCCGCGGTAATACAGAGGGTGCAAGCGTTAATCGGAATTACTGGGCGTAAAGCGCGCGTAGGTGGTTTGTTAAGTTGGATGTGAAATCCCCGGGCTCAACCTGGGAACTGCATTCAAAACTGACTGACTAGAGTATGGTAGAGGGTGGTGGAATTTCCTGTGTAGCGGTGAAATGCGTAGATATAGGAAGGAACACCAGTGGCGAAGGGCGACCACCTGGGACTGATACTGACACTGAGGTGCGAAAGCGTGGGGGAGCAAACAGGGATTAGATACCCTGGGTAGTCCACGCCGTAAACGATGTCAACTAGCCGTTGGGGAGCCTTGAGCTCTTAGTGGGCGCAGCTAAACGCATTAAA
>Aa_3071 HD4P06E03DHZCV orig_bc=ACACAC new_bc=ACACAC bc_diffs=0
TGGGGAATATTGGACAATGGGCGAAAGCCTGATCCAGCCATGCCGCGTGTGTGAAGAAGGTCTTCGGATTGTAAAGCACTTTAAGTTGGGAGGAAGGGCCGTTACCTAATACGTGATGGTTTTGACGTTACCGACAGAATAAGCACCGGCTAACTCTGTGCCAGCAGCCGCGGTAATACAGAGGGTGCAAGCGTTAATCGGAATTACTGGGCGTAAAGCGCGCGTAGGTGGTTTGTTAAGTTGGATGTGAAATCCCCGGGCTCAACCTGGGAACTGCATTCAAAACTGACTGACTAGAGTATGGTAGAGGGTGGTGGAATTTCCTGTGTAGCGGTGAAATGCGTAGATATAGGAAGGAACACCAGTGGCGAAGGGCGACCACCTGGGACTGATACTGACACTGAGGTGCGAAAGCGTGGGGGAGCAAACAGGGATTAGATACCCTGGGTAGTCCACGCCGTAAACGATGTCAACTAGCCGTTGGGGAGCCTTGAGCTCTTAGTGGGCGCAGCTAAACGCATTAAA
>Aa_3031 HD4P06E03DHRYH orig_bc=ACACAC new_bc=ACACAC bc_diffs=0
TGGGGAATATTGGACAATGGGCGAAAGCCTGATCCAGCCATGCCGCGTGTGTGAAGAAGGTCTTCGGATTGTAAAGCACTTTAAGTTGGGAGGAAGGGCCGTTACCTAATACGTGATGGTTTTGACGTTACCGACAGAATAAGCACCGGCTAACTCTGTGCCAGCAGCCGCGGTAATACAGAGGGTGCAAGCGTTAATCGGAATTACTGGGCGTAAAGCGCGCGTAGGTGGTTTGTTAAGTTGGATGTGAAATCCCCGGGCTCAACCTGGGAACTGCATTCAAAACTGACTGACTAGAGTATGGTAGAGGGTGGTGGAATTTCCTGTGTAGCGGTGAAATGCGTAGATATAGGAAGGAACACCAGTGGCGAAGGGCGACCACCTGGGACTGATACTGACACTGAGGTGCGAAAGCGTGGGGGAGCAAACAGGGATTAGATACCCTGGGTAGTCCACGCCGTAAACGATGTCAACTAGCCGTTGGGGAGCCTTGAGCTCTTAGTGGGCGCAGCTAAACGCATTAAA
>Aa_879 HD4P06E03C6O04 orig_bc=ACACAC new_bc=ACACAC bc_diffs=0
TGGGGAATATTGGACAATGGGCGAAAGCCTGATCCAGCCATGCCGCGTGTGTGAAGAAGGTCTTCGGATTGTAAAGCACTTTAAGTTGGGAGGAAGGGCCGTTACCTAATACGTGATGGTTTTGACGTTACCGACAGAATAAGCACCGGCTAACTCTGTGCCAGCAGCCGCGGTAATACAGAGGGTGCAAGCGTTAATCGGAATTACTGGGCGTAAAGCGCGCGTAGGTGGTTTGTTAAGTTGGATGTGAAATCCCCGGGCTCAACCTGGGAACTGCATTCAAAACTGACTGACTAGAGTATGGTAGAGGGTGGTGGAATTTCCTGTGTAGCGGTGAAATGCGTAGATATAGGAAGGAACACCAGTGGCGAAGGGCGACCACCTGGGACTGATACTGACACTGAGGTGCGAAAGCGTGGGGGAGCAAACAGGGATTAGATACCCTGGGTAGTCCACGCCGTAAACGATGTCAACTAGCCGTTGGGGAGCCTTGAGCTCTTAGTGGGCGCAGCTAAACGCATTAAA
>Aa_4179 HD4P06E03DOVLD orig_bc=ACACAC new_bc=ACACAC bc_diffs=0
TGGGGAATATTGGACAATGGGCGAAAGCCTGATCCAGCCATGCCGCGTGTGTGAAGAAGGTCTTCGGATTGTAAAGCACTTTAAGTTGGGAGGAAGGGCCGTTACCTAATACGTGATGGTTTTGACGTTACCGACAGAATAAGCACCGGCTAACTCTGTGCCAGCAGCCGCGGTAATACAGAGGGTGCAAGCGTTAATCGGAATTACTGGGCGTAAAGCGCGCGTAGGTGGTTTGTTAAGTTGGATGTGAAATCCCCGGGCTCAACCTGGGAACTGCATTCAAAACTGACTGACTAGAGTATGGTAGAGGGTGGTGGAATTTCCTGTGTAGCGGTGAAATGCGTAGATATAGGAAGGAACACCAGTGGCGAAGGGCGACCACCTGGGACTGATACTGACACTGAGGTGCGAAAGCGTGGGGGAGCAAACAGGGATTAGATACCCTGGGTAGTCCACGCCGTAAACGATGTCAACTAGCCGTTGGGGAGCCTTGAGCTCTTAGTGGGCGCAGCTAAACGCATTAAA
>Aa_8348 HD4P06E04EW0UU orig_bc=ACACAC new_bc=ACACAC bc_diffs=0
TGGGGAATATTGGACAATGGGCGAAAGCCTGATCCAGCCATGCCGCGTGTGTGAAGAAGGTCTTCGGATTGTAAAGCACTTTAAGTTGGGAGGAAGGGCCGTTACCTAATACGTGATGGTTTTGACGTTACCGACAGAATAAGCACCGGCTAACTCTGTGCCAGCAGCCGCGGTAATACAGAGGGTGCAAGCGTTAATCGGAATTACTGGGCGTAAAGCGCGCGTAGGTGGTTTGTTAAGTTGGATGTGAAATCCCCGGGCTCAACCTGGGAACTGCATTCAAAACTGACTGACTAGAGTATGGTAGAGGGTGGTGGAATTTCCTGTGTAGCGGTGAAATGCGTAGATATAGGAAGGAACACCAGTGGCGAAGGGCGACCACCTGGGACTGATACTGACACTGAGGTGCGAAAGCGTGGGGGAGCAAACAGGGATTAGATACCCTGGGTAGTCCACGCCGTAAACGATGTCAACTAGCCGTTGGGGAGCCTTGAGCTCTTAGTGGGCGCAGCTAAACGCATTAAA
>Aa_6656 HD4P06E04EJV3B orig_bc=ACACAC new_bc=ACACAC bc_diffs=0
TGGGGAATATTGGACAATGGGCGAAAGCCTGATCCAGCCATGCCGCGTGTGTGAAGAAGGTCTTCGGATTGTAAAGCACTTTAAGTTGGGAGGAAGGGCCGTTACCTAATACGTGATGGTTTTGACGTTACCGACAGAATAAGCACCGGCTAACTCTGTGCCAGCAGCCGCGGTAATACAGAGGGTGCAAGCGTTAATCGGAATTACTGGGCGTAAAGCGCGCGTAGGTGGTTTGTTAAGTTGGATGTGAAATCCCCGGGCTCAACCTGGGAACTGCATTCAAAACTGACTGACTAGAGTATGGTAGAGGGTGGTGGAATTTCCTGTGTAGCGGTGAAATGCGTAGATATAGGAAGGAACACCAGTGGCGAAGGGCGACCACCTGGGACTGATACTGACACTGAGGTGCGAAAGCGTGGGGGAGCAAACAGGGATTAGATACCCTGGGTAGTCCACGCCGTAAACGATGTCAACTAGCCGTTGGGGAGCCTTGAGCTCTTAGTGGGCGCAGCTAAACGCATTAAA
>Aa_6289 HD4P06E04EHAD2 orig_bc=ACACAC new_bc=ACACAC bc_diffs=0
TGGGGAATATTGGACAATGGGCGAAAGCCTGATCCAGCCATGCCGCGTGTGTGAAGAAGGTCTTCGGATTGTAAAGCACTTTAAGTTGGGAGGAAGGGCCGTTACCTAATACGTGATGGTTTTGACGTTACCGACAGAATAAGCACCGGCTAACTCTGTGCCAGCAGCCGCGGTAATACAGAGGGTGCAAGCGTTAATCGGAATTACTGGGCGTAAAGCGCGCGTAGGTGGTTTGTTAAGTTGGATGTGAAATCCCCGGGCTCAACCTGGGAACTGCATTCAAAACTGACTGACTAGAGTATGGTAGAGGGTGGTGGAATTTCCTGTGTAGCGGTGAAATGCGTAGATATAGGAAGGAACACCAGTGGCGAAGGGCGACCACCTGGGACTGATACTGACACTGAGGTGCGAAAGCGTGGGGGAGCAAACAGGGATTAGATACCCTGGGTAGTCCACGCCGTAAACGATGTCAACTAGCCGTTGGGGAGCCTTGAGCTCTTAGTGGGCGCAGCTAAACGCATTAAA
>Aa_7979 HD4P06E04ET267 orig_bc=ACACAC new_bc=ACACAC bc_diffs=0
TGGGGAATATTGGACAATGGGCGAAAGCCTGATCCAGCCATGCCGCGTGTGTGAAGAAGGTCTTCGGATTGTAAAGCACTTTAAGTTGGGAGGAAGGGCCGTTACCTAATACGTGATGGTTTTGACGTTACCGACAGAATAAGCACCGGCTAACTCTGTGCCAGCAGCCGCGGTAATACAGAGGGTGCAAGCGTTAATCGGAATTACTGGGCGTAAAGCGCGCGTAGGTGGTTTGTTAAGTTGGATGTGAAATCCCCGGGCTCAACCTGGGAACTGCATTCAAAACTGACTGACTAGAGTATGGTAGAGGGTGGTGGAATTTCCTGTGTAGCGGTGAAATGCGTAGATATAGGAAGGAACACCAGTGGCGAAGGGCGACCACCTGGGACTGATACTGACACTGAGGTGCGAAAGCGTGGGGGAGCAAACAGGGATTAGATACCCTGGGTAGTCCACGCCGTAAACGATGTCAACTAGCCGTTGGGGAGCCTTGAGCTCTTAGTGGGCGCAGCTAAACGCATTAAA
>Aa_7845 HD4P06E04ES0F0 orig_bc=ACACAC new_bc=ACACAC bc_diffs=0
TGGGGAATATTGGACAATGGGCGAAAGCCTGATCCAGCCATGCCGCGTGTGTGAAGAAGGTCTTCGGATTGTAAAGCACTTTAAGTTGGGAGGAAGGGCCGTTACCTAATACGTGATGGTTTTGACGTTACCGACAGAATAAGCACCGGCTAACTCTGTGCCAGCAGCCGCGGTAATACAGAGGGTGCAAGCGTTAATCGGAATTACTGGGCGTAAAGCGCGCGTAGGTGGTTTGTTAAGTTGGATGTGAAATCCCCGGGCTCAACCTGGGAACTGCATTCAAAACTGACTGACTAGAGTATGGTAGAGGGTGGTGGAATTTCCTGTGTAGCGGTGAAATGCGTAGATATAGGAAGGAACACCAGTGGCGAAGGGCGACCACCTGGGACTGATACTGACACTGAGGTGCGAAAGCGTGGGGGAGCAAACAGGGATTAGATACCCTGGGTAGTCCACGCCGTAAACGATGTCAACTAGCCGTTGGGGAGCCTTGAGCTCTTAGTGGGCGCAGCTAAACGCATTAAA
>Aa_5678 HD4P06E04EC7QQ orig_bc=ACACAC new_bc=ACACAC bc_diffs=0
TGGGGAATATTGGACAATGGGCGAAAGCCTGATCCAGCCATGCCGCGTGTGTGAAGAAGGTCTTCGGATTGTAAAGCACTTTAAGTTGGGAGGAAGGGCCGTTACCTAATACGTGATGGTTTTGACGTTACCGACAGAATAAGCACCGGCTAACTCTGTGCCAGCAGCCGCGGTAATACAGAGGGTGCAAGCGTTAATCGGAATTACTGGGCGTAAAGCGCGCGTAGGTGGTTTGTTAAGTTGGATGTGAAATCCCCGGGCTCAACCTGGGAACTGCATTCAAAACTGACTGACTAGAGTATGGTAGAGGGTGGTGGAATTTCCTGTGTAGCGGTGAAATGCGTAGATATAGGAAGGAACACCAGTGGCGAAGGGCGACCACCTGGGACTGATACTGACACTGAGGTGCGAAAGCGTGGGGGAGCAAACAGGGATTAGATACCCTGGGTAGTCCACGCCGTAAACGATGTCAACTAGCCGTTGGGGAGCCTTGAGCTCTTAGTGGGCGCAGCTAAACGCATTAAA
>Aa_7698 HD4P06E04ER4T7 orig_bc=ACACAC new_bc=ACACAC bc_diffs=0
TGGGGAATATTGGACAATGGGCGAAAGCCTGATCCAGCCATGCCGCGTGTGTGAAGAAGGTCTTCGGATTGTAAAGCACTTTAAGTTGGGAGGAAGGGCCGTTACCTAATACGTGATGGTTTTGACGTTACCGACAGAATAAGCACCGGCTAACTCTGTGCCAGCAGCCGCGGTAATACAGAGGGTGCAAGCGTTAATCGGAATTACTGGGCGTAAAGCGCGCGTAGGTGGTTTGTTAAGTTGGATGTGAAATCCCCGGGCTCAACCTGGGAACTGCATTCAAAACTGACTGACTAGAGTATGGTAGAGGGTGGTGGAATTTCCTGTGTAGCGGTGAAATGCGTAGATATAGGAAGGAACACCAGTGGCGAAGGGCGACCACCTGGGACTGATACTGACACTGAGGTGCGAAAGCGTGGGGGAGCAAACAGGGATTAGATACCCTGGGTAGTCCACGCCGTAAACGATGTCAACTAGCCGTTGGGGAGCCTTGAGCTCTTAGTGGGCGCAGCTAAACGCATTAAA
>Aa_8569 HD4P06E04EYRFA orig_bc=ACACAC new_bc=ACACAC bc_diffs=0
TGGGGAATATTGGACAATGGGCGAAAGCCTGATCCAGCCATGCCGCGTGTGTGAAGAAGGTCTTCGGATTGTAAAGCACTTTAAGTTGGGAGGAAGGGCCGTTACCTAATACGTGATGGTTTTGACGTTACCGACAGAATAAGCACCGGCTAACTCTGTGCCAGCAGCCGCGGTAATACAGAGGGTGCAAGCGTTAATCGGAATTACTGGGCGTAAAGCGCGCGTAGGTGGTTTGTTAAGTTGGATGTGAAATCCCCGGGCTCAACCTGGGAACTGCATTCAAAACTGACTGACTAGAGTATGGTAGAGGGTGGTGGAATTTCCTGTGTAGCGGTGAAATGCGTAGATATAGGAAGGAACACCAGTGGCGAAGGGCGACCACCTGGGACTGATACTGACACTGAGGTGCGAAAGCGTGGGGGAGCAAACAGGGATTAGATACCCTGGGTAGTCCACGCCGTAAACGATGTCAACTAGCCGTTGGGGAGCCTTGAGCTCTTAGTGGGCGCAGCTAAACGCATTAAA
>Aa_7201 HD4P06E04ENPO9 orig_bc=ACACAC new_bc=ACACAC bc_diffs=0
TGGGGAATATTGGACAATGGGCGAAAGCCTGATCCAGCCATGCCGCGTGTGTGAAGAAGGTCTTCGGATTGTAAAGCACTTTAAGTTGGGAGGAAGGGCCGTTACCTAATACGTGATGGTTTTGACGTTACCGACAGAATAAGCACCGGCTAACTCTGTGCCAGCAGCCGCGGTAATACAGAGGGTGCAAGCGTTAATCGGAATTACTGGGCGTAAAGCGCGCGTAGGTGGTTTGTTAAGTTGGATGTGAAATCCCCGGGCTCAACCTGGGAACTGCATTCAAAACTGACTGACTAGAGTATGGTAGAGGGTGGTGGAATTTCCTGTGTAGCGGTGAAATGCGTAGATATAGGAAGGAACACCAGTGGCGAAGGGCGACCACCTGGGACTGATACTGACACTGAGGTGCGAAAGCGTGGGGGAGCAAACAGGGATTAGATACCCTGGGTAGTCCACGCCGTAAACGATGTCAACTAGCCGTTGGGGAGCCTTGAGCTCTTAGTGGGCGCAGCTAAACGCATTAAA
>Aa_6847 HD4P06E04EL9HC orig_bc=ACACAC new_bc=ACACAC bc_diffs=0
TGGGGAATATTGGACAATGGGCGAAAGCCTGATCCAGCCATGCCGCGTGTGTGAAGAAGGTCTTCGGATTGTAAAGCACTTTAAGTTGGGAGGAAGGGCCGTTACCTAATACGTGATGGTTTTGACGTTACCGACAGAATAAGCACCGGCTAACTCTGTGCCAGCAGCCGCGGTAATACAGAGGGTGCAAGCGTTAATCGGAATTACTGGGCGTAAAGCGCGCGTAGGTGGTTTGTTAAGTTGGATGTGAAATCCCCGGGCTCAACCTGGGAACTGCATTCAAAACTGACTGACTAGAGTATGGTAGAGGGTGGTGGAATTTCCTGTGTAGCGGTGAAATGCGTAGATATAGGAAGGAACACCAGTGGCGAAGGGCGACCACCTGGGACTGATACTGACACTGAGGTGCGAAAGCGTGGGGGAGCAAACAGGGATTAGATACCCTGGGTAGTCCACGCCGTAAACGATGTCAACTAGCCGTTGGGGAGCCTTGAGCTCTTAGTGGGCGCAGCTAAACGCATTAAA
>Aa_7561 HD4P06E04EQ9JP orig_bc=ACACAC new_bc=ACACAC bc_diffs=0
TGGGGAATATTGGACAATGGGCGAAAGCCTGATCCAGCCATGCCGCGTGTGTGAAGAAGGTCTTCGGATTGTAAAGCACTTTAAGTTGGGAGGAAGGGCCGTTACCTAATACGTGATGGTTTTGACGTTACCGACAGAATAAGCACCGGCTAACTCTGTGCCAGCAGCCGCGGTAATACAGAGGGTGCAAGCGTTAATCGGAATTACTGGGCGTAAAGCGCGCGTAGGTGGTTTGTTAAGTTGGATGTGAAATCCCCGGGCTCAACCTGGGAACTGCATTCAAAACTGACTGACTAGAGTATGGTAGAGGGTGGTGGAATTTCCTGTGTAGCGGTGAAATGCGTAGATATAGGAAGGAACACCAGTGGCGAAGGGCGACCACCTGGGACTGATACTGACACTGAGGTGCGAAAGCGTGGGGGAGCAAACAGGGATTAGATACCCTGGGTAGTCCACGCCGTAAACGATGTCAACTAGCCGTTGGGGAGCCTTGAGCTCTTAGTGGGCGCAGCTAAACGCATTAAA
>Aa_98 HD4P06E03C0SZX orig_bc=ACACAC new_bc=ACACAC bc_diffs=0
TGGGGAATATTGGACAATGGGCGAAAGCCTGATCCAGCCATGCCGCGTGTGTGAAGAAGGTCTTCGGATTGTAAAGCACTTTAAGTTGGGAGGAAGGGCCGTTACCTAATACGTGATGGTTTTGACGTTACCGACAGAATAAGCACCGGCTAACTCTGTGCCAGCAGCCGCGGTAATACAGAGGGTGCAAGCGTTAATCGGAATTACTGGGCGTAAAGCGCGCGTAGGTGGTTTGTTAAGTTGGATGTGAAATCCCCGGGCTCAACCTGGGAACTGCATTCAAAACTGACTGACTAGAGTATGGTAGAGGGTGGTGGAATTTCCTGTGTAGCGGTGAAATGCGTAGATATAGGAAGGAACACCAGTGGCGAAGGGCGACCACCTGGGACTGATACTGACACTGAGGTGCGAAAGCGTGGGGGAGCAAACAGGGATTAGATACCCTGGGTAGTCCACGCCGTAAACGATGTCAACTAGCCGTTGGGGAGCCTTGAGCTCTTAGTGGGCGCAGCTAAACGCATTAAA
>Aa_772 HD4P06E03C5VT8 orig_bc=ACACAC new_bc=ACACAC bc_diffs=0
TGGGGAATATTGGACAATGGGCGAAAGCCTGATCCAGCCATGCCGCGTGTGTGAAGAAGGTCTTCGGATTGTAAAGCACTTTAAGTTGGGAGGAAGGGCCGTTACCTAATACGTGATGGTTTTGACGTTACCGACAGAATAAGCACCGGCTAACTCTGTGCCAGCAGCCGCGGTAATACAGAGGGTGCAAGCGTTAATCGGAATTACTGGGCGTAAAGCGCGCGTAGGTGGTTTGTTAAGTTGGATGTGAAATCCCCGGGCTCAACCTGGGAACTGCATTCAAAACTGACTGACTAGAGTATGGTAGAGGGTGGTGGAATTTCCTGTGTAGCGGTGAAATGCGTAGATATAGGAAGGAACACCAGTGGCGAAGGGCGACCACCTGGGACTGATACTGACACTGAGGTGCGAAAGCGTGGGGGAGCAAACAGGGATTAGATACCCTGGGTAGTCCACGCCGTAAACGATGTCAACTAGCCGTTGGGGAGCCTTGAGCTCTTAGTGGGCGCAGCTAAACGCATTAAA
>Aa_2386 HD4P06E03DDOD4 orig_bc=ACACAC new_bc=ACACAC bc_diffs=0
TGGGGAATATTGGACAATGGGCGAAAGCCTGATCCAGCCATGCCGCGTGTGTGAAGAAGGTCTTCGGATTGTAAAGCACTTTAAGTTGGGAGGAAGGGCCGTTACCTAATACGTGATGGTTTTGACGTTACCGACAGAATAAGCACCGGCTAACTCTGTGCCAGCAGCCGCGGTAATACAGAGGGTGCAAGCGTTAATCGGAATTACTGGGCGTAAAGCGCGCGTAGGTGGTTTGTTAAGTTGGATGTGAAATCCCCGGGCTCAACCTGGGAACTGCATTCAAAACTGACTGACTAGAGTATGGTAGAGGGTGGTGGAATTTCCTGTGTAGCGGTGAAATGCGTAGATATAGGAAGGAACACCAGTGGCGAAGGGCGACCACCTGGGACTGATACTGACACTGAGGTGCGAAAGCGTGGGGGAGCAAACAGGGATTAGATACCCTGGGTAGTCCACGCCGTAAACGATGTCAACTAGCCGTTGGGGAGCCTTGAGCTCTTAGTGGGCGCAGCTAAACGCATTAAA
>Aa_858 HD4P06E03C6IQT orig_bc=ACACAC new_bc=ACACAC bc_diffs=0
TGGGGAATATTGGACAATGGGCGAAAGCCTGATCCAGCCATGCCGCGTGTGTGAAGAAGGTCTTCGGATTGTAAAGCACTTTAAGTTGGGAGGAAGGGCCGTTACCTAATACGTGATGGTTTTGACGTTACCGACAGAATAAGCACCGGCTAACTCTGTGCCAGCAGCCGCGGTAATACAGAGGGTGCAAGCGTTAATCGGAATTACTGGGCGTAAAGCGCGCGTAGGTGGTTTGTTAAGTTGGATGTGAAATCCCCGGGCTCAACCTGGGAACTGCATTCAAAACTGACTGACTAGAGTATGGTAGAGGGTGGTGGAATTTCCTGTGTAGCGGTGAAATGCGTAGATATAGGAAGGAACACCAGTGGCGAAGGGCGACCACCTGGGACTGATACTGACACTGAGGTGCGAAAGCGTGGGGGAGCAAACAGGGATTAGATACCCTGGGTAGTCCACGCCGTAAACGATGTCAACTAGCCGTTGGGGAGCCTTGAGCTCTTAGTGGGCGCAGCTAAACGCATTAAA
>Aa_3319 HD4P06E03DJF8L orig_bc=ACACAC new_bc=ACACAC bc_diffs=0
TGGGGAATATTGGACAATGGGCGAAAGCCTGATCCAGCCATGCCGCGTGTGTGAAGAAGGTCTTCGGATTGTAAAGCACTTTAAGTTGGGAGGAAGGGCCGTTACCTAATACGTGATGGTTTTGACGTTACCGACAGAATAAGCACCGGCTAACTCTGTGCCAGCAGCCGCGGTAATACAGAGGGTGCAAGCGTTAATCGGAATTACTGGGCGTAAAGCGCGCGTAGGTGGTTTGTTAAGTTGGATGTGAAATCCCCGGGCTCAACCTGGGAACTGCATTCAAAACTGACTGACTAGAGTATGGTAGAGGGTGGTGGAATTTCCTGTGTAGCGGTGAAATGCGTAGATATAGGAAGGAACACCAGTGGCGAAGGGCGACCACCTGGGACTGATACTGACACTGAGGTGCGAAAGCGTGGGGGAGCAAACAGGGATTAGATACCCTGGGTAGTCCACGCCGTAAACGATGTCAACTAGCCGTTGGGGAGCCTTGAGCTCTTAGTGGGCGCAGCTAAACGCATTAAA
>Aa_738 HD4P06E03C5OYB orig_bc=ACACAC new_bc=ACACAC bc_diffs=0
TGGGGAATATTGGACAATGGGCGAAAGCCTGATCCAGCCATGCCGCGTGTGTGAAGAAGGTCTTCGGATTGTAAAGCACTTTAAGTTGGGAGGAAGGGCCGTTACCTAATACGTGATGGTTTTGACGTTACCGACAGAATAAGCACCGGCTAACTCTGTGCCAGCAGCCGCGGTAATACAGAGGGTGCAAGCGTTAATCGGAATTACTGGGCGTAAAGCGCGCGTAGGTGGTTTGTTAAGTTGGATGTGAAATCCCCGGGCTCAACCTGGGAACTGCATTCAAAACTGACTGACTAGAGTATGGTAGAGGGTGGTGGAATTTCCTGTGTAGCGGTGAAATGCGTAGATATAGGAAGGAACACCAGTGGCGAAGGGCGACCACCTGGGACTGATACTGACACTGAGGTGCGAAAGCGTGGGGGAGCAAACAGGGATTAGATACCCTGGGTAGTCCACGCCGTAAACGATGTCAACTAGCCGTTGGGGAGCCTTGAGCTCTTAGTGGGCGCAGCTAAACGCATTAAA
>Aa_370 HD4P06E03C35Z1 orig_bc=ACACAC new_bc=ACACAC bc_diffs=0
TGGGGAATATTGGACAATGGGCGAAAGCCTGATCCAGCCATGCCGCGTGTGTGAAGAAGGTCTTCGGATTGTAAAGCACTTTAAGTTGGGAGGAAGGGCCGTTACCTAATACGTGATGGTTTTGACGTTACCGACAGAATAAGCACCGGCTAACTCTGTGCCAGCAGCCGCGGTAATACAGAGGGTGCAAGCGTTAATCGGAATTACTGGGCGTAAAGCGCGCGTAGGTGGTTTGTTAAGTTGGATGTGAAATCCCCGGGCTCAACCTGGGAACTGCATTCAAAACTGACTGACTAGAGTATGGTAGAGGGTGGTGGAATTTCCTGTGTAGCGGTGAAATGCGTAGATATAGGAAGGAACACCAGTGGCGAAGGGCGACCACCTGGGACTGATACTGACACTGAGGTGCGAAAGCGTGGGGGAGCAAACAGGGATTAGATACCCTGGGTAGTCCACGCCGTAAACGATGTCAACTAGCCGTTGGGGAGCCTTGAGCTCTTAGTGGGCGCAGCTAAACGCATTAAA
>Aa_2474 HD4P06E03DE72K orig_bc=ACACAC new_bc=ACACAC bc_diffs=0
TGGGGAATATTGGACAATGGGCGAAAGCCTGATCCAGCCATGCCGCGTGTGTGAAGAAGGTCTTCGGATTGTAAAGCACTTTAAGTTGGGAGGAAGGGCCGTTACCTAATACGTGATGGTTTTGACGTTACCGACAGAATAAGCACCGGCTAACTCTGTGCCAGCAGCCGCGGTAATACAGAGGGTGCAAGCGTTAATCGGAATTACTGGGCGTAAAGCGCGCGTAGGTGGTTTGTTAAGTTGGATGTGAAATCCCCGGGCTCAACCTGGGAACTGCATTCAAAACTGACTGACTAGAGTATGGTAGAGGGTGGTGGAATTTCCTGTGTAGCGGTGAAATGCGTAGATATAGGAAGGAACACCAGTGGCGAAGGGCGACCACCTGGGACTGATACTGACACTGAGGTGCGAAAGCGTGGGGGAGCAAACAGGGATTAGATACCCTGGGTAGTCCACGCCGTAAACGATGTCAACTAGCCGTTGGGGAGCCTTGAGCTCTTAGTGGGCGCAGCTAAACGCATTAAA
>Aa_753 HD4P06E03C5S3L orig_bc=ACACAC new_bc=ACACAC bc_diffs=0
TGGGGAATATTGGACAATGGGCGAAAGCCTGATCCAGCCATGCCGCGTGTGTGAAGAAGGTCTTCGGATTGTAAAGCACTTTAAGTTGGGAGGAAGGGCCGTTACCTAATACGTGATGGTTTTGACGTTACCGACAGAATAAGCACCGGCTAACTCTGTGCCAGCAGCCGCGGTAATACAGAGGGTGCAAGCGTTAATCGGAATTACTGGGCGTAAAGCGCGCGTAGGTGGTTTGTTAAGTTGGATGTGAAATCCCCGGGCTCAACCTGGGAACTGCATTCAAAACTGACTGACTAGAGTATGGTAGAGGGTGGTGGAATTTCCTGTGTAGCGGTGAAATGCGTAGATATAGGAAGGAACACCAGTGGCGAAGGGCGACCACCTGGGACTGATACTGACACTGAGGTGCGAAAGCGTGGGGGAGCAAACAGGGATTAGATACCCTGGGTAGTCCACGCCGTAAACGATGTCAACTAGCCGTTGGGGAGCCTTGAGCTCTTAGTGGGCGCAGCTAAACGCATTAAA
>Aa_3934 HD4P06E03DN6IC orig_bc=ACACAC new_bc=ACACAC bc_diffs=0
TGGGGAATATTGGACAATGGGCGAAAGCCTGATCCAGCCATGCCGCGTGTGTGAAGAAGGTCTTCGGATTGTAAAGCACTTTAAGTTGGGAGGAAGGGCCGTTACCTAATACGTGATGGTTTTGACGTTACCGACAGAATAAGCACCGGCTAACTCTGTGCCAGCAGCCGCGGTAATACAGAGGGTGCAAGCGTTAATCGGAATTACTGGGCGTAAAGCGCGCGTAGGTGGTTTGTTAAGTTGGATGTGAAATCCCCGGGCTCAACCTGGGAACTGCATTCAAAACTGACTGACTAGAGTATGGTAGAGGGTGGTGGAATTTCCTGTGTAGCGGTGAAATGCGTAGATATAGGAAGGAACACCAGTGGCGAAGGGCGACCACCTGGGACTGATACTGACACTGAGGTGCGAAAGCGTGGGGGAGCAAACAGGGATTAGATACCCTGGGTAGTCCACGCCGTAAACGATGTCAACTAGCCGTTGGGGAGCCTTGAGCTCTTAGTGGGCGCAGCTAAACGCATTAAA
>Aa_890 HD4P06E03C6Q7M orig_bc=ACACAC new_bc=ACACAC bc_diffs=0
TGGGGAATATTGGACAATGGGCGAAAGCCTGATCCAGCCATGCCGCGTGTGTGAAGAAGGTCTTCGGATTGTAAAGCACTTTAAGTTGGGAGGAAGGGCCGTTACCTAATACGTGATGGTTTTGACGTTACCGACAGAATAAGCACCGGCTAACTCTGTGCCAGCAGCCGCGGTAATACAGAGGGTGCAAGCGTTAATCGGAATTACTGGGCGTAAAGCGCGCGTAGGTGGTTTGTTAAGTTGGATGTGAAATCCCCGGGCTCAACCTGGGAACTGCATTCAAAACTGACTGACTAGAGTATGGTAGAGGGTGGTGGAATTTCCTGTGTAGCGGTGAAATGCGTAGATATAGGAAGGAACACCAGTGGCGAAGGGCGACCACCTGGGACTGATACTGACACTGAGGTGCGAAAGCGTGGGGGAGCAAACAGGGATTAGATACCCTGGGTAGTCCACGCCGTAAACGATGTCAACTAGCCGTTGGGGAGCCTTGAGCTCTTAGTGGGCGCAGCTAAACGCATTAAA
>Aa_927 HD4P06E03C6YF9 orig_bc=ACACAC new_bc=ACACAC bc_diffs=0
TGGGGAATATTGGACAATGGGCGAAAGCCTGATCCAGCCATGCCGCGTGTGTGAAGAAGGTCTTCGGATTGTAAAGCACTTTAAGTTGGGAGGAAGGGCCGTTACCTAATACGTGATGGTTTTGACGTTACCGACAGAATAAGCACCGGCTAACTCTGTGCCAGCAGCCGCGGTAATACAGAGGGTGCAAGCGTTAATCGGAATTACTGGGCGTAAAGCGCGCGTAGGTGGTTTGTTAAGTTGGATGTGAAATCCCCGGGCTCAACCTGGGAACTGCATTCAAAACTGACTGACTAGAGTATGGTAGAGGGTGGTGGAATTTCCTGTGTAGCGGTGAAATGCGTAGATATAGGAAGGAACACCAGTGGCGAAGGGCGACCACCTGGGACTGATACTGACACTGAGGTGCGAAAGCGTGGGGGAGCAAACAGGGATTAGATACCCTGGGTAGTCCACGCCGTAAACGATGTCAACTAGCCGTTGGGGAGCCTTGAGCTCTTAGTGGGCGCAGCTAAACGCATTAAA
>Aa_2283 HD4P06E03DD1O3 orig_bc=ACACAC new_bc=ACACAC bc_diffs=0
TGGGGAATATTGGACAATGGGCGAAAGCCTGATCCAGCCATGCCGCGTGTGTGAAGAAGGTCTTCGGATTGTAAAGCACTTTAAGTTGGGAGGAAGGGCCGTTACCTAATACGTGATGGTTTTGACGTTACCGACAGAATAAGCACCGGCTAACTCTGTGCCAGCAGCCGCGGTAATACAGAGGGTGCAAGCGTTAATCGGAATTACTGGGCGTAAAGCGCGCGTAGGTGGTTTGTTAAGTTGGATGTGAAATCCCCGGGCTCAACCTGGGAACTGCATTCAAAACTGACTGACTAGAGTATGGTAGAGGGTGGTGGAATTTCCTGTGTAGCGGTGAAATGCGTAGATATAGGAAGGAACACCAGTGGCGAAGGGCGACCACCTGGGACTGATACTGACACTGAGGTGCGAAAGCGTGGGGGAGCAAACAGGGATTAGATACCCTGGGTAGTCCACGCCGTAAACGATGTCAACTAGCCGTTGGGGAGCCTTGAGCTCTTAGTGGGCGCAGCTAAACGCATTAAA
>Aa_1574 HD4P06E03CY1FA orig_bc=ACACAC new_bc=ACACAC bc_diffs=0
TGGGGAATATTGGACAATGGGCGAAAGCCTGATCCAGCCATGCCGCGTGTGTGAAGAAGGTCTTCGGATTGTAAAGCACTTTAAGTTGGGAGGAAGGGCCGTTACCTAATACGTGATGGTTTTGACGTTACCGACAGAATAAGCACCGGCTAACTCTGTGCCAGCAGCCGCGGTAATACAGAGGGTGCAAGCGTTAATCGGAATTACTGGGCGTAAAGCGCGCGTAGGTGGTTTGTTAAGTTGGATGTGAAATCCCCGGGCTCAACCTGGGAACTGCATTCAAAACTGACTGACTAGAGTATGGTAGAGGGTGGTGGAATTTCCTGTGTAGCGGTGAAATGCGTAGATATAGGAAGGAACACCAGTGGCGAAGGGCGACCACCTGGGACTGATACTGACACTGAGGTGCGAAAGCGTGGGGGAGCAAACAGGGATTAGATACCCTGGGTAGTCCACGCCGTAAACGATGTCAACTAGCCGTTGGGGAGCCTTGAGCTCTTAGTGGGCGCAGCTAAACGCATTAAA
>Aa_1930 HD4P06E03DAOFT orig_bc=ACACAC new_bc=ACACAC bc_diffs=0
TGGGGAATATTGGACAATGGGCGAAAGCCTGATCCAGCCATGCCGCGTGTGTGAAGAAGGTCTTCGGATTGTAAAGCACTTTAAGTTGGGAGGAAGGGCCGTTACCTAATACGTGATGGTTTTGACGTTACCGACAGAATAAGCACCGGCTAACTCTGTGCCAGCAGCCGCGGTAATACAGAGGGTGCAAGCGTTAATCGGAATTACTGGGCGTAAAGCGCGCGTAGGTGGTTTGTTAAGTTGGATGTGAAATCCCCGGGCTCAACCTGGGAACTGCATTCAAAACTGACTGACTAGAGTATGGTAGAGGGTGGTGGAATTTCCTGTGTAGCGGTGAAATGCGTAGATATAGGAAGGAACACCAGTGGCGAAGGGCGACCACCTGGGACTGATACTGACACTGAGGTGCGAAAGCGTGGGGGAGCAAACAGGGATTAGATACCCTGGGTAGTCCACGCCGTAAACGATGTCAACTAGCCGTTGGGGAGCCTTGAGCTCTTAGTGGGCGCAGCTAAACGCATTAAA
>Aa_2228 HD4P06E03DCKR2 orig_bc=ACACAC new_bc=ACACAC bc_diffs=0
TGGGGAATATTGGACAATGGGCGAAAGCCTGATCCAGCCATGCCGCGTGTGTGAAGAAGGTCTTCGGATTGTAAAGCACTTTAAGTTGGGAGGAAGGGCCGTTACCTAATACGTGATGGTTTTGACGTTACCGACAGAATAAGCACCGGCTAACTCTGTGCCAGCAGCCGCGGTAATACAGAGGGTGCAAGCGTTAATCGGAATTACTGGGCGTAAAGCGCGCGTAGGTGGTTTGTTAAGTTGGATGTGAAATCCCCGGGCTCAACCTGGGAACTGCATTCAAAACTGACTGACTAGAGTATGGTAGAGGGTGGTGGAATTTCCTGTGTAGCGGTGAAATGCGTAGATATAGGAAGGAACACCAGTGGCGAAGGGCGACCACCTGGGACTGATACTGACACTGAGGTGCGAAAGCGTGGGGGAGCAAACAGGGATTAGATACCCTGGGTAGTCCACGCCGTAAACGATGTCAACTAGCCGTTGGGGAGCCTTGAGCTCTTAGTGGGCGCAGCTAAACGCATTAAA
>Aa_274 HD4P06E03C2FBI orig_bc=ACACAC new_bc=ACACAC bc_diffs=0
TGGGGAATATTGGACAATGGGCGAAAGCCTGATCCAGCCATGCCGCGTGTGTGAAGAAGGTCTTCGGATTGTAAAGCACTTTAAGTTGGGAGGAAGGGCCGTTACCTAATACGTGATGGTTTTGACGTTACCGACAGAATAAGCACCGGCTAACTCTGTGCCAGCAGCCGCGGTAATACAGAGGGTGCAAGCGTTAATCGGAATTACTGGGCGTAAAGCGCGCGTAGGTGGTTTGTTAAGTTGGATGTGAAATCCCCGGGCTCAACCTGGGAACTGCATTCAAAACTGACTGACTAGAGTATGGTAGAGGGTGGTGGAATTTCCTGTGTAGCGGTGAAATGCGTAGATATAGGAAGGAACACCAGTGGCGAAGGGCGACCACCTGGGACTGATACTGACACTGAGGTGCGAAAGCGTGGGGGAGCAAACAGGGATTAGATACCCTGGGTAGTCCACGCCGTAAACGATGTCAACTAGCCGTTGGGGAGCCTTGAGCTCTTAGTGGGCGCAGCTAAACGCATTAAA
>Aa_3900 HD4P06E03DMX7D orig_bc=ACACAC new_bc=ACACAC bc_diffs=0
TGGGGAATATTGGACAATGGGCGAAAGCCTGATCCAGCCATGCCGCGTGTGTGAAGAAGGTCTTCGGATTGTAAAGCACTTTAAGTTGGGAGGAAGGGCCGTTACCTAATACGTGATGGTTTTGACGTTACCGACAGAATAAGCACCGGCTAACTCTGTGCCAGCAGCCGCGGTAATACAGAGGGTGCAAGCGTTAATCGGAATTACTGGGCGTAAAGCGCGCGTAGGTGGTTTGTTAAGTTGGATGTGAAATCCCCGGGCTCAACCTGGGAACTGCATTCAAAACTGACTGACTAGAGTATGGTAGAGGGTGGTGGAATTTCCTGTGTAGCGGTGAAATGCGTAGATATAGGAAGGAACACCAGTGGCGAAGGGCGACCACCTGGGACTGATACTGACACTGAGGTGCGAAAGCGTGGGGGAGCAAACAGGGATTAGATACCCTGGGTAGTCCACGCCGTAAACGATGTCAACTAGCCGTTGGGGAGCCTTGAGCTCTTAGTGGGCGCAGCTAAACGCATTAAA
>Aa_2587 HD4P06E03DEX87 orig_bc=ACACAC new_bc=ACACAC bc_diffs=0
TGGGGAATATTGGACAATGGGCGAAAGCCTGATCCAGCCATGCCGCGTGTGTGAAGAAGGTCTTCGGATTGTAAAGCACTTTAAGTTGGGAGGAAGGGCCGTTACCTAATACGTGATGGTTTTGACGTTACCGACAGAATAAGCACCGGCTAACTCTGTGCCAGCAGCCGCGGTAATACAGAGGGTGCAAGCGTTAATCGGAATTACTGGGCGTAAAGCGCGCGTAGGTGGTTTGTTAAGTTGGATGTGAAATCCCCGGGCTCAACCTGGGAACTGCATTCAAAACTGACTGACTAGAGTATGGTAGAGGGTGGTGGAATTTCCTGTGTAGCGGTGAAATGCGTAGATATAGGAAGGAACACCAGTGGCGAAGGGCGACCACCTGGGACTGATACTGACACTGAGGTGCGAAAGCGTGGGGGAGCAAACAGGGATTAGATACCCTGGGTAGTCCACGCCGTAAACGATGTCAACTAGCCGTTGGGGAGCCTTGAGCTCTTAGTGGGCGCAGCTAAACGCATTAAA
>Aa_3078 HD4P06E03DI1VK orig_bc=ACACAC new_bc=ACACAC bc_diffs=0
TGGGGAATATTGGACAATGGGCGAAAGCCTGATCCAGCCATGCCGCGTGTGTGAAGAAGGTCTTCGGATTGTAAAGCACTTTAAGTTGGGAGGAAGGGCCGTTACCTAATACGTGATGGTTTTGACGTTACCGACAGAATAAGCACCGGCTAACTCTGTGCCAGCAGCCGCGGTAATACAGAGGGTGCAAGCGTTAATCGGAATTACTGGGCGTAAAGCGCGCGTAGGTGGTTTGTTAAGTTGGATGTGAAATCCCCGGGCTCAACCTGGGAACTGCATTCAAAACTGACTGACTAGAGTATGGTAGAGGGTGGTGGAATTTCCTGTGTAGCGGTGAAATGCGTAGATATAGGAAGGAACACCAGTGGCGAAGGGCGACCACCTGGGACTGATACTGACACTGAGGTGCGAAAGCGTGGGGGAGCAAACAGGGATTAGATACCCTGGGTAGTCCACGCCGTAAACGATGTCAACTAGCCGTTGGGGAGCCTTGAGCTCTTAGTGGGCGCAGCTAAACGCATTAAA
>Aa_2598 HD4P06E03DEZVT orig_bc=ACACAC new_bc=ACACAC bc_diffs=0
TGGGGAATATTGGACAATGGGCGAAAGCCTGATCCAGCCATGCCGCGTGTGTGAAGAAGGTCTTCGGATTGTAAAGCACTTTAAGTTGGGAGGAAGGGCCGTTACCTAATACGTGATGGTTTTGACGTTACCGACAGAATAAGCACCGGCTAACTCTGTGCCAGCAGCCGCGGTAATACAGAGGGTGCAAGCGTTAATCGGAATTACTGGGCGTAAAGCGCGCGTAGGTGGTTTGTTAAGTTGGATGTGAAATCCCCGGGCTCAACCTGGGAACTGCATTCAAAACTGACTGACTAGAGTATGGTAGAGGGTGGTGGAATTTCCTGTGTAGCGGTGAAATGCGTAGATATAGGAAGGAACACCAGTGGCGAAGGGCGACCACCTGGGACTGATACTGACACTGAGGTGCGAAAGCGTGGGGGAGCAAACAGGGATTAGATACCCTGGGTAGTCCACGCCGTAAACGATGTCAACTAGCCGTTGGGGAGCCTTGAGCTCTTAGTGGGCGCAGCTAAACGCATTAAA
>Aa_221 HD4P06E03C1XR6 orig_bc=ACACAC new_bc=ACACAC bc_diffs=0
TGGGGAATATTGGACAATGGGCGAAAGCCTGATCCAGCCATGCCGCGTGTGTGAAGAAGGTCTTCGGATTGTAAAGCACTTTAAGTTGGGAGGAAGGGCCGTTACCTAATACGTGATGGTTTTGACGTTACCGACAGAATAAGCACCGGCTAACTCTGTGCCAGCAGCCGCGGTAATACAGAGGGTGCAAGCGTTAATCGGAATTACTGGGCGTAAAGCGCGCGTAGGTGGTTTGTTAAGTTGGATGTGAAATCCCCGGGCTCAACCTGGGAACTGCATTCAAAACTGACTGACTAGAGTATGGTAGAGGGTGGTGGAATTTCCTGTGTAGCGGTGAAATGCGTAGATATAGGAAGGAACACCAGTGGCGAAGGGCGACCACCTGGGACTGATACTGACACTGAGGTGCGAAAGCGTGGGGGAGCAAACAGGGATTAGATACCCTGGGTAGTCCACGCCGTAAACGATGTCAACTAGCCGTTGGGGAGCCTTGAGCTCTTAGTGGGCGCAGCTAAACGCATTAAA
>Aa_1889 HD4P06E03DAF7A orig_bc=ACACAC new_bc=ACACAC bc_diffs=0
TGGGGAATATTGGACAATGGGCGAAAGCCTGATCCAGCCATGCCGCGTGTGTGAAGAAGGTCTTCGGATTGTAAAGCACTTTAAGTTGGGAGGAAGGGCCGTTACCTAATACGTGATGGTTTTGACGTTACCGACAGAATAAGCACCGGCTAACTCTGTGCCAGCAGCCGCGGTAATACAGAGGGTGCAAGCGTTAATCGGAATTACTGGGCGTAAAGCGCGCGTAGGTGGTTTGTTAAGTTGGATGTGAAATCCCCGGGCTCAACCTGGGAACTGCATTCAAAACTGACTGACTAGAGTATGGTAGAGGGTGGTGGAATTTCCTGTGTAGCGGTGAAATGCGTAGATATAGGAAGGAACACCAGTGGCGAAGGGCGACCACCTGGGACTGATACTGACACTGAGGTGCGAAAGCGTGGGGGAGCAAACAGGGATTAGATACCCTGGGTAGTCCACGCCGTAAACGATGTCAACTAGCCGTTGGGGAGCCTTGAGCTCTTAGTGGGCGCAGCTAAACGCATTAAA
>Aa_2521 HD4P06E03DEIWZ orig_bc=ACACAC new_bc=ACACAC bc_diffs=0
TGGGGAATATTGGACAATGGGCGAAAGCCTGATCCAGCCATGCCGCGTGTGTGAAGAAGGTCTTCGGATTGTAAAGCACTTTAAGTTGGGAGGAAGGGCCGTTACCTAATACGTGATGGTTTTGACGTTACCGACAGAATAAGCACCGGCTAACTCTGTGCCAGCAGCCGCGGTAATACAGAGGGTGCAAGCGTTAATCGGAATTACTGGGCGTAAAGCGCGCGTAGGTGGTTTGTTAAGTTGGATGTGAAATCCCCGGGCTCAACCTGGGAACTGCATTCAAAACTGACTGACTAGAGTATGGTAGAGGGTGGTGGAATTTCCTGTGTAGCGGTGAAATGCGTAGATATAGGAAGGAACACCAGTGGCGAAGGGCGACCACCTGGGACTGATACTGACACTGAGGTGCGAAAGCGTGGGGGAGCAAACAGGGATTAGATACCCTGGGTAGTCCACGCCGTAAACGATGTCAACTAGCCGTTGGGGAGCCTTGAGCTCTTAGTGGGCGCAGCTAAACGCATTAAA
>Aa_2820 HD4P06E03DGH62 orig_bc=ACACAC new_bc=ACACAC bc_diffs=0
TGGGGAATATTGGACAATGGGCGAAAGCCTGATCCAGCCATGCCGCGTGTGTGAAGAAGGTCTTCGGATTGTAAAGCACTTTAAGTTGGGAGGAAGGGCCGTTACCTAATACGTGATGGTTTTGACGTTACCGACAGAATAAGCACCGGCTAACTCTGTGCCAGCAGCCGCGGTAATACAGAGGGTGCAAGCGTTAATCGGAATTACTGGGCGTAAAGCGCGCGTAGGTGGTTTGTTAAGTTGGATGTGAAATCCCCGGGCTCAACCTGGGAACTGCATTCAAAACTGACTGACTAGAGTATGGTAGAGGGTGGTGGAATTTCCTGTGTAGCGGTGAAATGCGTAGATATAGGAAGGAACACCAGTGGCGAAGGGCGACCACCTGGGACTGATACTGACACTGAGGTGCGAAAGCGTGGGGGAGCAAACAGGGATTAGATACCCTGGGTAGTCCACGCCGTAAACGATGTCAACTAGCCGTTGGGGAGCCTTGAGCTCTTAGTGGGCGCAGCTAAACGCATTAAA
>Aa_126 HD4P06E03C15PL orig_bc=ACACAC new_bc=ACACAC bc_diffs=0
TGGGGAATATTGGACAATGGGCGAAAGCCTGATCCAGCCATGCCGCGTGTGTGAAGAAGGTCTTCGGATTGTAAAGCACTTTAAGTTGGGAGGAAGGGCCGTTACCTAATACGTGATGGTTTTGACGTTACCGACAGAATAAGCACCGGCTAACTCTGTGCCAGCAGCCGCGGTAATACAGAGGGTGCAAGCGTTAATCGGAATTACTGGGCGTAAAGCGCGCGTAGGTGGTTTGTTAAGTTGGATGTGAAATCCCCGGGCTCAACCTGGGAACTGCATTCAAAACTGACTGACTAGAGTATGGTAGAGGGTGGTGGAATTTCCTGTGTAGCGGTGAAATGCGTAGATATAGGAAGGAACACCAGTGGCGAAGGGCGACCACCTGGGACTGATACTGACACTGAGGTGCGAAAGCGTGGGGGAGCAAACAGGGATTAGATACCCTGGGTAGTCCACGCCGTAAACGATGTCAACTAGCCGTTGGGGAGCCTTGAGCTCTTAGTGGGCGCAGCTAAACGCATTAAA
>Aa_2496 HD4P06E03DEBIY orig_bc=ACACAC new_bc=ACACAC bc_diffs=0
TGGGGAATATTGGACAATGGGCGAAAGCCTGATCCAGCCATGCCGCGTGTGTGAAGAAGGTCTTCGGATTGTAAAGCACTTTAAGTTGGGAGGAAGGGCCGTTACCTAATACGTGATGGTTTTGACGTTACCGACAGAATAAGCACCGGCTAACTCTGTGCCAGCAGCCGCGGTAATACAGAGGGTGCAAGCGTTAATCGGAATTACTGGGCGTAAAGCGCGCGTAGGTGGTTTGTTAAGTTGGATGTGAAATCCCCGGGCTCAACCTGGGAACTGCATTCAAAACTGACTGACTAGAGTATGGTAGAGGGTGGTGGAATTTCCTGTGTAGCGGTGAAATGCGTAGATATAGGAAGGAACACCAGTGGCGAAGGGCGACCACCTGGGACTGATACTGACACTGAGGTGCGAAAGCGTGGGGGAGCAAACAGGGATTAGATACCCTGGGTAGTCCACGCCGTAAACGATGTCAACTAGCCGTTGGGGAGCCTTGAGCTCTTAGTGGGCGCAGCTAAACGCATTAAA
>Aa_3654 HD4P06E03DLDAR orig_bc=ACACAC new_bc=ACACAC bc_diffs=0
TGGGGAATATTGGACAATGGGCGAAAGCCTGATCCAGCCATGCCGCGTGTGTGAAGAAGGTCTTCGGATTGTAAAGCACTTTAAGTTGGGAGGAAGGGCCGTTACCTAATACGTGATGGTTTTGACGTTACCGACAGAATAAGCACCGGCTAACTCTGTGCCAGCAGCCGCGGTAATACAGAGGGTGCAAGCGTTAATCGGAATTACTGGGCGTAAAGCGCGCGTAGGTGGTTTGTTAAGTTGGATGTGAAATCCCCGGGCTCAACCTGGGAACTGCATTCAAAACTGACTGACTAGAGTATGGTAGAGGGTGGTGGAATTTCCTGTGTAGCGGTGAAATGCGTAGATATAGGAAGGAACACCAGTGGCGAAGGGCGACCACCTGGGACTGATACTGACACTGAGGTGCGAAAGCGTGGGGGAGCAAACAGGGATTAGATACCCTGGGTAGTCCACGCCGTAAACGATGTCAACTAGCCGTTGGGGAGCCTTGAGCTCTTAGTGGGCGCAGCTAAACGCATTAAA
>Aa_3050 HD4P06E03DHUOY orig_bc=ACACAC new_bc=ACACAC bc_diffs=0
TGGGGAATATTGGACAATGGGCGAAAGCCTGATCCAGCCATGCCGCGTGTGTGAAGAAGGTCTTCGGATTGTAAAGCACTTTAAGTTGGGAGGAAGGGCCGTTACCTAATACGTGATGGTTTTGACGTTACCGACAGAATAAGCACCGGCTAACTCTGTGCCAGCAGCCGCGGTAATACAGAGGGTGCAAGCGTTAATCGGAATTACTGGGCGTAAAGCGCGCGTAGGTGGTTTGTTAAGTTGGATGTGAAATCCCCGGGCTCAACCTGGGAACTGCATTCAAAACTGACTGACTAGAGTATGGTAGAGGGTGGTGGAATTTCCTGTGTAGCGGTGAAATGCGTAGATATAGGAAGGAACACCAGTGGCGAAGGGCGACCACCTGGGACTGATACTGACACTGAGGTGCGAAAGCGTGGGGGAGCAAACAGGGATTAGATACCCTGGGTAGTCCACGCCGTAAACGATGTCAACTAGCCGTTGGGGAGCCTTGAGCTCTTAGTGGGCGCAGCTAAACGCATTAAA
>Aa_1419 HD4P06E03CWP70 orig_bc=ACACAC new_bc=ACACAC bc_diffs=0
TGGGGAATATTGGACAATGGGCGAAAGCCTGATCCAGCCATGCCGCGTGTGTGAAGAAGGTCTTCGGATTGTAAAGCACTTTAAGTTGGGAGGAAGGGCCGTTACCTAATACGTGATGGTTTTGACGTTACCGACAGAATAAGCACCGGCTAACTCTGTGCCAGCAGCCGCGGTAATACAGAGGGTGCAAGCGTTAATCGGAATTACTGGGCGTAAAGCGCGCGTAGGTGGTTTGTTAAGTTGGATGTGAAATCCCCGGGCTCAACCTGGGAACTGCATTCAAAACTGACTGACTAGAGTATGGTAGAGGGTGGTGGAATTTCCTGTGTAGCGGTGAAATGCGTAGATATAGGAAGGAACACCAGTGGCGAAGGGCGACCACCTGGGACTGATACTGACACTGAGGTGCGAAAGCGTGGGGGAGCAAACAGGGATTAGATACCCTGGGTAGTCCACGCCGTAAACGATGTCAACTAGCCGTTGGGGAGCCTTGAGCTCTTAGTGGGCGCAGCTAAACGCATTAAA
>Aa_2220 HD4P06E03DCISL orig_bc=ACACAC new_bc=ACACAC bc_diffs=0
TGGGGAATATTGGACAATGGGCGAAAGCCTGATCCAGCCATGCCGCGTGTGTGAAGAAGGTCTTCGGATTGTAAAGCACTTTAAGTTGGGAGGAAGGGCCGTTACCTAATACGTGATGGTTTTGACGTTACCGACAGAATAAGCACCGGCTAACTCTGTGCCAGCAGCCGCGGTAATACAGAGGGTGCAAGCGTTAATCGGAATTACTGGGCGTAAAGCGCGCGTAGGTGGTTTGTTAAGTTGGATGTGAAATCCCCGGGCTCAACCTGGGAACTGCATTCAAAACTGACTGACTAGAGTATGGTAGAGGGTGGTGGAATTTCCTGTGTAGCGGTGAAATGCGTAGATATAGGAAGGAACACCAGTGGCGAAGGGCGACCACCTGGGACTGATACTGACACTGAGGTGCGAAAGCGTGGGGGAGCAAACAGGGATTAGATACCCTGGGTAGTCCACGCCGTAAACGATGTCAACTAGCCGTTGGGGAGCCTTGAGCTCTTAGTGGGCGCAGCTAAACGCATTAAA
>Aa_2522 HD4P06E03DEIXD orig_bc=ACACAC new_bc=ACACAC bc_diffs=0
TGGGGAATATTGGACAATGGGCGAAAGCCTGATCCAGCCATGCCGCGTGTGTGAAGAAGGTCTTCGGATTGTAAAGCACTTTAAGTTGGGAGGAAGGGCCGTTACCTAATACGTGATGGTTTTGACGTTACCGACAGAATAAGCACCGGCTAACTCTGTGCCAGCAGCCGCGGTAATACAGAGGGTGCAAGCGTTAATCGGAATTACTGGGCGTAAAGCGCGCGTAGGTGGTTTGTTAAGTTGGATGTGAAATCCCCGGGCTCAACCTGGGAACTGCATTCAAAACTGACTGACTAGAGTATGGTAGAGGGTGGTGGAATTTCCTGTGTAGCGGTGAAATGCGTAGATATAGGAAGGAACACCAGTGGCGAAGGGCGACCACCTGGGACTGATACTGACACTGAGGTGCGAAAGCGTGGGGGAGCAAACAGGGATTAGATACCCTGGGTAGTCCACGCCGTAAACGATGTCAACTAGCCGTTGGGGAGCCTTGAGCTCTTAGTGGGCGCAGCTAAACGCATTAAA
>Aa_4566 HD4P06E03DRZ7N orig_bc=ACACAC new_bc=ACACAC bc_diffs=0
TGGGGAATATTGGACAATGGGCGAAAGCCTGATCCAGCCATGCCGCGTGTGTGAAGAAGGTCTTCGGATTGTAAAGCACTTTAAGTTGGGAGGAAGGGCCGTTACCTAATACGTGATGGTTTTGACGTTACCGACAGAATAAGCACCGGCTAACTCTGTGCCAGCAGCCGCGGTAATACAGAGGGTGCAAGCGTTAATCGGAATTACTGGGCGTAAAGCGCGCGTAGGTGGTTTGTTAAGTTGGATGTGAAATCCCCGGGCTCAACCTGGGAACTGCATTCAAAACTGACTGACTAGAGTATGGTAGAGGGTGGTGGAATTTCCTGTGTAGCGGTGAAATGCGTAGATATAGGAAGGAACACCAGTGGCGAAGGGCGACCACCTGGGACTGATACTGACACTGAGGTGCGAAAGCGTGGGGGAGCAAACAGGGATTAGATACCCTGGGTAGTCCACGCCGTAAACGATGTCAACTAGCCGTTGGGGAGCCTTGAGCTCTTAGTGGGCGCAGCTAAACGCATTAAA
>Aa_2840 HD4P06E03DGLGN orig_bc=ACACAC new_bc=ACACAC bc_diffs=0
TGGGGAATATTGGACAATGGGCGAAAGCCTGATCCAGCCATGCCGCGTGTGTGAAGAAGGTCTTCGGATTGTAAAGCACTTTAAGTTGGGAGGAAGGGCCGTTACCTAATACGTGATGGTTTTGACGTTACCGACAGAATAAGCACCGGCTAACTCTGTGCCAGCAGCCGCGGTAATACAGAGGGTGCAAGCGTTAATCGGAATTACTGGGCGTAAAGCGCGCGTAGGTGGTTTGTTAAGTTGGATGTGAAATCCCCGGGCTCAACCTGGGAACTGCATTCAAAACTGACTGACTAGAGTATGGTAGAGGGTGGTGGAATTTCCTGTGTAGCGGTGAAATGCGTAGATATAGGAAGGAACACCAGTGGCGAAGGGCGACCACCTGGGACTGATACTGACACTGAGGTGCGAAAGCGTGGGGGAGCAAACAGGGATTAGATACCCTGGGTAGTCCACGCCGTAAACGATGTCAACTAGCCGTTGGGGAGCCTTGAGCTCTTAGTGGGCGCAGCTAAACGCATTAAA
>Aa_1087 HD4P06E03C8494 orig_bc=ACACAC new_bc=ACACAC bc_diffs=0
TGGGGAATATTGGACAATGGGCGAAAGCCTGATCCAGCCATGCCGCGTGTGTGAAGAAGGTCTTCGGATTGTAAAGCACTTTAAGTTGGGAGGAAGGGCCGTTACCTAATACGTGATGGTTTTGACGTTACCGACAGAATAAGCACCGGCTAACTCTGTGCCAGCAGCCGCGGTAATACAGAGGGTGCAAGCGTTAATCGGAATTACTGGGCGTAAAGCGCGCGTAGGTGGTTTGTTAAGTTGGATGTGAAATCCCCGGGCTCAACCTGGGAACTGCATTCAAAACTGACTGACTAGAGTATGGTAGAGGGTGGTGGAATTTCCTGTGTAGCGGTGAAATGCGTAGATATAGGAAGGAACACCAGTGGCGAAGGGCGACCACCTGGGACTGATACTGACACTGAGGTGCGAAAGCGTGGGGGAGCAAACAGGGATTAGATACCCTGGGTAGTCCACGCCGTAAACGATGTCAACTAGCCGTTGGGGAGCCTTGAGCTCTTAGTGGGCGCAGCTAAACGCATTAAA
>Aa_3717 HD4P06E03DLQC0 orig_bc=ACACAC new_bc=ACACAC bc_diffs=0
TGGGGAATATTGGACAATGGGCGAAAGCCTGATCCAGCCATGCCGCGTGTGTGAAGAAGGTCTTCGGATTGTAAAGCACTTTAAGTTGGGAGGAAGGGCCGTTACCTAATACGTGATGGTTTTGACGTTACCGACAGAATAAGCACCGGCTAACTCTGTGCCAGCAGCCGCGGTAATACAGAGGGTGCAAGCGTTAATCGGAATTACTGGGCGTAAAGCGCGCGTAGGTGGTTTGTTAAGTTGGATGTGAAATCCCCGGGCTCAACCTGGGAACTGCATTCAAAACTGACTGACTAGAGTATGGTAGAGGGTGGTGGAATTTCCTGTGTAGCGGTGAAATGCGTAGATATAGGAAGGAACACCAGTGGCGAAGGGCGACCACCTGGGACTGATACTGACACTGAGGTGCGAAAGCGTGGGGGAGCAAACAGGGATTAGATACCCTGGGTAGTCCACGCCGTAAACGATGTCAACTAGCCGTTGGGGAGCCTTGAGCTCTTAGTGGGCGCAGCTAAACGCATTAAA
>Aa_4444 HD4P06E03DQN8P orig_bc=ACACAC new_bc=ACACAC bc_diffs=0
TGGGGAATATTGGACAATGGGCGAAAGCCTGATCCAGCCATGCCGCGTGTGTGAAGAAGGTCTTCGGATTGTAAAGCACTTTAAGTTGGGAGGAAGGGCCGTTACCTAATACGTGATGGTTTTGACGTTACCGACAGAATAAGCACCGGCTAACTCTGTGCCAGCAGCCGCGGTAATACAGAGGGTGCAAGCGTTAATCGGAATTACTGGGCGTAAAGCGCGCGTAGGTGGTTTGTTAAGTTGGATGTGAAATCCCCGGGCTCAACCTGGGAACTGCATTCAAAACTGACTGACTAGAGTATGGTAGAGGGTGGTGGAATTTCCTGTGTAGCGGTGAAATGCGTAGATATAGGAAGGAACACCAGTGGCGAAGGGCGACCACCTGGGACTGATACTGACACTGAGGTGCGAAAGCGTGGGGGAGCAAACAGGGATTAGATACCCTGGGTAGTCCACGCCGTAAACGATGTCAACTAGCCGTTGGGGAGCCTTGAGCTCTTAGTGGGCGCAGCTAAACGCATTAAA
>Aa_2923 HD4P06E03DH582 orig_bc=ACACAC new_bc=ACACAC bc_diffs=0
TGGGGAATATTGGACAATGGGCGAAAGCCTGATCCAGCCATGCCGCGTGTGTGAAGAAGGTCTTCGGATTGTAAAGCACTTTAAGTTGGGAGGAAGGGCCGTTACCTAATACGTGATGGTTTTGACGTTACCGACAGAATAAGCACCGGCTAACTCTGTGCCAGCAGCCGCGGTAATACAGAGGGTGCAAGCGTTAATCGGAATTACTGGGCGTAAAGCGCGCGTAGGTGGTTTGTTAAGTTGGATGTGAAATCCCCGGGCTCAACCTGGGAACTGCATTCAAAACTGACTGACTAGAGTATGGTAGAGGGTGGTGGAATTTCCTGTGTAGCGGTGAAATGCGTAGATATAGGAAGGAACACCAGTGGCGAAGGGCGACCACCTGGGACTGATACTGACACTGAGGTGCGAAAGCGTGGGGGAGCAAACAGGGATTAGATACCCTGGGTAGTCCACGCCGTAAACGATGTCAACTAGCCGTTGGGGAGCCTTGAGCTCTTAGTGGGCGCAGCTAAACGCATTAAA
>Aa_2383 HD4P06E03DDO2P orig_bc=ACACAC new_bc=ACACAC bc_diffs=0
TGGGGAATATTGGACAATGGGCGAAAGCCTGATCCAGCCATGCCGCGTGTGTGAAGAAGGTCTTCGGATTGTAAAGCACTTTAAGTTGGGAGGAAGGGCCGTTACCTAATACGTGATGGTTTTGACGTTACCGACAGAATAAGCACCGGCTAACTCTGTGCCAGCAGCCGCGGTAATACAGAGGGTGCAAGCGTTAATCGGAATTACTGGGCGTAAAGCGCGCGTAGGTGGTTTGTTAAGTTGGATGTGAAATCCCCGGGCTCAACCTGGGAACTGCATTCAAAACTGACTGACTAGAGTATGGTAGAGGGTGGTGGAATTTCCTGTGTAGCGGTGAAATGCGTAGATATAGGAAGGAACACCAGTGGCGAAGGGCGACCACCTGGGACTGATACTGACACTGAGGTGCGAAAGCGTGGGGGAGCAAACAGGGATTAGATACCCTGGGTAGTCCACGCCGTAAACGATGTCAACTAGCCGTTGGGGAGCCTTGAGCTCTTAGTGGGCGCAGCTAAACGCATTAAA
>Aa_8515 HD4P06E04EXMNU orig_bc=ACACAC new_bc=ACACAC bc_diffs=0
TGGGGAATATTGGACAATGGGCGAAAGCCTGATCCAGCCATGCCGCGTGTGTGAAGAAGGTCTTCGGATTGTAAAGCACTTTAAGTTGGGAGGAAGGGCCGTTACCTAATACGTGATGGTTTTGACGTTACCGACAGAATAAGCACCGGCTAACTCTGTGCCAGCAGCCGCGGTAATACAGAGGGTGCAAGCGTTAATCGGAATTACTGGGCGTAAAGCGCGCGTAGGTGGTTTGTTAAGTTGGATGTGAAATCCCCGGGCTCAACCTGGGAACTGCATTCAAAACTGACTGACTAGAGTATGGTAGAGGGTGGTGGAATTTCCTGTGTAGCGGTGAAATGCGTAGATATAGGAAGGAACACCAGTGGCGAAGGGCGACCACCTGGGACTGATACTGACACTGAGGTGCGAAAGCGTGGGGGAGCAAACAGGGATTAGATACCCTGGGTAGTCCACGCCGTAAACGATGTCAACTAGCCGTTGGGGAGCCTTGAGCTCTTAGTGGGCGCAGCTAAACGCATTAAA
>Aa_5935 HD4P06E04EEEOP orig_bc=ACACAC new_bc=ACACAC bc_diffs=0
TGGGGAATATTGGACAATGGGCGAAAGCCTGATCCAGCCATGCCGCGTGTGTGAAGAAGGTCTTCGGATTGTAAAGCACTTTAAGTTGGGAGGAAGGGCCGTTACCTAATACGTGATGGTTTTGACGTTACCGACAGAATAAGCACCGGCTAACTCTGTGCCAGCAGCCGCGGTAATACAGAGGGTGCAAGCGTTAATCGGAATTACTGGGCGTAAAGCGCGCGTAGGTGGTTTGTTAAGTTGGATGTGAAATCCCCGGGCTCAACCTGGGAACTGCATTCAAAACTGACTGACTAGAGTATGGTAGAGGGTGGTGGAATTTCCTGTGTAGCGGTGAAATGCGTAGATATAGGAAGGAACACCAGTGGCGAAGGGCGACCACCTGGGACTGATACTGACACTGAGGTGCGAAAGCGTGGGGGAGCAAACAGGGATTAGATACCCTGGGTAGTCCACGCCGTAAACGATGTCAACTAGCCGTTGGGGAGCCTTGAGCTCTTAGTGGGCGCAGCTAAACGCATTAAA
>Aa_6183 HD4P06E04EGJEN orig_bc=ACACAC new_bc=ACACAC bc_diffs=0
TGGGGAATATTGGACAATGGGCGAAAGCCTGATCCAGCCATGCCGCGTGTGTGAAGAAGGTCTTCGGATTGTAAAGCACTTTAAGTTGGGAGGAAGGGCCGTTACCTAATACGTGATGGTTTTGACGTTACCGACAGAATAAGCACCGGCTAACTCTGTGCCAGCAGCCGCGGTAATACAGAGGGTGCAAGCGTTAATCGGAATTACTGGGCGTAAAGCGCGCGTAGGTGGTTTGTTAAGTTGGATGTGAAATCCCCGGGCTCAACCTGGGAACTGCATTCAAAACTGACTGACTAGAGTATGGTAGAGGGTGGTGGAATTTCCTGTGTAGCGGTGAAATGCGTAGATATAGGAAGGAACACCAGTGGCGAAGGGCGACCACCTGGGACTGATACTGACACTGAGGTGCGAAAGCGTGGGGGAGCAAACAGGGATTAGATACCCTGGGTAGTCCACGCCGTAAACGATGTCAACTAGCCGTTGGGGAGCCTTGAGCTCTTAGTGGGCGCAGCTAAACGCATTAAA
>Aa_4923 HD4P06E04D5K3H orig_bc=ACACAC new_bc=ACACAC bc_diffs=0
TGGGGAATATTGGACAATGGGCGAAAGCCTGATCCAGCCATGCCGCGTGTGTGAAGAAGGTCTTCGGATTGTAAAGCACTTTAAGTTGGGAGGAAGGGCCGTTACCTAATACGTGATGGTTTTGACGTTACCGACAGAATAAGCACCGGCTAACTCTGTGCCAGCAGCCGCGGTAATACAGAGGGTGCAAGCGTTAATCGGAATTACTGGGCGTAAAGCGCGCGTAGGTGGTTTGTTAAGTTGGATGTGAAATCCCCGGGCTCAACCTGGGAACTGCATTCAAAACTGACTGACTAGAGTATGGTAGAGGGTGGTGGAATTTCCTGTGTAGCGGTGAAATGCGTAGATATAGGAAGGAACACCAGTGGCGAAGGGCGACCACCTGGGACTGATACTGACACTGAGGTGCGAAAGCGTGGGGGAGCAAACAGGGATTAGATACCCTGGGTAGTCCACGCCGTAAACGATGTCAACTAGCCGTTGGGGAGCCTTGAGCTCTTAGTGGGCGCAGCTAAACGCATTAAA
>Aa_8534 HD4P06E04EXSQS orig_bc=ACACAC new_bc=ACACAC bc_diffs=0
TGGGGAATATTGGACAATGGGCGAAAGCCTGATCCAGCCATGCCGCGTGTGTGAAGAAGGTCTTCGGATTGTAAAGCACTTTAAGTTGGGAGGAAGGGCCGTTACCTAATACGTGATGGTTTTGACGTTACCGACAGAATAAGCACCGGCTAACTCTGTGCCAGCAGCCGCGGTAATACAGAGGGTGCAAGCGTTAATCGGAATTACTGGGCGTAAAGCGCGCGTAGGTGGTTTGTTAAGTTGGATGTGAAATCCCCGGGCTCAACCTGGGAACTGCATTCAAAACTGACTGACTAGAGTATGGTAGAGGGTGGTGGAATTTCCTGTGTAGCGGTGAAATGCGTAGATATAGGAAGGAACACCAGTGGCGAAGGGCGACCACCTGGGACTGATACTGACACTGAGGTGCGAAAGCGTGGGGGAGCAAACAGGGATTAGATACCCTGGGTAGTCCACGCCGTAAACGATGTCAACTAGCCGTTGGGGAGCCTTGAGCTCTTAGTGGGCGCAGCTAAACGCATTAAA
>Aa_5899 HD4P06E04EE2SL orig_bc=ACACAC new_bc=ACACAC bc_diffs=0
TGGGGAATATTGGACAATGGGCGAAAGCCTGATCCAGCCATGCCGCGTGTGTGAAGAAGGTCTTCGGATTGTAAAGCACTTTAAGTTGGGAGGAAGGGCCGTTACCTAATACGTGATGGTTTTGACGTTACCGACAGAATAAGCACCGGCTAACTCTGTGCCAGCAGCCGCGGTAATACAGAGGGTGCAAGCGTTAATCGGAATTACTGGGCGTAAAGCGCGCGTAGGTGGTTTGTTAAGTTGGATGTGAAATCCCCGGGCTCAACCTGGGAACTGCATTCAAAACTGACTGACTAGAGTATGGTAGAGGGTGGTGGAATTTCCTGTGTAGCGGTGAAATGCGTAGATATAGGAAGGAACACCAGTGGCGAAGGGCGACCACCTGGGACTGATACTGACACTGAGGTGCGAAAGCGTGGGGGAGCAAACAGGGATTAGATACCCTGGGTAGTCCACGCCGTAAACGATGTCAACTAGCCGTTGGGGAGCCTTGAGCTCTTAGTGGGCGCAGCTAAACGCATTAAA
>Aa_8161 HD4P06E04EUCRS orig_bc=ACACAC new_bc=ACACAC bc_diffs=0
TGGGGAATATTGGACAATGGGCGAAAGCCTGATCCAGCCATGCCGCGTGTGTGAAGAAGGTCTTCGGATTGTAAAGCACTTTAAGTTGGGAGGAAGGGCCGTTACCTAATACGTGATGGTTTTGACGTTACCGACAGAATAAGCACCGGCTAACTCTGTGCCAGCAGCCGCGGTAATACAGAGGGTGCAAGCGTTAATCGGAATTACTGGGCGTAAAGCGCGCGTAGGTGGTTTGTTAAGTTGGATGTGAAATCCCCGGGCTCAACCTGGGAACTGCATTCAAAACTGACTGACTAGAGTATGGTAGAGGGTGGTGGAATTTCCTGTGTAGCGGTGAAATGCGTAGATATAGGAAGGAACACCAGTGGCGAAGGGCGACCACCTGGGACTGATACTGACACTGAGGTGCGAAAGCGTGGGGGAGCAAACAGGGATTAGATACCCTGGGTAGTCCACGCCGTAAACGATGTCAACTAGCCGTTGGGGAGCCTTGAGCTCTTAGTGGGCGCAGCTAAACGCATTAAA
>Aa_5455 HD4P06E04EA9RX orig_bc=ACACAC new_bc=ACACAC bc_diffs=0
TGGGGAATATTGGACAATGGGCGAAAGCCTGATCCAGCCATGCCGCGTGTGTGAAGAAGGTCTTCGGATTGTAAAGCACTTTAAGTTGGGAGGAAGGGCCGTTACCTAATACGTGATGGTTTTGACGTTACCGACAGAATAAGCACCGGCTAACTCTGTGCCAGCAGCCGCGGTAATACAGAGGGTGCAAGCGTTAATCGGAATTACTGGGCGTAAAGCGCGCGTAGGTGGTTTGTTAAGTTGGATGTGAAATCCCCGGGCTCAACCTGGGAACTGCATTCAAAACTGACTGACTAGAGTATGGTAGAGGGTGGTGGAATTTCCTGTGTAGCGGTGAAATGCGTAGATATAGGAAGGAACACCAGTGGCGAAGGGCGACCACCTGGGACTGATACTGACACTGAGGTGCGAAAGCGTGGGGGAGCAAACAGGGATTAGATACCCTGGGTAGTCCACGCCGTAAACGATGTCAACTAGCCGTTGGGGAGCCTTGAGCTCTTAGTGGGCGCAGCTAAACGCATTAAA
>Aa_7731 HD4P06E04ERAYS orig_bc=ACACAC new_bc=ACACAC bc_diffs=0
TGGGGAATATTGGACAATGGGCGAAAGCCTGATCCAGCCATGCCGCGTGTGTGAAGAAGGTCTTCGGATTGTAAAGCACTTTAAGTTGGGAGGAAGGGCCGTTACCTAATACGTGATGGTTTTGACGTTACCGACAGAATAAGCACCGGCTAACTCTGTGCCAGCAGCCGCGGTAATACAGAGGGTGCAAGCGTTAATCGGAATTACTGGGCGTAAAGCGCGCGTAGGTGGTTTGTTAAGTTGGATGTGAAATCCCCGGGCTCAACCTGGGAACTGCATTCAAAACTGACTGACTAGAGTATGGTAGAGGGTGGTGGAATTTCCTGTGTAGCGGTGAAATGCGTAGATATAGGAAGGAACACCAGTGGCGAAGGGCGACCACCTGGGACTGATACTGACACTGAGGTGCGAAAGCGTGGGGGAGCAAACAGGGATTAGATACCCTGGGTAGTCCACGCCGTAAACGATGTCAACTAGCCGTTGGGGAGCCTTGAGCTCTTAGTGGGCGCAGCTAAACGCATTAAA
>Aa_7922 HD4P06E04ESMT7 orig_bc=ACACAC new_bc=ACACAC bc_diffs=0
TGGGGAATATTGGACAATGGGCGAAAGCCTGATCCAGCCATGCCGCGTGTGTGAAGAAGGTCTTCGGATTGTAAAGCACTTTAAGTTGGGAGGAAGGGCCGTTACCTAATACGTGATGGTTTTGACGTTACCGACAGAATAAGCACCGGCTAACTCTGTGCCAGCAGCCGCGGTAATACAGAGGGTGCAAGCGTTAATCGGAATTACTGGGCGTAAAGCGCGCGTAGGTGGTTTGTTAAGTTGGATGTGAAATCCCCGGGCTCAACCTGGGAACTGCATTCAAAACTGACTGACTAGAGTATGGTAGAGGGTGGTGGAATTTCCTGTGTAGCGGTGAAATGCGTAGATATAGGAAGGAACACCAGTGGCGAAGGGCGACCACCTGGGACTGATACTGACACTGAGGTGCGAAAGCGTGGGGGAGCAAACAGGGATTAGATACCCTGGGTAGTCCACGCCGTAAACGATGTCAACTAGCCGTTGGGGAGCCTTGAGCTCTTAGTGGGCGCAGCTAAACGCATTAAA
>Aa_7248 HD4P06E04ENZTU orig_bc=ACACAC new_bc=ACACAC bc_diffs=0
TGGGGAATATTGGACAATGGGCGAAAGCCTGATCCAGCCATGCCGCGTGTGTGAAGAAGGTCTTCGGATTGTAAAGCACTTTAAGTTGGGAGGAAGGGCCGTTACCTAATACGTGATGGTTTTGACGTTACCGACAGAATAAGCACCGGCTAACTCTGTGCCAGCAGCCGCGGTAATACAGAGGGTGCAAGCGTTAATCGGAATTACTGGGCGTAAAGCGCGCGTAGGTGGTTTGTTAAGTTGGATGTGAAATCCCCGGGCTCAACCTGGGAACTGCATTCAAAACTGACTGACTAGAGTATGGTAGAGGGTGGTGGAATTTCCTGTGTAGCGGTGAAATGCGTAGATATAGGAAGGAACACCAGTGGCGAAGGGCGACCACCTGGGACTGATACTGACACTGAGGTGCGAAAGCGTGGGGGAGCAAACAGGGATTAGATACCCTGGGTAGTCCACGCCGTAAACGATGTCAACTAGCCGTTGGGGAGCCTTGAGCTCTTAGTGGGCGCAGCTAAACGCATTAAA
>Aa_8141 HD4P06E04EU7VL orig_bc=ACACAC new_bc=ACACAC bc_diffs=0
TGGGGAATATTGGACAATGGGCGAAAGCCTGATCCAGCCATGCCGCGTGTGTGAAGAAGGTCTTCGGATTGTAAAGCACTTTAAGTTGGGAGGAAGGGCCGTTACCTAATACGTGATGGTTTTGACGTTACCGACAGAATAAGCACCGGCTAACTCTGTGCCAGCAGCCGCGGTAATACAGAGGGTGCAAGCGTTAATCGGAATTACTGGGCGTAAAGCGCGCGTAGGTGGTTTGTTAAGTTGGATGTGAAATCCCCGGGCTCAACCTGGGAACTGCATTCAAAACTGACTGACTAGAGTATGGTAGAGGGTGGTGGAATTTCCTGTGTAGCGGTGAAATGCGTAGATATAGGAAGGAACACCAGTGGCGAAGGGCGACCACCTGGGACTGATACTGACACTGAGGTGCGAAAGCGTGGGGGAGCAAACAGGGATTAGATACCCTGGGTAGTCCACGCCGTAAACGATGTCAACTAGCCGTTGGGGAGCCTTGAGCTCTTAGTGGGCGCAGCTAAACGCATTAAA
>Aa_5776 HD4P06E04ED2N4 orig_bc=ACACAC new_bc=ACACAC bc_diffs=0
TGGGGAATATTGGACAATGGGCGAAAGCCTGATCCAGCCATGCCGCGTGTGTGAAGAAGGTCTTCGGATTGTAAAGCACTTTAAGTTGGGAGGAAGGGCCGTTACCTAATACGTGATGGTTTTGACGTTACCGACAGAATAAGCACCGGCTAACTCTGTGCCAGCAGCCGCGGTAATACAGAGGGTGCAAGCGTTAATCGGAATTACTGGGCGTAAAGCGCGCGTAGGTGGTTTGTTAAGTTGGATGTGAAATCCCCGGGCTCAACCTGGGAACTGCATTCAAAACTGACTGACTAGAGTATGGTAGAGGGTGGTGGAATTTCCTGTGTAGCGGTGAAATGCGTAGATATAGGAAGGAACACCAGTGGCGAAGGGCGACCACCTGGGACTGATACTGACACTGAGGTGCGAAAGCGTGGGGGAGCAAACAGGGATTAGATACCCTGGGTAGTCCACGCCGTAAACGATGTCAACTAGCCGTTGGGGAGCCTTGAGCTCTTAGTGGGCGCAGCTAAACGCATTAAA
>Aa_6076 HD4P06E04EFHY5 orig_bc=ACACAC new_bc=ACACAC bc_diffs=0
TGGGGAATATTGGACAATGGGCGAAAGCCTGATCCAGCCATGCCGCGTGTGTGAAGAAGGTCTTCGGATTGTAAAGCACTTTAAGTTGGGAGGAAGGGCCGTTACCTAATACGTGATGGTTTTGACGTTACCGACAGAATAAGCACCGGCTAACTCTGTGCCAGCAGCCGCGGTAATACAGAGGGTGCAAGCGTTAATCGGAATTACTGGGCGTAAAGCGCGCGTAGGTGGTTTGTTAAGTTGGATGTGAAATCCCCGGGCTCAACCTGGGAACTGCATTCAAAACTGACTGACTAGAGTATGGTAGAGGGTGGTGGAATTTCCTGTGTAGCGGTGAAATGCGTAGATATAGGAAGGAACACCAGTGGCGAAGGGCGACCACCTGGGACTGATACTGACACTGAGGTGCGAAAGCGTGGGGGAGCAAACAGGGATTAGATACCCTGGGTAGTCCACGCCGTAAACGATGTCAACTAGCCGTTGGGGAGCCTTGAGCTCTTAGTGGGCGCAGCTAAACGCATTAAA
>Aa_7587 HD4P06E04EQFMC orig_bc=ACACAC new_bc=ACACAC bc_diffs=0
TGGGGAATATTGGACAATGGGCGAAAGCCTGATCCAGCCATGCCGCGTGTGTGAAGAAGGTCTTCGGATTGTAAAGCACTTTAAGTTGGGAGGAAGGGCCGTTACCTAATACGTGATGGTTTTGACGTTACCGACAGAATAAGCACCGGCTAACTCTGTGCCAGCAGCCGCGGTAATACAGAGGGTGCAAGCGTTAATCGGAATTACTGGGCGTAAAGCGCGCGTAGGTGGTTTGTTAAGTTGGATGTGAAATCCCCGGGCTCAACCTGGGAACTGCATTCAAAACTGACTGACTAGAGTATGGTAGAGGGTGGTGGAATTTCCTGTGTAGCGGTGAAATGCGTAGATATAGGAAGGAACACCAGTGGCGAAGGGCGACCACCTGGGACTGATACTGACACTGAGGTGCGAAAGCGTGGGGGAGCAAACAGGGATTAGATACCCTGGGTAGTCCACGCCGTAAACGATGTCAACTAGCCGTTGGGGAGCCTTGAGCTCTTAGTGGGCGCAGCTAAACGCATTAAA
>Aa_7132 HD4P06E04EN6X3 orig_bc=ACACAC new_bc=ACACAC bc_diffs=0
TGGGGAATATTGGACAATGGGCGAAAGCCTGATCCAGCCATGCCGCGTGTGTGAAGAAGGTCTTCGGATTGTAAAGCACTTTAAGTTGGGAGGAAGGGCCGTTACCTAATACGTGATGGTTTTGACGTTACCGACAGAATAAGCACCGGCTAACTCTGTGCCAGCAGCCGCGGTAATACAGAGGGTGCAAGCGTTAATCGGAATTACTGGGCGTAAAGCGCGCGTAGGTGGTTTGTTAAGTTGGATGTGAAATCCCCGGGCTCAACCTGGGAACTGCATTCAAAACTGACTGACTAGAGTATGGTAGAGGGTGGTGGAATTTCCTGTGTAGCGGTGAAATGCGTAGATATAGGAAGGAACACCAGTGGCGAAGGGCGACCACCTGGGACTGATACTGACACTGAGGTGCGAAAGCGTGGGGGAGCAAACAGGGATTAGATACCCTGGGTAGTCCACGCCGTAAACGATGTCAACTAGCCGTTGGGGAGCCTTGAGCTCTTAGTGGGCGCAGCTAAACGCATTAAA
>Aa_8102 HD4P06E04ETYIK orig_bc=ACACAC new_bc=ACACAC bc_diffs=0
TGGGGAATATTGGACAATGGGCGAAAGCCTGATCCAGCCATGCCGCGTGTGTGAAGAAGGTCTTCGGATTGTAAAGCACTTTAAGTTGGGAGGAAGGGCCGTTACCTAATACGTGATGGTTTTGACGTTACCGACAGAATAAGCACCGGCTAACTCTGTGCCAGCAGCCGCGGTAATACAGAGGGTGCAAGCGTTAATCGGAATTACTGGGCGTAAAGCGCGCGTAGGTGGTTTGTTAAGTTGGATGTGAAATCCCCGGGCTCAACCTGGGAACTGCATTCAAAACTGACTGACTAGAGTATGGTAGAGGGTGGTGGAATTTCCTGTGTAGCGGTGAAATGCGTAGATATAGGAAGGAACACCAGTGGCGAAGGGCGACCACCTGGGACTGATACTGACACTGAGGTGCGAAAGCGTGGGGGAGCAAACAGGGATTAGATACCCTGGGTAGTCCACGCCGTAAACGATGTCAACTAGCCGTTGGGGAGCCTTGAGCTCTTAGTGGGCGCAGCTAAACGCATTAAA
>Aa_8082 HD4P06E04ETU5R orig_bc=ACACAC new_bc=ACACAC bc_diffs=0
TGGGGAATATTGGACAATGGGCGAAAGCCTGATCCAGCCATGCCGCGTGTGTGAAGAAGGTCTTCGGATTGTAAAGCACTTTAAGTTGGGAGGAAGGGCCGTTACCTAATACGTGATGGTTTTGACGTTACCGACAGAATAAGCACCGGCTAACTCTGTGCCAGCAGCCGCGGTAATACAGAGGGTGCAAGCGTTAATCGGAATTACTGGGCGTAAAGCGCGCGTAGGTGGTTTGTTAAGTTGGATGTGAAATCCCCGGGCTCAACCTGGGAACTGCATTCAAAACTGACTGACTAGAGTATGGTAGAGGGTGGTGGAATTTCCTGTGTAGCGGTGAAATGCGTAGATATAGGAAGGAACACCAGTGGCGAAGGGCGACCACCTGGGACTGATACTGACACTGAGGTGCGAAAGCGTGGGGGAGCAAACAGGGATTAGATACCCTGGGTAGTCCACGCCGTAAACGATGTCAACTAGCCGTTGGGGAGCCTTGAGCTCTTAGTGGGCGCAGCTAAACGCATTAAA
>Aa_7274 HD4P06E04EO51J orig_bc=ACACAC new_bc=ACACAC bc_diffs=0
TGGGGAATATTGGACAATGGGCGAAAGCCTGATCCAGCCATGCCGCGTGTGTGAAGAAGGTCTTCGGATTGTAAAGCACTTTAAGTTGGGAGGAAGGGCCGTTACCTAATACGTGATGGTTTTGACGTTACCGACAGAATAAGCACCGGCTAACTCTGTGCCAGCAGCCGCGGTAATACAGAGGGTGCAAGCGTTAATCGGAATTACTGGGCGTAAAGCGCGCGTAGGTGGTTTGTTAAGTTGGATGTGAAATCCCCGGGCTCAACCTGGGAACTGCATTCAAAACTGACTGACTAGAGTATGGTAGAGGGTGGTGGAATTTCCTGTGTAGCGGTGAAATGCGTAGATATAGGAAGGAACACCAGTGGCGAAGGGCGACCACCTGGGACTGATACTGACACTGAGGTGCGAAAGCGTGGGGGAGCAAACAGGGATTAGATACCCTGGGTAGTCCACGCCGTAAACGATGTCAACTAGCCGTTGGGGAGCCTTGAGCTCTTAGTGGGCGCAGCTAAACGCATTAAA
>Aa_8170 HD4P06E04EUG62 orig_bc=ACACAC new_bc=ACACAC bc_diffs=0
TGGGGAATATTGGACAATGGGCGAAAGCCTGATCCAGCCATGCCGCGTGTGTGAAGAAGGTCTTCGGATTGTAAAGCACTTTAAGTTGGGAGGAAGGGCCGTTACCTAATACGTGATGGTTTTGACGTTACCGACAGAATAAGCACCGGCTAACTCTGTGCCAGCAGCCGCGGTAATACAGAGGGTGCAAGCGTTAATCGGAATTACTGGGCGTAAAGCGCGCGTAGGTGGTTTGTTAAGTTGGATGTGAAATCCCCGGGCTCAACCTGGGAACTGCATTCAAAACTGACTGACTAGAGTATGGTAGAGGGTGGTGGAATTTCCTGTGTAGCGGTGAAATGCGTAGATATAGGAAGGAACACCAGTGGCGAAGGGCGACCACCTGGGACTGATACTGACACTGAGGTGCGAAAGCGTGGGGGAGCAAACAGGGATTAGATACCCTGGGTAGTCCACGCCGTAAACGATGTCAACTAGCCGTTGGGGAGCCTTGAGCTCTTAGTGGGCGCAGCTAAACGCATTAAA
>Aa_4620 HD4P06E04D2OEQ orig_bc=ACACAC new_bc=ACACAC bc_diffs=0
TGGGGAATATTGGACAATGGGCGAAAGCCTGATCCAGCCATGCCGCGTGTGTGAAGAAGGTCTTCGGATTGTAAAGCACTTTAAGTTGGGAGGAAGGGCCGTTACCTAATACGTGATGGTTTTGACGTTACCGACAGAATAAGCACCGGCTAACTCTGTGCCAGCAGCCGCGGTAATACAGAGGGTGCAAGCGTTAATCGGAATTACTGGGCGTAAAGCGCGCGTAGGTGGTTTGTTAAGTTGGATGTGAAATCCCCGGGCTCAACCTGGGAACTGCATTCAAAACTGACTGACTAGAGTATGGTAGAGGGTGGTGGAATTTCCTGTGTAGCGGTGAAATGCGTAGATATAGGAAGGAACACCAGTGGCGAAGGGCGACCACCTGGGACTGATACTGACACTGAGGTGCGAAAGCGTGGGGGAGCAAACAGGGATTAGATACCCTGGGTAGTCCACGCCGTAAACGATGTCAACTAGCCGTTGGGGAGCCTTGAGCTCTTAGTGGGCGCAGCTAAACGCATTAAA
>Aa_1274 HD4P06E03C9DV8 orig_bc=ACACAC new_bc=ACACAC bc_diffs=0
TGGGGAATATTGGACAATGGGCGAAAGCCTGATCCAGCCATGCCGCGTGTGTGAAGAAGGTCTTCGGATTGTAAAGCACTTTAAGTTGGGAGGAAGGGCCGTTACCTAATACGTGATGGTTTTGACGTTACCGACAGAATAAGCACCGGCTAACTCTGTGCCAGCAGCCGCGGTAATACAGAGGGTGCAAGCGTTAATCGGAATTACTGGGCGTAAAGCGCGCGTAGGTGGTTTGTTAAGTTGGATGTGAAATCCCCGGGCTCAACCTGGGAACTGCATTCAAAACTGACTGACTAGAGTATGGTAGAGGGTGGTGGAATTTCCTGTGTAGCGGTGAAATGCGTAGATATAGGAAGGAACACCAGTGGCGAAGGGCGACCACCTGGGACTGATACTGACACTGAGGTGCGAAAGCGTGGGGGAGCAAACAGGGATTAGATACCCTGGGTAGTCCACGCCGTAAACGATGTCAACTAGCCGTTGGGGAGCCTTGAGCTCTTAGTGGGCGCAGCTAAACGCATTAAA
>Aa_2705 HD4P06E03DFOPI orig_bc=ACACAC new_bc=ACACAC bc_diffs=0
TGGGGAATATTGGACAATGGGCGAAAGCCTGATCCAGCCATGCCGCGTGTGTGAAGAAGGTCTTCGGATTGTAAAGCACTTTAAGTTGGGAGGAAGGGCCGTTACCTAATACGTGATGGTTTTGACGTTACCGACAGAATAAGCACCGGCTAACTCTGTGCCAGCAGCCGCGGTAATACAGAGGGTGCAAGCGTTAATCGGAATTACTGGGCGTAAAGCGCGCGTAGGTGGTTTGTTAAGTTGGATGTGAAATCCCCGGGCTCAACCTGGGAACTGCATTCAAAACTGACTGACTAGAGTATGGTAGAGGGTGGTGGAATTTCCTGTGTAGCGGTGAAATGCGTAGATATAGGAAGGAACACCAGTGGCGAAGGGCGACCACCTGGGACTGATACTGACACTGAGGTGCGAAAGCGTGGGGGAGCAAACAGGGATTAGATACCCTGGGTAGTCCACGCCGTAAACGATGTCAACTAGCCGTTGGGGAGCCTTGAGCTCTTAGTGGGCGCAGCTAAACGCATTAAA
>Aa_6276 HD4P06E04EH6OW orig_bc=ACACAC new_bc=ACACAC bc_diffs=0
TGGGGAATATTGGACAATGGGCGAAAGCCTGATCCAGCCATGCCGCGTGTGTGAAGAAGGTCTTCGGATTGTAAAGCACTTTAAGTTGGGAGGAAGGGCCGTTACCTAATACGTGATGGTTTTGACGTTACCGACAGAATAAGCACCGGCTAACTCTGTGCCAGCAGCCGCGGTAATACAGAGGGTGCAAGCGTTAATCGGAATTACTGGGCGTAAAGCGCGCGTAGGTGGTTTGTTAAGTTGGATGTGAAATCCCCGGGCTCAACCTGGGAACTGCATTCAAAACTGACTGACTAGAGTATGGTAGAGGGTGGTGGAATTTCCTGTGTAGCGGTGAAATGCGTAGATATAGGAAGGAACACCAGTGGCGAAGGGCGACCACCTGGGACTGATACTGACACTGAGGTGCGAAAGCGTGGGGGAGCAAACAGGGATTAGATACCCTGGGTAGTCCACGCCGTAAACGATGTCAACTAGCCGTTGGGGAGCCTTGAGCTCTTAGTGGGCGCAGCTAAACGCATTAAA
>Aa_5494 HD4P06E04EAMKR orig_bc=ACACAC new_bc=ACACAC bc_diffs=0
TGGGGAATATTGGACAATGGGCGAAAGCCTGATCCAGCCATGCCGCGTGTGTGAAGAAGGTCTTCGGATTGTAAAGCACTTTAAGTTGGGAGGAAGGGCCGTTACCTAATACGTGATGGTTTTGACGTTACCGACAGAATAAGCACCGGCTAACTCTGTGCCAGCAGCCGCGGTAATACAGAGGGTGCAAGCGTTAATCGGAATTACTGGGCGTAAAGCGCGCGTAGGTGGTTTGTTAAGTTGGATGTGAAATCCCCGGGCTCAACCTGGGAACTGCATTCAAAACTGACTGACTAGAGTATGGTAGAGGGTGGTGGAATTTCCTGTGTAGCGGTGAAATGCGTAGATATAGGAAGGAACACCAGTGGCGAAGGGCGACCACCTGGGACTGATACTGACACTGAGGTGCGAAAGCGTGGGGGAGCAAACAGGGATTAGATACCCTGGGTAGTCCACGCCGTAAACGATGTCAACTAGCCGTTGGGGAGCCTTGAGCTCTTAGTGGGCGCAGCTAAACGCATTAAA
>Aa_2180 HD4P06E03DCB9F orig_bc=ACACAC new_bc=ACACAC bc_diffs=0
TGGGGAATATTGGACAATGGGCGAAAGCCTGATCCAGCCATGCCGCGTGTGTGAAGAAGGTCTTCGGATTGTAAAGCACTTTAAGTTGGGAGGAAGGGCCGTTACCTAATACGTGATGGTTTTGACGTTACCGACAGAATAAGCACCGGCTAACTCTGTGCCAGCAGCCGCGGTAATACAGAGGGTGCAAGCGTTAATCGGAATTACTGGGCGTAAAGCGCGCGTAGGTGGTTTGTTAAGTTGGATGTGAAATCCCCGGGCTCAACCTGGGAACTGCATTCAAAACTGACTGACTAGAGTATGGTAGAGGGTGGTGGAATTTCCTGTGTAGCGGTGAAATGCGTAGATATAGGAAGGAACACCAGTGGCGAAGGGCGACCACCTGGGACTGATACTGACACTGAGGTGCGAAAGCGTGGGGGAGCAAACAGGGATTAGATACCCTGGGTAGTCCACGCCGTAAACGATGTCAACTAGCCGTTGGGGAGCCTTGAGCTCTTAGTGGGCGCAGCTAAACGCATTAAA
>Aa_1638 HD4P06E03CYIGK orig_bc=ACACAC new_bc=ACACAC bc_diffs=0
TGGGGAATATTGGACAATGGGCGAAAGCCTGATCCAGCCATGCCGCGTGTGTGAAGAAGGTCTTCGGATTGTAAAGCACTTTAAGTTGGGAGGAAGGGCCGTTACCTAATACGTGATGGTTTTGACGTTACCGACAGAATAAGCACCGGCTAACTCTGTGCCAGCAGCCGCGGTAATACAGAGGGTGCAAGCGTTAATCGGAATTACTGGGCGTAAAGCGCGCGTAGGTGGTTTGTTAAGTTGGATGTGAAATCCCCGGGCTCAACCTGGGAACTGCATTCAAAACTGACTGACTAGAGTATGGTAGAGGGTGGTGGAATTTCCTGTGTAGCGGTGAAATGCGTAGATATAGGAAGGAACACCAGTGGCGAAGGGCGACCACCTGGGACTGATACTGACACTGAGGTGCGAAAGCGTGGGGGAGCAAACAGGGATTAGATACCCTGGGTAGTCCACGCCGTAAACGATGTCAACTAGCCGTTGGGGAGCCTTGAGCTCTTAGTGGGCGCAGCTAAACGCATTAAA
[truncated: 64,580,168 more chars]
