# Supplementary material for: Distinct Phyllosphere Bacterial Communities on Arabidopsis Wax Mutant Leaves
Source: PLoS One. 2013 Nov 5;8(11):e78613. doi: 10.1371/journal.pone.0078613 (PMC3818481; doi:10.1371/journal.pone.0078613)
Supplement: Sequence File S2 — OTUs and respective sequence IDs. (TXT) [file pone.0078613.s010.tex]

0	Kk_3527	Kk_4052	Kk_1122	Kk_4926	Kk_5673	Mm_2938	Mm_5966	Mm_1732	Mm_1294	Ii_1038
1	Kk_3524	Kk_829	Kk_4814
2	Ff_5452	Ff_5199	Ff_4005	Ff_3431	Ff_837	Ff_4157	Ff_6161	Ff_449	Ff_4021	Ff_1184	Ff_1610	Ff_5842	Ff_4177	Ff_6050	Ff_190	Ff_4022	Ff_4507	Ff_2735	Ff_3798	Ff_1834	Ff_4413	Ff_6066	Ff_2541	Ff_2478	Ff_2963	Ff_4648	Ff_4380	Ff_4902	Ff_1146	Ff_2928	Ff_2857	Ff_5875	Ff_4226	Ff_3096	Ff_1204	Ff_2533	Ff_3307	Ff_5032	Ff_1865	Ff_235	Ff_4530	Ff_2609	Ff_452	Ff_5015	Ff_988	Ff_3112	Ff_169	Ff_1944	Ff_1568	Ff_5219	Ff_1919	Ff_2093	Ff_1563	Ff_5401	Ff_2428	Ff_2375	Ff_4192	Ff_3511	Ff_3169	Ff_4907	Ff_3195	Ff_3063	Ff_3053	Ff_6091	Ff_3564	Ff_2101	Ff_5456	Ff_2942	Ff_1076	Ff_1176	Ff_983	Ff_3219	Ff_265	Ff_1296	Ff_780	Ff_2397	Ff_523	Ff_1758	Ff_5772	Ff_3406	Ff_5753	Ff_111
3	Ff_2727	Ff_2519	Ff_5430	Ff_4324	Ff_3361	Ff_1049	Ff_2811	Ff_1471	Ff_496	Ff_3109	Ff_3628	Ff_4602
4	Ll_2006	Ll_2836	Ll_2534	Ll_9412	Ll_9741	Ll_4877	Ll_8195	Ll_8467	Ll_7849	Ll_6185	Ll_10127	Ll_8508	Ll_1217	Ll_5953	Ll_726	Ll_3932	Ll_1591	Ll_1144	Ll_4212	Ll_2887	Ll_8215	Ll_3656	Ll_7185	Ll_9274	Ll_8265	Ll_1837	Ll_4393	Ll_6783	Ll_9774	Ll_5042	Ll_1238	Ll_7258	Ll_9769	Ll_8108	Ll_982	Ll_5050	Ll_440	Ll_8241	Ll_142	Ll_1513	Ll_5902	Ll_8506	Ll_6453	Ll_9427	Ll_4856	Ll_5573	Ll_5201	Ll_9149	Ll_7560	Ll_7981	Ll_9370	Ll_10251	Ll_7954	Ll_3568	Ll_8569	Ee_2391	Ee_4582	Ee_4483	Ee_4358	Hh_4365	Hh_6691	Hh_9109
5	Hh_9529
6	Ee_3541
7	Ll_2520	Ll_1079	Ll_6615	Ll_5112	Ll_8048	Ll_7358	Ll_9788	Ll_9708	Ll_9562	Ll_5666	Ll_2577	Ll_664	Ll_4166	Ll_6232	Ll_6816	Ll_1660	Ll_529	Ll_3230	Ll_4786	Ll_2301	Ll_4627	Ll_667	Ll_3158	Ll_2467	Ll_6690	Ll_10016	Ll_5828	Ll_7764	Ll_9114	Ll_968	Ll_2442	Ll_2589	Ll_3625	Ll_1381	Ll_1457	Ll_8767	Ll_5725	Ll_9264	Ll_4531	Ll_3431	Ll_9560	Ll_6490	Ll_7990	Ll_9381	Ll_8556	Ii_839	Ii_5378	Ii_4636	Ii_5790	Ii_4537	Ii_6574	Ii_6488	Ii_4264	Ii_4936	Ii_6300	Ii_6195	Ii_892	Ii_5918	Ii_5407	Ii_3436	Ii_4699	Ii_466	Ii_1793	Ii_1049	Ii_2136	Ii_5708	Ii_4465	Ii_5515	Ii_620	Ii_4974	Ii_798	Ii_3943	Ii_5370	Ii_93	Ii_722	Ff_745	Ff_5009	Ff_4239	Ff_6115	Ff_3983	Ff_5545	Ff_6166	Ff_4390	Ff_737	Ff_2718	Ff_3901	Ff_2123	Ff_5691	Ff_986	Ff_494	Ff_5502	Ff_1888	Ff_2140	Ff_2404	Ff_2477	Ff_3051	Ff_4948	Ff_6037	Ff_2069	Ff_671	Ff_470	Ff_6063	Ff_4482	Ff_3142	Dd_1691	Dd_1489	Dd_2509	Dd_197	Dd_872	Dd_168	Dd_4799	Dd_1078	Dd_4000	Dd_5440	Dd_486	Dd_4753	Dd_1570	Dd_431	Mm_6280	Mm_926	Mm_2209	Mm_2005	Oo_929	Oo_2489	Oo_1107	Oo_3569
8	Aa_8203	Aa_7252	Aa_7380
9	Dd_3585
10	Ll_7089	Ll_1790	Ll_2533	Ll_2686	Hh_8995	Hh_8963	Hh_3609	Hh_3869	Ee_4549	Ee_458	Ee_1468
11	Gg_1649
12	Ee_3667	Ee_1380	Ee_851
13	Dd_2881	Dd_3199	Dd_1383	Dd_6594	Dd_936	Dd_6482	Dd_1188	Dd_2209	Dd_3598	Dd_6847	Dd_604	Dd_633	Dd_1421	Dd_2847	Dd_3836	Dd_3413	Dd_5681	Dd_6198	Ff_1683	Ff_4163	Ff_2805	Ff_5163	Ff_5729	Ff_1596	Ff_1230	Ff_6164	Ff_2915	Ff_3733	Ff_4662	Ff_4921	Ff_5307	Ee_4818	Ee_5243	Ee_2905	Ee_3192	Ee_2866	Ee_4490	Hh_7364	Hh_2428	Hh_3617	Hh_3309	Hh_1110	Hh_8486	Ll_822	Ll_4020	Ll_1703	Ll_4761
14	Dd_1819
15	Hh_2059
16	Ll_2311	Ll_3742	Ll_1914	Ll_9646	Ll_7293	Ll_7458	Ll_4171	Ll_774	Ll_1848	Ll_63	Ll_7851	Ll_5065	Ll_270	Ll_5512	Ll_8685	Ff_2076	Ff_419	Ff_4467	Ff_4661	Ff_4882	Ff_5581	Ff_3771	Ff_2175	Ff_3177	Ff_957	Hh_7718	Hh_8302	Hh_5956	Hh_2956	Hh_3405	Hh_4186	Hh_1970	Hh_4786	Hh_1340	Nn_2100	Nn_7280	Nn_8859	Nn_7118	Nn_4701	Nn_3625	Nn_1563	Nn_734	Ee_5792	Ee_3511	Ee_123	Ee_1129	Ee_1001	Ee_2095	Mm_4472	Mm_4200	Mm_5402	Mm_2397	Pp_2896	Pp_864	Pp_812
17	Kk_154	Kk_1083
18	Aa_6338	Aa_8072	Aa_8228	Aa_8019	Aa_544	Aa_2757	Aa_8484	Aa_1711	Aa_1983	Aa_6168	Aa_6397	Aa_5388	Aa_6685	Ee_7	Ee_1080	Ee_2142	Ee_5531	Ee_1587	Mm_3602	Mm_2615	Mm_4861	Mm_5179	Mm_906	Kk_3260	Kk_17	Kk_226	Kk_5583	Kk_3379	Dd_6072
19	Ii_3285	Ii_1284	Ii_2200	Ii_3888	Ii_4641	Ii_4941	Ii_7068	Ii_5746	Ii_3940	Ii_6894	Ii_5556	Ii_5023	Ii_5808	Ii_5857	Ii_6320	Ii_4486	Ii_4691	Ii_3850	Ii_5862	Ii_5260	Ii_4403	Ii_2816	Ii_3420	Ii_6817	Ii_4442	Ii_5270	Ii_3863	Ii_4058	Ii_271	Ii_5149	Ii_337	Ii_2340	Ii_2296	Ii_4651	Ii_5588	Ii_6229	Ii_242	Ii_2692	Ii_2560	Ii_3492	Ii_5827	Ii_2016	Ii_4962	Ii_4592	Ii_2754	Ii_2772	Ii_1402	Ii_1453	Ii_7065	Ii_1931	Ii_2504	Ii_837	Ii_2253	Ii_6806	Ii_5186	Ii_6819	Ii_1008	Ii_5648	Ii_4789	Ii_7208	Ii_759	Ii_4824	Ii_5285	Ii_2785	Ii_187	Ii_236	Ii_4427	Ii_6250	Ii_5750	Ii_5375	Ii_4185	Ii_5126	Ii_2363	Ii_5410	Ii_2686	Ii_6127	Ii_5330	Ii_5070	Ii_5043	Ii_4260	Ii_825	Ii_518	Ii_4295	Ii_758	Ii_1278	Ii_2485	Ii_2095	Ii_2268	Ii_661	Ii_3454	Ii_702	Ii_554	Ii_6148	Ii_5233	Ii_2449	Ii_7091	Ii_6485	Ii_2887	Ii_2724	Ii_2223	Ii_5439	Ii_6138	Ii_1511	Ii_2011	Ii_3989	Ii_5081	Ii_5001	Ii_5344	Ii_3110	Ii_2082	Ii_2207	Ii_1901	Ii_1577	Ii_6579	Ii_4	Ii_2624	Ii_3381	Ii_3059	Ii_2421	Ii_2564	Ii_1846	Ii_2204	Ii_6221	Ii_6150	Ii_5512	Ii_1174	Ii_213	Ii_3623	Ii_5299	Ii_2492	Ii_3340	Ii_5215	Ii_5579	Ii_6712	Ii_6654	Ii_6330	Ii_970	Ii_4567	Ii_2876	Ii_2601	Ii_6504	Ii_2286	Ii_5939	Ii_6157	Hh_45	Hh_7441	Hh_6567	Hh_1770	Hh_3081	Hh_1901	Hh_6853	Hh_7428	Hh_2595	Hh_1060	Hh_3099	Hh_2832	Hh_4239	Hh_1889	Hh_8866	Hh_8499	Hh_7850	Hh_8206	Hh_5429	Hh_4741	Hh_3497	Hh_7212	Hh_3143	Hh_9483	Hh_336	Hh_3153	Hh_1732	Hh_2823	Hh_850	Hh_7328	Hh_3640	Hh_6278	Hh_5140	Hh_6878	Hh_1026	Hh_4723	Hh_2002	Hh_1914	Hh_2425	Hh_8436	Hh_6841	Hh_5612	Hh_5580	Hh_3816	Hh_3375	Hh_3645	Hh_235	Hh_4683	Hh_2601	Hh_631	Hh_7202	Hh_7342	Hh_5171	Hh_9507	Hh_5359	Hh_6613	Hh_6960	Hh_9379	Hh_306	Hh_2336	Hh_6004	Hh_8865	Aa_6632	Aa_2658	Aa_5216	Aa_7885	Aa_283	Aa_412	Aa_1834	Aa_2439	Aa_2927	Aa_6725	Aa_5148	Aa_6264	Aa_1137	Aa_43	Aa_6163	Cc_55	Cc_3383	Cc_53	Cc_5582	Cc_4704	Cc_236	Cc_1378	Cc_3393	Cc_5744	Dd_3569	Dd_4653	Dd_4485	Dd_4311	Dd_6869	Dd_2131	Dd_930	Dd_2728	Ll_3998	Ll_3335	Ll_2827	Ll_491	Ll_7789	Dd_1776	Dd_4959	Dd_512
20	Ll_5417	Ll_7774	Ll_8157	Ll_3453	Ll_2536	Ll_7249	Ll_7724	Ll_6502	Ll_2422	Ll_3273	Ll_4678	Ll_9187	Ll_442	Ll_715	Ll_1284	Ll_9452	Ll_8876	Ll_5262	Ll_7723	Ll_8704	Ll_6929	Ll_1832	Ll_1829	Ll_4883	Ll_234	Ll_905	Ll_5432	Ll_10155	Ll_683	Ll_4945	Ll_5762	Ll_3293	Ll_2823	Ll_827	Ll_7223	Ll_1036	Ll_5301	Ll_704	Ll_4665	Ll_4517	Ll_8557	Ll_6787	Ll_7115	Ll_497	Ll_9575	Ll_5174	Ll_5891	Ll_6360	Ll_4910	Ll_6916	Ll_9434	Ll_5203	Ll_5096	Ll_6782	Ll_8598	Ll_3554	Hh_8100	Hh_6942	Hh_5290	Hh_9158	Hh_1013	Hh_6657	Hh_4998	Hh_5652	Hh_5089	Hh_106	Hh_5822	Hh_7362	Hh_1460	Hh_991	Hh_222	Hh_9454	Hh_5177	Hh_2305	Hh_3326	Hh_6296	Hh_6643	Hh_4976	Hh_3553	Hh_5105	Hh_4546	Hh_4013	Hh_2328	Hh_7562	Hh_5966	Hh_4899	Hh_2251	Hh_114	Hh_5411	Hh_667	Hh_1341	Hh_5534	Hh_8256	Hh_8495	Kk_1015	Kk_6898	Kk_4134	Kk_2226	Kk_2473	Kk_7664	Kk_1820	Kk_6724	Kk_7762	Kk_5014	Kk_1073	Kk_737	Kk_1177	Kk_4633	Kk_4107	Kk_4916	Ff_5638	Ff_4196	Ff_1780	Ff_2205	Ff_1025	Ff_3521	Ff_4436	Ff_1107	Ff_5662	Ff_3997	Ff_5600	Ff_343	Ff_5717	Cc_3892	Cc_3613	Cc_2764	Cc_2908	Cc_4675	Cc_3633	Cc_5762	Cc_3347	Cc_2511	Cc_1464	Cc_1357	Ii_1426	Ii_2974	Ii_3243	Ii_3935	Ii_1088	Ii_5878	Ii_4792	Oo_5762	Oo_2282	Oo_5771
21	Ii_3597	Ii_5091	Ii_5465	Ii_6561	Ii_940	Ii_1549	Ii_4542	Ii_7084	Ii_2602	Ii_4644	Ii_5496	Ii_1261	Ii_2885	Ii_910	Ii_1228	Ii_1087	Ii_2248	Ii_3821	Ii_2180	Ii_3479	Ii_806	Ii_1515	Ii_3734	Ii_2846	Ii_6612	Ii_5079	Ii_7183	Ii_6674	Ii_6685	Ii_4892	Ii_6230	Ii_4448	Ii_1053	Ii_3083	Ii_2758	Ii_398	Ii_382	Ii_4300	Ii_6256	Ii_6376	Ii_7043	Ii_310	Ll_168	Ll_9212	Ll_4847	Ll_8476	Ll_6896	Ll_6584	Ll_2048	Ll_1585	Ll_703	Ll_378	Ll_8961	Ll_7643	Ll_8680	Ll_8052	Ll_2651	Ll_1675	Ll_4367	Ll_1504	Ll_2097	Ll_5826	Ll_1601	Ll_2337	Ll_7753	Ll_9758	Ll_5348	Ll_8104	Ll_8051	Ll_5885	Ll_8936	Cc_4733	Cc_1721	Gg_2854	Gg_3392	Gg_2851	Gg_504	Gg_2275	Gg_1585	Gg_2471	Gg_3201	Gg_1461	Oo_4046	Oo_5665	Oo_5145	Oo_4969	Oo_2042	Oo_1634	Oo_2526	Oo_1233	Oo_2223	Oo_2176	Oo_6210	Oo_1025	Oo_3491	Oo_4764	Dd_13	Dd_2637	Dd_148	Dd_577	Dd_3245	Dd_4534	Dd_163	Dd_2972	Dd_533	Dd_1079	Dd_667	Dd_1307	Dd_612	Dd_1467	Dd_1678	Dd_2907	Dd_5172	Dd_3447	Dd_6771	Dd_3388	Dd_1179	Dd_5083	Dd_4814	Mm_3182	Mm_722	Mm_1912	Mm_51	Mm_585	Mm_3837	Mm_851	Mm_2224	Mm_3276	Mm_2098	Mm_5228	Mm_2161	Mm_1687	Mm_1918	Mm_1544	Mm_5171	Mm_6291	Mm_6582	Mm_5044	Mm_3447	Kk_3280	Kk_5522	Kk_4131	Kk_5049	Kk_1023	Kk_6517	Kk_4330	Kk_5502	Kk_7856	Kk_2440	Kk_3483	Kk_3723	Kk_3180	Kk_7230	Kk_5148	Kk_5244	Kk_5006	Kk_5503	Hh_3914	Hh_7842	Hh_4791	Hh_8890	Hh_5982	Hh_9631	Hh_5597	Hh_3222	Hh_7529	Hh_6623	Hh_4037	Hh_1148	Hh_5701	Hh_7617	Hh_2482	Hh_2953	Hh_6395	Ff_2698	Ff_2391	Ff_3897	Ff_834	Ff_618	Ff_2949	Ff_2676	Ff_2909	Ff_2327	Ff_5276	Ff_2544	Ff_32	Ff_2252	Ff_2096	Ff_4394	Ff_4434	Ee_1323	Ee_1443	Ee_4176	Ee_3316	Ee_243	Ee_739	Ee_1659	Ee_13	Ee_4902	Ee_2499	Aa_4316	Aa_8010	Aa_1278	Aa_2902	Aa_2708	Aa_7520	Aa_3368	Bb_3222	Bb_1613	Bb_3338	Bb_4868	Bb_8921	Bb_4757
22	Kk_2301	Kk_517	Kk_3096	Kk_281	Kk_2848	Mm_1406	Mm_592	Mm_2306	Mm_4475
23	Aa_4760
24	Hh_7646
25	Nn_7176	Nn_7985	Nn_7202	Nn_992	Nn_2923	Nn_1347	Nn_3006	Nn_2949	Nn_3764	Nn_2342	Nn_2981	Nn_972	Nn_2282	Nn_3624	Nn_9971	Nn_8020	Nn_6931	Nn_9246	Nn_429	Nn_8200	Nn_3807	Nn_1729	Nn_1352	Nn_1385	Nn_3570	Nn_1654	Nn_3946	Nn_2665	Nn_2082	Nn_2932	Nn_2880	Nn_4310	Nn_6418	Nn_4910	Nn_7963	Nn_8149	Nn_4724	Nn_8943	Nn_10174	Nn_2486	Nn_1136	Nn_4082	Nn_8638	Nn_9674	Nn_7175	Nn_8721	Nn_784	Nn_3447	Nn_3845	Nn_1210	Nn_631	Nn_6220	Nn_5626	Nn_6951	Nn_8206	Nn_9793	Nn_9528	Nn_8601	Nn_10032	Nn_5804	Nn_8432	Nn_6358	Nn_6121	Nn_9930	Nn_7269	Nn_8277	Nn_8772	Nn_6971	Nn_10118	Nn_8340	Nn_9143	Nn_6974	Nn_8467	Nn_9267	Nn_7670	Nn_3546	Nn_1693	Nn_6332	Nn_10063	Nn_8598	Nn_3819	Nn_9689	Nn_9583	Nn_4903	Nn_5266	Nn_7944	Nn_5284	Nn_8915	Nn_9134	Nn_8012	Nn_9466	Nn_5398	Nn_7515	Nn_3274	Nn_9826	Nn_4470	Nn_1876	Nn_3776	Nn_4241	Nn_4255	Nn_2884	Nn_6087	Nn_4539	Nn_7686	Nn_7796	Nn_8063	Nn_8120	Nn_1002	Nn_410	Nn_4045	Nn_3091	Nn_4046	Nn_503	Nn_10220	Nn_6987	Nn_9580	Nn_2031	Nn_4113	Nn_5946	Nn_8766	Nn_18	Nn_2389	Nn_2606	Nn_3481	Nn_3165	Nn_9953	Nn_101	Nn_2162	Nn_513	Nn_2258	Nn_4250	Nn_1408	Nn_5646	Nn_1768	Nn_2452	Nn_8563	Nn_6421	Nn_7719	Nn_9333	Nn_9186	Nn_8586	Nn_9061	Nn_3258	Nn_1793	Nn_6000	Nn_9927	Nn_6326	Nn_2471	Nn_2644	Nn_3353	Nn_3568	Nn_4134	Nn_1880	Nn_7538	Nn_9074	Nn_7709	Nn_9714	Nn_3244	Nn_129	Nn_3995	Nn_3458	Nn_3039	Nn_3659	Nn_3239	Nn_8769	Nn_4234	Nn_8792	Nn_9346	Nn_7957	Nn_1794	Nn_1275	Nn_5171	Nn_9908	Nn_6452	Nn_3072	Nn_1571	Nn_875	Nn_979	Nn_2143	Nn_331	Nn_4419	Nn_4729	Nn_1981	Nn_3645	Nn_9031	Nn_5532	Nn_4765	Nn_6866	Nn_7409	Nn_112	Nn_6558	Nn_11	Nn_4118	Nn_1511	Nn_10185	Nn_7147	Nn_2284	Nn_9571	Nn_4824	Nn_3402	Nn_2598	Nn_298	Nn_7632	Nn_5808	Nn_4242	Nn_8389	Nn_8273	Nn_8070	Nn_7395	Nn_1540	Nn_1233	Nn_8068	Nn_6940	Nn_10308	Nn_3472	Nn_2194	Nn_632	Nn_2399	Nn_74	Nn_3598	Nn_10075	Nn_7906	Nn_7847	Nn_6935	Nn_7914	Nn_8806	Nn_6732	Nn_1422	Nn_6879	Nn_5649	Nn_7606	Nn_6966	Nn_7111	Nn_5472	Nn_8851	Nn_9553	Nn_1359	Nn_5686	Ll_7848	Ll_7150	Ll_8387	Ll_503	Ll_1739	Ll_5458	Ll_4036	Ll_7390	Ll_6053	Ll_7330	Ll_4582	Ll_2459	Ll_2284	Ll_537	Ll_5629	Ll_6449	Ll_6442	Ll_9740	Ll_4282	Ll_3387	Ll_1512	Ll_57	Ll_3075	Ll_2144	Ll_1496	Ll_3714	Ll_6465	Ll_6394	Ll_5804	Ll_4706	Ll_571	Ll_477	Ll_2505	Ll_6387	Ll_1069	Ll_1275	Ll_3649	Ll_3893	Ll_5595	Ll_10169	Ll_1696	Ll_4017	Ll_5919	Ll_9113	Ll_8299	Ll_8167	Ll_7627	Ll_6346	Ll_4823	Ll_8218	Ll_5322	Ll_8444	Ll_7734	Ll_6010	Ll_6013	Ll_7602	Ll_6026	Ll_6483	Ll_5358	Ll_9607	Ll_6918	Ll_7193	Ll_9810	Ll_9286	Ll_9019	Ll_7882	Ll_626	Ll_4442	Ll_9045	Ll_10224	Ll_3675	Ll_2344	Ll_6270	Ll_8237	Ll_6403	Ll_7662	Ll_6934	Ll_9466	Ll_8611	Ll_7456	Ll_8845	Ll_744	Ll_5711	Ll_3308	Ll_1809	Ll_1690	Ll_2990	Ll_685	Ll_4208	Ll_2963	Ll_4680	Ll_9872	Ll_5680	Ll_7535	Ll_5485	Ll_3097	Ll_8620	Ll_1244	Ll_3288	Ll_7144	Ll_5245	Ll_9861	Ll_7644	Ll_4630	Ll_9700	Ll_5727	Ll_7324	Ll_5709	Ll_1100	Ll_3766	Ll_8724	Ll_8114	Ll_2678	Ll_3282	Ll_5682	Ll_9150	Ll_5871	Ll_923	Ll_3231	Ll_6460	Ll_5324	Ll_1316	Ll_3832	Ll_10059	Ll_4644	Ll_4072	Ll_2320	Ll_1681	Ll_1589	Ll_9926	Ll_5602	Ll_6619	Ll_7061	Ll_8183	Ll_5129	Ll_8380	Ll_3023	Ll_7871	Ll_3943	Ll_3149	Ll_10151	Ll_5551	Ll_2783	Ll_538	Ll_517	Ll_9658	Ll_6367	Ll_8675	Ll_8032	Ll_5715	Ll_2345	Ll_3057	Ll_6328	Ll_6148	Ll_6414	Ll_749	Ll_10120	Ll_1229	Ll_2809	Ll_3302	Ll_4826	Ll_6321	Ll_6042	Ll_7186	Ll_7287	Ll_1773	Ll_1741	Ll_5853	Ll_2867	Ll_785	Ll_8322	Ll_2396	Ll_4421	Ll_500	Ll_10005	Ll_1485	Ll_4173	Ll_3469	Ll_2596	Ll_453	Ll_3500	Ll_4068	Ll_979	Ll_942	Ll_5357	Ll_824	Ll_5179	Ll_5286	Ll_7286	Ll_8070	Ll_7334	Ll_8867	Ll_4894	Ll_8221	Ll_6322	Ll_8543	Ll_5372	Ll_6227	Ll_8989	Ll_8711	Ll_5149	Ll_7972	Ll_4307	Ll_8337	Ll_8503	Ll_2655	Ll_6005	Ll_2852	Ll_9672	Ll_3390	Ll_7243	Ll_5628	Ll_6978	Ll_8059	Ll_8000	Ll_8603	Ll_1235	Ll_5142	Ll_8357	Ll_1545	Ll_336	Ll_3370	Ll_6609	Ll_1818	Ll_199	Ll_9107	Ll_2142	Ll_9617	Ll_6296	Ll_10273	Ll_7245	Ll_4564	Ll_9224	Ll_7574	Ll_7082	Ll_9685	Ll_6388	Hh_3024	Hh_2651	Hh_830	Hh_4174	Hh_749	Hh_6857	Hh_7847	Hh_9358	Hh_6807	Hh_5537	Hh_7301	Hh_5444	Hh_8788	Hh_6586	Hh_8638	Hh_5725	Hh_6914	Hh_5190	Hh_5422	Hh_4420	Hh_6877	Hh_6156	Hh_1743	Hh_8139	Hh_502	Hh_3022	Hh_4214	Hh_4217	Hh_7553	Hh_1669	Hh_2405	Hh_8596	Hh_8367	Hh_2389	Hh_3690	Hh_1691	Hh_1783	Hh_289	Hh_5247	Hh_9177	Hh_9310	Hh_5555	Hh_8565	Hh_9110	Hh_7395	Hh_1044	Hh_5502	Hh_1612	Hh_1309	Hh_1978	Hh_2474	Hh_107	Hh_3352	Hh_3504	Hh_9176	Hh_2690	Hh_3748	Hh_8284	Hh_5240	Hh_6366	Hh_5022	Hh_5811	Hh_9427	Hh_5379	Hh_3394	Hh_8592	Hh_4271	Hh_8185	Hh_4071	Hh_2922	Hh_75	Hh_5778	Hh_7511	Hh_951	Hh_1918	Hh_8775	Hh_9049	Hh_6937	Hh_8703	Hh_4964	Hh_8138	Mm_5732	Mm_5587	Mm_2120	Mm_6365	Mm_796	Mm_2585	Mm_2896	Mm_1895	Mm_1991	Mm_5015	Mm_2237	Mm_2205	Mm_1267	Mm_6189	Ff_5209	Ff_1235	Ff_2642	Ff_2520	Ff_3549	Ff_3918	Ff_1797	Ff_28	Ff_5288	Ff_1448	Ff_4794	Oo_3566	Oo_4426	Oo_3694	Oo_2908	Oo_4729	Oo_4139	Oo_5473	Oo_4527	Kk_3706	Kk_1599	Kk_4372	Kk_186	Kk_1585	Kk_2598	Kk_3146	Kk_865	Cc_5644	Cc_1973	Cc_289	Cc_5766	Pp_4506	Pp_1557	Pp_2369	Pp_3052	Ii_4535	Ii_5561	Gg_1448	Gg_2179
26	Oo_2367	Oo_377	Oo_1972	Oo_2427	Oo_1823	Oo_2148	Oo_316	Oo_1171	Oo_268	Oo_2451	Oo_2051	Oo_4736	Oo_3210	Oo_4977	Oo_5777	Oo_4971	Oo_4819	Oo_5158	Oo_5897	Oo_4777	Oo_3875	Oo_5978	Oo_5920	Oo_4186	Oo_4053	Oo_5210	Oo_4456	Oo_4829	Oo_5456	Oo_3247	Oo_5365	Oo_5258	Oo_3266	Oo_4905	Oo_5074	Oo_3484	Oo_5805	Oo_5918	Oo_3742	Oo_6228	Oo_5640	Oo_4293	Oo_5677	Oo_5053	Oo_186	Oo_416	Oo_5078	Oo_5426	Oo_2710	Oo_1041	Oo_2260	Oo_2573	Oo_671	Oo_3443	Oo_4589	Oo_1088	Oo_1279	Oo_1975	Oo_451	Oo_2437	Oo_881	Oo_1	Oo_1743	Oo_325	Oo_1496	Oo_1202	Oo_1595	Oo_4290	Oo_5084	Oo_4061	Oo_3776	Oo_1650	Oo_712	Oo_672	Oo_261	Oo_1302	Oo_1163	Oo_1741	Oo_3899	Oo_535	Oo_4227	Oo_5335	Oo_3983	Oo_4072	Oo_4774	Oo_4750	Oo_4013	Oo_1258	Oo_5718	Oo_3437	Oo_1259	Oo_2626	Oo_2756	Oo_6001	Oo_6129	Oo_5006	Oo_5989	Oo_5653	Oo_2404	Oo_1124	Oo_3708	Oo_5607	Oo_5860	Oo_3355	Oo_4981	Oo_5247	Oo_3013	Oo_923	Oo_852	Oo_1180	Oo_6097	Oo_6070	Pp_1935	Pp_426	Pp_915	Pp_1992	Pp_1488	Pp_1729	Pp_498	Pp_969	Pp_1199	Pp_1404	Pp_1896	Pp_506	Pp_2594	Pp_2907	Pp_2955	Pp_3057	Pp_4145	Pp_2775	Pp_4592	Pp_3616	Pp_2963	Pp_3456	Pp_2351	Pp_2610	Pp_3169	Pp_3145	Pp_4499	Pp_2509	Pp_4422	Pp_1905	Pp_2345	Pp_1600	Pp_1211	Pp_824	Pp_1356	Pp_2150	Pp_267	Pp_368	Pp_1565	Pp_4386	Pp_2326	Pp_1315	Pp_1899	Pp_2850	Pp_536	Pp_901	Pp_533	Pp_2276	Pp_343	Pp_563	Pp_3810	Pp_1381	Pp_1806	Pp_4010	Pp_2676	Pp_3106	Pp_3653	Pp_4864	Cc_1599	Cc_681	Cc_561	Cc_2048	Cc_3387	Cc_3397	Cc_3195	Cc_4565	Cc_5192	Cc_4901	Cc_3620	Cc_3812	Cc_4890	Cc_2853	Cc_5105	Cc_3767	Cc_4586	Cc_3854	Cc_4273	Cc_5723	Cc_1396	Cc_5715	Cc_2204	Cc_1763	Cc_19	Cc_3158	Cc_5356	Cc_1262	Cc_1606	Cc_1711	Cc_743	Cc_2191	Cc_5407	Cc_5511	Cc_4035	Cc_2235	Cc_4001	Cc_3167	Cc_4195	Cc_1635	Cc_5364	Cc_1813	Cc_2987	Cc_2146	Cc_2131	Cc_4599	Cc_4632	Cc_4446	Cc_2822	Cc_3040	Cc_3878	Cc_3806	Cc_5699	Cc_2743	Cc_5556	Cc_4533	Kk_135	Kk_1951	Kk_1084	Kk_2373	Kk_5950	Kk_5345	Kk_4661	Kk_5442	Kk_6351	Kk_5493	Kk_7996	Kk_7326	Kk_7236	Kk_6815	Kk_3395	Kk_6771	Kk_4726	Kk_530	Kk_2302	Kk_2345	Kk_3627	Kk_7593	Kk_5412	Kk_5702	Kk_1987	Kk_6552	Kk_4929	Kk_3543	Kk_5261	Kk_5577	Kk_5564	Kk_7378	Kk_5547	Kk_8098	Kk_3149	Kk_3428	Kk_1517	Kk_6175	Kk_6887	Kk_6980	Kk_1310	Kk_4336	Kk_5002	Kk_7313	Kk_4796	Kk_6707	Kk_5516	Kk_1492	Kk_4082	Nn_991	Nn_2426	Nn_3120	Nn_2664	Nn_1223	Nn_3897	Nn_8051	Nn_6260	Nn_8699	Nn_9263	Nn_9012	Nn_9685	Nn_8418	Nn_6576	Nn_9447	Nn_5776	Nn_8180	Nn_1567	Nn_4807	Nn_1342	Nn_694	Nn_6682	Nn_8092	Nn_1370	Nn_3234	Nn_263	Nn_95	Nn_10299	Nn_687	Nn_5443	Nn_5588	Nn_7034	Nn_3631	Nn_2915	Nn_6469	Nn_582	Nn_4631	Nn_1243	Nn_6194	Nn_7821	Nn_3865	Nn_4294	Nn_4928	Nn_7003	Bb_920	Bb_2438	Bb_2289	Bb_520	Bb_10371	Bb_6319	Bb_8136	Bb_7773	Bb_9617	Bb_6444	Bb_8890	Bb_3351	Bb_4708	Bb_4103	Bb_2920	Bb_8983	Bb_3900	Bb_4600	Bb_8400	Bb_1769	Bb_60	Bb_3183	Bb_9001	Bb_8778	Bb_2396	Bb_2137	Bb_9493	Bb_10212	Mm_2210	Mm_5147	Mm_4145	Mm_3497	Mm_6054	Mm_4493	Mm_3692	Mm_5944	Mm_6704	Mm_5367	Mm_2053	Mm_2785	Mm_1983	Mm_2124	Mm_5308	Mm_2163	Mm_2920	Mm_6612	Mm_555	Mm_1411	Mm_2366	Mm_6536	Ll_2223	Ll_6879	Ll_9077	Ll_6660	Ll_7036	Ll_3451	Ll_2609	Ll_2928	Ll_8540	Ll_2684	Ll_9066	Ll_2413	Ll_5906	Ll_1249	Ll_8953	Ll_4392	Ll_1289	Ll_8969	Hh_7303	Hh_8739	Hh_6868	Hh_4586	Hh_7536	Hh_2038	Hh_6394	Hh_7390	Hh_9411	Hh_3983	Hh_861	Hh_1953	Hh_1690	Hh_5709	Hh_6812	Hh_6473	Ff_4910	Ff_4945	Ff_5790	Ff_938	Ff_2388	Ff_1609	Ff_292	Ff_3016	Ff_4216	Ee_5492	Ee_2665	Ee_1838	Ee_5045	Ee_2094	Ee_1273	Ee_4781	Aa_7057	Aa_868	Aa_7457	Aa_2276	Aa_8130	Aa_6282
27	Kk_1147
28	Gg_973
29	Kk_1209
30	Hh_7097	Hh_1522	Hh_4032
31	Dd_2343	Dd_516	Dd_313	Dd_6475
32	Kk_5874	Kk_6899	Kk_4090	Kk_193	Kk_21	Kk_4564	Kk_3672	Kk_7953	Kk_167	Ll_3128	Ll_9859	Ll_8538	Ll_7515	Ll_9285	Ee_4797	Ee_4539	Hh_2720
33	Cc_2938
34	Gg_2267	Gg_437	Hh_3173
35	Ll_4957	Ll_6756	Ll_10132
36	Ee_1364	Ee_995	Ee_1181	Ee_593	Ee_188	Ee_1395	Ee_2679	Ee_277	Ee_1677	Ee_189	Ee_2371	Ee_1360	Ee_2602	Ee_1631	Ee_2472	Ee_747	Ee_416	Ee_2022	Ee_2442	Ee_1483	Ee_2721	Ee_1160	Ee_2305	Ee_2641	Ee_1310	Ee_729	Ee_88	Ee_1883	Ee_302	Ee_2003	Ee_4960	Ee_3223	Ee_3315	Ee_4248	Ee_3718	Ee_5200	Ee_4568	Ee_4635	Ee_3732	Ee_3250	Ee_5532	Ee_5483	Ee_3743	Ee_5614	Ee_3977	Ee_5612	Ee_3176	Ee_2830	Ee_5297	Ee_3092	Ee_3325	Ee_5228	Ee_3453	Ee_3974	Ee_3259	Ee_3828	Ee_3277	Ee_5114	Ee_3169	Ee_2782	Ee_4865	Ee_3901	Ee_3371	Ee_3627	Ee_5611	Ee_5373	Ee_2793	Ee_5095	Ee_2812	Ee_2934	Ee_4553	Ee_4195	Ee_4207	Ee_5318	Ee_5778	Ee_4587	Ee_3907	Ee_4355	Ee_3879	Ee_4255	Ee_5338	Ee_5233	Ee_2933	Ee_4640	Ee_3188	Ee_4062	Ee_4096	Ee_2913	Ee_3105	Ee_3637	Ee_3804	Ee_4101	Ee_3607	Ee_4991	Ee_310	Ee_2249	Ee_2266	Ee_503	Ee_1250	Ee_1048	Ee_2021	Ee_1269	Ee_1309	Ee_2407	Ee_2181	Ee_2177	Ee_1964	Ee_1514	Ee_1234	Ee_2478	Ee_2199	Ee_1256	Ee_499	Ee_1952	Ee_571	Ee_3507	Ee_5335	Ee_3946	Ee_4054	Ee_3939	Ee_3416	Ee_3598	Ee_4639	Ee_3369	Ee_3216	Ee_3070	Ee_4422	Ee_3470	Ee_3898	Ee_5493	Ee_4282	Ee_3329	Ee_3489	Ee_3712	Ee_3063	Ee_4314	Ee_3132	Ee_3501	Ee_3239	Ee_3398	Ee_5347	Ee_4734	Ee_4423	Ee_3103	Ee_3201	Ee_3632	Ee_3853	Ee_5288	Ee_5198	Ee_3605	Ee_4543	Ee_4523	Ee_3544	Ee_3647	Ee_5149	Ee_3156	Ee_2936	Ee_5398	Ee_4033	Ee_3403	Ee_3825	Ee_3596	Ee_4850	Ee_4152	Ee_4449	Ee_2852	Ee_3049	Ee_5733	Ee_3599	Ee_5108	Ee_5272	Ee_4809	Ee_5641	Ee_5120	Ee_2666	Ee_1258	Ee_2104	Ee_1958	Ee_1601	Ee_554	Ee_793	Ee_5090	Ee_2388	Ee_629	Ee_455	Ee_1703	Ee_318	Ee_1134	Ee_506	Ee_2645	Ee_1751	Ee_1861	Ee_1388	Ee_2955	Ee_3634	Ee_5029	Ee_5799	Ee_409	Ee_23	Ee_935	Ee_672	Ee_3979	Ee_2673	Ee_5382	Ee_674	Ee_4504	Ee_5174	Ee_1252	Ee_1637	Ee_2026	Ee_2920	Ee_3802	Ee_5240	Ee_2615	Ee_5215	Ee_3885	Ee_486	Ee_4243	Ee_2707	Ee_2211	Ee_1293	Ee_1644	Ee_1825	Ee_3335	Ee_3915	Ee_1882	Ee_5512	Ee_4532	Ee_1103	Ee_1052	Ee_893	Ee_2304	Ee_3071	Ee_2056	Ee_1494	Ee_2411	Ee_252	Ee_1387	Ee_871	Ee_167	Ee_389	Ee_5439	Ee_4947	Ee_943	Ee_1458	Ee_1095	Ee_2732	Ee_1340	Ee_550	Ee_660	Ee_675	Ee_1210	Ee_4609	Ee_2758	Ee_2978	Ee_5426	Ee_2829	Ee_702	Ee_451	Ee_2878	Ee_4812	Ee_1663	Ee_2414	Ee_5547	Ee_2355	Ee_612	Ee_3205	Ee_5360	Ee_5206	Ee_2624	Ee_513	Ee_408	Ee_785	Ee_2395	Ee_650	Ee_270	Ee_598	Ee_3245	Ee_4505	Ee_1070	Ee_198	Ee_1648	Ee_1336	Ee_5811	Ee_630	Ee_369	Ee_1473	Ee_3682	Ee_3812	Ee_3340	Ee_657	Ee_1700	Ee_1538	Ee_194	Ee_1254	Ee_4760	Ee_3294	Ee_4306	Ee_5293	Ee_4689	Ee_4237	Ee_227	Ee_2341	Ee_2575	Ee_1864	Ee_2643	Ee_576	Ee_2315	Ee_5325	Ee_4560	Ee_3480	Ee_5651	Ee_2766	Ee_447	Ee_169	Ee_1810	Ee_2196	Ee_495	Ee_760	Ee_376	Ee_2482	Ee_2622	Ee_1869	Ee_2306	Ee_1779	Ee_5560	Ee_2862	Ee_3016	Ee_1412	Ee_5086	Ee_240	Ee_2169	Ee_2267	Ee_1533	Ee_758	Ee_4069	Ee_5507	Ee_5381	Ee_3678	Ee_152	Ee_390	Ee_2488	Ee_1466	Ee_1438	Ee_642	Ee_2485	Ee_5241	Ee_4341	Ee_3697	Ee_1063	Ee_31	Ee_206	Ee_2416	Ee_1266	Ee_1786	Ee_879	Ee_1545	Ee_3654	Ee_3003	Ee_3947	Ee_3488	Ee_154	Ee_2312	Ee_115	Ee_1282	Ee_4843	Ee_5315	Ee_384	Ee_271	Ee_2110	Ee_4998	Ee_632	Ee_3373	Ee_104	Ee_2696	Ee_1339	Ee_2763	Ee_1123	Ee_2155	Ee_183	Ee_5620	Ee_1585	Ee_668	Ee_5101	Ee_4199	Ee_274	Ee_2284	Ee_4086	Ee_1453	Ee_2802	Ee_242	Ee_862	Ee_2406	Ee_545	Ee_607	Ee_345	Ee_2929	Ee_4256	Ee_3795	Ee_1059	Ee_1640	Ee_5634	Ee_1686	Ee_3870	Ee_1479	Ee_1447	Ee_89	Ee_3249	Ee_1974	Ee_3924	Ee_1811	Ee_30	Ee_1783	Ee_1529	Ee_2688	Ee_1024	Ee_3454	Ee_352	Ee_2481	Ee_502	Ee_5489	Ee_4577	Ee_3618	Ee_4076	Ee_3884	Ee_5209	Ee_2959	Ee_3524	Ee_5574	Ee_5750	Ee_3630	Ee_3810	Ee_3204	Ee_3069	Ee_3350	Ee_4094	Ee_5735	Ee_4828	Ee_3271	Ee_1774	Ee_1954	Ee_1916	Ee_2273	Ee_4959	Ee_4262	Ee_2895	Ee_3658	Ee_4201	Ee_5624	Ee_4827	Ee_5638	Ee_3905	Ee_4919	Ee_4296	Ee_4986	Ee_5522	Ee_3666	Ee_1326	Ee_2126	Ee_3029	Ee_5603	Ee_5685	Ee_5376	Ee_2861	Ee_364	Ee_5252	Ee_1429	Ee_3380	Ee_1768	Ee_5625	Ee_2806	Ee_881	Ee_5804	Ee_173	Ee_848	Ee_414	Ee_3615	Ee_2248	Ee_1889	Ee_2534	Ee_1337	Ee_837	Ee_1202	Ee_1071	Ee_1692	Ee_1694	Ee_1487	Ee_2344	Ee_2518	Ee_2544	Ee_805	Ee_2006	Ee_687	Ee_2207	Ee_99	Ee_2349	Ee_2203	Ee_1206	Ee_2708	Ee_2642	Ee_664	Ee_1912	Ee_3686	Ee_4825	Ee_4367	Ee_2975	Ee_4029	Ee_4399	Ee_4687	Ee_3532	Ee_3045	Ee_3118	Ee_4602	Ee_4161	Ee_5670	Ee_1595	Ee_5675	Ee_3773	Ee_3671	Ee_4447	Ee_1098	Ee_2898	Ee_4613	Ee_4563	Ee_3269	Ee_2976	Ee_3048	Ee_1414	Ee_5616	Ee_4557	Ee_882	Ee_3531	Ee_3152	Ee_2781	Ee_4016	Ee_1612	Ee_4690	Ee_2769	Ee_1085	Ee_3929	Ee_4547	Ee_2399	Ee_4014	Ee_4442	Ee_3603	Ee_3242	Ee_5412	Ee_122	Ee_5388	Ee_1227	Ee_3693	Ee_4053	Ee_2179	Ee_3236	Ee_2952	Ee_4113	Ee_3225	Ee_4001	Ee_4108	Ee_4730	Ee_5131	Ee_216	Ee_3143	Ee_4829	Ee_5737	Ee_5823	Ee_5308	Oo_1079	Oo_2499	Oo_562	Oo_2292	Oo_1842	Oo_1493	Oo_1051	Oo_421	Oo_2413	Oo_350	Oo_1305	Oo_2898	Oo_1633	Oo_1772	Oo_2155	Oo_229	Oo_1675	Oo_578	Oo_1532	Oo_772	Oo_1662	Oo_1526	Oo_804	Oo_3223	Oo_3874	Oo_5157	Oo_5560	Oo_3363	Oo_4082	Oo_6025	Oo_4192	Oo_5032	Oo_5661	Oo_3850	Oo_6158	Oo_4926	Oo_3418	Oo_4541	Oo_5800	Oo_6198	Oo_3419	Oo_3393	Oo_4340	Oo_3614	Oo_5671	Oo_5884	Oo_5710	Oo_5249	Oo_3572	Oo_4242	Oo_5356	Oo_5282	Oo_5810	Oo_4597	Oo_5662	Oo_4405	Oo_5055	Oo_4892	Oo_4068	Oo_4868	Oo_4424	Oo_4723	Oo_5651	Oo_3893	Oo_2951	Oo_3467	Oo_5066	Oo_5960	Oo_4418	Oo_5601	Oo_4399	Oo_5375	Oo_5924	Oo_5799	Oo_5234	Oo_418	Oo_2770	Oo_2281	Oo_105	Oo_862	Oo_1455	Oo_1082	Oo_2541	Oo_2557	Oo_868	Oo_1276	Oo_275	Oo_1815	Oo_2361	Oo_82	Oo_2248	Oo_2611	Oo_2846	Oo_391	Oo_2193	Oo_1340	Oo_850	Oo_1578	Oo_1449	Oo_3211	Oo_3416	Oo_4090	Oo_5468	Oo_4466	Oo_4704	Oo_3345	Oo_4924	Oo_5850	Oo_5813	Oo_5416	Oo_4584	Oo_6054	Oo_5745	Oo_4488	Oo_3945	Oo_5391	Oo_5522	Oo_5167	Oo_4546	Oo_5895	Oo_3505	Oo_5931	Oo_5851	Oo_4502	Oo_5169	Oo_3562	Oo_4896	Oo_6237	Oo_4280	Oo_4041	Oo_5409	Oo_6098	Oo_5194	Oo_5440	Oo_1798	Oo_2363	Oo_2794	Oo_5174	Oo_3148	Oo_2421	Oo_1451	Oo_786	Oo_1335	Oo_1599	Oo_2105	Oo_1329	Oo_2354	Oo_983	Oo_1622	Oo_1307	Oo_1388	Oo_2599	Oo_1706	Oo_1829	Oo_605	Oo_1087	Oo_2502	Oo_314	Oo_3784	Oo_252	Oo_4520	Oo_5562	Oo_3768	Oo_360	Oo_2809	Oo_3952	Oo_2279	Oo_5720	Oo_2077	Oo_3066	Oo_5879	Oo_5021	Oo_176	Oo_1959	Oo_565	Oo_3923	Oo_3578	Oo_2720	Oo_2476	Oo_2547	Oo_6056	Oo_6170	Oo_5599	Oo_5295	Oo_1047	Oo_6134	Oo_4487	Oo_2904	Oo_1548	Oo_3085	Oo_371	Oo_4766	Oo_1707	Oo_2570	Oo_1213	Oo_1145	Oo_286	Oo_4556	Oo_4621	Oo_2803	Oo_655	Oo_3594	Oo_2135	Oo_5226	Oo_2247	Oo_872	Oo_5539	Oo_2741	Oo_2787	Oo_5567	Oo_816	Oo_606	Oo_472	Oo_3102	Oo_3791	Oo_5610	Oo_1337	Oo_1594	Oo_2286	Oo_3979	Oo_4269	Oo_1267	Oo_956	Oo_2016	Oo_1076	Oo_2043	Oo_4617	Oo_1554	Oo_2555	Oo_1313	Oo_1562	Oo_1176	Oo_3523	Oo_6148	Oo_705	Oo_1083	Oo_1436	Oo_2179	Oo_619	Oo_1576	Oo_3565	Oo_4519	Oo_177	Oo_1467	Oo_13	Oo_5786	Oo_5885	Oo_4037	Oo_1061	Oo_3253	Oo_4560	Oo_5051	Oo_1408	Oo_5585	Oo_3549	Oo_1600	Oo_2644	Oo_3747	Oo_3366	Oo_2833	Oo_1575	Oo_946	Oo_1557	Oo_914	Oo_917	Oo_2212	Oo_2101	Oo_4755	Oo_5144	Oo_6226	Oo_3181	Oo_3129	Oo_5915	Oo_1488	Oo_4591	Oo_963	Oo_759	Oo_702	Oo_1984	Oo_439	Oo_2798	Oo_1195	Oo_167	Oo_2647	Oo_5445	Oo_4631	Oo_1042	Oo_1143	Oo_688	Oo_750	Oo_2143	Oo_9	Oo_448	Oo_779	Oo_2062	Oo_300	Oo_132	Oo_3285	Oo_4636	Oo_469	Oo_5682	Oo_2359	Oo_1002	Oo_312	Oo_2612	Oo_2690	Oo_5891	Oo_3750	Oo_3460	Oo_4606	Oo_3895	Oo_3930	Oo_6161	Oo_4578	Oo_3617	Oo_5732	Oo_3581	Oo_4370	Oo_2851	Oo_1887	Oo_967	Oo_401	Oo_1710	Oo_288	Oo_4654	Oo_3330	Oo_5901	Oo_5534	Oo_3834	Oo_3912	Oo_5441	Oo_5106	Oo_5623	Oo_5467	Oo_4111	Oo_5549	Oo_3977	Oo_4849	Oo_3142	Oo_5190	Oo_2311	Oo_3904	Oo_757	Oo_423	Oo_2278	Oo_2882	Oo_32	Oo_1465	Oo_5934	Oo_2897	Oo_5973	Oo_364	Oo_3906	Oo_4155	Oo_3322	Oo_686	Oo_499	Oo_5281	Oo_6197	Oo_5220	Oo_680	Oo_2637	Oo_4714	Oo_1384	Oo_3662	Oo_5794	Oo_193	Oo_996	Oo_2265	Oo_174	Oo_2736	Oo_2627	Oo_2416	Oo_2118	Oo_1629	Oo_1637	Oo_2409	Oo_4907	Oo_1916	Oo_1774	Oo_394	Oo_204	Oo_5131	Oo_3954	Oo_2614	Oo_1822	Oo_4745	Oo_4193	Oo_4580	Oo_6010	Oo_4105	Oo_6117	Oo_3918	Oo_5019	Oo_5538	Oo_5495	Oo_6088	Oo_5509	Oo_2962	Oo_6180	Oo_6147	Oo_4376	Oo_5775	Oo_5935	Oo_3370	Oo_4876	Oo_4215	Oo_3006	Oo_3800	Oo_3656	Oo_5393	Oo_3304	Oo_1598	Oo_503	Oo_2227	Oo_591	Oo_3026	Oo_5523	Oo_2960	Oo_648	Oo_4837	Oo_4118	Oo_5639	Oo_5484	Oo_5987	Oo_4188	Oo_5654	Oo_6003	Oo_5858	Oo_6026	Oo_5904	Oo_3000	Oo_6050	Oo_4238	Oo_6037	Nn_299	Nn_2765	Nn_806	Nn_2546	Nn_2622	Nn_1700	Nn_789	Nn_4165	Nn_2762	Nn_2919	Nn_1989	Nn_9484	Nn_9913	Nn_5610	Nn_5655	Nn_7700	Nn_9090	Nn_6939	Nn_8689	Nn_8307	Nn_9402	Nn_5433	Nn_8057	Nn_9045	Nn_7219	Nn_8270	Nn_9704	Nn_6239	Nn_5261	Nn_4980	Nn_7079	Nn_9388	Nn_6792	Nn_6457	Nn_5835	Nn_10288	Nn_568	Nn_229	Nn_3770	Nn_2901	Nn_3008	Nn_2739	Nn_3700	Nn_2860	Nn_3609	Nn_1916	Nn_3818	Nn_3293	Nn_3767	Nn_2965	Nn_6832	Nn_6296	Nn_6372	Nn_9858	Nn_9886	Nn_9069	Nn_8086	Nn_5019	Nn_4881	Nn_6017	Nn_4663	Nn_6179	Nn_7186	Nn_8386	Nn_6766	Nn_9169	Nn_6307	Nn_8944	Nn_8017	Nn_5021	Nn_7260	Nn_9495	Nn_5473	Nn_10100	Nn_9107	Nn_8880	Nn_8247	Nn_9703	Nn_8798	Nn_2496	Nn_4869	Nn_6414	Nn_2373	Nn_4090	Nn_1091	Nn_3723	Nn_9047	Nn_2472	Nn_6560	Nn_6899	Nn_2571	Nn_4747	Nn_7845	Nn_2102	Nn_4638	Nn_1236	Nn_3574	Nn_3950	Nn_8364	Nn_1590	Nn_2374	Nn_215	Nn_8052	Nn_10211	Nn_816	Nn_3144	Nn_3541	Nn_2291	Nn_4838	Nn_1845	Nn_4584	Nn_5029	Nn_9188	Nn_4627	Nn_3952	Nn_1953	Nn_106	Nn_3366	Nn_802	Nn_4342	Nn_4883	Nn_281	Nn_828	Nn_90	Nn_3278	Nn_9042	Nn_4764	Nn_7583	Nn_278	Nn_2125	Nn_153	Nn_1387	Nn_6778	Nn_453	Nn_10236	Nn_117	Nn_2510	Nn_3916	Nn_2413	Nn_9516	Nn_7641	Nn_3040	Nn_2745	Nn_876	Nn_2340	Nn_5858	Nn_5243	Nn_6513	Nn_4441	Nn_4778	Nn_5033	Nn_6306	Nn_6781	Nn_5062	Nn_6887	Nn_8267	Nn_5359	Nn_6060	Nn_9641	Nn_5180	Nn_7684	Nn_7058	Nn_5585	Nn_6066	Nn_9593	Nn_7336	Nn_5730	Nn_7452	Nn_9010	Nn_9666	Nn_6235	Nn_7448	Nn_7420	Nn_8128	Nn_9640	Nn_6008	Nn_4695	Nn_5419	Nn_1772	Nn_1214	Nn_557	Nn_3017	Nn_1733	Nn_753	Nn_75	Nn_2982	Nn_9747	Nn_5146	Nn_7984	Nn_8015	Nn_6338	Nn_9450	Nn_9268	Nn_6390	Nn_10040	Nn_5380	Nn_7245	Nn_4679	Nn_8708	Nn_6339	Nn_7301	Nn_7364	Nn_8296	Nn_6754	Nn_5710	Nn_5506	Nn_1009	Nn_2400	Nn_1951	Nn_1851	Nn_9216	Nn_7253	Nn_9720	Nn_6193	Nn_6402	Nn_265	Nn_8457	Nn_7505	Nn_8684	Nn_2343	Nn_2223	Nn_356	Nn_9915	Nn_544	Nn_2274	Nn_1530	Nn_1705	Nn_3333	Nn_4221	Nn_2018	Nn_6041	Nn_2257	Nn_3632	Nn_1744	Nn_1786	Nn_538	Nn_5907	Nn_2657	Nn_2899	Nn_2979	Nn_6985	Nn_9750	Nn_6454	Nn_1997	Nn_636	Nn_1853	Nn_2115	Nn_4052	Nn_1045	Nn_6756	Nn_6050	Nn_6	Nn_4487	Nn_3204	Nn_6139	Nn_162	Nn_147	Nn_1621	Nn_3673	Nn_4053	Nn_5778	Nn_853	Nn_381	Nn_1410	Nn_343	Nn_2773	Nn_123	Nn_1484	Nn_405	Nn_966	Nn_2552	Nn_3460	Nn_8077	Nn_1195	Nn_2903	Nn_4097	Nn_6350	Nn_890	Nn_7530	Nn_4814	Nn_4829	Nn_6547	Nn_8445	Nn_4169	Nn_5620	Nn_638	Nn_10182	Nn_6336	Nn_8896	Nn_7532	Nn_7397	Nn_4994	Nn_7763	Nn_4378	Nn_5000	Nn_7195	Nn_6502	Nn_5820	Nn_6653	Nn_5336	Nn_8745	Nn_5248	Nn_8379	Nn_6028	Nn_10346	Nn_9340	Nn_9470	Nn_5685	Nn_9423	Nn_1078	Ff_1651	Ff_699	Ff_2493	Ff_2191	Ff_4120	Ff_4406	Ff_4707	Ff_6038	Ff_5898	Ff_3275	Ff_5798	Ff_6043	Ff_5224	Ff_5072	Ff_4473	Ff_3070	Ff_3302	Ff_3967	Ff_5877	Ff_5421	Ff_1453	Ff_1964	Ff_1206	Ff_209	Ff_2380	Ff_2355	Ff_1414	Ff_2802	Ff_2748	Ff_1038	Ff_2998	Ff_3946	Ff_5187	Ff_3499	Ff_4504	Ff_3526	Ff_5193	Ff_3994	Ff_3734	Ff_5370	Ff_5424	Ff_5141	Ff_5982	Ff_5726	Ff_4929	Ff_2462	Ff_697	Ff_3046	Ff_2910	Ff_4686	Ff_5992	Ff_1229	Ff_1152	Ff_4683	Ff_2989	Ff_4958	Ff_1525	Ff_3501	Ff_468	Ff_272	Ff_1274	Ff_348	Ff_5621	Ff_2146	Ff_432	Ff_6146	Ff_1027	Ff_1180	Ff_2208	Ff_1261	Ff_1124	Ff_3866	Ff_4000	Ff_279	Ff_46	Ff_226	Ff_5506	Ff_5183	Ff_5960	Ff_869	Ff_5628	Ff_99	Ff_4152	Ff_609	Ff_883	Ff_4881	Ff_5803	Ff_17	Ff_4599	Ff_2562	Ff_714	Ff_1149	Ff_805	Ff_2193	Ff_1526	Ff_1239	Ff_77	Ff_1376	Ff_5470	Ff_4606	Ff_5536	Ff_5939	Ff_5501	Ff_6023	Ff_5437	Ff_694	Ff_4364	Ff_5367	Ff_4541	Ff_573	Ff_4727	Ff_5179	Ff_3086	Ff_1210	Ff_4335	Ff_2574	Ff_5012	Ff_2818	Ff_135	Ff_557	Ff_89	Ff_835	Ff_1255	Ff_71	Ff_2427	Ff_5335	Ff_5234	Ff_4218	Ff_5963	Ff_3362	Ff_5425	Ff_3645	Ff_5334	Ff_4898	Ff_4262	Ff_5095	Bb_2257	Bb_5493	Bb_5866	Bb_7529	Bb_7284	Bb_3065	Bb_1767	Bb_465	Bb_6244	Bb_7288	Bb_8868	Bb_6682	Bb_9784	Bb_7812	Bb_5143	Bb_10201	Bb_3279	Bb_7244	Bb_4576	Bb_4031	Bb_8770	Bb_205	Bb_9566	Bb_5383	Bb_10096	Bb_6535	Bb_1099	Bb_4829	Bb_3942	Bb_2151	Bb_4063	Bb_8853	Gg_2279	Gg_3293	Gg_3322	Gg_2344	Gg_2914	Gg_1327	Gg_3031	Gg_3345	Gg_1823	Gg_1684	Gg_1188	Gg_3323	Gg_3123	Gg_1095	Gg_1671	Gg_2198	Gg_2727	Gg_2986	Hh_3250	Hh_5256	Hh_9520	Hh_7372	Hh_8619	Hh_457	Hh_9574	Hh_4184	Hh_534	Hh_3108	Hh_334	Hh_9250	Hh_541	Hh_5363	Hh_7268	Hh_1468	Hh_5691	Ii_6865	Ii_2519	Pp_4184	Pp_1535	Pp_2171	Pp_4355	Pp_1261	Pp_4799	Pp_294	Pp_548	Pp_4646	Pp_2113	Pp_1024	Pp_1522	Pp_1076	Kk_2727	Kk_5111	Kk_7652	Kk_2053	Kk_4158	Kk_1383	Mm_2675	Mm_6803	Mm_2033	Mm_5744	Cc_2302	Cc_1345	Cc_2428	Cc_3238	Dd_3641
37	Nn_6579	Nn_7521	Nn_9457	Nn_1694	Nn_1908	Nn_131	Nn_4213	Nn_6413	Nn_6124	Nn_5241	Nn_2141	Nn_4114	Nn_674	Nn_5999	Nn_3877	Nn_7363	Nn_5849	Nn_4033	Oo_3328	Oo_861
38	Aa_1408	Aa_2558	Aa_6149	Aa_3048	Aa_190	Aa_3792	Aa_6135	Aa_2003	Aa_4205	Aa_6841	Aa_7627	Aa_5555
39	Dd_6037	Dd_5501	Dd_5082	Dd_6807	Dd_5910	Dd_4639	Ff_4046	Ff_3857	Ff_5056	Ff_2059	Ff_1650	Ff_4066	Ll_342	Ll_10218	Ll_8486	Hh_6008	Hh_8776	Hh_2242	Ee_3932	Ee_3136	Ii_3210	Kk_376
40	Ll_6302
41	Ll_8024	Ll_8651	Ll_7108	Ll_7389	Ll_6984	Ll_2642	Ll_3938	Ll_6221	Ll_2526	Ll_2329	Ll_4552	Ll_9992	Ll_9594	Ii_1883	Ii_428	Ii_2572	Ii_696	Ii_823	Ii_6273	Ii_90	Ii_4929	Ii_4466	Ee_4762	Ee_1881	Ee_1913	Nn_6535	Nn_9235	Nn_2857	Cc_276	Cc_3715
42	Hh_1904	Hh_859	Hh_5828
43	Ll_6775
44	Oo_1055	Oo_255	Oo_664
45	Aa_2540	Aa_2504	Aa_2883
46	Dd_1009
47	Nn_8131	Nn_8387
48	Dd_157
49	Aa_5622	Aa_2565	Aa_302	Aa_3233	Aa_3286	Aa_6600	Aa_3793	Aa_2389
50	Dd_774	Dd_307	Ii_218	Gg_829
51	Aa_1611	Aa_4021	Aa_3969	Aa_5837	Aa_7709	Aa_6180	Aa_7422	Aa_6857	Aa_6863	Aa_5572	Aa_5505	Aa_6388	Aa_6219	Aa_8153	Aa_6035	Aa_397	Aa_2512	Aa_2689	Aa_1093	Aa_2872	Aa_2174	Aa_7280	Aa_1477	Aa_6392	Aa_3882	Aa_1430	Aa_5257	Aa_2255	Aa_7678	Aa_2154	Aa_6416	Aa_3478	Aa_5398	Aa_185	Aa_3387	Aa_2524	Aa_2111	Aa_1942	Aa_156	Aa_517	Aa_1650	Aa_3570	Aa_977	Aa_5448	Aa_5580	Aa_422	Ll_547	Ll_2646	Ll_1834	Ll_9717
52	Hh_4243	Hh_451	Hh_1576
53	Gg_3313	Oo_5093	Nn_5158	Nn_3956
54	Cc_2209	Cc_304	Cc_2268	Cc_3368	Cc_3414	Cc_3629	Cc_3079	Cc_4118	Cc_3123	Cc_5681	Cc_3707	Cc_5178	Cc_4290	Cc_5651	Cc_4190	Cc_5355	Cc_5463	Cc_5166	Cc_1239	Cc_4037	Cc_2960	Cc_2942	Cc_3475	Cc_5163	Cc_3986	Cc_2945	Cc_5377	Cc_3794	Cc_4401	Cc_3606	Cc_3354	Cc_3190	Cc_1760	Cc_1587	Cc_745	Cc_4708	Cc_2698	Cc_4186	Cc_793	Cc_2999	Cc_969	Cc_2533	Cc_4185	Cc_2277	Cc_3830	Cc_718	Cc_1624	Cc_1039	Cc_2230	Cc_2417	Cc_1897	Cc_3100	Cc_4523	Cc_617	Cc_1205	Cc_4949	Cc_2998	Cc_1210	Cc_5709	Cc_1421	Cc_1491	Cc_3159	Cc_552	Cc_222	Cc_2102	Cc_5584	Cc_3080	Cc_5363	Cc_5676	Cc_529	Cc_2083	Cc_5137	Cc_2703	Cc_2294	Cc_1201	Cc_4560	Cc_3477	Cc_3905	Cc_3073	Cc_3659	Cc_4673	Cc_4087	Cc_4407	Cc_4097	Cc_4801	Cc_5090	Cc_5503	Cc_3310	Cc_1625	Cc_1767	Cc_1602	Cc_876	Cc_2619	Cc_1917	Cc_787	Cc_3025	Cc_4444	Cc_3645	Cc_4396	Cc_2385	Cc_3896	Cc_3420	Cc_2569	Cc_2462	Cc_3348	Cc_3586	Cc_4104	Cc_2892	Cc_3029	Cc_5077	Cc_3848	Cc_3427	Cc_5301	Cc_1549	Cc_4911	Cc_3646	Cc_1014	Cc_5257	Cc_3239	Cc_836	Cc_812	Cc_2171	Cc_2545	Cc_2821	Cc_2919	Cc_3011	Cc_2943	Cc_3384	Cc_3982	Cc_3168	Cc_3666	Cc_1739	Cc_625	Cc_2851	Cc_5345	Cc_5180	Cc_3412	Cc_4156	Cc_1983	Cc_490	Cc_2810	Cc_4705	Cc_5275	Cc_520	Cc_1366	Cc_2144	Cc_4611	Cc_221	Cc_894	Cc_4838	Cc_243	Cc_4550	Cc_3028	Cc_5462	Cc_2161	Cc_224	Cc_3705	Cc_4501	Cc_2073	Cc_612	Cc_133	Cc_692	Cc_2606	Cc_2126	Cc_3601	Cc_1070	Cc_1029	Cc_3670	Cc_74	Cc_1191	Cc_590	Cc_3588	Cc_3107	Cc_282	Cc_626	Cc_169	Cc_1908	Cc_399	Cc_1940	Cc_121	Cc_2363	Cc_1601	Cc_223	Cc_1000	Cc_1004	Cc_500	Cc_3078	Cc_3523	Cc_1493	Cc_712	Cc_377	Cc_2452	Cc_4036	Cc_1195	Cc_2664	Cc_3125	Cc_597	Cc_1841	Cc_1035	Cc_4898	Cc_1929	Cc_116	Cc_3453	Cc_2633	Cc_2005	Cc_26	Cc_2000	Cc_59	Cc_919	Cc_2785	Cc_5693	Cc_1009	Cc_5673	Cc_4244	Cc_310	Cc_1161	Cc_1167	Cc_259	Cc_1204	Cc_1681	Cc_343	Cc_346	Cc_1473	Cc_2082	Cc_3657	Cc_3745	Cc_4013	Cc_3733	Cc_3542	Cc_5623	Cc_3131	Cc_3790	Cc_5529	Cc_3513	Cc_3673	Cc_5702	Cc_3169	Cc_3529	Cc_3823	Cc_3019	Cc_3771	Cc_2789	Cc_4631	Cc_3036	Cc_5598	Cc_4135	Cc_3899	Cc_4209	Cc_3273	Cc_3003	Cc_5303	Cc_3436	Cc_4316	Cc_2835	Cc_5334	Cc_4636	Cc_2840	Cc_3346	Cc_2337	Cc_281	Cc_1571	Cc_767	Cc_1334	Cc_1885	Cc_2409	Cc_1854	Cc_3349	Cc_4676	Cc_4191	Cc_3923	Cc_3363	Cc_5079	Cc_3608	Cc_3737	Cc_3722	Cc_5641	Cc_3933	Cc_4177	Cc_3876	Cc_5103	Cc_362	Cc_1460	Cc_3133	Cc_3940	Cc_2842	Cc_985	Cc_10	Cc_2486	Cc_3282	Cc_3062	Cc_3749	Cc_629	Cc_3825	Cc_4718	Cc_122	Cc_75	Cc_1684	Cc_1621	Cc_4703	Cc_4060	Cc_721	Cc_1755	Cc_885	Cc_412	Cc_3549	Cc_5786	Cc_2638	Cc_5435	Cc_527	Cc_3394	Cc_5317	Cc_1566	Cc_4040	Cc_687	Cc_962	Cc_2926	Cc_3324	Cc_736	Cc_1157	Cc_5560	Cc_261	Cc_572	Cc_232	Cc_1524	Cc_2904	Cc_4753	Cc_3912	Cc_5173	Cc_1486	Cc_1701	Cc_2155	Cc_2841	Cc_2755	Cc_780	Cc_393	Cc_2079	Cc_5167	Cc_4882	Cc_29	Cc_1054	Cc_510	Cc_2353	Cc_5188	Cc_3811	Cc_3915	Cc_2758	Cc_2720	Cc_4046	Cc_2740	Cc_3751	Cc_40	Cc_3055	Cc_1190	Cc_747	Cc_1477	Cc_4717	Cc_2061	Cc_796	Cc_4028	Cc_4320	Cc_2753	Cc_2229	Cc_4451	Cc_4394	Cc_1137	Cc_3623	Cc_947	Cc_2567	Cc_3341	Cc_2041	Cc_3699	Cc_3322	Cc_4691	Cc_895	Cc_1440	Cc_1101	Cc_3667	Cc_5197	Cc_2208	Cc_5182	Cc_2905	Cc_1919	Cc_2649	Cc_1077	Cc_1816	Cc_2390	Cc_372	Cc_605	Cc_4361	Cc_245	Cc_2643	Cc_5417	Cc_5705	Cc_4479	Cc_3285	Cc_2335	Cc_708	Cc_3316	Cc_2656	Cc_3592	Cc_2560	Cc_118	Cc_769	Cc_5148	Cc_471	Cc_139	Cc_5698	Cc_1887	Cc_1868	Cc_1150	Cc_3098	Cc_3326	Cc_3187	Cc_5539	Cc_3676	Cc_4058	Cc_5469	Cc_3192	Cc_4378	Cc_5098	Cc_1855	Cc_4000	Cc_3154	Cc_4044	Cc_4367	Cc_1158	Cc_4129	Cc_2233	Cc_3357	Cc_3532	Cc_3270	Cc_3773	Cc_2355	Cc_2152	Cc_258	Cc_66	Cc_776	Cc_3287	Cc_593	Cc_2689	Cc_4018	Cc_4187	Cc_4019	Cc_3903	Cc_4357	Cc_2759	Cc_431	Cc_3976	Cc_1733	Cc_1757	Cc_4308	Cc_4865	Cc_4445	Cc_4278	Cc_3163	Cc_1323	Cc_5206	Cc_4626	Cc_5131	Cc_5361	Cc_5391	Cc_3423	Cc_1469	Cc_2314	Cc_1148	Cc_214	Cc_1135	Cc_2179	Cc_4861	Cc_5730	Cc_4294	Cc_5136	Cc_4690	Cc_3465	Cc_5429	Cc_1034	Cc_2588	Cc_4411	Cc_4095	Cc_3584	Cc_3567	Cc_4422	Cc_3739	Cc_5328	Cc_2344	Cc_1809	Cc_429	Cc_56	Cc_4467	Cc_5653	Cc_2786	Cc_2584	Cc_3792	Cc_4455	Cc_2304	Cc_142	Cc_1304	Cc_2040	Cc_1385	Cc_4382	Cc_4416	Cc_5326	Cc_5039	Cc_267	Cc_5302	Cc_2566	Cc_3693	Cc_2245	Cc_3259	Cc_4477	Cc_5072	Cc_1702	Cc_2936	Cc_2565	Cc_1650	Cc_4635	Cc_2217	Cc_103	Cc_5728	Cc_5404	Cc_4639	Cc_768	Cc_560	Cc_1212	Cc_795	Cc_3290	Cc_4820	Cc_4116	Cc_4073	Cc_3389	Cc_754	Cc_5008	Cc_4053	Cc_861	Cc_898	Cc_3635	Cc_772	Cc_182	Cc_1398	Cc_1894	Cc_2207	Cc_3511	Cc_504	Cc_190	Cc_1519	Cc_1691	Cc_35	Cc_1136	Cc_1349	Cc_1890	Cc_145	Cc_2505	Cc_2317	Cc_1584	Cc_464	Cc_1220	Cc_87	Cc_2483	Cc_757	Cc_1685	Cc_4125	Cc_5787	Cc_3077	Cc_5431	Cc_4344	Cc_5053	Cc_3885	Cc_814	Cc_2950	Cc_4800	Cc_3748	Cc_5360	Cc_5269	Cc_3491	Cc_2695	Cc_4584	Cc_424	Cc_3425	Cc_3268	Cc_5216	Cc_3294	Cc_3201	Cc_2454	Cc_2922	Cc_2074	Cc_3272	Cc_3170	Cc_1578	Cc_1727	Cc_4862	Cc_3395	Cc_2837	Cc_374	Cc_771	Cc_3000	Cc_4968	Cc_5414	Cc_1348	Cc_3156	Cc_4440	Cc_4084	Cc_993	Cc_4166	Cc_4860	Cc_5569	Cc_1923	Cc_5764	Cc_4478	Cc_2955	Cc_4495	Cc_3611	Cc_3965	Cc_1858	Cc_3683	Cc_3164	Cc_2439	Cc_2118	Cc_1251	Cc_2258	Cc_3472	Cc_4748	Cc_3261	Cc_1555	Cc_2406	Cc_3587	Cc_3023	Cc_4956	Cc_2891	Cc_717	Cc_1437	Cc_1850	Cc_5739	Cc_2159	Cc_1909	Cc_908	Cc_624	Cc_2460	Cc_609	Cc_4588	Cc_4335	Cc_1463	Cc_644	Cc_879	Cc_2508	Cc_1802	Cc_4932	Cc_1833	Cc_2739	Cc_2382	Cc_3552	Cc_4751	Cc_4818	Cc_2226	Cc_2672	Cc_328	Cc_3651	Cc_3037	Cc_3175	Cc_4215	Cc_3847	Cc_548	Cc_2722	Cc_3338	Cc_4674	Cc_4313	Cc_5357	Cc_5791	Cc_1658	Cc_1178	Cc_2601	Cc_1626	Cc_3996	Cc_2877	Cc_3889	Cc_5777	Cc_4531	Cc_3692	Cc_5318	Cc_5520	Cc_2713	Cc_90	Cc_3726	Cc_5320	Cc_4259	Cc_2595	Cc_4786	Cc_3108	Cc_3916	Cc_3647	Cc_4002	Cc_3219	Cc_3582	Cc_4706	Cc_4137	Cc_3060	Cc_3990	Cc_3255	Cc_4876	Cc_2819	Cc_5422	Cc_3784	Cc_2994	Cc_3233	Cc_3844	Cc_3118	Cc_3008	Cc_5147	Cc_4124	Cc_3481	Cc_5152	Cc_2019	Cc_4539	Cc_4130	Cc_3260	Cc_3618	Cc_4683	Cc_5425	Cc_4498	Cc_3550	Cc_4962	Cc_5270	Cc_4934	Cc_4984	Cc_4360	Cc_5455	Cc_3526	Cc_3120	Cc_5748	Cc_3626	Cc_5118	Cc_1670	Cc_4651	Cc_4311	Cc_5109	Cc_3291	Cc_3086	Cc_4615	Cc_4327	Cc_2911	Cc_737	Cc_2026	Cc_5510	Cc_1018	Cc_5094	Aa_209	Aa_651	Aa_1848	Aa_3460	Aa_1646	Aa_3246	Aa_480	Aa_2107	Aa_2949	Aa_1841	Aa_634	Aa_3329	Aa_2989	Aa_516	Aa_1224	Aa_1851	Aa_2715	Aa_493	Aa_7439	Aa_5228	Aa_5141	Aa_7312	Aa_5160	Aa_6194	Aa_7316	Aa_5157	Aa_7294	Aa_6300	Aa_6198	Aa_5985	Aa_8068	Aa_4934	Aa_6910	Aa_7254	Aa_5168	Aa_6930	Aa_4624	Aa_5431	Aa_5473	Aa_4819	Aa_4692	Aa_5996	Aa_7477	Aa_7061	Aa_4857	Aa_6199	Aa_7099	Aa_5856	Aa_5631	Aa_6513	Aa_5399	Aa_5351	Aa_7729	Aa_6250	Aa_287	Aa_4055	Aa_1588	Aa_3682	Aa_3476	Aa_3619	Aa_4471	Aa_6036	Aa_5263	Aa_5884	Aa_5578	Aa_5181	Aa_7898	Aa_5124	Aa_5288	Aa_6418	Aa_7999	Aa_6244	Aa_6017	Aa_7310	Aa_7675	Aa_2903	Aa_5155	Aa_1596	Aa_2153	Aa_2919	Aa_3512	Aa_5701	Aa_7660	Aa_7535	Aa_546	Aa_1796	Aa_1953	Aa_2695	Aa_4584	Aa_5276	Aa_2801	Aa_168	Aa_5961	Aa_1015	Aa_1753	Aa_3592	Aa_3720	Aa_2771	Aa_4733	Aa_3244	Aa_4271	Aa_5039	Aa_3906	Aa_8301	Aa_5646	Aa_7901	Aa_926	Aa_844	Aa_4655	Aa_5972	Aa_4447	Aa_8059	Aa_6468	Aa_4139	Aa_1403	Aa_2409	Aa_1045	Aa_299	Aa_2643	Aa_2090	Aa_6915	Aa_2684	Aa_780	Aa_130	Aa_2420	Aa_1048	Aa_3667	Aa_983	Aa_2766	Aa_5174	Aa_5564	Aa_5967	Aa_7247	Aa_5	Aa_2527	Aa_1337	Aa_6015	Aa_515	Aa_552	Aa_3663	Aa_2561	Aa_78	Aa_7615	Aa_5295	Aa_4036	Aa_1858	Aa_1954	Aa_2556	Aa_5574	Aa_5003	Aa_183	Aa_870	Aa_1017	Aa_609	Aa_7995	Aa_7832	Aa_7842	Aa_7145	Aa_5877	Aa_8374	Aa_6420	Aa_4354	Aa_4077	Aa_1217	Aa_733	Aa_5940	Aa_6456	Aa_1317	Aa_4799	Aa_6056	Aa_2685	Aa_3573	Aa_633	Aa_908	Aa_5999	Aa_4809	Aa_120	Aa_6638	Aa_277	Aa_2811	Aa_1085	Aa_4257	Aa_4911	Aa_6185	Aa_4850	Aa_2292	Aa_5584	Aa_7846	Aa_4910	Aa_1110	Aa_3980	Aa_2938	Aa_5239	Aa_2489	Aa_5535	Aa_5851	Aa_5127	Aa_3333	Aa_2142	Aa_6003	Aa_5638	Aa_8400	Aa_8499	Aa_3800	Aa_1900	Aa_1657	Aa_1914	Aa_2323	Aa_4182	Aa_2632	Aa_6583	Aa_3629	Aa_736	Aa_5977	Aa_5603	Aa_4776	Aa_8371	Aa_4145	Aa_3995	Aa_4872	Aa_7208	Aa_3810	Aa_1535	Aa_6827	Aa_6778	Aa_5838	Aa_4860	Aa_6224	Aa_92	Aa_1479	Aa_6500	Aa_4667	Aa_5077	Aa_1621	Aa_199	Aa_1691	Aa_2859	Aa_4301	Aa_327	Aa_2887	Aa_8537	Aa_7521	Aa_6429	Aa_3255	Aa_7554	Aa_2334	Aa_6526	Aa_1936	Aa_8129	Aa_4555	Aa_1364	Aa_2664	Aa_3901	Aa_2318	Aa_1474	Aa_2514	Aa_6951	Aa_2145	Aa_2096	Aa_3461	Aa_3894	Aa_2723	Aa_3142	Aa_5152	Aa_7956	Aa_6430	Aa_7394	Aa_2495	Aa_3391	Aa_4115	Aa_3836	Aa_6087	Aa_4779	Aa_6177	Aa_8134	Aa_6845	Aa_6333	Aa_4658	Aa_7163	Aa_1813	Aa_4455	Aa_4440	Aa_6806	Aa_5689	Aa_7870	Aa_7338	Aa_7023	Aa_5015	Aa_1733	Aa_2394	Aa_3493	Aa_4746	Aa_6365	Aa_6378	Aa_762	Aa_1203	Aa_3984	Aa_5463	Aa_7429	Aa_2549	Aa_4672	Aa_1680	Aa_6862	Aa_2115	Aa_4715	Aa_4831	Aa_5772	Aa_1484	Aa_4458	Aa_1361	Aa_6252	Aa_7288	Aa_2329	Aa_4061	Aa_4880	Aa_6546	Aa_4181	Aa_4337	Aa_1032	Aa_982	Aa_3766	Aa_4053	Aa_3498	Aa_3603	Aa_7892	Aa_1468	Aa_7671	Aa_724	Aa_3241	Aa_6268	Aa_6294	Aa_4581	Aa_3028	Aa_2304	Aa_5030	Aa_8078	Aa_5254	Aa_7597	Aa_7692	Aa_8156	Aa_1751	Aa_4609	Aa_2298	Aa_2059	Aa_1549	Aa_8445	Aa_6334	Aa_585	Aa_4362	Aa_7933	Aa_5712	Aa_222	Aa_4176	Aa_112	Aa_1010	Aa_1063	Aa_1567	Aa_175	Aa_4508	Aa_8473	Aa_3915	Aa_5790	Aa_5817	Aa_3563	Aa_5064	Aa_1197	Aa_4240	Aa_280	Aa_1976	Aa_8349	Aa_8	Aa_1095	Aa_3598	Aa_4254	Aa_357	Aa_2655	Aa_773	Aa_119	Aa_2024	Aa_1442	Aa_7616	Aa_4184	Aa_4509	Aa_1972	Aa_4394	Aa_4108	Aa_3732	Aa_4298	Aa_348	Aa_2053	Aa_108	Aa_3195	Aa_3926	Aa_4372	Aa_4131	Aa_1981	Aa_5952	Aa_4334	Aa_2337	Aa_3002	Aa_3206	Aa_3725	Aa_1401	Aa_5852	Aa_7458	Aa_6763	Aa_4877	Aa_4119	Aa_4780	Aa_6160	Aa_1130	Aa_3381	Aa_467	Aa_7315	Aa_6158	Aa_2663	Aa_7193	Aa_6777	Aa_1070	Aa_2753	Aa_8286	Aa_6129	Aa_5094	Aa_8512	Aa_2034	Aa_2729	Aa_6179	Aa_3834	Aa_500	Aa_5730	Aa_1902	Aa_2140	Aa_7206	Aa_5886	Aa_4564	Aa_4588	Aa_717	Aa_4446	Aa_7807	Aa_2419	Aa_8268	Aa_129	Aa_7603	Aa_6172	Aa_6569	Aa_5439	Aa_5806	Aa_5786	Aa_6666	Aa_7363	Aa_214	Aa_4378	Aa_554	Aa_1504	Aa_5696	Aa_7607	Aa_7227	Aa_8067	Aa_2901	Aa_7947	Aa_1731	Aa_1115	Aa_7880	Aa_1642	Aa_5362	Aa_3863	Aa_5874	Aa_5278	Aa_631	Aa_5764	Aa_524	Aa_979	Aa_1740	Aa_6072	Aa_5485	Aa_2928	Aa_5674	Aa_4981	Aa_741	Aa_896	Aa_1257	Aa_6534	Aa_8244	Aa_6908	Aa_6001	Aa_8310	Aa_7708	Aa_5549	Aa_7048	Aa_5091	Aa_6362	Aa_4993	Aa_8214	Aa_6339	Aa_1059	Aa_8550	Aa_1551	Aa_6451	Aa_6634	Aa_5586	Aa_5328	Aa_5088	Aa_5597	Aa_6867	Aa_5236	Aa_5634	Aa_8249	Aa_6893	Aa_6916	Aa_2794	Aa_5876	Aa_5761	Aa_5450	Aa_4853	Aa_4583	Aa_6287	Aa_6030	Aa_3518	Aa_8444	Aa_7199	Aa_8267	Aa_8285	Aa_305	Aa_1969	Aa_7824	Aa_2912	Aa_958	Aa_3154	Aa_5356	Aa_4775	Aa_6218	Aa_8479	Ii_3039	Ii_649	Ii_2266	Ii_426	Ii_180	Ii_265	Ii_1129	Ii_730	Ii_1980	Ii_2944	Ii_2583	Ii_1972	Ii_2541	Ii_1032	Ii_230	Ii_1583	Ii_214	Ii_1076	Ii_1190	Ii_2536	Ii_4387	Ii_5646	Ii_5317	Ii_6463	Ii_4534	Ii_5740	Ii_4491	Ii_5060	Ii_4363	Ii_4739	Ii_3967	Ii_4054	Ii_4072	Ii_4964	Ii_5968	Ii_3814	Ii_6696	Ii_5615	Ii_6095	Ii_6694	Ii_4804	Ii_5587	Ii_5166	Ii_5715	Ii_4391	Ii_3736	Ii_7007	Ii_4225	Ii_4132	Ii_3896	Ii_4540	Ii_4357	Ii_5607	Ii_4657	Ii_4412	Ii_4633	Ii_5328	Ii_5059	Ii_4520	Ii_6128	Ii_5982	Ii_5133	Ii_7180	Ii_5835	Ii_3654	Ii_5853	Ii_6924	Ii_6601	Ii_7214	Ii_4577	Ii_5702	Ii_4640	Ii_5446	Ii_5153	Ii_6311	Ii_5032	Ii_6859	Ii_3766	Ii_4755	Ii_5872	Ii_3932	Ii_5532	Ii_3647	Ii_6085	Ii_3573	Ii_6314	Ii_4401	Ii_2182	Ii_2445	Ii_3140	Ii_2520	Ii_1797	Ii_3150	Ii_3165	Ii_6183	Ii_6479	Ii_5379	Ii_6731	Ii_4215	Ii_6950	Ii_4917	Ii_6244	Ii_7139	Ii_4336	Ii_4343	Ii_3990	Ii_4559	Ii_5673	Ii_4927	Ii_4350	Ii_6193	Ii_3981	Ii_5348	Ii_2213	Ii_1967	Ii_1071	Ii_4146	Ii_4078	Ii_4143	Ii_3914	Ii_4979	Ii_5863	Ii_6534	Ii_5658	Ii_291	Ii_1454	Ii_1907	Ii_3608	Ii_6452	Ii_775	Ii_4901	Ii_3287	Ii_3407	Ii_5550	Ii_2184	Ii_4721	Ii_5681	Ii_6439	Ii_6551	Ii_6856	Ii_437	Ii_1891	Ii_3105	Ii_277	Ii_1912	Ii_2549	Ii_5338	Ii_523	Ii_1868	Ii_1783	Ii_4950	Ii_4127	Ii_4136	Ii_5913	Ii_2283	Ii_7270	Ii_642	Ii_2617	Ii_2089	Ii_5301	Ii_3631	Ii_6166	Ii_5668	Ii_4205	Ii_4237	Ii_6595	Ii_3109	Ii_4485	Ii_6876	Ii_6903	Ii_1940	Ii_1521	Ii_2598	Ii_599	Ii_2600	Ii_1888	Ii_569	Ii_3000	Ii_509	Ii_594	Ii_5277	Ii_1257	Ii_1371	Ii_196	Ii_3425	Ii_1229	Ii_4082	Ii_4572	Ii_4988	Ii_4310	Ii_5405	Ii_5426	Ii_7150	Ii_117	Ii_2172	Ii_1059	Ii_4970	Ii_5343	Ii_4504	Ii_1570	Ii_371	Ii_608	Ii_4931	Ii_3846	Ii_395	Ii_2398	Ii_861	Ii_6692	Ii_6104	Ii_2934	Ii_3158	Ii_3077	Ii_2270	Ii_366	Ii_4492	Ii_5778	Ii_6660	Ii_3929	Ii_5457	Ii_6354	Ii_5956	Ii_4903	Ii_4759	Ii_6907	Ii_41	Ii_5754	Ii_830	Ii_2980	Ii_5593	Ii_6467	Ii_4362	Ii_5396	Ii_3168	Ii_4224	Ii_5692	Ii_2017	Ii_3819	Ii_4976	Ii_1258	Ii_51	Ii_2705	Ii_2677	Ii_1787	Ii_4489	Ii_4823	Ii_646	Ii_231	Ii_2067	Ii_2799	Ii_6730	Ii_2545	Ii_344	Ii_3058	Ii_2620	Ii_5144	Ii_810	Ii_5487	Ii_2661	Ii_3224	Ii_2321	Ii_3781	Ii_6349	Ii_2539	Ii_663	Ii_2637	Ii_7026	Ii_526	Ii_1887	Ii_883	Ii_449	Ii_875	Ii_350	Ii_1750	Ii_2431	Ii_2938	Ii_4428	Ii_217	Ii_3448	Ii_3239	Ii_3356	Ii_4528	Ii_4847	Ii_5383	Ii_48	Ii_229	Ii_1106	Ii_3350	Ii_2670	Ii_6809	Ii_3203	Ii_2117	Ii_4741	Ii_20	Ii_126	Ii_4712	Ii_5281	Ii_3635	Ii_3747	Ii_5229	Ii_3655	Ii_6378	Ii_4948	Ii_1700	Ii_4594	Ii_772	Ii_3101	Ii_2521	Ii_3139	Ii_5292	Ii_5742	Ii_5733	Ii_3284	Ii_6726	Ii_2990	Ii_5125	Ii_3593	Ii_5152	Ii_6969	Ii_4019	Ii_5761	Ii_6397	Ii_1054	Ii_1327	Ii_2115	Ii_4299	Ii_4241	Ii_886	Ii_4546	Ii_3902	Ii_127	Ii_378	Ii_1329	Ii_1843	Ii_1368	Ii_4740	Ii_4436	Ii_4654	Ii_2803	Ii_790	Ii_820	Ii_5628	Ii_4199	Ii_1312	Ii_4761	Ii_987	Ii_3952	Ii_919	Ii_2939	Ii_1296	Ii_1415	Ii_3748	Ii_4047	Ii_2629	Ii_477	Ii_2827	Ii_662	Ii_946	Ii_1185	Ii_1666	Ii_1546	Ii_503	Ii_2817	Ii_2607	Ii_2097	Ii_866	Ii_1411	Ii_2304	Ii_3130	Ii_1279	Ii_2076	Ii_3377	Ii_2959	Ii_3053	Ii_2737	Ii_3176	Ii_1471	Ii_3146	Ii_5294	Ii_7250	Ii_2653	Ii_2153	Ii_1146	Ii_5250	Ii_4896	Ii_6768	Ii_6389	Ii_6592	Ii_3121	Ii_5989	Ii_6682	Ii_5161	Ii_6087	Ii_2919	Ii_1618	Ii_3735	Ii_3380	Ii_1987	Ii_7256	Ii_4111	Ii_4820	Ii_1606	Ii_994	Ii_3363	Ii_2473	Ii_3428	Ii_5787	Ii_5928	Ii_5114	Ii_2671	Ii_2091	Ii_3332	Ii_2362	Ii_689	Ii_6672	Ii_2854	Ii_2961	Ii_2764	Ii_2914	Ii_2330	Ii_1738	Ii_6126	Ii_4048	Ii_3599	Ii_6651	Ii_3329	Ii_4920	Ii_4265	Ii_1993	Ii_7060	Ii_2292	Ii_2228	Ii_5924	Ii_3070	Ii_3006	Ii_872	Ii_3079	Ii_6362	Ii_2889	Ii_2474	Ii_1131	Ii_3392	Ii_6549	Ii_5454	Ii_1175	Ii_4092	Ii_882	Ii_434	Ii_2979	Ii_2554	Ii_2904	Ii_2656	Ii_2298	Ii_188	Ii_2719	Ii_3179	Ii_3957	Ii_4395	Ii_740	Ii_6243	Ii_3327	Ii_452	Ii_4973	Ii_2627	Ii_1236	Ii_6445	Ii_65	Ii_1955	Ii_6791	Ii_136	Ii_3498	Ii_4586	Ii_3190	Ii_1142	Ii_6192	Ii_7271	Ii_1915	Ii_993	Ii_5493	Ii_4772	Ii_5542	Ii_3674	Ii_5389	Ii_5497	Ii_5756	Ii_2143	Ii_6958	Ii_4450	Ii_4152	Ii_4518	Ii_5397	Ii_7206	Ii_5116	Ii_6914	Ii_5670	Ii_5266	Ii_5253	Ii_6366	Ii_6496	Ii_3746	Ii_3660	Ii_3490	Ii_3614	Ii_4658	Ii_6235	Ii_7236	Ii_4557	Ii_4665	Ii_5284	Ii_3482	Ii_5802	Ii_6766	Ii_6673	Ii_6123	Ii_5774	Ii_5831	Ii_7280	Ii_6691	Ii_4330	Ii_4744	Ii_5469	Ii_6513	Ii_5220	Ii_6946	Ii_5572	Ii_4464	Ii_2923	Ii_506	Ii_6177	Ii_3558	Ii_4061	Ii_4785	Dd_4223	Dd_3394	Dd_5344	Dd_5301	Dd_6141	Dd_5899	Dd_6495	Dd_2317	Dd_5173	Dd_6567	Dd_1698	Dd_4724	Dd_3277	Dd_6349	Dd_5459	Dd_1939	Dd_1102	Dd_851	Dd_1781	Dd_3821	Dd_439	Dd_906	Dd_5850	Dd_4051	Dd_4657	Dd_2916	Dd_4402	Dd_1330	Dd_3128	Dd_3477	Dd_2030	Dd_3911	Dd_6172	Dd_4553	Dd_292	Dd_2896	Dd_6876	Dd_1580	Dd_3864	Dd_1339	Dd_5281	Dd_5444	Dd_4265	Dd_4228	Dd_1228	Dd_5758	Dd_4188	Dd_1634	Dd_3595	Dd_5328	Dd_1454	Dd_4039	Dd_5954	Dd_5025	Dd_800	Dd_4676	Dd_4013	Dd_1616	Dd_596	Dd_2559	Dd_2656	Dd_1850	Dd_2311	Dd_1136	Dd_5576	Dd_3138	Dd_3007	Dd_6737	Dd_5476	Dd_5597	Dd_4512	Dd_5989	Dd_4965	Dd_3268	Dd_3724	Dd_5106	Dd_3321	Dd_5564	Dd_2947	Dd_303	Dd_636	Dd_4800	Dd_111	Dd_26	Dd_5706	Dd_3695	Dd_6610	Dd_4879	Dd_3811	Dd_4564	Dd_5466	Dd_5404	Dd_1498	Oo_2019	Oo_2025	Oo_5155	Oo_4089	Oo_4294	Oo_3695	Oo_3389	Oo_3842	Oo_5176	Oo_4840	Oo_3642	Oo_5146	Oo_4432	Oo_5557	Oo_5256	Oo_2403	Oo_2766	Oo_1974	Oo_3939	Oo_4979	Oo_4142	Oo_2771	Oo_4154	Oo_2149	Oo_5209	Oo_4385	Oo_1845	Oo_3396	Oo_1936	Oo_1997	Oo_3204	Oo_814	Oo_2469	Oo_6076	Oo_5593	Oo_3579	Oo_5489	Oo_1477	Oo_4530	Oo_2439	Oo_3200	Oo_5222	Oo_3933	Oo_4108	Oo_5236	Oo_4612	Oo_2381	Oo_1161	Oo_2116	Oo_70	Oo_2219	Oo_1325	Oo_1298	Oo_4742	Oo_3203	Oo_1091	Oo_4858	Oo_4444	Oo_3376	Oo_4374	Oo_2625	Oo_480	Oo_3385	Oo_4992	Oo_5854	Oo_2115	Oo_4276	Oo_6067	Oo_5385	Oo_3753	Oo_4653	Oo_3541	Oo_5995	Oo_6047	Oo_4739	Oo_3070	Bb_907	Bb_732	Bb_3530	Bb_7913	Bb_6379	Bb_6120	Bb_8211	Bb_2230	Bb_1203	Bb_5885	Bb_1998	Bb_8841	Bb_6465	Bb_8207	Bb_9030	Bb_447	Bb_8012	Bb_7147	Bb_6930	Bb_1879	Bb_2611	Bb_6828	Bb_7218	Bb_7174	Bb_6345	Bb_7979	Bb_2533	Bb_7961	Bb_9099	Bb_6710	Bb_5759	Bb_1141	Bb_2965	Bb_7431	Bb_2645	Bb_4564	Bb_971	Bb_240	Bb_1579	Bb_5371	Bb_3591	Bb_1866	Bb_2541	Bb_4471	Bb_3979	Bb_1149	Bb_942	Bb_45	Bb_6037	Bb_8442	Bb_9786	Bb_6741	Bb_6142	Bb_8489	Bb_8710	Bb_7948	Bb_7042	Bb_6018	Bb_6876	Bb_6722	Bb_2587	Bb_2535	Bb_4414	Bb_139	Bb_148	Bb_3567	Bb_5568	Bb_6794	Bb_9384	Bb_8070	Bb_5698	Bb_7052	Bb_7421	Bb_9546	Kk_1499	Kk_175	Kk_3960	Kk_34	Kk_1040	Kk_770	Kk_1582	Kk_1845	Kk_4688	Kk_3402	Kk_4772	Kk_4004	Nn_7516	Nn_3587	Nn_4917	Nn_6109	Nn_7472	Nn_2153	Nn_6481	Nn_8783	Nn_798	Nn_1250	Hh_2551	Hh_2552	Hh_4831	Hh_5535
55	Mm_2097	Mm_473	Mm_372	Mm_3853
56	Nn_1452
57	Aa_1660
58	Oo_1863	Ll_4833
59	Kk_5481	Mm_2171
60	Oo_4010
61	Ee_2538	Ee_5080	Ee_3826	Ee_2729
62	Dd_3045
63	Cc_5107
64	Bb_3703
65	Kk_4300	Kk_3794
66	Ff_5775	Ff_6207	Ff_2303
67	Dd_6951	Dd_6421	Dd_4781	Dd_809	Dd_3411	Dd_405	Dd_5590
68	Cc_2115
69	Ll_6351	Ll_6578
70	Aa_7622	Aa_7271	Aa_3948	Aa_2934	Ee_4939	Ee_3502
71	Nn_462	Nn_5160	Nn_9540	Nn_6368	Nn_8730	Nn_6705	Nn_2204	Nn_8511	Nn_4924	Nn_9989	Nn_1879	Nn_7271	Nn_4861	Nn_3352	Nn_6981	Nn_3605	Nn_2213	Ll_2366	Ll_7987	Ll_118	Ll_2111	Ll_214	Ll_5159	Ll_10232	Ll_7214	Ll_9573	Ll_5567	Ll_1450
72	Ii_6107
73	Ff_3556
74	Ff_3557	Ff_3495	Ff_3372	Ff_6048	Ff_1080	Ff_1000
75	Ll_8518	Ll_2988	Ll_8149	Ll_6147	Ll_3170
76	Mm_6949	Bb_10349
77	Nn_3482	Nn_6516	Nn_4860	Nn_8375	Nn_5023	Ff_3365	Ff_4479	Ff_4381
78	Dd_4727	Dd_5264	Dd_86	Dd_6837	Ii_7157	Ii_3884	Ii_4025
79	Ee_5010	Ee_500	Ee_105
80	Ii_3679	Mm_373
81	Dd_4185	Dd_3895	Kk_5900
82	Nn_1680
83	Ff_3095	Ff_3283	Ff_2220
84	Ll_2877	Ll_261	Ll_1029	Ll_1007	Ll_4010	Ll_2367	Ll_1008	Ll_4375	Ll_1150	Ll_1936	Ll_2028	Ll_4109	Ll_3173	Ll_10118	Ll_5770	Ll_5132	Ll_6928	Ll_5740	Ll_8621	Ll_5406	Ll_8504	Ll_5734	Ll_6073	Ll_6468	Ll_5886	Ll_7563	Ll_5694	Ll_10077	Ll_7697	Ll_8291	Ll_5208	Ll_7600	Ll_10060	Ll_9756	Ll_8980	Ll_7202	Ll_8368	Ll_8469	Ll_8816	Ll_1725	Ll_9311	Ll_1856	Ll_2312	Ll_3892	Ll_1327	Ll_2360	Ll_5198	Ll_7198	Ll_4819	Ll_2645	Ll_1892	Ll_1822	Ll_3400	Ll_4073	Ll_4045	Ll_9106	Ll_8352	Ll_5182	Ll_3159	Ll_7207	Ll_6552	Ll_8475	Ll_3559	Ll_1126	Ll_3537	Ll_9868	Ll_9411	Ll_7188	Ll_3198	Ll_3641	Ll_1267	Ll_3249	Ll_1968	Ll_5661	Ll_2010	Ll_6487	Ll_5390	Ll_2378	Ll_8154	Ll_8047	Ll_2895	Ll_652	Ll_2776	Ll_7843	Ll_6744	Ll_9181	Ll_9793	Ll_574	Ll_3227	Ll_4916	Ll_482	Ll_6786	Ll_8700	Ll_100	Ll_9023	Ll_4113	Ll_4521	Ll_8871	Ll_6015	Ll_5164	Ll_9402	Ll_7431	Ll_5518	Ll_7102	Ll_414	Ll_3818	Ll_6155	Ll_7308	Ll_3201	Ll_1290	Ll_3812	Ll_2042	Ll_2129	Ll_2519	Ll_4588	Ll_1096	Ll_2723	Ll_2338	Ll_4663	Ll_4639	Ll_8520	Ll_6550	Ll_1743	Ll_1554	Ll_1019	Ll_2516	Ll_172	Ll_5036	Ll_546	Ll_10298	Ll_3490	Ll_3181	Ll_8910	Ll_10187	Ll_8712	Ll_249	Ll_3351	Ll_4903	Ll_6711	Ll_8628	Ll_9246	Ll_3980	Ll_5509	Ll_7436	Ll_231	Ll_3997	Ll_1197	Ll_10042	Ll_1652	Ll_3848	Ll_7833	Ll_9994	Ll_1301	Ll_8982	Ll_519	Ll_7924	Ll_12	Ll_335	Ll_592	Ll_3724	Ll_208	Ll_2104	Ll_3565	Ll_3036	Ll_3079	Ll_2542	Ll_7035	Ll_9317	Ll_6862	Ll_7512	Ll_6654	Ll_6582	Ll_5223	Ll_8198	Ll_9552	Ll_9327	Ll_10032	Ll_8697	Ll_5603	Ll_10205	Ll_10317	Ll_3713	Ll_5364	Ii_124	Ii_1218	Ii_3758	Ii_5051	Ii_5951	Ii_5539	Ii_6959	Ii_5156	Ii_6478	Ii_7254	Ii_2998	Ii_3949	Ii_4490	Ii_3060	Ii_6253	Ii_5526	Ii_1350	Ii_4045	Ii_4767	Ii_1534	Ii_384	Ii_6129	Ii_6867	Ii_414	Ii_3043	Ii_4954	Ii_38	Ii_1074	Ii_457	Ii_5183	Ii_3816	Ii_3946	Ii_4040	Ii_3771	Ii_1905	Ii_1767	Ii_6727	Ii_7070	Ii_3555	Ii_4252	Ii_5013	Ii_3717	Ii_4431	Ii_7135	Ii_2913	Ii_5779	Nn_924	Nn_6103	Nn_5297	Nn_7722	Nn_1497	Nn_2854	Nn_2889	Nn_3622	Nn_6525	Nn_1810	Nn_6873	Nn_6078	Nn_3046	Nn_1671	Nn_2525	Nn_9408	Nn_5867	Nn_1301	Nn_3549	Nn_5022	Nn_872	Nn_8832	Nn_6826	Hh_1217	Hh_5238	Hh_8998	Hh_9381	Hh_1557	Hh_1615	Hh_7514	Hh_8639	Hh_6909	Hh_9459	Hh_8991	Hh_8026	Hh_657	Hh_133	Hh_9503	Gg_998	Gg_216	Gg_20	Gg_2619	Gg_3184	Pp_4735	Pp_4639	Pp_4700	Oo_6171
85	Ee_726
86	Gg_2318	Gg_2641
87	Nn_6058	Nn_6919	Nn_2827	Nn_4237	Nn_294	Nn_9835	Nn_4709
88	Ii_6527
89	Hh_1567	Hh_452	Hh_3835	Hh_3190	Hh_2726	Hh_5273	Hh_8271	Hh_8087	Hh_8852	Hh_8802	Hh_4294	Hh_8895	Hh_2988	Hh_6629	Hh_8092	Hh_3615	Hh_7345	Hh_1573	Hh_6881	Hh_871	Hh_3071	Hh_6985	Hh_4069	Hh_3285	Hh_9650	Hh_7860	Hh_1229	Hh_767	Hh_790	Hh_3305	Hh_151	Hh_5465	Hh_1123	Hh_9293	Hh_8431	Hh_9511	Hh_4567	Hh_1563	Hh_5868	Hh_3391	Hh_7734	Hh_9313	Hh_8287	Hh_8334	Hh_4153	Hh_3121	Hh_6511	Hh_7516	Hh_4950	Hh_7541	Hh_8796	Hh_7397	Hh_4828	Hh_7430	Hh_8288	Hh_4436	Hh_9552	Hh_9407	Hh_4623	Kk_7283	Kk_6263	Kk_5308	Kk_5019	Kk_2903	Kk_7390	Kk_1269	Kk_3296	Kk_3214	Kk_6531	Kk_7199	Kk_4250	Kk_2901	Kk_1067	Kk_8	Kk_2073	Kk_519	Kk_2967	Kk_1053	Kk_2291	Kk_4385	Kk_3054	Kk_7363	Kk_8051	Kk_5913	Kk_7411	Kk_5149	Kk_6138	Kk_5634	Kk_5086	Kk_6661	Nn_2750	Nn_5915	Nn_8455	Nn_9817	Nn_9848	Nn_10046	Nn_10290	Nn_2890	Nn_7279	Nn_8866	Nn_10264	Nn_647	Nn_198	Nn_280	Nn_6113	Nn_10015	Nn_841	Nn_2087	Nn_6099	Nn_1093	Nn_1140	Nn_4841	Nn_6761	Nn_4916	Nn_9283	Nn_10213	Mm_5519	Mm_6161	Mm_6593	Mm_6402	Mm_4244	Mm_4664	Mm_4577	Mm_2955	Mm_2206	Mm_4365	Mm_6012	Mm_1652	Mm_4913	Mm_5998	Mm_2539	Mm_3761	Mm_4532	Gg_2053	Gg_1971	Gg_1851	Gg_3069	Gg_156	Gg_1215	Gg_2763	Gg_2137	Gg_1104	Gg_937	Gg_636	Gg_1537	Gg_783	Gg_629	Gg_1338	Gg_1874	Gg_3258	Ii_4841	Ii_3472	Ii_3035	Ii_7146	Ii_2809	Ii_270	Ii_5583	Ii_4242	Ii_7055	Ii_2261	Ii_6776	Ii_3051	Ii_6733	Ii_5058	Ii_3855	Ee_717	Ee_544	Ee_3893	Ee_3002	Ee_1219	Ee_4651	Ee_448	Ee_4935	Ee_1248	Ee_337	Ee_5159	Ee_4630	Pp_1832	Pp_3696	Pp_214	Pp_1543	Pp_2267	Pp_1825	Pp_3148	Bb_3342	Bb_7941	Bb_9405	Bb_4202	Bb_1916
90	Mm_1130	Mm_1812	Mm_4031	Mm_1191	Mm_20	Mm_3349	Mm_729	Mm_6673	Ff_4314	Ff_5693
91	Mm_1131	Mm_1280	Mm_397	Mm_2553	Mm_764	Mm_7	Mm_1432	Mm_336	Mm_1159	Mm_792	Mm_1897	Mm_2850	Mm_3166	Mm_2975	Mm_2029	Mm_2694	Mm_458	Mm_285	Mm_1275	Mm_2296	Mm_414	Mm_847	Mm_2608	Mm_149	Mm_2043	Mm_1915	Mm_1337	Mm_593	Mm_1750	Mm_612	Mm_1346	Mm_780	Mm_2890	Mm_2761	Mm_264	Mm_804	Mm_1313	Mm_1612	Mm_3027	Mm_2425	Mm_2481	Mm_1928	Mm_1798	Mm_2719	Mm_875	Mm_2242	Mm_161	Mm_2130	Mm_1266	Mm_2367	Mm_655	Mm_1220	Mm_2830	Mm_2566	Mm_2597	Mm_3063	Mm_1501	Mm_1778	Mm_2317	Mm_2994	Mm_2093	Mm_1884	Mm_3616	Mm_3987	Mm_4877	Mm_6465	Mm_5546	Mm_4793	Mm_5829	Mm_5714	Mm_6065	Mm_5356	Mm_6679	Mm_4034	Mm_4683	Mm_5215	Mm_4137	Mm_3665	Mm_5392	Mm_6695	Mm_3935	Mm_4384	Mm_5345	Mm_3924	Mm_5169	Mm_3942	Mm_3814	Mm_5636	Mm_6456	Mm_4604	Mm_4674	Mm_6415	Mm_3478	Mm_5134	Mm_5939	Mm_3918	Mm_6123	Mm_4477	Mm_5458	Mm_3413	Mm_4725	Mm_5955	Mm_4572	Mm_4039	Mm_4203	Mm_6127	Mm_4072	Mm_4113	Mm_4658	Mm_5780	Mm_3848	Mm_5952	Mm_4286	Mm_4673	Mm_6555	Mm_4429	Mm_3541	Mm_5054	Mm_6096	Mm_5225	Mm_6043	Mm_5692	Mm_3968	Mm_3470	Mm_4398	Mm_6246	Mm_5986	Mm_4191	Mm_4603	Mm_5951	Mm_6273	Mm_3631	Mm_5007	Mm_6943	Mm_4361	Mm_4852	Mm_4621	Mm_4543	Mm_4689	Mm_5796	Mm_4760	Mm_4288	Mm_5236	Mm_3318	Mm_6328	Mm_4730	Mm_3802	Mm_5063	Mm_4776	Mm_3348	Mm_6011	Mm_3311	Mm_6263	Mm_5160	Mm_4199	Mm_5450	Mm_6039	Mm_5728	Mm_3888	Mm_5723	Mm_5804	Mm_5953	Mm_5802	Mm_4805	Mm_6339	Mm_4131	Mm_5900	Mm_5567	Mm_3862	Mm_5337	Mm_3423	Mm_5591	Mm_5208	Mm_4073	Mm_6962	Mm_3220	Mm_4212	Mm_5570	Mm_6692	Mm_5003	Mm_5768	Mm_6159	Mm_6958	Mm_5752	Mm_4958	Mm_5475	Mm_5239	Mm_6806	Mm_6557	Mm_5479	Mm_6763	Mm_5127	Mm_5401	Mm_6785	Mm_3893	Mm_6191	Mm_4883	Mm_6035	Mm_3829	Mm_4967	Mm_5204	Mm_6547	Mm_6851	Mm_3730	Mm_5578	Mm_6621	Mm_5096	Mm_6335	Mm_4066	Mm_6157	Mm_4889	Mm_6820	Mm_5887	Mm_4988	Mm_6836	Mm_6928	Mm_5190	Mm_5707	Mm_5385	Mm_3389	Mm_5182	Mm_6868	Mm_5596	Mm_3782	Mm_4904	Mm_5950	Mm_4947	Mm_6848	Mm_3368	Mm_3350	Mm_5978	Mm_5478	Mm_6093	Mm_6542	Mm_447	Mm_1537	Mm_1019	Mm_1110	Mm_2125	Mm_1587	Mm_1000	Mm_669	Mm_698	Mm_1600	Mm_1282	Mm_180	Mm_2158	Mm_552	Mm_1478	Mm_1609	Mm_2584	Mm_3017	Mm_2668	Mm_1637	Mm_3134	Mm_222	Mm_1755	Mm_1349	Mm_597	Mm_4140	Mm_6302	Mm_3526	Mm_3697	Mm_4795	Mm_5727	Mm_5507	Mm_3797	Mm_4767	Mm_6202	Mm_6472	Mm_4319	Mm_4855	Mm_4698	Mm_4788	Mm_6163	Mm_6966	Mm_5679	Mm_4479	Mm_5510	Mm_5763	Mm_3308	Mm_6622	Mm_5293	Mm_4037	Mm_3780	Mm_6724	Mm_4535	Mm_6115	Mm_5766	Mm_4820	Mm_5646	Mm_4796	Mm_5722	Mm_5251	Mm_6927	Mm_3823	Mm_748	Mm_1553	Mm_2883	Mm_565	Mm_892	Mm_1846	Mm_562	Mm_446	Mm_649	Mm_860	Mm_3020	Mm_2284	Mm_589	Mm_6605	Mm_6523	Mm_3515	Mm_4198	Mm_4675	Mm_4652	Mm_4136	Mm_3621	Mm_6106	Mm_3635	Mm_3828	Mm_4998	Mm_4013	Mm_2936	Mm_2174	Mm_2724	Mm_2907	Mm_1023	Mm_4592	Mm_6783	Mm_4138	Mm_4581	Mm_4228	Mm_6101	Mm_5132	Mm_5098	Mm_4224	Mm_6148	Mm_3406	Mm_4775	Mm_5114	Mm_4409	Mm_6387	Mm_6802	Mm_6118	Mm_78	Mm_1783	Mm_682	Mm_2579	Mm_613	Mm_2932	Mm_1728	Mm_3058	Mm_2999	Mm_2173	Mm_994	Mm_3065	Mm_2962	Mm_1392	Mm_237	Mm_6560	Mm_6368	Mm_5277	Mm_4445	Mm_3506	Mm_6565	Mm_3666	Mm_6406	Mm_6140	Mm_4505	Mm_3293	Mm_4890	Mm_3685	Mm_3394	Mm_6780	Mm_3533	Mm_6558	Mm_3587	Mm_5024	Mm_1530	Mm_1120	Mm_1854	Mm_871	Mm_176	Mm_2099	Mm_150	Mm_1316	Mm_1816	Mm_225	Mm_212	Mm_2589	Mm_2457	Mm_2985	Mm_1520	Mm_2302	Mm_1919	Mm_1032	Mm_2118	Mm_2045	Mm_2228	Mm_3018	Mm_58	Mm_2731	Mm_678	Mm_2677	Mm_1197	Mm_3005	Mm_239	Mm_1972	Mm_840	Mm_710	Mm_1415	Mm_1232	Mm_1496	Mm_266	Mm_2069	Mm_2942	Mm_2081	Mm_720	Mm_2311	Mm_1193	Mm_356	Mm_1176	Mm_1885	Mm_933	Mm_2088	Mm_855	Mm_944	Mm_995	Mm_3200	Mm_568	Mm_1017	Mm_1178	Mm_2441	Mm_930	Mm_3169	Mm_731	Mm_2241	Mm_919	Mm_1382	Mm_1733	Mm_1801	Mm_3181	Mm_986	Mm_477	Mm_721	Mm_2824	Mm_1538	Mm_1867	Mm_3207	Mm_6134	Mm_3944	Mm_6075	Mm_4389	Mm_6443	Mm_6761	Mm_4112	Mm_3758	Mm_4410	Mm_4724	Mm_5843	Mm_5983	Mm_3507	Mm_4058	Mm_4645	Mm_6446	Mm_3704	Mm_4966	Mm_3712	Mm_3675	Mm_5484	Mm_3222	Mm_6354	Mm_4707	Mm_3364	Mm_6717	Mm_3762	Mm_4952	Mm_4397	Mm_6220	Mm_5700	Mm_5592	Mm_6864	Mm_5039	Mm_4703	Mm_3713	Mm_6713	Mm_4020	Mm_4081	Mm_4274	Mm_6079	Mm_5774	Mm_6490	Mm_6205	Mm_1260	Mm_2711	Mm_250	Mm_5837	Mm_4651	Mm_3241	Mm_5992	Mm_3992	Mm_29	Mm_350	Mm_2061	Mm_3203	Mm_2748	Mm_1151	Mm_1098	Mm_1446	Mm_2669	Mm_1900	Mm_1796	Mm_2358	Mm_6974	Mm_3471	Mm_3725	Mm_4830	Mm_1166	Mm_2346	Mm_1084	Mm_1573	Mm_2370	Mm_2729	Mm_2638	Mm_86	Mm_975	Mm_1319	Mm_1498	Mm_977	Mm_1094	Mm_1407	Mm_1424	Mm_69	Mm_267	Mm_87	Mm_1685	Mm_2127	Mm_1521	Mm_2112	Mm_2848	Mm_2087	Mm_1486	Mm_1122	Mm_1932	Mm_2250	Mm_1574	Mm_2659	Mm_2550	Mm_1608	Mm_2664	Mm_689	Mm_2982	Mm_634	Mm_125	Mm_2507	Mm_603	Mm_2524	Mm_709	Mm_3136	Mm_1662	Mm_2737	Mm_468	Mm_1555	Mm_941	Mm_1548	Mm_1963	Mm_1581	Mm_2074	Mm_2752	Mm_2544	Mm_783	Mm_2515	Mm_1369	Mm_1362	Mm_2266	Mm_1707	Mm_2384	Mm_1264	Mm_1278	Mm_6551	Mm_5616	Mm_4157	Mm_3354	Mm_5066	Mm_4067	Mm_5276	Mm_4406	Mm_3996	Mm_5272	Mm_6094	Mm_6729	Mm_5289	Mm_1583	Mm_1540	Mm_2772	Mm_1649	Mm_390	Mm_521	Mm_3102	Mm_2304	Mm_134	Mm_1247	Mm_647	Mm_2320	Mm_6194	Mm_6619	Mm_5472	Mm_6340	Mm_5086	Mm_6618	Mm_4284	Mm_6631	Mm_3634	Mm_3641	Mm_4774	Mm_5050	Mm_4540	Mm_6932	Mm_6510	Mm_5794	Mm_4111	Mm_4709	Mm_3479	Mm_5830	Mm_6659	Mm_4169	Mm_6100	Mm_6633	Mm_4197	Mm_3488	Mm_3920	Mm_6374	Mm_6320	Mm_6874	Mm_3733	Mm_5349	Mm_3702	Mm_6089	Mm_5957	Mm_4403	Mm_5972	Mm_3808	Mm_4209	Mm_6778	Mm_5384	Mm_6002	Mm_6808	Mm_2542	Mm_140	Mm_1219	Mm_2583	Mm_708	Mm_1774	Mm_2968	Mm_2489	Mm_2505	Mm_5655	Mm_5498	Mm_6507	Mm_6873	Mm_4149	Mm_5910	Mm_6629	Mm_6200	Mm_3328	Mm_4699	Mm_3788	Mm_5963	Mm_6050	Mm_6196	Mm_4303	Mm_6382	Mm_1727	Mm_469	Mm_2252	Mm_3079	Mm_5601	Mm_5457	Mm_6643	Mm_4441	Mm_927	Mm_3162	Mm_1534	Mm_82	Mm_5273	Mm_3261	Mm_6879	Mm_3310	Mm_1516	Mm_739	Mm_3150	Mm_3047	Mm_6647	Mm_4716	Mm_3498	Mm_5497	Mm_656	Mm_482	Mm_2836	Mm_1807	Mm_2533	Mm_973	Mm_2625	Mm_1455	Mm_2062	Mm_2795	Mm_3009	Mm_6811	Mm_4014	Mm_6315	Mm_4588	Mm_6813	Mm_88	Mm_1378	Mm_1075	Mm_686	Mm_2334	Mm_1865	Mm_2609	Mm_6111	Mm_6442	Mm_3391	Mm_2991	Mm_1028	Mm_785	Mm_908	Mm_5372	Mm_1684	Mm_406	Mm_1836	Mm_6033	Mm_4946	Mm_5161	Mm_6931	Mm_187	Mm_1059	Mm_6933	Mm_2197	Mm_6225	Mm_632	Mm_1052	Mm_4697	Mm_4340	Mm_1246	Mm_1903	Mm_2454	Mm_5112	Mm_1648	Mm_3948	Mm_803	Mm_4080	Mm_6112	Mm_80	Mm_102	Mm_1650	Mm_830	Mm_6913	Mm_6648	Mm_1081	Mm_2657	Mm_354	Mm_3934	Mm_5826	Mm_1592	Mm_1586	Mm_1063	Mm_3425	Mm_6267	Mm_3599	Mm_5151	Mm_3004	Mm_2820	Mm_1596	Mm_2016	Mm_2427	Mm_2056	Mm_3074	Mm_824	Mm_2926	Mm_5640	Mm_6581	Mm_5683	Mm_6527	Mm_2222	Mm_460	Mm_2782	Mm_2793	Mm_2185	Mm_5420	Mm_4800	Mm_1908	Mm_653	Mm_595	Mm_6740	Mm_2647	Mm_377	Mm_1876	Mm_365	Mm_2899	Mm_1156	Mm_1503	Mm_1452	Mm_636	Mm_410	Mm_983	Mm_2573	Mm_5612	Mm_201	Mm_2990	Mm_6233	Mm_321	Mm_843	Mm_49	Mm_1068	Mm_3091	Mm_3083	Mm_1030	Mm_5399	Mm_4056	Mm_6922	Mm_1525	Mm_4993	Mm_2019	Mm_6299	Mm_2450	Mm_1613	Mm_2945	Mm_2537	Mm_3445	Mm_6429	Mm_1606	Mm_2710	Mm_2648	Mm_2446	Mm_2881	Mm_3256	Mm_3288	Mm_4773	Mm_6145	Mm_4454	Mm_2525	Mm_1552	Mm_6830	Mm_4044	Mm_890	Mm_3093	Mm_1518	Mm_1768	Mm_3274	Mm_24	Mm_6920	Mm_6301	Mm_70	Mm_942	Mm_2717	Mm_3703	Mm_1938	Mm_7002	Mm_5155	Mm_5878	Mm_361	Mm_1031	Mm_5877	Mm_2231	Mm_6680	Mm_6984	Mm_5482	Mm_3236	Mm_2393	Mm_1941	Mm_3454	Mm_4213	Mm_2333	Mm_6982	Mm_4653	Mm_2595	Mm_6701	Mm_1196	Mm_1831	Mm_1170	Mm_904	Mm_524	Mm_1593	Mm_2863	Mm_1843	Mm_1443	Mm_5818	Mm_3981	Mm_4780	Mm_6208	Mm_3715	Mm_6764	Mm_6047	Mm_4047	Mm_6469	Mm_6735	Mm_5446	Mm_3751	Mm_1100	Mm_2862	Mm_1924	Mm_213	Mm_3803	Mm_2379	Mm_853	Mm_4593	Mm_3031	Mm_2188	Mm_5745	Mm_5167	Mm_4033	Mm_2924	Mm_3414	Mm_2479	Mm_806	Mm_538	Mm_5795	Mm_2503	Mm_4308	Mm_712	Mm_2385	Mm_2534	Mm_1591	Mm_5338	Mm_6363	Mm_4787	Mm_6474	Mm_3367	Mm_4865	Mm_6742	Mm_6381	Mm_3039	Mm_1321	Mm_1497	Mm_1090	Mm_1660	Mm_1273	Mm_4907	Mm_184	Mm_2628	Mm_1864	Mm_4650	Mm_2599	Mm_2079	Mm_1651	Mm_2868	Mm_309	Mm_2039	Mm_305	Mm_1124	Mm_363	Mm_1051	Mm_2928	Mm_144	Mm_1397	Mm_35	Mm_828	Mm_1666	Mm_965	Mm_1012	Mm_1053	Mm_2167	Mm_1495	Mm_2	Mm_1869	Mm_1896	Mm_1091	Mm_4275	Mm_2420	Mm_325	Mm_2458	Mm_1659	Mm_658	Mm_3527	Mm_6103	Mm_2329	Mm_5025	Mm_3831	Mm_2023	Mm_3178	Mm_229	Mm_223	Mm_1482	Mm_1541	Mm_2791	Mm_2933	Mm_485	Mm_2686	Mm_1160	Mm_2635	Mm_943	Mm_1946	Mm_696	Mm_768	Mm_925	Mm_1944	Mm_2569	Mm_2678	Mm_776	Mm_3154	Mm_627	Mm_4282	Mm_5158	Mm_4070	Mm_4434	Mm_4127	Mm_3263	Mm_2612	Mm_3277	Mm_1284	Mm_4567	Mm_5719	Mm_4052	Mm_5312	Mm_1168	Mm_4819	Mm_899	Mm_6893	Mm_1565	Mm_3025	Mm_4192	Mm_3819	Mm_5581	Mm_4695	Mm_873	Mm_2096	Mm_5791	Mm_5753	Mm_4915	Mm_4293	Mm_181	Mm_1987	Mm_4860	Mm_135	Mm_5553	Mm_4591	Mm_3843	Mm_4971	Mm_3632	Mm_6090	Mm_4323	Mm_3242	Mm_6936	Mm_6131	Mm_6348	Mm_6854	Mm_4531	Mm_3324	Mm_4179	Mm_3854	Mm_6383	Mm_4260	Mm_4779	Mm_5383	Mm_3358	Mm_5622	Mm_1202	Mm_4705	Mm_4896	Mm_825	Mm_1147	Mm_2245	Mm_3960	Mm_6866	Mm_3562	Mm_4626	Mm_4141	Mm_6939	Mm_1368	Mm_182	Mm_218	Mm_1745	Mm_822	Mm_2402	Mm_5542	Mm_5440	Mm_6172	Mm_4875	Mm_6312	Mm_3511	Mm_5524	Mm_6767	Mm_4750	Mm_2536	Mm_4343	Mm_6795	Mm_3404	Mm_3229	Mm_5869	Mm_1297	Mm_1748	Mm_3392	Ll_3398	Ll_282	Ll_6507	Ll_7316	Ll_5667	Ll_6140	Ll_8249	Ll_7047	Ll_8950	Ll_6911	Ll_6788	Ll_9014	Ll_6616	Ll_7548	Ll_9996	Ll_9877	Ll_2974	Ll_6741	Ll_8823	Ll_9969	Ll_8284	Ll_9475	Ll_1180	Ll_7016	Ll_7597	Ll_3253	Ll_10070	Ll_997	Ll_6885	Ll_5124	Ll_8016	Ll_8666	Ll_5569	Ll_1129	Ll_4182	Ll_2915	Ll_1313	Ll_816	Ll_2204	Ll_1527	Ll_8127	Ll_1330	Ll_1266	Ll_806	Ll_2227	Ll_8649	Ll_8479	Ll_1657	Ll_2782	Ll_4163	Ll_2395	Ll_649	Ll_2031	Ll_9429	Ll_2299	Ll_734	Ll_4681	Ll_1240	Ll_4354	Ll_697	Ll_849	Ll_2038	Ll_85	Ll_396	Ll_2740	Ll_4198	Ll_4431	Ll_3505	Ll_141	Ll_2658	Ll_2727	Ll_7628	Ll_9784	Ll_6740	Ll_5150	Ll_9290	Ll_7666	Ll_3711	Ll_7611	Ll_7146	Ll_5224	Ll_7802	Ll_5852	Ll_9615	Ll_10096	Ll_7581	Ll_7303	Ll_1165	Ll_6174	Ll_8327	Kk_744	Kk_3654	Kk_577	Kk_7752	Kk_4235	Kk_4387	Kk_5555	Kk_4632	Kk_5389	Kk_6701	Kk_31	Kk_1594	Kk_23	Kk_2772	Kk_2861	Kk_3362	Kk_8071	Kk_3562	Kk_1815	Kk_5511	Kk_113	Kk_1252	Kk_2094	Kk_665	Kk_1377	Kk_6101	Kk_6927	Kk_7226	Kk_2988	Kk_5605	Kk_5798	Kk_5603	Kk_5377	Kk_5346	Kk_525	Kk_5303	Kk_349	Kk_4657	Kk_1686	Kk_7204	Kk_2743	Kk_4544	Kk_602	Kk_3052	Kk_3365	Kk_1868	Kk_631	Kk_3380	Kk_4288	Kk_7060	Kk_7544	Kk_845	Kk_2372	Kk_2756	Kk_1533	Kk_3116	Kk_3306	Kk_1479	Kk_216	Kk_3719	Kk_3193	Kk_710	Kk_5	Kk_2437	Kk_523	Kk_3171	Kk_8078	Kk_4939	Kk_6179	Kk_8061	Kk_7967	Kk_5036	Kk_7038	Kk_4296	Kk_7295	Kk_3213	Kk_5426	Kk_2462	Ii_1671	Ii_749	Ii_5932	Ii_3691	Ii_6476	Ii_7248	Ii_5127	Ii_6442	Ii_1202	Ii_4076	Ii_5865	Ii_5207	Ii_3839	Ii_1855	Ii_2638	Ii_2077	Ii_2699	Ii_5503	Ii_870	Ii_1933	Ii_3111	Ii_640	Ii_6767	Ii_6319	Ii_4746	Ii_3434	Ii_1364	Ii_1479	Ii_295	Ii_1903	Ii_1264	Ii_3178	Ii_1550	Ii_1448	Ii_2872	Ii_1560	Ii_1882	Ii_1238	Ii_1810	Ii_3307	Ii_656	Ii_2071	Ii_6539	Ii_6919	Ii_911	Ii_3909	Nn_55	Nn_2329	Nn_8228	Nn_6142	Nn_5951	Nn_5418	Nn_6677	Nn_8107	Nn_9678	Nn_3637	Nn_4265	Nn_3724	Nn_6166	Nn_6752	Nn_2560	Nn_2974	Nn_911	Nn_2973	Nn_132	Nn_4872	Nn_4289	Nn_6718	Nn_7494	Nn_10257	Nn_9197	Nn_5198	Nn_10391	Nn_9791	Nn_8693	Nn_9174	Nn_9187	Nn_6695	Dd_6586	Dd_2795	Dd_3288	Dd_1546	Dd_1126	Dd_3507	Dd_1166	Dd_1151	Dd_832	Dd_2839	Dd_6834	Dd_6466	Dd_1168	Dd_2097	Dd_5274	Dd_555	Dd_5844	Dd_1153	Dd_3818	Dd_5223	Dd_4409	Dd_6900	Dd_5898	Dd_4377	Oo_1438	Oo_2561	Oo_2422	Oo_4666	Oo_4885	Oo_3417	Oo_4395	Oo_227	Oo_1931	Oo_4205	Oo_4721	Oo_1221	Oo_270	Oo_460	Oo_3814	Oo_5535	Oo_5370	Bb_7827	Bb_8719	Bb_7522	Bb_9282	Bb_4053	Bb_3047	Bb_2885	Bb_4882	Bb_9636	Bb_4469	Bb_1821	Bb_2158	Bb_3832	Bb_3836	Bb_4271	Bb_7242	Bb_1186	Aa_6524	Aa_7516	Aa_8485	Aa_409	Aa_2915	Aa_616	Aa_8425	Aa_6065	Aa_2360	Aa_270	Aa_5428	Aa_5384	Aa_4757	Aa_5970	Hh_4017	Hh_7872	Hh_6245	Hh_9216	Hh_4430	Hh_2975	Hh_6692	Hh_3985	Hh_6916	Hh_7874	Kk_2339	Kk_4555	Kk_5084	Kk_7713	Kk_1802	Kk_6628	Kk_1999	Kk_1889	Kk_1021	Kk_3697	Ee_4856	Ee_1026	Ee_3337	Ee_2431	Ee_2590	Ee_4085	Ee_3206	Dd_2809	Dd_3938
92	Kk_4227	Kk_1768	Kk_7358
93	Bb_4789
94	Kk_2463	Kk_1826	Kk_669	Kk_2774	Kk_6027	Kk_6667	Kk_6447	Kk_7351	Kk_6326	Kk_6783	Kk_4874	Kk_6472	Kk_7993	Kk_5609	Kk_6683	Kk_7766	Kk_7302	Kk_573	Kk_1550	Kk_1803	Kk_4022	Kk_7242	Kk_4466	Kk_8008	Kk_5753	Kk_6649	Kk_5844	Kk_6273	Kk_5679	Kk_7609	Kk_4205	Kk_5905	Kk_6414	Kk_7964	Kk_5985	Kk_4274	Kk_5483	Kk_1972	Kk_58	Kk_2647	Kk_5458	Kk_4222	Kk_7823	Kk_3788	Kk_7525	Kk_6145	Kk_2958	Kk_3068	Kk_6303	Kk_2317	Kk_3535	Kk_2103	Kk_1555	Kk_3578	Kk_3159	Kk_1207	Kk_89	Kk_2320	Kk_493	Kk_3485	Kk_1123	Kk_479	Kk_3556	Kk_5960	Kk_5445	Kk_6705	Kk_7319	Kk_6126	Kk_2295	Kk_6234	Kk_1907	Kk_7304	Kk_3404	Kk_5911	Kk_5674	Kk_3137	Kk_1739	Kk_4778	Kk_2638	Kk_3778	Kk_7746	Kk_2705	Kk_7586	Kk_7127	Kk_6441	Kk_3835	Kk_535	Kk_4072	Kk_2391	Kk_2615	Kk_5296	Kk_6305	Kk_2781	Kk_1303	Kk_4516	Kk_3853	Kk_69	Kk_3701	Kk_3069	Kk_2793	Kk_1161	Kk_2857	Kk_1398	Kk_3401	Kk_2782	Kk_5957	Kk_6152	Kk_7634	Kk_7152	Kk_6936	Kk_7581	Kk_6593	Kk_6049	Kk_6589	Kk_7612	Kk_4750	Kk_3833	Kk_4556	Kk_6883	Kk_5815	Kk_7424	Kk_3931	Kk_7566	Kk_3959	Ee_5726	Ee_4402	Ee_78	Ee_4524	Ee_1277	Ee_3613	Ee_839	Ee_3251	Ee_2656	Ee_2424	Ee_2439	Ee_930	Ee_1489	Ee_1969	Ee_908	Gg_2473	Gg_1005	Gg_848	Gg_960	Gg_1996	Gg_527	Gg_1949	Gg_1787	Gg_991	Gg_3432	Ii_787	Ii_1654	Ii_1687	Ii_5902	Ll_9038	Ll_7091	Dd_131	Dd_1485
95	Kk_2945
96	Aa_3021	Aa_5509	Aa_57	Aa_1259	Aa_6032	Aa_2737	Aa_3723	Aa_3817	Aa_388	Aa_4900	Ff_941	Ff_1225	Ff_1020	Ff_2587	Ff_154	Ff_460	Ff_3794	Ff_6175	Hh_6775	Hh_5803	Hh_714	Hh_6865	Hh_8761	Hh_3582	Hh_4314	Hh_8013
97	Mm_89	Mm_2338	Mm_782	Mm_3188	Ll_8542	Ll_6331	Ll_2903
98	Bb_7608
99	Oo_3087
100	Kk_6723	Kk_433	Kk_6730	Kk_5320	Kk_2061	Kk_6539	Kk_6331	Kk_5082	Kk_2212	Kk_46	Hh_5233	Hh_6915	Hh_8800	Hh_3963	Aa_6717	Aa_5146	Aa_1400	Aa_4602
101	Ff_5554
102	Ll_3487	Ll_1621	Ll_7283	Ll_136	Ll_2578	Ll_10114
103	Mm_2541
104	Ff_4076	Ff_3778	Ff_1875	Ff_1941	Ff_153	Ff_1660	Ff_120	Ff_3805	Ff_3463	Ff_366	Ff_1280	Ff_1520	Ff_799	Ff_2992	Ff_601	Ff_4664	Ff_51	Ff_529	Ff_4531	Ff_4491	Ff_5924	Ff_804	Ff_4338	Ff_1900	Ff_3543	Ff_1674	Ff_1911	Ff_2349	Ff_1256	Ff_16	Ff_2079	Ff_3337	Ff_4015	Ff_3529	Ff_3082	Ff_1656	Ii_3477	Ii_5187	Ii_4621	Ii_4148	Ii_1540	Ii_5578	Ii_6955	Ii_5693	Ii_4897	Ii_6782	Ii_399	Ii_6011	Ii_1352	Ii_1029	Ii_3319	Ii_3961	Ii_6390	Ii_1274	Ii_727	Ii_6303	Ii_731	Ii_2793	Ii_197	Ii_2706	Ii_1058	Ii_2808	Ii_6729	Ii_3671	Ii_2782	Ii_107	Ii_5206	Ii_2783	Mm_4123	Mm_1460	Mm_2995	Mm_1020	Mm_719	Mm_2215	Mm_3863	Mm_3403	Mm_4183	Mm_6412	Mm_2633	Mm_224	Mm_631	Mm_4623	Mm_1185	Mm_3757	Mm_1543	Mm_2484	Mm_5101	Mm_4499	Mm_4672	Dd_4563	Dd_4417	Dd_1650	Dd_4883	Dd_2868	Dd_3989	Dd_1847	Dd_1891	Dd_5809	Dd_2853	Dd_2658	Dd_110	Dd_4954	Dd_1519	Dd_3368	Dd_4428	Dd_903	Dd_2427	Dd_224	Dd_4714	Dd_3762	Nn_5254	Nn_4269	Nn_6918	Nn_4143	Nn_3435	Nn_2969	Nn_1722	Nn_5347	Nn_4649	Nn_2285	Nn_7737	Nn_3115	Nn_7046	Nn_4546	Nn_8572	Nn_1896	Nn_4532	Pp_4458	Pp_2795	Pp_826	Pp_1093	Pp_1085	Pp_4507	Pp_3974	Pp_2129	Pp_2796	Pp_2420	Pp_175	Pp_199	Pp_1321	Pp_4558	Pp_2662	Pp_3163	Pp_3371	Ll_5977	Ll_2220	Ll_8795	Ll_4547	Ll_7772	Ll_5138	Ll_2835	Ll_3956	Ll_2405	Ll_1755	Ll_5037	Ll_1259	Ll_1331	Ll_2898	Ll_2900	Ll_4947	Bb_2671	Bb_5611	Bb_9256	Bb_5190	Bb_2107	Bb_1515	Bb_2714	Bb_3323	Bb_1975	Bb_6598	Bb_10101	Bb_8735	Bb_6069	Bb_4693	Bb_9183	Kk_5465	Kk_44	Kk_6071	Kk_5387	Kk_3039	Kk_923	Kk_965	Kk_139	Kk_2227	Kk_1171	Oo_3229	Oo_4875	Oo_2635	Oo_673	Oo_8	Oo_2039	Oo_1728	Oo_4312	Hh_5565	Hh_5114	Hh_2424	Hh_6246
105	Ee_223
106	Ee_586	Ee_4498	Ee_5696	Ee_3302	Ee_1025	Ee_3740	Hh_8217	Hh_7498	Hh_2102	Hh_6076	Hh_4783	Nn_3754	Nn_57	Nn_5404	Kk_6654	Kk_2289	Kk_5097	Oo_2114	Oo_6207	Ii_5083
107	Aa_6593
108	Ii_2555	Ii_152	Ii_6084	Ii_6292	Ii_5104	Ii_5507	Ii_926	Ii_7016	Ii_2697	Ii_2657	Ii_5424	Ii_4887	Ii_3460	Ii_3523	Ii_319	Ii_5722	Ii_4096	Ii_24	Ii_328	Ii_5119	Ii_5458	Ii_617	Ii_5623	Ii_6922	Ii_6050	Ii_5536	Ii_5548	Ii_6468	Ii_1904	Ii_64	Ii_5837	Ii_2001	Ii_774	Ii_4618	Ii_5677	Ii_6544	Ii_7029	Ii_6636	Ii_5238	Nn_7882	Nn_4816	Nn_6714	Nn_9787	Nn_6573	Nn_6631	Nn_7807	Nn_350	Nn_4742	Nn_6559	Nn_7174	Nn_2782	Nn_1610	Nn_3249	Nn_500	Nn_607	Nn_5721	Nn_7818	Nn_5440	Nn_4733	Nn_9276	Nn_7966	Nn_9316	Nn_10235	Nn_5454	Nn_7416	Nn_5211	Nn_5667	Nn_5917	Pp_627	Pp_2063	Pp_1080	Pp_1745	Pp_2003	Pp_2762	Pp_3624	Pp_2306	Pp_4371	Pp_2832	Pp_3743	Pp_3605	Pp_3967	Pp_1685	Pp_1751	Pp_1699	Pp_2117	Pp_850	Pp_1134	Pp_729	Pp_2176	Pp_862	Pp_231	Pp_1269	Pp_4819	Ff_2444	Ff_439	Ff_3295	Ff_4428	Ff_1378	Ff_1550	Ff_4576	Ff_2927	Ff_5738	Ff_3886	Ff_3281	Ff_1604	Ff_3846	Ff_3168	Ff_5046	Ff_2557	Ff_4547	Oo_1674	Oo_4504	Oo_3004	Oo_3740	Oo_3409	Oo_4382	Oo_498	Oo_4056	Oo_4803	Pp_282	Pp_1871
109	Ll_4049	Ll_4438	Ll_4717	Ll_4927	Ll_6941
110	Dd_3860	Dd_6725
111	Ii_3131	Ii_6901	Ii_5609	Ii_5380	Ii_2019	Ii_6948	Ii_1226	Ii_1247	Ii_5847	Oo_3673
112	Dd_2090	Dd_963	Dd_873	Dd_3066	Dd_819	Dd_4779	Dd_6813	Ff_1464	Ff_5688	Ff_5862	Ff_3587
113	Bb_11
114	Oo_338
115	Ll_4044	Ll_8941	Ll_4849	Ll_2637	Ll_7567	Ll_4082	Ll_2305	Ll_7132	Ll_3796	Ll_6132	Ll_3657	Ll_4981	Ll_9410	Ll_9180	Ll_6776	Ll_9778	Ll_754	Ll_5192	Ll_6953	Kk_8045	Kk_7808	Kk_5421	Kk_4770	Kk_7328	Kk_4423	Kk_4406	Kk_3646	Kk_3196	Kk_5706	Kk_7657	Kk_2553	Kk_3144	Kk_912	Kk_1296	Kk_6749	Kk_3464	Kk_5500	Nn_4993	Nn_4320	Nn_7523	Nn_1202	Nn_941	Nn_4224	Nn_898	Nn_746	Nn_3924	Nn_811	Nn_9080	Nn_5293	Nn_6310	Nn_4863	Nn_5540	Nn_615	Nn_2640	Ii_2546	Ii_4477	Ii_6800	Ii_3343	Ii_4982	Ii_2290	Ii_2683	Ii_5786	Ii_1205	Dd_4329	Dd_6608	Dd_3886	Dd_3087	Dd_5552	Mm_6894	Mm_2582	Mm_388	Mm_5117
116	Ii_1631	Ii_1803	Ii_3241	Ii_1778	Ii_4360	Ii_4800	Ii_4843	Ii_6661	Ii_6124	Ii_5599	Ii_4380	Ii_6347	Ii_4907	Ii_6105	Ii_6334	Ii_6606	Ii_1921	Ii_7233	Ii_2435	Ii_1791	Ii_1607	Ii_1502	Ii_3	Ii_2232	Ii_2725	Ii_182	Ii_1030	Ii_4961	Ii_6572	Ii_6351	Ii_5462	Ii_5639	Ii_2518	Ii_253	Ii_1404	Ii_2862	Ii_5418	Ii_2026	Ii_432	Ii_4837	Ii_1117	Ii_1112	Ii_961	Ii_2069	Ii_935	Ii_2255	Ii_532	Ii_3275	Ii_6473	Ii_6209	Ii_4619	Ii_7025	Nn_2941	Nn_2288	Nn_3095	Nn_1430	Nn_5856	Nn_7038	Nn_4751	Nn_8552	Nn_9831	Nn_6248	Nn_4357	Nn_8254	Nn_4050	Nn_164	Nn_995	Nn_2593	Nn_3286	Nn_1464	Nn_2947	Nn_8332	Nn_7842	Nn_8957	Nn_5560	Nn_4463	Nn_9724	Nn_7627	Nn_5011	Nn_262	Nn_8700	Nn_5431	Nn_385	Nn_5680	Nn_2056	Nn_3116	Nn_3931	Nn_7815	Nn_4152	Nn_920	Nn_6524	Nn_4374	Nn_313	Nn_1979	Nn_2380	Nn_1270	Kk_2836	Kk_469	Kk_7932	Kk_4810	Kk_4722	Kk_7860	Kk_4531	Kk_3781	Kk_1042	Kk_2571	Kk_963	Kk_5289	Kk_609	Kk_6457	Kk_6382	Kk_1970	Kk_6480	Hh_5690	Hh_2609	Hh_4222	Hh_3526	Hh_3218	Hh_5486	Hh_1611	Hh_3168	Hh_3160	Hh_2521	Hh_3999	Hh_1452	Hh_3769	Hh_1314	Hh_6483	Oo_1006	Oo_1317	Oo_4539	Oo_3456	Oo_4016	Oo_3185	Oo_3186	Oo_1541	Oo_5162	Oo_1998	Oo_3160	Oo_4656	Oo_3490	Pp_4127	Pp_4136	Pp_3314	Pp_4526	Pp_1595	Pp_1351
117	Ff_2753
118	Ff_2758	Ff_3163	Ff_930	Ff_1652
119	Nn_9194	Nn_4620	Nn_1421	Ee_3609	Ee_832
120	Nn_9623	Nn_9619	Nn_7873	Nn_1578	Nn_6685	Nn_5089	Mm_1128	Mm_1027	Mm_2298
121	Dd_1855	Dd_828	Dd_141	Dd_1250	Ll_2472	Ll_3629	Ll_4011	Ll_10347
122	Nn_2290	Nn_7123	Nn_2836	Ll_2792	Ll_5052
123	Mm_4831
124	Ee_1400
125	Aa_2754
126	Hh_5277
127	Aa_4407	Aa_2185	Aa_6946	Aa_4477	Aa_1451	Aa_2358	Aa_7508	Mm_5199	Mm_6128	Mm_3292
128	Gg_277	Gg_451	Gg_2481	Gg_1995	Gg_3166	Gg_814	Gg_2717	Gg_91	Gg_1696	Gg_2557	Gg_2186	Gg_391	Gg_151	Gg_3274	Gg_373	Gg_656	Gg_166	Gg_778	Gg_114	Gg_1796	Gg_2393	Gg_1099	Gg_1863	Gg_2268	Gg_700	Gg_709	Gg_684	Gg_1385	Gg_876	Gg_887	Gg_1546	Gg_1977	Gg_2980	Gg_1994	Nn_658	Nn_6304	Nn_4548	Nn_4420
129	Aa_2979	Aa_1815	Aa_4098	Aa_6668	Aa_5468	Aa_8184	Aa_4721	Aa_2675	Aa_892	Aa_5589	Aa_1996	Aa_5623	Aa_1068	Aa_1261	Aa_4418	Aa_7857	Aa_444	Aa_2827	Aa_4133	Aa_6848	Aa_1696	Aa_1340	Aa_5720	Aa_4881	Aa_1007	Aa_2018	Aa_2881	Aa_1025	Aa_102	Aa_2257	Aa_818	Aa_6933	Aa_5007	Aa_5153	Aa_5084	Aa_7408	Aa_6026	Aa_5478	Aa_4804	Aa_6820	Aa_333	Aa_7637	Aa_4344	Aa_4898	Aa_1765	Aa_1082	Aa_6683	Aa_3117	Aa_2913	Aa_140	Aa_8208	Aa_3014	Aa_5272	Aa_8364	Aa_8571	Cc_1959	Cc_3050	Cc_4354	Cc_5089	Cc_2593	Cc_1970	Cc_1217	Cc_3143	Cc_1698	Cc_3744	Cc_2185	Cc_5121	Cc_1289	Cc_12	Cc_207	Cc_1675	Cc_3105	Cc_5287	Cc_1865	Cc_537	Cc_405	Cc_417	Cc_4613	Cc_3249	Cc_5566	Cc_3114	Cc_2692	Cc_4719	Cc_4417	Cc_3207	Cc_332	Cc_961	Cc_2108	Cc_1638	Cc_2401	Cc_2325	Cc_2101	Cc_1510	Cc_2081	Cc_262	Cc_2613	Cc_1884	Cc_4099	Cc_3517	Cc_5130	Cc_2723	Cc_5628	Cc_4682	Cc_3712	Ll_8080	Ll_5813	Ll_9472	Ll_969	Ll_1630	Ll_993	Ll_1305	Ll_2541	Ll_4734	Ll_3032	Ll_2719	Ll_1693	Ll_7909	Ll_8449	Ll_9642	Ll_3949	Ll_6728	Ll_9935	Ll_8011	Ll_3732	Ll_1624	Ll_1921	Ll_5594	Ll_7613	Ll_8894	Ll_5943	Ll_6692	Ll_3569	Ll_8550	Ll_5365	Ll_5353	Ll_7359	Ll_8375	Ll_5908	Ll_6902	Ll_9449	Ll_5504	Ll_6868	Oo_335	Oo_765	Oo_5056	Oo_1796	Ee_1232	Ee_2220
130	Cc_3057	Cc_2856
131	Kk_5343
132	Ii_4692
133	Ff_2684	Ff_1426	Ff_3911	Ff_668	Ff_2061
134	Mm_4961	Mm_6832	Mm_2506	Mm_6919	Ll_5737	Ll_1484	Ll_1350	Ll_6429
135	Hh_7508
136	Dd_2474	Dd_3867	Dd_4197
137	Ff_1957	Ff_1017	Ee_5558
138	Ii_3824	Ii_580	Ii_6493	Ii_7137
139	Ee_3757	Ee_1354	Ee_72	Ee_776	Ee_140	Ee_1359	Ee_4118	Ee_4203	Ee_4364	Ee_4575	Ee_1994	Ee_5539	Ee_3193	Ee_843	Ee_698	Ee_3882	Ee_403	Ee_35	Ee_121	Ee_3089	Ee_142	Ee_1609	Ee_1571	Ee_1784	Ee_3944	Ee_1720	Ee_2971	Ee_1565	Ee_4968	Ee_3402	Ee_4693	Ee_1513	Ee_949	Ee_1957	Ee_1895	Ee_673	Ee_1454	Ee_2699	Ee_3034	Ee_4448	Ee_3494	Ee_3411	Ee_468	Ee_2096	Ee_5073	Ee_4606	Ee_4754	Ee_4439	Ee_3377	Ee_4377	Ee_4996	Ff_554	Ff_1492	Ff_956	Ff_2788	Ff_4224	Ff_3254	Ff_488	Ff_533	Ff_4455	Ff_1345	Ff_3882	Ff_3126	Ff_1439	Ff_1243	Ff_228	Ff_5659	Ff_1143	Ff_4927	Ff_4068	Ll_7426	Ll_1190	Ll_9141	Ll_5063	Ll_9382	Ll_890	Ll_6533	Ll_7698	Ll_8659	Ll_2588	Ll_6466	Ll_311	Ll_2602	Ll_4345	Ll_6702	Ll_9493	Ll_4217	Ll_6481	Aa_8190	Aa_2709	Aa_4384	Aa_6507	Aa_6726	Aa_5038	Aa_811	Aa_5241	Aa_5649	Ii_2397	Ii_3457	Ii_3975	Ii_6866	Ii_1625	Ii_320	Oo_5384	Oo_4396	Oo_6061	Oo_5058	Oo_2826	Oo_5252	Cc_2850	Cc_4206	Cc_2756	Cc_2730	Cc_4713	Nn_7678	Nn_9173	Gg_2553	Kk_4240
140	Ii_2648
141	Ll_6430	Ll_6158	Ll_10346	Ll_7857	Ll_423	Ll_2079	Ll_7296
142	Mm_3327
143	Gg_2637
144	Kk_892	Kk_3605	Kk_1349	Kk_4425
145	Ee_3209
146	Gg_756	Gg_800	Gg_392	Gg_923	Gg_2654	Gg_2087	Gg_2868	Gg_2073	Gg_2136	Gg_2881	Gg_1806	Gg_2683	Gg_1437	Gg_2044	Gg_1124	Gg_3288	Gg_2630	Gg_2195	Gg_604	Gg_1398	Gg_337	Gg_1230	Gg_967	Gg_2651	Gg_554	Gg_1938	Gg_1041	Gg_1147	Gg_1555	Gg_2151	Gg_1241	Gg_1554	Gg_2359	Gg_275	Gg_578	Gg_654	Gg_159	Gg_757	Gg_2627	Gg_27	Gg_658	Gg_802	Gg_3197	Gg_1734	Gg_766	Gg_637	Gg_1740	Gg_2547	Gg_2973	Gg_3324	Gg_2338	Gg_653	Gg_782	Gg_171	Gg_2771	Gg_614	Gg_218	Gg_4	Gg_341	Gg_3473	Gg_1478	Gg_1528	Gg_619	Gg_1663	Gg_771	Gg_142	Gg_269	Gg_826	Gg_1687	Ll_4248	Ll_7105	Ll_10130	Ll_6809	Ll_6058	Ll_4373	Ll_7823	Ll_970	Ll_5163	Ll_3707	Ll_2964	Ll_3926	Ll_7041	Ll_267	Ll_1387	Ll_4087	Ll_945	Ll_4263	Ll_2890	Ll_9254	Ll_6305	Ll_5152	Ll_3263	Ll_117	Ll_2941	Hh_376	Hh_43	Hh_1198	Hh_5166	Kk_7298
147	Aa_2379	Aa_3303	Aa_1044	Aa_909	Aa_4245	Aa_5089	Aa_6604	Aa_7141	Aa_5920	Aa_7924	Aa_6992	Aa_8336	Aa_3811	Aa_1861	Aa_2854	Aa_3127	Aa_8502	Aa_4960	Aa_3040	Aa_308	Aa_3497	Aa_8246	Aa_1423	Aa_1178	Aa_3505	Aa_1730	Aa_3194	Aa_4545	Aa_4958	Aa_6415	Aa_138	Aa_1242	Aa_8418	Aa_3585	Aa_2352	Aa_1175	Aa_1180	Aa_2839	Aa_3374	Aa_7811	Aa_2084	Aa_7158	Aa_2374	Aa_602	Aa_1404	Aa_5697	Aa_5785	Aa_6303	Aa_1598	Aa_6672	Aa_4135	Aa_83	Aa_1491	Aa_137	Aa_608	Aa_956	Aa_1040	Aa_3482	Aa_6692	Aa_3886	Aa_8430	Aa_7155	Aa_5913	Nn_2243	Nn_2161	Nn_3654	Nn_5534	Nn_7865	Nn_8290	Nn_4602	Nn_8059	Nn_7155	Nn_5998	Nn_9041	Nn_7432	Nn_9142	Nn_9026	Nn_4029	Nn_1939	Nn_6445	Nn_6309	Nn_7089	Nn_3230	Nn_1381	Nn_7653	Nn_5755	Nn_3463	Nn_5249	Nn_2641	Nn_5899	Nn_425	Nn_4985	Nn_200	Nn_1432	Nn_1761	Nn_1585	Nn_1472	Nn_2059	Nn_4144	Nn_7874	Nn_4347	Nn_5078	Cc_3546	Cc_5169	Cc_2529	Cc_2736	Cc_677	Cc_1416	Cc_3281	Cc_4585	Cc_76	Cc_1709	Cc_4239	Cc_1547	Cc_926	Oo_2799	Oo_3495	Oo_4427	Oo_182	Oo_336	Oo_256	Oo_119	Pp_1209
148	Dd_6850	Dd_6169	Dd_5518	Dd_4093	Dd_4032	Dd_3553	Dd_5129	Dd_670	Dd_6458	Dd_1769	Dd_4751	Dd_1596	Dd_2212	Dd_4626	Dd_4484	Dd_938	Dd_1408	Dd_3741	Dd_2957	Nn_7222	Nn_8802	Nn_3485	Ii_5510	Ii_5914	Ii_6141	Ii_1337	Ii_3119	Ii_5801	Ii_6811	Ii_3345	Ii_981	Ii_2257	Ii_6255	Ii_1892	Ii_4821	Ii_7093	Ii_5048	Ii_5121	Ii_1829	Ii_595	Ii_1959	Cc_4349	Cc_4720	Cc_3147	Cc_3731	Cc_1074	Cc_4607	Cc_117	Cc_1120	Cc_1442	Cc_380	Cc_3293	Cc_4147	Ll_2003	Ll_6882	Ll_7117	Ll_6793	Ll_6094	Ll_8637	Ll_8837	Ll_8382	Ll_4581	Ll_7094	Aa_8322	Aa_2247	Aa_817	Aa_8242	Aa_7220	Hh_5769	Hh_6861	Hh_1554	Kk_5687	Kk_6139	Kk_1910	Ff_1518	Gg_1196	Mm_2485	Oo_4994
149	Ii_6775	Ii_7197	Ii_3607
150	Dd_5255	Dd_6262	Dd_424	Dd_4260	Dd_3526	Dd_296	Dd_2790	Dd_2291
151	Kk_3948	Kk_4196	Kk_6375	Kk_5784	Kk_1428	Kk_1354	Kk_6874	Kk_5801
152	Aa_5573
153	Kk_6556	Kk_2292	Kk_7277	Kk_2766	Kk_3607	Kk_5056	Kk_1448	Kk_2185	Kk_368	Mm_404	Mm_3832	Mm_4828	Mm_6995	Mm_2274	Mm_5691	Hh_8687	Hh_6810	Hh_3959	Hh_483	Bb_8569
154	Ii_192	Ii_2580	Ii_3390	Ii_6324	Ii_5369	Ii_3925	Ii_5881	Ii_6663	Ii_3444	Ii_7219	Ii_3467	Ii_1724	Ii_1985	Ii_4960	Ii_3115	Ii_4203	Ii_1683	Ii_1039	Ii_2918	Ii_3576	Ii_6305	Ii_3410	Ii_5190	Ii_3825	Ii_3972	Ii_2199	Ii_681	Ii_3680	Ii_2753	Ii_4483	Ii_2924	Ii_969	Ii_3759	Ii_3784	Ii_1116	Ii_765	Ii_6603	Ii_636	Ii_3219	Ii_2852	Ii_1338	Ii_7089	Ii_1841	Ii_1294	Ii_1946	Ii_4109	Ii_6553	Ii_6254	Ii_208	Ii_6435	Ii_4541	Ii_6401	Ii_6396	Ii_396	Ii_3584	Ii_2452	Ii_2380	Ii_1445	Ii_2469	Ii_1755	Ii_2662	Ii_4425	Ii_125	Ii_2247	Ii_18	Ii_699	Ii_5252	Ii_5355	Ii_5622	Ii_3481	Ii_6982	Ii_6477	Ii_6006	Ii_4332	Ii_7164	Ii_6854	Ff_2974	Ff_5034	Ff_70	Ff_3249	Ff_283	Ff_5066	Ff_183	Ff_877	Ff_1808	Ff_3489	Ff_5323	Ff_2782	Ff_871	Ff_2313	Ff_160	Ff_2946	Ff_2756	Ff_5505	Ff_727	Ff_2932	Ff_1863	Ff_2335	Ff_5651	Ff_1981	Ff_2338	Ff_3270	Ff_55	Ff_3138	Ff_2184	Ff_5721	Ff_1712	Ff_2898	Ff_980	Ff_1551	Ff_2527	Ff_388	Ff_3505	Ff_5086	Ff_3261	Ff_5522	Ff_4184	Ff_2124	Ff_2646	Ff_4826	Bb_9645	Bb_5521	Bb_5669	Bb_3929	Bb_2600	Bb_9644	Bb_1137	Bb_9813	Bb_4613	Bb_1290	Bb_1748	Bb_3467	Bb_5638	Bb_24	Bb_1265	Bb_1681	Bb_3347	Bb_8109	Bb_7602	Bb_10100	Bb_9168	Bb_8781	Bb_9096	Bb_5171	Bb_7384	Bb_9628	Bb_7712	Bb_155	Bb_7016	Bb_7989	Bb_7552	Bb_8133	Bb_6837	Bb_3058	Bb_7821	Bb_4739	Bb_4093	Bb_1629	Bb_5771	Bb_9382	Aa_2530	Aa_146	Aa_4225	Aa_3054	Aa_1773
155	Nn_1403	Nn_2616	Nn_548	Nn_4262	Nn_5816	Nn_9514	Nn_4898	Nn_8799	Nn_7895	Nn_4555	Nn_3735	Nn_4433	Nn_8530	Nn_4407	Nn_6785	Nn_9865	Nn_7866	Nn_4731	Nn_6731	Nn_7595	Nn_6585	Nn_8871	Nn_5866	Nn_7142	Nn_1968	Nn_8547	Nn_792	Nn_5195	Nn_4616	Nn_8676	Nn_5779	Nn_1147	Nn_4763	Nn_2788	Nn_3406	Nn_1058	Nn_6333	Nn_3958	Nn_5299	Nn_4327	Nn_9503	Nn_6953	Nn_10226	Nn_1929	Nn_943	Nn_5874	Nn_7844	Nn_2281	Nn_6316	Nn_8731	Nn_2716	Nn_2945	Nn_3201	Nn_2063	Nn_3749	Nn_9868	Nn_135	Nn_839	Nn_3392	Nn_2610	Nn_3260	Nn_1824	Nn_155	Nn_8416	Nn_935	Nn_5426	Nn_4424	Nn_8405	Nn_6952	Nn_5600	Nn_4745	Nn_4625	Nn_7291	Nn_2818	Nn_435
156	Mm_6119
157	Ff_379	Ff_2141	Ff_4784	Ff_1111	Nn_571
158	Hh_2942	Hh_4724	Hh_5607	Hh_6139	Hh_8940	Hh_5265	Hh_8372	Hh_7001	Hh_5368	Hh_8368	Hh_5095	Hh_2146	Hh_1860	Hh_2427	Hh_7134	Hh_7665	Hh_3387	Hh_5704	Hh_8036	Hh_6776	Ii_5869	Ii_4123	Ii_4505	Ii_7015	Ii_6638	Ii_3304	Ii_3055	Ii_6667	Ll_1149	Ll_1271	Ll_2502	Ll_10329	Ll_7027	Ll_8682	Kk_7419	Kk_1323	Kk_2476	Kk_2252	Aa_8204	Aa_6774	Aa_7503	Pp_1532	Pp_1267
159	Aa_4011	Aa_5095	Aa_4095	Ee_2403	Ee_1153	Ff_5660	Ff_6072	Nn_6542	Nn_1504
160	Nn_1318	Nn_3955	Nn_5931	Nn_10228	Nn_6165	Nn_9529	Nn_6860	Nn_3604	Nn_1261	Nn_2434	Nn_8662	Nn_575	Nn_2077	Nn_9823
161	Ii_5140
162	Ee_2308	Ee_1655	Ee_3246	Ee_4270	Ee_5072	Ee_5400	Ee_3456	Ee_1850	Ee_4126	Ee_2816	Ee_4705	Ee_2440	Ee_5485	Ee_2559	Ee_1392	Ee_3128	Ee_248	Ee_3779	Ee_5742	Ee_2885	Ee_799	Ee_610	Ee_3375	Ee_728	Ee_2492	Ee_3644	Ee_1905	Ee_1589	Ee_3821	Ee_2453	Ee_5256	Ee_370	Ee_5334	Ee_4036	Ee_2491	Ee_1459	Ee_4208	Ee_5350	Ee_4979	Ee_3429	Ee_1706	Ee_5434	Ee_3801	Ee_3549	Ee_1161	Ee_2507	Ee_1118	Ee_606	Ee_1143	Ee_1386	Ee_4930	Ee_3125	Ee_43	Ee_2210	Ee_1315	Ee_3110	Ee_4633	Ee_5654	Ee_2940	Ee_126	Ee_3878	Ee_4446	Aa_900	Aa_6755	Aa_5645	Aa_3026	Aa_5462	Aa_4511	Aa_8505	Aa_7540	Ll_5877	Ll_4437	Ll_1593	Ff_3615	Ff_5614	Dd_3878	Dd_1526	Dd_490	Hh_1515	Nn_5949	Nn_8046	Dd_1056
163	Nn_1085	Nn_3870	Nn_1615	Nn_2	Nn_1121	Nn_3960	Nn_1726	Nn_4024	Nn_1539	Nn_739	Nn_2886	Nn_3284	Nn_3708	Nn_2595	Nn_233	Nn_4146	Nn_4156	Nn_9032	Nn_9264	Nn_9609	Nn_5690	Nn_8914	Nn_5884	Nn_8569	Nn_4675	Nn_6362	Nn_8967	Nn_4815	Nn_9794	Nn_5384	Nn_4586	Nn_8352	Nn_4738	Nn_6891	Nn_9672	Nn_5853	Nn_7232	Nn_7487	Nn_4785	Nn_9232	Nn_9130	Nn_5706	Nn_7183	Nn_9499	Nn_7812	Nn_4466	Nn_6212	Nn_7674	Nn_10281	Nn_8983	Nn_9252	Nn_10028	Nn_9464	Nn_470	Nn_9363	Nn_4925	Nn_7358	Nn_5567	Nn_9092	Nn_1802	Nn_1379	Nn_9686	Nn_800	Nn_5987	Nn_5868	Nn_7149	Nn_3597	Nn_4149	Nn_5172	Nn_8261	Nn_4192	Nn_3565	Nn_8835	Nn_9914	Nn_6726	Nn_526	Nn_8659	Nn_1518	Nn_3403	Nn_3044	Nn_3720	Nn_901	Nn_3578	Nn_2062	Nn_3411	Nn_3462	Nn_5340	Nn_4796	Nn_7905	Nn_7043	Nn_1560	Nn_6604	Nn_7800	Nn_3872	Nn_1619	Nn_1922	Nn_693	Nn_6638	Nn_2035	Nn_7888	Nn_2337	Nn_7138	Nn_1658	Nn_5650	Nn_6794	Nn_4599	Nn_8821	Nn_7272	Nn_3063	Nn_6420	Nn_10106	Nn_3251	Nn_3920	Nn_7112	Nn_1971	Nn_3455	Nn_8567	Nn_2311	Nn_3711	Nn_1801	Nn_4520	Nn_6910	Nn_8636	Nn_1780	Nn_1197	Nn_5173	Nn_8158	Nn_7787	Nn_6577	Nn_7107	Nn_8698	Nn_4676	Nn_506	Nn_3829	Nn_1169	Nn_4373	Nn_2261	Nn_774	Nn_1459	Nn_2749	Nn_404	Nn_523	Nn_4153	Nn_2866	Nn_7252	Nn_910	Nn_4130	Nn_3785	Nn_9639	Nn_3918	Nn_2895	Nn_1052	Nn_1798	Nn_1690	Nn_1920	Nn_3143	Nn_6484	Nn_2111	Nn_4538	Nn_252	Nn_8229	Nn_984	Nn_3410	Nn_2656	Nn_2168	Nn_139	Nn_2159	Nn_4263	Nn_2393	Nn_8083	Nn_6862	Nn_9241	Nn_5136	Nn_9332	Nn_4341	Nn_6384	Nn_9512	Nn_7422	Nn_6878	Nn_7535	Nn_5837	Nn_9859	Nn_4727	Nn_8301	Nn_9253	Nn_10194	Nn_8097	Nn_9722	Nn_9729	Nn_4626	Nn_8840	Nn_8314	Nn_7956	Nn_4658	Nn_6020	Nn_4271	Nn_9735	Nn_6808	Nn_4065	Nn_2348	Nn_4328	Nn_7095	Nn_3130	Nn_9984	Nn_3782	Nn_4108	Nn_2858	Nn_2305	Nn_9048	Nn_521	Nn_1395	Nn_1417	Nn_4754	Nn_9315	Nn_1998	Nn_2709	Nn_6069	Nn_680	Nn_9991	Nn_3028	Nn_6158	Nn_9539	Nn_8349	Nn_7310	Nn_8253	Nn_9412	Nn_7965	Nn_3011	Nn_3471	Nn_900	Nn_9507	Nn_3375	Nn_2065	Nn_2190	Nn_4509	Nn_795	Nn_8992	Nn_7115	Nn_9204	Nn_5129	Nn_6574	Nn_9767	Nn_5965	Nn_10302	Nn_5563	Nn_4670	Nn_9844	Nn_8861	Nn_7071	Nn_10347	Nn_9604	Nn_5289	Nn_7728	Nn_8657	Nn_9824	Nn_5822	Nn_9191	Nn_4579	Nn_7218	Nn_9708	Nn_241	Nn_8758	Nn_4821	Nn_9569	Aa_5309	Aa_7711	Aa_6829	Aa_7938	Aa_8220	Aa_7572	Aa_7562	Aa_7533	Aa_2577	Aa_8456	Aa_1341	Aa_8182	Aa_6645	Aa_1124	Aa_4596	Aa_1770	Aa_584	Aa_6865	Aa_2612	Aa_2606	Aa_2008	Aa_4385	Aa_7108	Aa_4847	Aa_2690	Aa_5528	Aa_1128	Aa_5109	Aa_4970	Aa_1923	Aa_2950	Aa_2099	Aa_1687	Aa_44	Aa_7817	Aa_8020	Ll_4302	Ll_9092	Ll_8423	Ll_687	Ll_9249	Ll_7096	Ll_10334	Ll_2709	Ll_10286	Pp_4308	Pp_964	Pp_1927	Pp_2109	Pp_36	Pp_4019	Ff_1916	Ff_4256	Ff_1268	Ff_3856	Ff_712	Ff_1108	Mm_4759
164	Nn_9699	Nn_8162	Nn_5096	Nn_8737	Nn_7657	Ii_6939	Ii_5148	Ii_4396	Ii_4525	Hh_1164	Hh_2948	Hh_3287	Kk_2001	Kk_3051
165	Oo_2896
166	Ll_6640	Ll_4390	Ll_4542
167	Nn_723	Nn_962	Nn_879	Nn_2670	Nn_1790	Nn_3821	Nn_2651	Nn_6652	Nn_5342	Nn_7665	Nn_8446	Nn_6494	Nn_8987	Nn_6342	Nn_4744	Nn_5461	Nn_8311	Nn_8226	Nn_5004	Nn_5652	Nn_5723	Nn_6551	Nn_10138	Nn_4439	Nn_7779	Nn_7948	Nn_4504	Nn_7941	Nn_6724	Nn_8494	Nn_3741	Nn_1657	Nn_3056	Nn_4940	Nn_6823	Nn_10320	Nn_5836	Nn_6881	Nn_1565	Nn_4034	Nn_3949	Nn_1241	Nn_656	Nn_1553	Nn_1369	Nn_4145	Nn_6762	Nn_7739	Nn_6557	Nn_1411	Nn_5903	Nn_2692	Nn_4583	Nn_8595	Nn_165	Nn_768	Nn_8520	Nn_3457	Nn_2239	Nn_2833	Nn_4574	Nn_2042	Nn_1305	Nn_4112	Nn_9852	Nn_2189	Nn_2685	Nn_1228	Nn_1334	Nn_6641	Nn_1288	Nn_445	Nn_1206	Nn_2570	Nn_4163	Nn_4244	Nn_3190	Nn_6154	Nn_5766	Nn_8221	Nn_5153	Nn_8687	Nn_7117	Nn_10332	Nn_9135	Nn_7642	Nn_9038	Ll_364	Ll_4692	Ll_1193	Ll_7211	Ll_6588	Ll_6742	Ll_6405	Ll_10239	Ll_8259	Ll_7391	Ll_6580	Ll_4699	Ll_259	Ll_8560	Ll_8071	Ll_2618	Ll_9711	Hh_6688	Hh_5439	Hh_5884	Hh_9022	Hh_8688	Hh_7182	Hh_2157	Hh_4870	Hh_4369	Hh_733	Hh_4002	Hh_3628	Hh_8926	Hh_2485	Oo_1848	Oo_3060	Oo_4355	Oo_6006	Oo_5098	Oo_6009	Oo_5772	Oo_924	Oo_921	Oo_5272	Ff_1009	Ff_5752	Ff_1254	Ff_1727	Ff_967	Ff_687	Ff_2421	Ee_3699	Ee_5202	Ee_3748	Ee_2677	Ee_1554	Ee_4205	Gg_294	Gg_1166	Gg_194	Gg_1774	Gg_1244	Kk_4270	Kk_424	Kk_3446	Kk_4965	Kk_753	Ii_1761	Ii_4997	Ii_4226	Mm_3387	Mm_2749	Mm_600
168	Ff_1036	Ff_4395	Ff_3589	Ff_5703	Ff_5980	Ff_4849	Ff_5938	Ff_6138	Ff_789	Ff_1759	Ff_1115	Ff_489	Ff_3492	Ff_170	Ff_2082	Ff_2006	Ff_5394	Ff_3483	Ff_443	Ff_4691	Ff_2982	Ff_810	Ff_4013	Ff_2435	Ff_2843	Ff_4107	Ff_3452	Ff_4896	Ff_5874	Ff_4095	Ff_1302
169	Nn_2106
170	Dd_2858	Dd_5607	Dd_1987	Dd_2356	Dd_3297
171	Mm_4019	Mm_5262	Mm_3510	Mm_5942	Mm_6678	Mm_5613	Mm_5969	Mm_4369	Mm_1069
172	Hh_5754
173	Dd_4605	Dd_3978	Dd_3511	Dd_105	Dd_5473	Dd_3915	Dd_2202	Dd_1367	Ii_3705	Ii_5936	Ii_3054	Ii_1452	Ii_6599	Ll_7604	Ll_7058	Ll_1192	Kk_5110	Kk_3989	Kk_7819	Aa_7955	Mm_4185	Aa_3692
174	Ii_1708	Ii_3963	Ii_1966	Ii_682	Ii_1822	Ii_936	Ii_3663	Ii_4622	Ii_6620	Ii_3633
175	Hh_8104
176	Ii_6015
177	Ff_3323	Ff_3727	Ff_5777	Ff_20	Ff_107	Ff_1693	Ff_1215	Ff_1006	Ff_2766	Ff_1092	Ff_981	Ff_3814	Ff_1718	Ff_2512	Ff_1801	Ff_2266	Ff_4697	Ff_5149
178	Oo_608	Oo_820	Oo_1862	Oo_1034	Oo_2189	Oo_5326	Oo_5172	Oo_3616	Oo_5784	Ii_36	Ii_1844	Ii_2875	Ii_4342	Ii_5358	Ii_3838	Ii_3149	Aa_5955	Aa_859	Aa_4781	Aa_4285	Aa_3775	Aa_1940
179	Cc_1474	Cc_1415	Cc_3785	Cc_3556	Cc_3082	Cc_5145	Cc_4172	Cc_3753	Cc_5087	Cc_4432	Cc_2980	Cc_5604	Cc_2467	Cc_3577	Cc_5557	Cc_654	Cc_1905	Cc_5438	Cc_3890	Cc_4460	Cc_1664	Cc_1494	Cc_1470	Cc_491	Cc_883	Cc_2300	Cc_5080	Cc_5490	Cc_3934	Cc_4960	Cc_5295	Cc_3697	Cc_3778	Cc_4210	Cc_4517	Cc_1383	Cc_4884	Cc_831	Cc_678	Cc_3581	Cc_3898	Cc_4267	Cc_5372	Cc_3409	Cc_2867	Cc_37	Cc_5101	Cc_3708	Cc_4483	Cc_3225	Cc_2419	Cc_252	Cc_1219	Cc_3452	Cc_2238	Cc_1126	Cc_2852	Cc_2210	Cc_890	Cc_4785	Cc_3558	Cc_426	Cc_388	Cc_4332	Cc_457	Cc_2684	Cc_2982	Cc_4180	Cc_4547	Cc_1254	Cc_3571	Cc_5149	Cc_3049	Cc_806	Cc_114	Cc_2538	Cc_4794	Cc_1243	Cc_413	Cc_3084	Cc_3400	Cc_4134	Cc_4225	Cc_4096	Cc_2937	Cc_2065	Cc_4812	Cc_1724	Cc_1432	Cc_2580	Cc_1221	Cc_1736	Cc_3026	Cc_5750	Cc_2787	Cc_3622	Cc_4530	Cc_3208	Cc_5537	Cc_354	Cc_1938	Cc_2088	Cc_3877	Bb_5812	Bb_9886	Bb_5092	Bb_5026	Bb_4253	Bb_4264	Bb_397	Bb_2298	Bb_10251	Bb_4327	Bb_5861	Bb_4292	Bb_3698	Bb_1446	Bb_5770	Bb_1959	Bb_5256	Bb_3674	Bb_6008	Bb_2780	Bb_1525	Bb_10030	Bb_6434	Hh_9271	Hh_2745	Hh_1319	Hh_6799	Hh_5634	Hh_8227	Hh_1866	Hh_856	Hh_9532	Hh_242	Hh_3574	Hh_2629	Hh_6249	Hh_4735	Hh_1094	Hh_1277	Hh_5579	Hh_1968	Hh_358	Hh_8751	Hh_519	Hh_7915	Ii_4669	Ii_5521	Ii_3402	Ii_3120	Ii_332	Ii_4556	Ii_1179	Ii_1926	Ii_7200	Ll_4069	Ll_9347	Ll_7050	Dd_1054	Dd_794
180	Ii_6196
181	Kk_4084
182	Mm_5492
183	Ll_7419	Ll_5333	Ll_4737	Ll_2365	Ll_8438
184	Nn_1038	Nn_7937	Nn_7533	Nn_9184	Nn_6713	Nn_421	Nn_383	Nn_10172	Gg_1574	Gg_978	Gg_2616	Mm_186	Ll_2606	Pp_803	Ee_5728
185	Ff_2452	Ff_2412	Ff_1363	Ff_4665
186	Ll_3930	Ll_8043	Ll_5639	Ll_8510	Ll_2027	Ll_5430	Ll_6570	Ll_616	Ll_3009	Ll_2124	Ll_1650	Ll_5235	Ll_6646	Ll_7328	Ll_2506	Ll_1400	Ll_7659	Ll_3841	Ll_3910	Ll_833	Ll_1985	Ll_6075	Ll_6971	Ll_10211	Ll_6334	Ll_6805	Ll_5359	Ll_5199	Ll_3165	Ll_3664	Pp_1161	Pp_1016	Pp_2948	Pp_1189	Pp_970	Pp_863	Pp_4660	Pp_3569	Pp_2635	Pp_3785	Pp_3003	Kk_4435	Kk_6621	Kk_253	Kk_3346	Kk_3581	Kk_5338	Kk_5169	Kk_725	Kk_7256	Kk_3548	Nn_2179	Nn_272	Nn_4496	Nn_4396
187	Mm_454	Mm_2152
188	Cc_5655	Cc_5696	Cc_782	Cc_3391	Nn_9281	Nn_9748	Nn_6665	Nn_8993	Nn_1458	Nn_10359	Nn_4408	Nn_3243	Nn_3113	Nn_9448	Nn_10229	Nn_9122	Nn_2967	Nn_634	Nn_3593	Nn_3319	Nn_8858	Nn_6871	Nn_7531	Nn_4493	Nn_5350	Nn_10303	Nn_4545	Nn_5885	Nn_788	Nn_9364	Nn_6950	Nn_6089	Nn_8912	Nn_10224	Nn_7497	Ll_3770	Ll_5824	Ll_5396	Ll_8991	Ll_8379	Ll_10303	Ll_2007	Ll_3774	Ll_3653	Ll_7305	Ll_5876	Ll_5382	Ll_617	Ll_4025	Ll_3508	Ll_4549	Ll_4790	Ll_3289	Ll_1819	Ll_6170	Ll_7759	Ll_7475	Ll_7399	Ll_4366	Ll_5888	Ll_9463	Ll_3241	Ll_4661	Ll_2215	Ll_876	Ll_7962	Ll_6931	Ll_8582	Ll_8694	Oo_4265	Oo_1873	Oo_5666	Oo_1291	Oo_4026	Oo_5430	Oo_3728	Oo_4303	Oo_5265	Oo_2453	Oo_3031	Oo_3184	Oo_2217	Ii_4385	Ii_4604	Ii_2055	Ii_888	Ii_1578	Ii_1579	Ii_3320	Ii_6993	Ii_6945	Ii_3465	Aa_6234	Aa_8347	Aa_3260	Aa_8095	Aa_5458	Aa_6243	Aa_4777	Mm_6014	Mm_2292	Mm_1786
189	Nn_3328	Nn_5414	Nn_2952	Nn_5104	Nn_4673	Nn_3899	Nn_2075	Nn_5154	Nn_8868	Mm_1192	Mm_6216	Mm_1546	Mm_1453	Mm_3204	Mm_3884	Hh_8173	Hh_3341	Hh_4563	Hh_2731	Hh_2915	Hh_5320	Dd_5554	Dd_5268	Dd_6228	Dd_4460
190	Mm_2691	Mm_6834	Mm_3949	Mm_1643	Mm_5589	Mm_6404	Mm_1645	Mm_4647	Mm_6239	Mm_5452	Mm_1228	Mm_4529	Mm_4981	Mm_4833	Mm_5909	Mm_505	Mm_3614	Mm_6993	Mm_1859	Mm_165	Mm_1607	Mm_3286	Mm_1388	Mm_2310	Mm_5544	Mm_5936	Mm_3393	Mm_4464	Mm_5988	Mm_5189	Mm_4807	Mm_4945	Mm_5800	Mm_4082	Mm_3330	Mm_3226	Mm_5241	Mm_3594	Mm_2563	Mm_4749	Mm_5709	Mm_5247	Mm_6272	Mm_5286	Mm_5000	Mm_2213
191	Ff_5020	Ff_3975	Ff_562	Ff_75	Ff_413	Ff_1802	Ff_4600	Ff_3235	Ff_3002	Ff_3315	Ff_2977	Ff_306	Ff_2092	Ff_6193	Ff_676	Ff_3738	Ff_4510	Ff_3593	Ff_4734	Ff_1420	Dd_1941	Dd_3703	Dd_2008	Dd_4241	Dd_4658	Dd_6028
192	Cc_2021
193	Mm_2826
194	Aa_5721	Aa_838	Aa_5702	Aa_2441	Aa_2023	Aa_735	Aa_3380	Aa_418	Aa_5190	Aa_8183	Aa_6328	Aa_6254	Aa_5898	Aa_5417	Kk_4884	Kk_6397	Kk_3283	Kk_4410	Kk_6871	Kk_1989	Kk_3113	Kk_1121	Kk_1166	Kk_6354	Kk_7027	Oo_3781	Oo_3193	Oo_4219	Oo_2436	Oo_2493	Oo_4531	Ii_7161	Ii_1309	Ii_1876	Ii_456	Ii_680	Ii_4255	Bb_8812	Bb_1147	Bb_1928	Bb_3721	Bb_765	Ii_811	Ii_3792	Ii_1531	Ii_3153
195	Ee_3989	Ee_5500	Ee_5012	Ee_527	Ee_2251	Ee_192	Ee_4811	Ee_5192	Ee_3900	Ee_3887	Hh_4112	Hh_8218	Hh_3633	Hh_1672	Ll_5460	Ll_5575	Ll_7820	Mm_4468	Mm_4669
196	Nn_7536	Nn_3863	Nn_2517	Nn_7644
197	Kk_5880
198	Mm_6977	Mm_6996	Mm_2477
199	Ii_7117
200	Dd_4045	Dd_6443
201	Ee_3606
202	Kk_4261	Ee_4565
203	Ll_1666
204	Kk_2937	Kk_1265	Kk_57
205	Ff_4835	Ff_5077	Ff_3683	Ff_658	Ff_3874	Ff_308	Ff_5035	Ff_6054	Ff_3691	Aa_7029	Aa_7253	Aa_4773	Aa_3499	Aa_4299	Aa_6649	Ee_4468	Ee_3197	Ee_1628	Ee_1407	Ll_6808	Ll_3304	Ll_5700
206	Hh_1139	Hh_3871	Hh_1595	Hh_1489	Hh_6106	Hh_5962	Hh_5019	Hh_7451	Hh_6170	Hh_6105	Hh_6253	Hh_5049	Hh_6440	Hh_7773	Hh_6845	Hh_6309	Hh_8258	Hh_6583	Hh_5686	Hh_7632	Hh_5263	Hh_6979	Hh_7145	Hh_5248	Hh_7147	Hh_8599	Hh_5957	Hh_7681	Hh_8298	Hh_8394	Hh_6085	Hh_2793	Hh_5627	Hh_4666	Hh_1931	Hh_143	Hh_4536	Hh_4054	Hh_5665	Hh_6888	Hh_2219	Hh_2518	Hh_447	Hh_170	Hh_8084	Hh_2967	Hh_1061	Hh_2834	Hh_2411	Hh_496	Hh_6855	Hh_6603	Hh_7739	Hh_7106	Hh_7020	Hh_9457	Hh_7630	Hh_1401	Hh_6797	Hh_8338	Hh_5699	Hh_6062	Hh_9491	Hh_8064	Hh_2276	Hh_307	Hh_1153	Hh_2403	Hh_2161	Hh_4371	Hh_3221	Hh_9163	Hh_7382	Hh_1105	Hh_128	Hh_4395	Hh_4022	Hh_2314	Hh_3991	Hh_8837	Hh_7203	Hh_7038	Hh_1128	Hh_9510	Hh_7564	Hh_5544	Hh_8322	Hh_6121	Hh_5730	Hh_5432	Hh_8683	Hh_7691	Hh_550	Hh_2120	Hh_7944	Hh_9161	Hh_4248	Hh_5993	Hh_9495	Hh_7211	Hh_9654	Hh_5086	Hh_1721	Hh_1119	Hh_2630	Hh_1077	Hh_1887	Hh_3430	Hh_1208	Hh_1566	Hh_3228	Hh_6214	Hh_7999	Hh_8325	Hh_7551	Hh_7756	Hh_8992	Hh_2088	Hh_5332	Hh_5443	Hh_9538	Hh_4341	Hh_5532	Hh_9461	Hh_273	Hh_4238	Hh_3082	Hh_1046	Hh_281	Hh_2574	Hh_1642	Hh_665	Hh_2695	Hh_3089	Hh_2063	Hh_4007	Hh_3085	Hh_4105	Hh_6649	Hh_8519	Hh_6694	Hh_7318	Hh_5398	Hh_6858	Hh_9505	Hh_1429	Hh_2678	Hh_621	Hh_9118	Hh_1723	Hh_7183	Hh_4574	Hh_1791	Hh_7530	Hh_5710	Hh_3323	Hh_254	Hh_3597	Hh_7305	Hh_6336	Hh_8019	Hh_6798	Hh_2266	Hh_9362	Hh_5766	Hh_654	Hh_719	Hh_2272	Hh_3746	Hh_491	Hh_9266	Hh_1038	Hh_1645	Hh_2058	Hh_7005	Hh_8300	Hh_4479	Hh_1196	Hh_4534	Hh_2516	Hh_2875	Hh_4784	Hh_9093	Hh_6385	Hh_5527	Hh_1734	Hh_6547	Hh_8454	Hh_5659	Hh_158	Hh_2049	Hh_2051	Hh_931	Hh_3755	Hh_4519	Hh_2907	Hh_9447	Hh_9121	Hh_2649	Hh_551	Hh_6866	Hh_308	Hh_735	Hh_578	Hh_6311	Hh_4190	Hh_2488	Hh_3664	Hh_9365	Hh_50	Hh_3717	Hh_3817	Hh_4815	Hh_3515	Hh_1603	Hh_527	Hh_3345	Hh_2660	Hh_8416	Hh_4317	Hh_1877	Hh_1947	Hh_3516	Hh_5648	Hh_4356	Hh_4140	Hh_9586	Hh_5142	Hh_8111	Hh_6512	Hh_8169	Hh_6555	Hh_8291	Hh_7409	Hh_9627	Hh_8885	Hh_8834	Hh_8021	Hh_6967	Hh_8148	Hh_6678	Hh_5528	Hh_9534	Hh_7705	Hh_5575	Hh_7179	Hh_5731	Hh_7837	Nn_3894	Nn_9056	Nn_8991	Nn_7911	Nn_8702	Nn_8923	Nn_5036	Nn_7066	Nn_4486	Nn_9969	Nn_7405	Nn_6676	Nn_8826	Nn_9422	Nn_8888	Nn_9182	Nn_8924	Nn_8857	Nn_8666	Nn_5120	Nn_4880	Nn_6474	Nn_6031	Nn_9878	Nn_3055	Nn_8133	Nn_7263	Nn_8153	Nn_5369	Nn_8629	Nn_423	Nn_5514	Nn_1405	Nn_463	Nn_4121	Nn_2927	Nn_8854	Nn_10292	Nn_2451	Nn_1211	Nn_4003	Nn_2687	Nn_3543	Nn_748	Nn_7788	Nn_7713	Nn_5056	Nn_8002	Nn_859	Nn_7415	Nn_1237	Nn_24	Nn_7889	Nn_7570	Nn_6149	Nn_7014	Nn_7451	Nn_4845	Nn_5082	Nn_3733	Nn_2562	Nn_1890	Nn_3266	Nn_3612	Nn_3806	Nn_1445	Nn_2134	Nn_2500	Nn_3232	Nn_3961	Nn_1687	Nn_432	Nn_8875	Nn_8292	Nn_4777	Nn_7373	Nn_5201	Nn_5841	Nn_8118	Nn_5215	Nn_8275	Nn_8371	Nn_5006	Nn_10130	Nn_10342	Nn_711	Nn_1525	Nn_6334	Nn_6209	Nn_7323	Nn_6709	Nn_6877	Nn_2905	Nn_1834	Nn_3157	Nn_3608	Nn_9257	Nn_2251	Nn_447	Nn_998	Nn_9607	Nn_8366	Nn_7775	Nn_5126	Nn_9481	Nn_3954	Nn_1485	Nn_3507	Nn_3355	Nn_4140	Nn_4259	Nn_2950	Nn_10168	Nn_6255	Nn_7539	Nn_4629	Nn_7268	Nn_5832	Nn_5711	Nn_7460	Nn_6626	Nn_355	Nn_1758	Nn_9616	Nn_8150	Nn_2091	Nn_4735	Nn_8579	Nn_6740	Nn_9964	Nn_758	Nn_4098	Nn_3750	Nn_3000	Nn_3623	Nn_10312	Nn_5632	Nn_4471	Nn_4684	Nn_4537	Nn_4109	Nn_291	Nn_5069	Nn_3653	Nn_3285	Nn_8670	Nn_7953	Nn_601	Nn_2733	Nn_2924	Nn_8004	Nn_7896	Nn_6095	Nn_4570	Nn_4025	Nn_2722	Nn_286	Nn_4553	Nn_6567	Nn_4200	Nn_2779	Nn_1689	Nn_363	Nn_3922	Nn_8653	Nn_9098	Nn_4604	Nn_8392	Nn_713	Nn_2814	Nn_5446	Nn_7473	Nn_4393	Nn_4834	Nn_6911	Nn_5140	Nn_2585	Nn_2639	Nn_5167	Nn_7421	Nn_2355	Nn_6944	Nn_2268	Nn_2575	Nn_1487	Nn_2475	Nn_3476	Nn_9288	Nn_274	Nn_5530	Nn_1858	Nn_1670	Nn_2931	Nn_10276	Nn_928	Nn_10014	Nn_2710	Nn_6851	Nn_3760	Nn_628	Nn_3178	Nn_3697	Nn_7761	Nn_4273	Nn_9690	Nn_787	Nn_807	Nn_3696	Nn_7229	Nn_6768	Nn_5713	Nn_5995	Nn_7486	Nn_9909	Nn_9603	Nn_5055	Nn_10250	Nn_9611	Nn_10209	Nn_8250	Nn_10112	Nn_7707	Ll_2687	Ll_7167	Ll_7684	Ll_7080	Ll_8629	Ll_7942	Ll_2022	Ll_7430	Ll_4987	Ll_9744	Ll_9269	Ll_241	Ll_3087	Ll_2283	Ll_567	Ll_9942	Ll_2107	Ll_8086	Ll_3350	Ll_2842	Ll_762	Ll_3859	Ll_472	Ll_6923	Ll_7007	Ll_4186	Ll_3424	Ll_2177	Ll_9623	Ll_7964	Ll_7453	Ll_4885	Ll_3186	Ll_7526	Ll_7816	Ll_8193	Ll_4257	Ll_3562	Ll_454	Ll_1173	Ll_5613	Ll_7511	Ll_7834	Ll_9640	Ll_5763	Ll_7288	Ll_5146	Ll_7128	Ll_1323	Ll_1517	Ll_2076	Ll_2314	Ll_1046	Ll_5000	Ll_9852	Ll_7416	Ll_2465	Ll_2685	Ll_7966	Ll_3553	Ll_4609	Ll_3572	Ll_6599	Ll_4324	Ll_3150	Ll_9319	Ll_3668	Ll_4907	Ll_2704	Ll_2295	Ll_3180	Ll_8029	Ll_7741	Ll_6462	Ll_3776	Ll_2908	Ll_6701	Ll_1103	Ll_1868	Ll_9159	Ll_8278	Ll_9527	Ll_2355	Ll_8584	Ll_4998	Ll_2133	Ll_3246	Ll_1833	Ll_4687	Ll_6251	Ll_10185	Ll_9903	Ll_7295	Ll_5874	Ll_7695	Ll_6976	Ll_9599	Ll_5835	Ll_5541	Ll_10223	Kk_1654	Kk_2576	Kk_4972	Kk_6592	Kk_7221	Kk_93	Kk_2481	Kk_6682	Kk_7494	Kk_1931	Kk_3032	Kk_7620	Kk_3538	Kk_1538	Kk_1262	Kk_1033	Kk_3276	Kk_4553	Kk_3962	Kk_5123	Kk_3423	Kk_6954	Kk_7799	Kk_6645	Kk_3885	Kk_4405	Kk_3356	Kk_7434	Kk_1749	Kk_536	Kk_3707	Kk_3662	Kk_4078	Kk_4603	Kk_4864	Kk_2994	Kk_6530	Kk_7590	Kk_7198	Kk_2282	Kk_458	Kk_756	Kk_6429	Kk_7274	Kk_3691	Kk_5717	Kk_4262	Kk_7101	Kk_2912	Kk_15	Kk_1859	Kk_2404	Kk_6287	Kk_5991	Kk_612	Kk_5585	Kk_5733	Kk_1603	Kk_3406	Kk_4614	Kk_5768	Kk_1330	Kk_3477	Kk_205	Kk_568	Kk_2203	Kk_401	Kk_431	Kk_6933	Kk_1664	Kk_1698	Kk_6325	Bb_5786	Bb_4443	Bb_9360	Bb_4039	Bb_325	Bb_3408	Bb_7178	Bb_1272	Bb_216	Bb_3110	Bb_460	Ff_3990	Ff_4500	Ff_4469	Ff_3208	Ff_5698	Ff_4814	Ff_4274	Ff_2851	Ff_1190	Ff_1741	Ff_4411	Ff_3471	Ff_5463	Ff_4165	Ff_1118	Ff_5864	Ff_1705	Ff_531	Ff_1530	Ff_2854	Ff_3234	Ff_4067	Ff_5403	Ff_5686	Ff_1089	Ff_9	Ff_1810	Ff_6081	Ff_1098	Ff_3979	Ff_4042	Ff_3480	Ff_5999	Ff_420	Ff_117	Ff_849	Ff_2001	Ff_3184	Ff_5665	Ff_3382	Ff_4861	Ii_3696	Ii_4967	Ii_4748	Ii_5940	Ii_752	Ii_4851	Ii_5402	Ii_5724	Ii_6627	Ii_622	Ii_2526	Ii_1571	Ii_4163	Ii_5555	Ii_7203	Ii_5489	Ii_6802	Ii_4663	Ii_4650	Ii_1148	Ii_3872	Ii_6887	Ii_4538	Ii_1414	Ii_3468	Ii_6407	Ii_6880	Ii_878	Ii_1413	Ii_4815	Ii_1733	Ii_654	Ii_2065	Ii_901	Ii_3905	Ii_2975	Ii_2295	Ii_5877	Ii_5594	Ii_3127	Cc_1438	Cc_3181	Cc_4388	Cc_3415	Cc_4428	Cc_3882	Cc_1333	Cc_1654	Cc_845	Cc_5648	Cc_1211	Cc_5498	Cc_5281	Cc_916	Cc_613	Cc_2368	Cc_2345	Cc_4231	Cc_1310	Cc_899	Cc_5388	Cc_2882	Cc_1197	Cc_3053	Cc_418	Cc_2117	Cc_2763	Cc_1244	Cc_3948	Cc_3021	Cc_738	Cc_1484	Cc_2416	Cc_3906	Pp_1017	Pp_3712	Pp_2167	Pp_1443	Pp_236	Pp_648	Pp_438	Pp_3721	Pp_1570	Pp_1554	Pp_4627	Pp_4230	Pp_3924	Pp_1721	Pp_72	Pp_372	Pp_4164	Pp_4336	Pp_2099	Pp_3397	Pp_4205	Pp_3209	Pp_716	Pp_2781	Pp_4288	Pp_1306	Pp_2139	Pp_1529	Pp_39	Pp_3659	Pp_4817	Aa_6494	Aa_3938	Aa_7543	Aa_2639	Aa_6442	Aa_3019	Aa_2815	Aa_801	Aa_4089	Aa_5435	Aa_2443	Aa_8493	Aa_8536	Aa_3013	Aa_5452	Aa_3440	Aa_3987	Aa_1937	Aa_1161	Aa_1725	Aa_6086	Aa_1766	Aa_4543	Aa_1961	Aa_4625	Aa_3261	Aa_1019	Oo_4297	Oo_5324	Oo_1429	Oo_1604	Oo_2319	Oo_2808	Oo_1366	Oo_4625	Oo_4758	Oo_6011	Oo_4538	Oo_4582	Oo_2097	Oo_3591	Oo_652	Oo_5002	Oo_1867	Oo_1574	Oo_2715	Oo_2305	Oo_3288	Oo_4206	Gg_1799	Gg_1985	Gg_2877	Gg_2448	Gg_1565	Gg_1242	Gg_1899	Gg_836	Gg_616	Gg_1021	Gg_673	Gg_928	Gg_685	Gg_2865	Gg_703	Gg_3100	Gg_210	Gg_3468	Gg_750	Gg_85	Gg_2445	Ee_210	Ee_473	Ee_4954	Ee_4274	Ee_3888	Ee_4518	Ee_148	Ee_1272	Ee_3789	Ee_4832	Ee_4766	Ee_3714	Ee_2845	Ee_5786	Ee_5322	Ee_1607	Ee_2886	Ee_3033	Mm_479	Mm_6149	Mm_4219	Mm_2187	Mm_5906	Mm_2554	Mm_3905	Mm_4227	Mm_3448	Mm_1829	Mm_6257	Dd_635	Dd_2122	Dd_919
207	Kk_6005	Kk_7054	Kk_2547	Bb_686
208	Ll_3235	Ll_5320	Ll_6520	Ll_8292	Ll_6817	Ll_7818	Ll_8254	Ll_7114	Ll_6760	Ll_5056	Ll_3374	Ll_7093	Ll_2049	Ll_3278	Ll_2977	Ll_112	Ll_3765	Ll_5992	Ll_6222	Ll_6215	Ll_9916	Ll_365	Ll_949	Ll_4340	Ll_9674	Ll_6697	Ll_8928	Ll_6004	Ll_6567	Ll_6177	Ll_6784	Ll_2259	Ll_3911	Ll_3401	Ll_4432	Ll_5801	Ll_6436	Ll_2430	Ll_8005	Ll_8151	Ll_3223	Ll_10254	Ll_1704	Ll_5599	Ll_4008	Ll_9476	Ll_7927	Ll_2409	Ll_1607	Ll_4571	Ll_10085	Ll_5815	Ll_6028	Ll_4853	Ll_1359	Ll_1121	Ll_10056	Ll_4909	Ll_4897	Ll_1264	Ll_3199	Ll_2858	Ll_4465	Ll_4256	Ll_2653	Ll_3545	Ll_404	Ll_1146	Ll_6438	Ll_2244	Ll_10301	Ll_8825	Ll_5483	Ll_7965	Ll_5588	Ll_5917	Ll_7368	Ll_9437	Ll_5028	Ll_9803	Ll_7537	Hh_7033	Hh_3333	Hh_6397	Hh_3826	Hh_5388	Hh_4198	Pp_3745	Pp_4594	Pp_2962	Pp_4501	Pp_1667	Ee_4373	Ee_2902	Ee_1073	Ee_976	Ee_1045	Ee_3267	Ee_5650	Ee_975	Ee_1843	Ee_412	Ee_5137	Mm_3611	Mm_6167	Mm_1711	Mm_2108	Mm_6979	Mm_5174	Mm_2825	Mm_5210	Mm_6842	Mm_6859	Oo_5406	Oo_4688	Oo_590	Oo_3688	Oo_5644	Oo_1544	Oo_2975	Oo_1256	Oo_6069	Ii_546	Ii_6164	Ii_1582	Ii_1776	Ii_151	Ii_4031	Ii_3912	Ii_1483	Gg_3106	Gg_2360	Gg_1470	Gg_910	Gg_3137	Gg_1424	Gg_1767	Gg_309	Aa_2972	Aa_5162	Aa_1117	Aa_5023	Aa_849	Cc_5055	Cc_1796	Cc_4092	Cc_234
209	Ll_1531	Hh_5946
210	Mm_164
211	Mm_2377
212	Ff_2534	Ff_2039	Ff_4607	Ff_3304	Ff_987	Ff_81
213	Dd_2753
214	Ff_2536	Ff_2514	Ff_1469
215	Ll_3948	Ll_725	Ll_276	Ll_31	Ll_3377	Ll_163	Ll_393	Ll_3086	Ll_1995	Ll_3740	Ll_2436	Ll_2351	Ll_4274	Ll_4676	Ll_3043	Ll_1806	Ll_1499	Ll_4744	Ll_6084	Ll_6945	Ll_7768	Ll_5860	Ll_7685	Ll_8404	Ll_9238	Ll_5671	Ll_7773	Ll_9380	Ll_5645	Ll_6234	Ll_9605	Ll_7906	Ll_5941	Ll_5789	Ll_9884	Ll_7394	Ll_8275	Ll_9947	Ll_9524	Ll_5508	Ll_7055	Ll_5800	Ll_2787	Ll_7337	Ll_9952	Ll_1724	Ll_5652	Ll_10246	Ll_5123	Ll_8948	Ll_5380	Ll_7786	Ll_9613	Ll_3061	Ll_4174	Ll_9698	Ll_9939	Ll_5935	Ll_10150	Ll_7445	Ll_7385	Ll_2090	Ll_2523	Ll_3871	Ll_6450	Ll_36	Ll_2165	Ll_2863	Ll_561	Ll_4461	Ll_1927	Ll_7226	Ll_9976	Ll_1130	Ll_4478	Ll_3364	Ll_4388	Ll_8509	Ll_4620	Ll_4203	Ll_1283	Ll_8814	Ll_9294	Ll_6893	Ll_7726	Ll_10220	Ll_9352	Ll_1088	Ll_798	Ll_1237	Ll_1299	Ll_10164	Ll_4636	Ll_3474	Ll_213	Ll_133	Ll_2608	Ll_6589	Ll_8592	Ll_9391	Ll_64	Ll_2182	Ll_6824	Ll_258	Ll_1307	Ll_8661	Ll_7531	Ll_6820	Ll_3624	Ll_1298	Ll_5907	Ll_167	Ll_37	Ll_786	Ll_681	Ll_1965	Ll_3467	Ll_3960	Ll_5264	Ll_7259	Ll_9413	Ll_6799	Ll_2352	Ll_1572	Ll_8213	Ll_520	Ll_9958	Ll_2673	Ll_3894	Ll_4372	Ll_7524	Ll_6622	Ll_5144	Ll_6864	Ll_10314	Ll_1816	Ll_2203	Ll_4300	Ll_8307	Ll_1005	Ll_3124	Ll_5838	Ll_4569	Ll_1047	Ll_4632	Ll_9388	Ll_4387	Ll_4794	Ll_174	Ll_3068	Ll_6041	Ll_2924	Ll_1392	Ll_1469	Ll_5631	Ll_5842	Ll_4748	Ll_3478	Ll_2084	Ll_2232	Ll_10261	Ll_9298	Ll_5397	Ll_7424	Ll_7060	Ll_10278	Ll_9408	Ll_9099	Ll_7121	Ll_9699	Ll_2126	Ll_2456	Ll_9245	Ll_10270	Ii_2434	Ii_1423	Ii_710	Ii_561	Ii_2035	Ii_2503	Ii_809	Ii_2972	Ii_989	Ii_3887	Ii_7003	Ii_5591	Ii_4938	Ii_5368	Ii_6035	Ii_5306	Ii_5150	Ii_2322	Ii_209	Ii_1298	Ii_3969	Ii_4775	Ii_5867	Ii_3688	Ii_1163	Ii_880	Ii_2418	Ii_5929	Ii_1632	Ii_6758	Ii_1311	Ii_1758	Ii_2654	Ii_408	Ii_2197	Ii_2466	Ii_1920	Ii_4926	Ii_6339	Ii_5765	Ii_3605	Ii_6399	Ii_4558	Ii_2798	Ii_1193	Ii_5327	Ii_1561	Ii_3397	Ii_2224	Ii_971	Ii_720	Ii_2208	Ii_6814	Ii_2299	Ii_2343	Ii_648	Ii_6409	Ii_52	Ii_2743	Ii_552	Ii_1223	Ii_5828	Ii_2921	Ii_593	Ii_316	Ii_1003	Ii_544	Ii_2761	Ii_7107	Ii_4855	Ii_3836	Ii_6542	Ii_3521	Ii_1065	Ii_5360	Ii_1739	Ii_2310	Ii_3257	Ii_4093	Ii_267	Ii_7024	Ii_3843	Ii_6474	Ii_897	Ff_2744	Ff_325	Ff_2791	Ff_584	Ff_3573	Ff_5113	Ff_3545	Ff_6028	Ff_3776	Ff_3880	Ff_4516	Ff_4144	Ff_6064	Ff_4832	Ff_5432	Ff_5519	Ff_4633	Ff_4653	Ff_3513	Ff_3638	Ff_5369	Ff_3635	Ff_1537	Ff_6201	Ff_969	Ff_2794	Ff_2530	Ff_1041	Ff_3622	Ff_720	Ff_1970	Ff_1917	Ff_5779	Ff_4534	Ff_744	Ff_3072	Ff_4150	Ff_5064	Ff_1588	Ff_3999	Ff_92	Ff_1921	Ff_5763	Ff_2959	Ff_1673	Ff_4527	Ff_5391	Ff_2866	Ff_1322	Ff_371	Ff_2905	Ff_5459	Ff_6076	Ff_5609	Ff_3847	Kk_3441	Kk_6065	Kk_4842	Kk_7234	Kk_7352	Kk_1665	Kk_6089	Kk_2876	Kk_881	Kk_1678	Kk_432	Kk_2148	Kk_7706	Kk_5263	Kk_1025	Kk_6916	Kk_4675	Kk_7307	Kk_1740	Kk_1858	Kk_4375	Kk_5230	Kk_1010	Kk_5926	Kk_1048	Kk_1146	Kk_3040	Kk_260	Kk_2883	Kk_1076	Kk_7365	Kk_1965	Mm_1479	Mm_1209	Mm_4009	Mm_5651	Mm_5075	Mm_6757	Mm_2249	Mm_4853	Mm_6883	Mm_3818	Mm_6486	Mm_6626	Mm_2104	Mm_2175	Mm_6535	Mm_905	Mm_4254	Mm_4359	Mm_841	Mm_1526	Mm_147	Mm_6818	Mm_3537	Mm_5647	Mm_664	Mm_956	Mm_2121	Mm_2501	Mm_5032	Nn_925	Nn_2684	Nn_9906	Nn_9642	Nn_5991	Nn_3585	Nn_2015	Nn_655	Nn_1544	Nn_5012	Nn_6286	Nn_7048	Nn_2797	Nn_10376	Nn_3523	Nn_7468	Nn_1746	Nn_3810	Nn_4227	Nn_6948	Nn_10364	Nn_9798	Nn_4334	Nn_3973	Nn_6253	Nn_880	Nn_4323	Aa_293	Aa_835	Aa_3382	Aa_1052	Aa_1682	Aa_3727	Aa_6393	Aa_7101	Aa_6350	Aa_8573	Aa_8462	Aa_1461	Aa_2060	Aa_1215	Aa_6173	Aa_6460	Aa_7905	Oo_5263	Oo_3692	Oo_5185	Oo_2124	Oo_348	Oo_1840	Oo_4346	Oo_2251	Oo_893	Oo_3259	Oo_3861	Oo_2772	Oo_5105	Cc_2907	Cc_4563	Cc_3161	Cc_4009	Cc_2379	Cc_689	Cc_4076	Cc_1867	Cc_1799	Cc_4510	Cc_2691	Cc_2781	Gg_2764	Gg_286	Gg_943	Gg_2374	Gg_3119	Gg_889	Gg_3427	Gg_2288	Hh_3944	Hh_9147	Hh_9218	Hh_605	Hh_5996	Hh_6334	Hh_6954	Hh_8453	Dd_1273	Dd_4135	Dd_3402	Dd_448	Dd_980	Dd_1405	Dd_5220	Pp_1786	Pp_1585	Pp_1287	Pp_1021	Pp_89	Pp_126	Pp_3199	Hh_1523	Hh_8165	Kk_321	Kk_3108	Nn_1521	Nn_4453
216	Kk_571	Kk_840	Kk_3200	Kk_1325	Kk_3344	Kk_1565	Kk_3062	Kk_4	Kk_3411	Kk_1082	Kk_2168	Kk_797	Kk_3496	Kk_438	Kk_1981	Kk_1691	Kk_305	Kk_2832	Kk_1944	Kk_328	Kk_1054	Kk_2874	Kk_1602	Kk_808	Kk_941	Kk_3015	Kk_2650	Kk_1095	Kk_776	Kk_3601	Kk_1402	Kk_1019	Kk_1224	Kk_4321	Kk_4338	Kk_4360	Kk_7410	Kk_4723	Kk_5138	Kk_5182	Kk_5914	Kk_7084	Kk_5488	Kk_3868	Kk_7056	Kk_4644	Kk_8058	Kk_3864	Kk_4841	Kk_5979	Kk_6168	Kk_5728	Kk_5992	Kk_4673	Kk_6756	Kk_5213	Kk_5423	Kk_4485	Kk_5139	Kk_5004	Kk_4930	Kk_7076	Kk_7142	Kk_4334	Kk_7004	Kk_4474	Kk_6702	Kk_6455	Kk_6161	Kk_5709	Kk_4032	Kk_5294	Kk_5804	Kk_6868	Kk_5752	Kk_6265	Kk_4935	Kk_3952	Kk_7891	Kk_7689	Kk_5607	Kk_4538	Kk_7026	Kk_7238	Kk_4524	Kk_4331	Kk_5091	Kk_7010	Kk_6188	Kk_6875	Kk_7462	Kk_7822	Kk_6754	Kk_5877	Kk_6757	Kk_4880	Kk_6442	Kk_739	Kk_2690	Kk_1526	Kk_3456	Kk_927	Kk_3058	Kk_2419	Kk_4170	Kk_5601	Kk_4201	Kk_6998	Kk_8039	Kk_5794	Kk_4931	Kk_6440	Kk_7092	Kk_7836	Kk_6543	Kk_6540	Kk_761	Kk_5129	Kk_4172	Kk_7888	Kk_1341	Kk_7868	Kk_6362	Kk_5934	Kk_4095	Kk_4847	Kk_1138	Kk_1288	Kk_507	Kk_1552	Kk_2771	Kk_1272	Kk_457	Kk_898	Kk_7497	Kk_4992	Kk_7530	Kk_5073	Kk_4037	Kk_6632	Kk_6938	Kk_6088	Kk_5879	Kk_4264	Kk_5898	Kk_2458	Kk_6095	Kk_5668	Kk_6490	Kk_5578	Kk_5508	Kk_1593	Kk_3083	Kk_2939	Kk_3626	Kk_2196	Kk_1246	Kk_2980	Kk_3729	Kk_5248	Kk_4043	Kk_6341	Kk_6379	Kk_4345	Kk_7817	Kk_4088	Kk_5887	Kk_5005	Kk_5158	Kk_7018	Kk_3984	Kk_6811	Kk_7099	Kk_7987	Kk_4676	Kk_5873	Kk_7930	Kk_7237	Kk_7541	Kk_6229	Kk_4813	Kk_5627	Kk_2125	Kk_77	Kk_1489	Kk_2337	Kk_914	Kk_1260	Kk_3741	Kk_6218	Kk_7102	Kk_6157	Kk_7126	Kk_4974	Kk_4836	Kk_6045	Kk_4488	Kk_5461	Kk_6237	Kk_5374	Kk_7505	Kk_5549	Kk_2412	Kk_2258	Kk_3419	Kk_2465	Kk_2515	Kk_2314	Kk_4777	Kk_5620	Kk_6465	Kk_4697	Kk_4897	Kk_6578	Kk_8019	Kk_6532	Kk_6432	Kk_5021	Kk_7163	Kk_4171	Kk_7403	Kk_3862	Kk_7616	Kk_7091	Kk_795	Kk_2719	Kk_3497	Kk_3255	Kk_5816	Kk_7841	Kk_1760	Kk_1477	Kk_2681	Kk_7882	Kk_2155	Kk_1595	Kk_1791	Kk_3199	Kk_2026	Kk_741	Kk_906	Kk_650	Kk_2636	Kk_5395	Kk_5806	Kk_4491	Kk_809	Kk_1947	Kk_3157	Kk_821	Kk_430	Kk_879	Kk_434	Kk_3760	Kk_871	Kk_6698	Kk_5286	Kk_3224	Kk_3090	Kk_2826	Kk_3514	Kk_1612	Kk_2484	Kk_2602	Kk_7466	Kk_6193	Kk_4979	Kk_4576	Kk_6121	Kk_5144	Kk_7250	Kk_6755	Kk_490	Kk_3357	Kk_7978	Kk_7467	Kk_7553	Kk_4682	Kk_2631	Kk_5690	Kk_1418	Kk_1465	Kk_837	Kk_3476	Kk_3211	Kk_5916	Kk_7644	Kk_5291	Kk_6946	Kk_5246	Kk_28	Kk_3407	Kk_1640	Kk_3602	Kk_3677	Kk_3504	Kk_5921	Kk_7474	Kk_7333	Kk_252	Kk_122	Kk_590	Kk_38	Kk_317	Kk_775	Kk_206	Kk_2783	Kk_1037	Kk_1952	Kk_2264	Kk_3278	Kk_850	Kk_2416	Kk_5240	Kk_6223	Kk_4026	Kk_5447	Kk_6090	Kk_3898	Kk_5677	Kk_6164	Kk_6454	Kk_7727	Kk_3316	Kk_439	Kk_2241	Kk_2627	Kk_1409	Kk_7311	Kk_3954	Kk_5828	Kk_456	Kk_2040	Kk_3656	Kk_4292	Kk_1238	Kk_6376	Kk_7571	Kk_3544	Kk_1511	Kk_5168	Kk_223	Kk_4616	Kk_7444	Kk_6921	Kk_3078	Kk_459	Kk_978	Kk_30	Kk_1824	Kk_991	Kk_2378	Kk_5621	Kk_7761	Kk_142	Kk_1811	Kk_3852	Kk_5576	Kk_265	Kk_3247	Kk_2514	Kk_6399	Kk_4729	Kk_2702	Kk_3503	Kk_687	Kk_1646	Kk_4518	Kk_3949	Kk_5813	Kk_2250	Kk_8057	Kk_5121	Kk_335	Kk_2752	Kk_2341	Kk_168	Kk_2260	Kk_6678	Kk_6947	Kk_673	Kk_2321	Kk_2526	Kk_816	Kk_3134	Kk_7093	Kk_8074	Kk_2157	Kk_1642	Kk_6021	Kk_1324	Kk_1286	Kk_1900	Kk_3371	Kk_6695	Kk_5698	Kk_4013	Kk_6862	Kk_3969	Kk_4945	Kk_3447	Kk_3632	Kk_5212	Kk_1622	Kk_629	Kk_785	Kk_5146	Kk_630	Kk_4333	Kk_764	Kk_3452	Kk_133	Kk_2595	Kk_3633	Kk_6971	Kk_495	Kk_618	Kk_5301	Kk_180	Kk_2990	Kk_932	Kk_2316	Kk_6363	Kk_4211	Kk_7764	Kk_6502	Kk_7760	Kk_5337	Kk_5392	Kk_2862	Kk_7205	Kk_88	Kk_297	Kk_1494	Kk_6951	Kk_4068	Kk_4959	Kk_7975	Kk_1154	Kk_4404	Kk_4771	Kk_2018	Kk_3718	Kk_569	Kk_315	Kk_1340	Kk_153	Kk_4175	Kk_890	Kk_6251	Kk_240	Kk_299	Kk_3756	Kk_2999	Kk_3315	Kk_4139	Kk_6861	Kk_3393	Kk_1979	Kk_210	Kk_3076	Kk_284	Kk_5424	Kk_7670	Kk_7090	Kk_4709	Kk_5271	Kk_7499	Kk_5929	Kk_4326	Kk_5310	Kk_4824	Kk_4679	Kk_6566	Kk_6669	Kk_6159	Kk_4908	Kk_3261	Kk_5721	Kk_7540	Kk_7496	Kk_1312	Kk_5356	Kk_4282	Kk_5678	Kk_5705	Kk_4478	Kk_6451	Kk_2055	Kk_7643	Kk_5116	Kk_152	Kk_2194	Kk_1096	Kk_2063	Kk_900	Kk_2444	Kk_2243	Kk_3724	Kk_4868	Kk_2385	Kk_1061	Kk_692	Kk_1736	Kk_2759	Kk_3942	Kk_654	Kk_7985	Kk_7488	Kk_755	Kk_2333	Kk_4623	Kk_3906	Kk_515	Kk_3148	Kk_127	Kk_1725	Kk_1308	Kk_3983	Kk_7992	Kk_1322	Kk_4329	Kk_6648	Kk_4575	Kk_6902	Kk_6478	Kk_745	Kk_6829	Kk_4042	Kk_4832	Kk_3033	Kk_644	Kk_876	Kk_2441	Kk_2352	Kk_1921	Kk_2082	Kk_3370	Kk_2294	Kk_5260	Kk_7139	Kk_2973	Kk_2628	Kk_2599	Kk_263	Kk_2394	Kk_1196	Kk_552	Kk_2814	Kk_3291	Kk_4779	Kk_5771	Kk_6581	Kk_7325	Kk_4826	Kk_1964	Kk_2683	Kk_1248	Kk_2380	Kk_3341	Kk_3009	Kk_6008	Kk_6004	Kk_4492	Kk_6428	Kk_2956	Kk_7000	Kk_1932	Kk_514	Kk_273	Kk_7441	Kk_3910	Kk_7628	Kk_6767	Kk_6735	Kk_7135	Kk_4335	Kk_4394	Kk_5519	Kk_1205	Kk_2680	Kk_4951	Kk_7917	Kk_5838	Kk_6080	Kk_7897	Kk_4696	Kk_4719	Kk_6637	Kk_4743	Kk_6470	Kk_1227	Kk_3493	Kk_5272	Kk_5085	Kk_6768	Kk_5693	Kk_5796	Kk_611	Kk_109	Kk_5330	Kk_6518	Kk_6031	Kk_7502	Kk_6820	Kk_6986	Kk_5427	Kk_6412	Kk_4089	Kk_6630	Kk_6423	Kk_6990	Kk_7388	Kk_4446	Kk_3796	Kk_229	Kk_3313	Kk_1158	Kk_1948	Kk_7798	Ll_2444	Ll_1969	Ll_2408	Ll_1277	Ll_3195	Ll_2339	Ll_2847	Ll_4757	Ll_3045	Ll_485	Ll_3252	Ll_3432	Ll_5642	Ll_5491	Ll_9933	Ll_6001	Ll_9716	Ll_7075	Ll_6386	Ll_8318	Ll_4952	Ll_9234	Ll_9755	Ll_7829	Ll_6183	Ll_9028	Ll_8146	Ll_8660	Ll_6608	Ll_6029	Ll_6755	Ll_6777	Ll_8965	Ll_7127	Ll_8754	Ll_7739	Ll_9986	Ll_6750	Ll_5387	Ll_6819	Ll_3347	Ll_597	Ll_1447	Ll_9609	Ll_6391	Ll_5166	Ll_9205	Ll_6673	Ll_9069	Ll_3192	Ll_3507	Ll_4277	Ll_2240	Ll_4275	Ll_9436	Ll_9532	Ll_5601	Ll_8601	Ll_7944	Ll_5933	Ll_10283	Ll_3224	Ll_6602	Ll_5608	Ll_6666	Ll_9390	Ll_8951	Ll_9895	Ll_6840	Ll_6768	Ll_7949	Ll_3781	Ll_727	Ll_6998	Ll_9638	Ll_3300	Ll_115	Ll_1228	Ll_4185	Ll_1766	Ll_1372	Ll_2455	Ll_2192	Ll_8676	Ll_5771	Ll_1820	Ll_2495	Ll_4050	Ll_7763	Ll_445	Ll_504	Ll_2744	Ll_9518	Ll_6009	Ll_363	Ll_1263	Ll_3523	Ll_2377	Ll_3236	Ll_10035	Ll_6189	Ll_7072	Ll_5726	Ll_7448	Ll_9501	Ll_8089	Ll_9645	Ll_3986	Ll_3064	Ll_4688	Ll_3371	Ll_1361	Ll_753	Ll_9818	Ll_190	Ll_79	Ll_4788	Ll_779	Ll_588	Ll_555	Ll_1175	Ll_7231	Ll_3548	Ll_4812	Ll_2851	Ll_9977	Ll_7260	Ll_8531	Ll_2461	Ll_1182	Ll_9865	Ll_5274	Ll_6627	Ll_4094	Ll_7464	Ll_4374	Ll_8745	Ll_1700	Ll_9405	Ll_7746	Ll_884	Ll_3034	Ll_7482	Ll_1559	Ll_2731	Ll_4466	Ll_3695	Ll_5120	Ll_5285	Ll_1136	Ll_1855	Ll_1445	Ll_3600	Ll_1991	Ll_224	Ll_2656	Ll_1875	Ll_6780	Ll_7203	Ll_7248	Ll_6304	Ll_8434	Ll_7247	Ll_5161	Ll_6757	Ll_7623	Ll_7344	Ll_9629	Ll_6714	Ll_10174	Ll_9508	Ll_6734	Ll_8813	Ll_8769	Ll_2798	Ll_4750	Ll_862	Ll_2768	Ll_1276	Ll_9177	Ll_9090	Ll_7046	Ll_9358	Ll_5087	Ll_8447	Ll_7631	Ll_7269	Ll_7228	Ll_8478	Ll_5894	Ll_9535	Ll_8450	Ll_8862	Ll_7826	Ll_5011	Ll_9396	Ll_5825	Ll_7593	Ll_5809	Ll_7617	Ll_6128	Ll_5989	Ll_8635	Ll_8359	Ll_8006	Ll_1368	Ll_2064	Ll_10348	Ll_7414	Ll_351	Ll_320	Ll_6560	Ll_5299	Ll_9392	Ll_2188	Ll_4600	Ll_2562	Ll_5296	Ll_5792	Ll_6138	Ll_5581	Ll_218	Ll_3444	Ll_6230	Ll_3533	Ll_1919	Ll_310	Ll_2199	Ll_206	Ll_3215	Ll_159	Ll_2657	Ll_4422	Ll_4048	Ll_2976	Ll_1665	Ll_4183	Ll_570	Ll_3136	Ll_3099	Ll_3725	Ll_6737	Ll_9841	Ll_6175	Ll_8533	Ll_9046	Ll_7725	Ll_5490	Ll_9082	Ll_9096	Ll_5570	Ll_6877	Ll_5971	Ll_285	Ll_1140	Ll_1402	Ll_4538	Ll_24	Ll_1934	Ll_245	Ll_1234	Ll_1012	Ll_2246	Ll_1127	Ll_4117	Ll_3867	Ll_2233	Ll_760	Ll_5207	Ll_1758	Ll_89	Ll_3382	Ll_3284	Ll_3611	Ll_2447	Ll_2275	Ll_3259	Ll_552	Ll_658	Ll_2600	Ll_1181	Ll_1324	Ll_3207	Ll_1488	Ll_957	Ll_390	Ll_437	Ll_8849	Ll_1525	Ll_279	Ll_4754	Ll_4935	Ll_1506	Ll_88	Ll_9956	Ll_2816	Ll_186	Ll_3686	Ll_4192	Ll_2486	Ll_9479	Ll_6795	Ll_9983	Ll_8185	Ll_8494	Ll_5051	Ll_5500	Ll_751	Ll_10081	Ll_5060	Ll_6264	Ll_2922	Ll_5098	Ll_3167	Ll_1810	Ll_7067	Ll_8544	Ll_4110	Ll_5609	Ll_8227	Ll_1817	Ll_1662	Ll_2439	Ll_5104	Ll_8865	Ll_9283	Ll_5128	Ll_7290	Ll_7582	Ll_5850	Ll_6047	Ll_6685	Ll_7479	Ll_7018	Ll_6573	Ll_9806	Ll_7310	Ll_5086	Ll_4666	Ll_6601	Ll_4448	Ll_1369	Ll_2512	Ll_22	Ll_8947	Ll_1692	Ll_1993	Ll_2757	Ll_3369	Ll_1170	Ll_6566	Ll_2061	Ll_6033	Ll_7919	Ll_2911	Ll_2448	Ll_3991	Ll_1303	Ll_463	Ll_6025	Ll_4933	Ll_9404	Ll_3107	Ll_631	Ll_8964	Ll_4983	Ll_9686	Ll_7447	Ll_830	Ll_2996	Ll_1916	Ll_7968	Ll_5282	Ll_8719	Ll_6826	Ll_5665	Ll_5012	Ll_8353	Ll_5095	Ll_2243	Ll_8139	Ll_5236	Ll_3965	Ll_3029	Ll_7270	Ll_1612	Ll_544	Ll_4495	Ll_6420	Ll_5316	Ll_2955	Ll_1906	Ll_5046	Ll_7804	Ll_1196	Ll_56	Ll_2156	Ll_3349	Ll_5377	Ll_5829	Ll_2086	Ll_4803	Ll_2363	Ll_9923	Ll_4404	Ll_7566	Ll_920	Ll_2437	Ll_986	Ll_3375	Ll_4039	Ll_2951	Ll_3407	Ll_4250	Ll_16	Ll_4280	Ll_2865	Ll_1206	Ll_3073	Ll_755	Ll_1635	Ll_2125	Ll_559	Ll_3146	Ll_6781	Ll_4780	Ll_711	Ll_1169	Ll_3044	Ll_6491	Ll_3636	Ll_154	Ll_2146	Ll_4731	Ll_3676	Ll_3576	Ll_5623	Ll_6002	Ll_2353	Ll_2478	Ll_4417	Ll_9503	Ll_6789	Ll_9131	Ll_8994	Ll_802	Ll_1444	Ll_9515	Ll_7379	Ll_9494	Ll_9328	Ll_4266	Ll_7490	Ll_9630	Ll_6182	Ll_1882	Ll_6173	Ll_7879	Ll_6209	Ll_5626	Ll_9279	Ll_8181	Ll_7821	Ll_9750	Ll_5558	Ll_5861	Ll_9455	Ll_10075	Ll_6412	Ll_8870	Ll_5996	Ll_8763	Ll_7049	Ll_5827	Ll_5070	Ll_10299	Ll_9057	Ll_10159	Ll_6724	Ll_7155	Aa_2582	Aa_3765	Aa_1482	Aa_709	Aa_2052	Aa_2601	Aa_1147	Aa_1034	Aa_763	Aa_3271	Aa_3628	Aa_2774	Aa_1247	Aa_4542	Aa_3546	Aa_1060	Aa_5881	Aa_5480	Aa_4756	Aa_5070	Aa_7670	Aa_7841	Aa_7522	Aa_7881	Aa_7876	Aa_7078	Aa_8237	Aa_7620	Aa_4665	Aa_7397	Aa_8432	Aa_7140	Aa_4728	Aa_6426	Aa_6754	Aa_4599	Aa_5323	Aa_5756	Aa_720	Aa_2184	Aa_3551	Aa_1324	Aa_3680	Aa_4404	Aa_6594	Aa_8034	Aa_7828	Aa_5499	Aa_5059	Aa_4918	Aa_4595	Aa_5242	Aa_8094	Aa_8562	Aa_2897	Aa_5444	Aa_4652	Aa_6620	Aa_6643	Aa_4793	Aa_4888	Aa_1342	Aa_8113	Aa_8363	Aa_4461	Aa_7328	Aa_6560	Aa_1832	Aa_7188	Aa_7260	Aa_3662	Aa_663	Aa_3350	Aa_3281	Aa_5933	Aa_6251	Aa_7647	Aa_7757	Aa_1812	Aa_2882	Aa_4435	Aa_5116	Aa_5871	Aa_2444	Aa_7004	Aa_5383	Aa_1562	Aa_2022	Aa_4134	Aa_6775	Aa_1054	Aa_3135	Aa_2070	Aa_6142	Aa_89	Aa_6237	Aa_2062	Aa_4279	Aa_4091	Aa_2139	Aa_4786	Aa_7525	Aa_3649	Aa_5969	Aa_8326	Aa_4641	Aa_7593	Aa_2118	Aa_5227	Aa_3196	Aa_1791	Aa_2532	Aa_2477	Aa_4223	Aa_1876	Aa_6788	Aa_532	Aa_3297	Aa_7465	Aa_2717	Aa_1870	Aa_2873	Aa_1698	Aa_3710	Aa_2633	Aa_4493	Aa_3940	Aa_1160	Aa_3248	Aa_4913	Aa_8542	Aa_8093	Aa_7240	Aa_3006	Aa_2613	Aa_658	Aa_5929	Aa_693	Aa_504	Aa_2821	Aa_2445	Aa_5166	Aa_6512	Aa_4726	Aa_6514	Aa_4998	Aa_7913	Aa_8535	Aa_7814	Aa_2976	Aa_7703	Aa_143	Aa_1824	Aa_3782	Aa_6380	Aa_4830	Aa_7185	Aa_6472	Aa_7146	Aa_1826	Aa_2852	Aa_5290	Aa_4572	Aa_1331	Aa_4513	Aa_417	Aa_3167	Aa_7173	Aa_6590	Aa_3230	Aa_2782	Aa_861	Aa_2789	Aa_1893	Aa_4020	Aa_2728	Aa_1138	Aa_328	Aa_1153	Aa_2051	Aa_2944	Aa_4227	Aa_7953	Aa_7871	Aa_5596	Aa_8225	Aa_536	Aa_8475	Aa_5627	Aa_6013	Aa_5894	Aa_4007	Aa_2642	Aa_2786	Aa_6497	Aa_4807	Aa_7001	Aa_7088	Aa_7577	Aa_5797	Aa_8235	Aa_7872	Aa_5355	Aa_2696	Aa_8136	Aa_7634	Aa_1339	Ii_11	Ii_331	Ii_2404	Ii_2259	Ii_5009	Ii_4378	Ii_5889	Ii_7019	Ii_6054	Ii_4894	Ii_6501	Ii_5812	Ii_6047	Ii_4722	Ii_5335	Ii_7154	Ii_6268	Ii_3413	Ii_290	Ii_15	Ii_7028	Ii_5401	Ii_628	Ii_1092	Ii_453	Ii_2106	Ii_2378	Ii_3834	Ii_4859	Ii_4565	Ii_4218	Ii_6521	Ii_5624	Ii_4639	Ii_402	Ii_455	Ii_2177	Ii_2048	Ii_629	Ii_3248	Ii_153	Ii_6732	Ii_118	Ii_5665	Ii_5592	Ii_3289	Ii_2562	Ii_4327	Ii_6652	Ii_6563	Ii_3097	Ii_3526	Ii_584	Ii_31	Ii_1359	Ii_3956	Ii_1031	Ii_59	Ii_3206	Ii_2626	Ii_3974	Ii_300	Ii_6860	Ii_7067	Ii_3027	Ii_3046	Ii_4258	Ii_2818	Ii_2849	Ii_5843	Ii_6848	Ii_5682	Ii_1419	Ii_3917	Ii_1333	Ii_1271	Ii_2190	Ii_1310	Ii_852	Ii_98	Ii_1929	Ii_986	Ii_3022	Ii_562	Ii_1104	Ii_405	Ii_2176	Ii_54	Ii_2826	Ii_1469	Ii_207	Ii_6080	Ii_4460	Ii_4091	Ii_4689	Ii_4180	Ii_6083	Ii_5321	Ii_6275	Ii_3352	Ii_4945	Ii_6075	Ii_5810	Ii_61	Ii_6450	Ii_766	Ii_3776	Ii_5014	Ii_858	Ii_2289	Ii_3847	Ii_3683	Ii_1293	Ii_2054	Ii_2989	Ii_757	Ii_2346	Ii_1096	Ii_2277	Ii_2585	Ii_3325	Ii_5626	Ii_6431	Ii_4898	Ii_2333	Ii_6503	Ii_2008	Ii_5689	Ii_2367	Ii_1420	Ii_4246	Ii_57	Ii_3231	Ii_2880	Ii_134	Ii_1425	Ii_467	Ii_1440	Ii_1756	Ii_6653	Ii_7095	Ii_1828	Ii_2454	Ii_3011	Ii_564	Ii_407	Ii_315	Ii_3933	Ii_3983	Ii_1897	Ii_2619	Ii_7126	Ii_2020	Ii_349	Ii_4316	Ii_1842	Ii_7222	Ii_3920	Ii_6711	Ii_5201	Ii_2561	Ii_2611	Ii_5445	Ii_6163	Ii_5656	Ii_2394	Ii_3135	Ii_1266	Ii_2847	Ii_6930	Ii_145	Ii_4612	Ii_3221	Ii_1704	Ii_3408	Ii_1848	Ii_3878	Ii_5945	Ii_5676	Ii_4780	Ii_5175	Ii_3518	Ii_5313	Ii_5332	Ii_4870	Ii_7148	Ii_6953	Ii_3657	Ii_3617	Ii_5922	Ii_2351	Mm_2535	Mm_2429	Mm_810	Mm_2235	Mm_3776	Mm_3830	Mm_3717	Mm_6418	Mm_5344	Mm_5318	Mm_3606	Mm_6318	Mm_4595	Mm_3253	Mm_2090	Mm_630	Mm_1173	Mm_1039	Mm_2953	Mm_1350	Mm_5043	Mm_3346	Mm_671	Mm_2106	Mm_4935	Mm_5935	Mm_6444	Mm_3363	Mm_2351	Mm_6169	Mm_5218	Mm_4405	Mm_2610	Mm_3579	Mm_3209	Mm_4188	Mm_120	Mm_2725	Mm_1631	Mm_2988	Mm_5759	Mm_4858	Mm_4163	Mm_4178	Mm_5876	Mm_4119	Mm_5575	Mm_1436	Mm_1483	Mm_1476	Mm_3574	Mm_5093	Mm_4926	Mm_6945	Mm_190	Mm_4420	Mm_6234	Mm_4467	Mm_554	Mm_5288	Mm_5487	Mm_6608	Mm_5019	Mm_4317	Mm_6889	Mm_6110	Mm_1139	Mm_1576	Mm_2160	Mm_2444	Mm_306	Mm_3351	Mm_4035	Mm_4438	Mm_4897	Mm_2843	Mm_6628	Mm_3959	Mm_5908	Mm_4599	Mm_5934	Mm_5341	Mm_6268	Mm_4765	Mm_25	Mm_787	Mm_2561	Mm_2567	Mm_6362	Mm_6327	Mm_3867	Mm_5600	Mm_6413	Mm_6146	Mm_6798	Mm_3117	Mm_5336	Mm_1419	Mm_2598	Mm_3344	Mm_2030	Mm_1049	Mm_807	Mm_6142	Mm_2177	Mm_6314	Mm_3252	Mm_4791	Mm_4899	Mm_5928	Mm_3825	Mm_5932	Mm_4235	Mm_5395	Mm_6911	Mm_418	Mm_1840	Mm_3172	Mm_271	Mm_1815	Mm_3183	Mm_200	Mm_360	Mm_5686	Mm_2876	Mm_413	Mm_6694	Mm_1036	Mm_5294	Mm_1484	Mm_6294	Mm_1940	Mm_3014	Mm_1375	Mm_1216	Mm_4955	Mm_2964	Mm_2822	Mm_738	Mm_2654	Mm_1629	Mm_2409	Mm_551	Mm_3873	Mm_4909	Mm_5246	Mm_5609	Mm_4370	Mm_4418	Mm_4419	Mm_6784	Mm_3886	Mm_4900	Mm_4782	Mm_6319	Mm_5235	Mm_5735	Hh_3780	Hh_1641	Hh_1482	Hh_2828	Hh_1882	Hh_2195	Hh_4280	Hh_5727	Hh_6537	Hh_6427	Hh_7264	Hh_8712	Hh_6203	Hh_6980	Hh_4839	Hh_5285	Hh_5077	Hh_7353	Hh_8163	Hh_9382	Hh_8497	Hh_6459	Hh_4997	Hh_9226	Hh_8289	Hh_9593	Hh_344	Hh_5400	Hh_6306	Hh_9070	Hh_5149	Hh_2867	Hh_8496	Hh_5888	Hh_6204	Hh_4023	Hh_5739	Hh_4999	Hh_526	Hh_4124	Hh_5599	Hh_8445	Hh_4263	Hh_1333	Hh_8303	Hh_3981	Hh_8755	Hh_6352	Hh_8532	Hh_4915	Hh_5430	Hh_744	Hh_7853	Hh_9655	Hh_4397	Hh_9337	Hh_3344	Hh_3383	Hh_6662	Hh_7311	Hh_6188	Hh_4907	Hh_459	Hh_5551	Hh_4497	Hh_1178	Hh_2078	Hh_7057	Hh_5144	Hh_9614	Hh_3585	Hh_8528	Hh_4929	Hh_8168	Hh_5788	Hh_2647	Hh_1604	Hh_8945	Hh_9482	Hh_6516	Hh_1228	Hh_5510	Hh_5092	Hh_6685	Hh_1517	Hh_218	Hh_1089	Hh_7351	Hh_1727	Hh_2968	Hh_515	Hh_400	Hh_2571	Hh_5714	Hh_4555	Hh_2116	Hh_2923	Hh_2733	Hh_1797	Hh_4725	Hh_2590	Hh_9000	Hh_4295	Hh_6063	Hh_8642	Hh_7811	Hh_7995	Hh_2148	Hh_9562	Hh_8097	Hh_8155	Hh_3777	Hh_5119	Hh_7219	Hh_5404	Hh_1370	Hh_2050	Hh_1971	Hh_3612	Hh_5540	Hh_975	Hh_5948	Hh_4851	Hh_1643	Hh_570	Hh_3520	Hh_4951	Hh_6606	Hh_2000	Hh_9153	Hh_4560	Hh_4344	Hh_2194	Hh_1764	Hh_5818	Hh_6051	Hh_6869	Hh_6210	Hh_4986	Hh_9402	Hh_9522	Hh_7611	Hh_6359	Hh_7666	Hh_7781	Hh_8317	Hh_5703	Hh_7730	Hh_4625	Hh_845	Oo_116	Oo_332	Oo_5097	Oo_4244	Oo_5962	Oo_3764	Oo_6052	Oo_5063	Oo_1306	Oo_1129	Oo_2680	Oo_6223	Oo_431	Oo_6036	Oo_3440	Oo_6115	Oo_5458	Oo_4049	Oo_683	Oo_2586	Oo_5540	Oo_2055	Oo_1052	Oo_2838	Oo_4966	Oo_1669	Oo_1050	Oo_470	Oo_5475	Oo_3374	Oo_1269	Oo_3291	Oo_3675	Oo_1534	Oo_991	Oo_1826	Oo_2362	Oo_14	Oo_3612	Oo_4207	Oo_3011	Oo_5412	Oo_1046	Oo_2878	Oo_3769	Oo_5503	Oo_3384	Oo_5876	Oo_4954	Oo_971	Oo_5894	Oo_2284	Oo_1454	Oo_2860	Oo_4130	Oo_3583	Oo_2296	Oo_1528	Oo_2875	Oo_1973	Oo_1447	Oo_2235	Oo_4140	Oo_5875	Oo_3877	Oo_4096	Oo_4296	Oo_3932	Oo_4437	Oo_5175	Oo_5829	Oo_3870	Oo_3649	Oo_5364	Oo_2726	Oo_2511	Oo_2303	Oo_1968	Oo_3082	Oo_5232	Oo_4649	Oo_4398	Oo_5000	Oo_5310	Oo_4756	Oo_3428	Oo_6075	Cc_196	Cc_2148	Cc_1462	Cc_3128	Cc_5282	Cc_5448	Cc_2004	Cc_3835	Cc_5078	Cc_4042	Cc_5340	Cc_4546	Cc_287	Cc_1846	Cc_5586	Cc_1926	Cc_4930	Cc_3218	Cc_3852	Cc_2654	Cc_4257	Cc_2290	Cc_5249	Cc_3376	Cc_642	Cc_1530	Cc_3296	Cc_3672	Cc_4843	Cc_4597	Cc_5661	Cc_4262	Cc_4246	Cc_1720	Cc_3886	Cc_1630	Cc_480	Cc_3251	Cc_3235	Cc_1293	Cc_4840	Cc_5577	Cc_5521	Cc_265	Cc_1507	Cc_1199	Cc_1391	Cc_1640	Cc_1276	Cc_1069	Cc_875	Cc_3212	Cc_5286	Cc_5329	Cc_152	Cc_2899	Cc_2782	Cc_1252	Cc_2143	Cc_2957	Cc_5100	Cc_4398	Cc_4480	Cc_5189	Cc_3730	Cc_3817	Cc_4299	Cc_3505	Cc_509	Cc_356	Cc_2661	Cc_1687	Cc_1141	Cc_3461	Cc_5710	Cc_1576	Cc_2451	Cc_611	Cc_2917	Cc_3361	Cc_5097	Ff_753	Ff_5532	Ff_5119	Ff_1626	Ff_934	Ff_5405	Ff_5677	Ff_3246	Ff_2491	Ff_1452	Ff_185	Ff_2081	Ff_273	Ff_1993	Ff_72	Ff_1661	Ff_2741	Ff_4714	Ff_5349	Ff_3968	Ff_258	Ff_4708	Ff_3181	Ff_4409	Ff_2639	Ff_5542	Ff_5028	Ff_5121	Nn_7636	Nn_7348	Nn_8491	Nn_2206	Nn_2053	Nn_9139	Nn_5977	Nn_1248	Nn_6084	Nn_424	Nn_948	Nn_2819	Nn_3225	Nn_3497	Nn_4938	Nn_9168	Pp_1067	Pp_499	Pp_511	Pp_79	Pp_2793	Pp_4240	Pp_531	Pp_1637	Pp_1668	Pp_4756	Dd_3983	Dd_6723	Dd_5385	Dd_3319	Dd_4436	Dd_5840	Dd_6484	Dd_5386	Ee_1687	Ee_2017	Ee_3084	Ee_1346	Gg_1313
217	Nn_944	Nn_4510	Nn_1970	Nn_1496	Nn_3247	Nn_5727	Nn_2028	Nn_6632	Nn_4254	Nn_600	Pp_1398	Pp_4166
218	Nn_7802	Nn_6782	Nn_4514
219	Nn_3134	Ll_1948
220	Nn_2037	Nn_484	Nn_725	Nn_157	Nn_6552	Nn_6153	Nn_6214	Nn_4713	Nn_7689	Nn_7402	Nn_5399	Nn_8353	Nn_8009	Nn_7182	Nn_1533	Nn_419	Nn_44	Nn_7856	Nn_8442	Nn_8570	Nn_1310	Nn_3229	Nn_5168	Nn_8078	Nn_6570	Nn_7248	Nn_8964	Nn_5377	Nn_7150	Nn_9233	Nn_5923	Nn_4469	Nn_6247	Nn_2902	Nn_852	Nn_6054	Nn_52	Nn_2875	Nn_5919	Nn_6046	Nn_836	Nn_3852	Nn_317	Nn_7074	Nn_7872	Nn_770	Nn_4229	Nn_1231	Nn_9099	Nn_10060	Nn_10387	Nn_10047	Nn_4	Nn_6321	Nn_10134	Nn_8538	Nn_1962	Nn_3517	Nn_6106	Nn_2263	Nn_1351	Nn_9439	Nn_9846	Nn_9872	Oo_1906	Oo_721	Oo_2632	Oo_2852	Oo_4898	Oo_3846	Oo_4243	Oo_5242	Oo_4143	Oo_3818	Oo_3278	Oo_3823	Oo_4234	Oo_4373	Oo_931	Oo_66	Oo_3873	Oo_4515	Oo_2800	Oo_1999	Oo_4304	Oo_4700	Oo_5207	Oo_5584	Oo_3049	Oo_4029	Oo_5873	Oo_1318	Oo_482	Oo_1639	Oo_3506	Oo_3312	Oo_4113	Oo_3727	Oo_909	Oo_2243	Oo_554	Oo_5555	Oo_5835	Oo_5315	Oo_4087	Oo_1939	Oo_1553	Oo_1802	Oo_1397	Oo_2928	Oo_1471	Oo_2789	Oo_2712	Oo_634	Oo_2200	Oo_1005	Oo_6196	Oo_4740	Oo_4251	Oo_4247	Oo_6027	Ll_291	Ll_6962	Ll_5118	Ll_5756	Ll_9435	Ll_5615	Ll_6164	Ll_6598	Ll_6169	Ll_2068	Ll_6415	Ll_2150	Ll_3402	Ll_713	Ll_1143	Ll_5858	Ll_10043	Ll_129	Ll_3964	Ll_1699	Ll_3703	Ll_8426	Ll_5103	Pp_744	Pp_1915	Pp_145	Pp_843	Pp_2675	Pp_988	Pp_4698	Pp_1103	Pp_4466	Pp_4598	Pp_292	Pp_3308	Pp_4251	Pp_2991	Pp_1675	Pp_1494	Pp_1938	Pp_328	Pp_1375	Pp_2909	Pp_2580	Mm_2639	Mm_1527	Mm_2335	Mm_3874	Mm_4424	Mm_4189	Mm_423	Mm_1014	Mm_1628	Mm_1740	Mm_358	Mm_323	Mm_371	Mm_6650	Mm_6353	Hh_2052	Hh_6530	Hh_4973	Hh_1320	Hh_6579	Hh_9354	Hh_4102	Hh_2440	Hh_1193	Hh_1847	Hh_5329	Hh_4772	Aa_6970	Aa_7505	Aa_3358	Aa_6379	Aa_5736	Aa_1533	Aa_727	Aa_2552	Cc_1382	Ff_4680	Cc_4561
221	Hh_510	Hh_6509	Hh_1686	Hh_7858	Hh_5738	Hh_1617
222	Kk_1744	Kk_1242	Kk_4328	Kk_7795	Kk_7702	Kk_6570	Kk_2968	Kk_6979	Kk_2614	Kk_5710	Kk_4508	Pp_4652
223	Ii_2594	Ii_4683	Ii_4984
224	Ee_5711
225	Kk_3537
226	Nn_7087
227	Nn_4887	Nn_5187	Nn_909	Nn_10201	Nn_3868	Nn_78
228	Ff_31	Ff_537	Ff_351	Ff_1561	Ff_1822	Ff_594	Ff_2480	Ff_2881	Ff_1749	Ff_406	Ff_1165	Ff_2002	Ff_2223	Ff_2605	Ff_545	Ff_350	Ff_2615	Ff_928	Ff_2845	Ff_2550	Ff_1639	Ff_1061	Ff_2291	Ff_2217	Ff_577	Ff_1789	Ff_2945	Ff_1954	Ff_947	Ff_731	Ff_2405	Ff_1684	Ff_2089	Ff_2321	Ff_613	Ff_18	Ff_1869	Ff_4842	Ff_5516	Ff_3460	Ff_4448	Ff_3380	Ff_5872	Ff_4596	Ff_5675	Ff_4075	Ff_3870	Ff_5202	Ff_4292	Ff_4106	Ff_4040	Ff_5947	Ff_4557	Ff_3663	Ff_5758	Ff_5757	Ff_4613	Ff_3530	Ff_4462	Ff_3553	Ff_3066	Ff_4311	Ff_5806	Ff_4955	Ff_5778	Ff_3774	Ff_3137	Ff_4744	Ff_4268	Ff_3933	Ff_3789	Ff_4809	Ff_3929	Ff_3678	Ff_4905	Ff_5978	Ff_5285	Ff_5901	Ff_3561	Ff_4739	Ff_3528	Ff_4438	Ff_5055	Ff_5177	Ff_5970	Ff_5776	Ff_5010	Ff_5972	Ff_3986	Ff_5161	Ff_5656	Ff_4277	Ff_3550	Ff_6095	Ff_1918	Ff_1285	Ff_1434	Ff_919	Ff_2361	Ff_1293	Ff_116	Ff_2310	Ff_2772	Ff_1747	Ff_1158	Ff_392	Ff_1566	Ff_2197	Ff_1867	Ff_333	Ff_373	Ff_330	Ff_3804	Ff_3885	Ff_5713	Ff_5996	Ff_5514	Ff_5267	Ff_3527	Ff_4240	Ff_4270	Ff_5865	Ff_4550	Ff_5265	Ff_6148	Ff_3812	Ff_5268	Ff_5821	Ff_4424	Ff_3108	Ff_4949	Ff_3119	Ff_5358	Ff_2931	Ff_2300	Ff_2126	Ff_3619	Ff_6196	Ff_5058	Ff_4271	Ff_4571	Ff_5339	Ff_4563	Ff_5549	Ff_4858	Ff_3917	Ff_5110	Ff_5485	Ff_4561	Ff_4033	Ff_5366	Ff_3468	Ff_5393	Ff_4027	Ff_5740	Ff_5301	Ff_4943	Ff_4615	Ff_6123	Ff_4942	Ff_5261	Ff_3654	Ff_2825	Ff_2419	Ff_2393	Ff_1748	Ff_134	Ff_1820	Ff_1849	Ff_2343	Ff_2325	Ff_765	Ff_3811	Ff_3571	Ff_3960	Ff_3717	Ff_3584	Ff_5344	Ff_189	Ff_1441	Ff_2112	Ff_1913	Ff_607	Ff_3651	Ff_3420	Ff_3896	Ff_480	Ff_1014	Ff_2966	Ff_364	Ff_2625	Ff_2340	Ff_136	Ff_3055	Ff_1928	Ff_4186	Ff_1497	Ff_1357	Ff_1132	Ff_2643	Ff_2293	Ff_1244	Ff_4573	Ff_4476	Ff_5246	Ff_4752	Ff_4552	Ff_1838	Ff_1311	Ff_1855	Ff_692	Ff_1586	Ff_990	Ff_2297	Ff_809	Ff_5836	Ff_5684	Ff_2858	Ff_3352	Ff_3636	Ff_4773	Ff_2937	Ff_1411	Ff_1665	Ff_784	Ff_2192	Ff_3141	Ff_5305	Ff_3212	Ff_3588	Ff_5679	Ff_3834	Ff_1205	Ff_2616	Ff_142	Ff_1823	Ff_2010	Ff_1437	Ff_1399	Ff_3793	Ff_358	Ff_1294	Ff_2623	Ff_503	Ff_2876	Ff_666	Ff_664	Ff_4966	Ff_3419	Ff_2976	Ff_3045	Ff_951	Ff_4549	Ff_173	Ff_3981	Ff_1412	Ff_151	Ff_2298	Ff_1691	Ff_2880	Ff_817	Ff_1728	Ff_3077	Ff_3698	Ff_3052	Ff_2635	Ff_270	Ff_1362	Ff_2445	Ff_2667	Ff_2594	Ff_2458	Ff_1815	Ff_1575	Ff_2510	Ff_2489	Ff_2711	Ff_2364	Ff_404	Ff_2694	Ff_4938	Ff_5868	Ff_5486	Ff_2464	Ff_984	Ff_1866	Ff_2282	Ff_2902	Ff_6007	Ff_3872	Ff_4109	Ff_5908	Ff_3669	Ff_4176	Ff_972	Ff_2517	Ff_1837	Ff_532	Ff_1166	Ff_105	Ff_163	Ff_1348	Ff_3088	Ff_1542	Ff_4517	Ff_742	Ff_363	Ff_2003	Ff_5860	Ff_4989	Ff_2376	Ff_302	Ff_1007	Ff_1360	Ff_1072	Ff_5595	Ff_167	Ff_1589	Ff_1569	Ff_2665	Ff_2474	Ff_5531	Ff_3017	Ff_2545	Ff_4993	Ff_1590	Ff_1379	Ff_1988	Ff_63	Ff_3414	Ff_1339	Ff_813	Ff_5171	Ff_2870	Ff_870	Ff_580	Ff_2238	Ff_6212	Ff_857	Ff_4583	Ff_903	Ff_2028	Ff_367	Ff_331	Ff_2628	Ff_418	Ff_3183	Ff_1171	Ff_4049	Ff_5575	Ff_1119	Ff_4407	Ff_2163	Ff_963	Ff_6156	Ff_1775	Ff_2750	Ff_411	Ff_2318	Ff_311	Ff_1240	Ff_2314	Ff_5977	Ff_4885	Ff_3107	Ff_3367	Ff_3250	Ff_3612	Ff_1208	Ff_1856	Ff_865	Ff_2104	Ff_261	Ff_2023	Ff_1723	Ff_2042	Ff_1292	Ff_2850	Ff_2812	Ff_305	Ff_1460	Ff_896	Ff_3005	Ff_394	Ff_2895	Ff_2815	Ff_1769	Ff_3970	Ff_3215	Ff_3102	Ff_4632	Ff_4572	Ff_4019	Ff_3725	Ff_3223	Ff_3332	Ff_1968	Ff_3449	Ff_3271	Ff_5889	Ff_4247	Ff_4828	Ff_5030	Ff_6121	Ff_4117	Ff_6079	Ff_5646	Ff_6098	Ff_6000	Ff_6174	Ff_6127	Ff_942	Ii_3222	Ii_637	Ii_4113	Ii_6569	Ii_2593	Ii_4952	Ii_6808	Ii_6554	Ii_1496	Ii_3018	Ii_21	Ii_2360	Ii_5202	Ii_855	Ii_2820	Ii_668	Ii_6759	Ii_619	Ii_1034	Ii_1232	Ii_4317	Ii_1740	Ii_1125	Ii_418	Ii_1954	Ii_1078	Ii_3074	Ii_773	Ii_3764	Ii_5211	Ii_2757	Aa_3471	Aa_3383	Aa_3402	Aa_142	Aa_6610	Aa_7969	Aa_6347	Aa_5950	Aa_7049	Aa_4505	Aa_2855	Aa_4065	Aa_1513	Aa_23	Aa_144	Aa_6270	Aa_1592	Aa_2238	Aa_1806	Aa_2387	Aa_3211	Aa_5995	Aa_8557	Hh_1715	Hh_2147	Hh_5223	Hh_2679	Hh_3703	Hh_1858	Hh_51	Hh_4252	Hh_703	Hh_1994	Hh_8477	Hh_5866	Ll_2802	Ll_7063	Ll_9211	Ll_1075	Ll_9779	Ll_10264	Ll_9361	Oo_694	Oo_5408	Oo_5352	Oo_3271	Oo_4899	Oo_3556	Oo_3913	Oo_5320	Oo_2341	Oo_2915	Oo_3454	Oo_400	Oo_1961	Oo_5569	Oo_2907	Oo_627	Kk_849	Kk_4567	Kk_5324	Kk_5938	Kk_1699	Kk_3088	Kk_1141	Kk_3183	Kk_1834	Kk_4400	Kk_605	Kk_6040	Kk_8056	Kk_1453	Kk_6738	Dd_4253	Dd_4630	Dd_5555	Dd_4393	Dd_6149	Dd_3964	Dd_3850	Dd_3124	Dd_3969	Dd_5866	Cc_2921	Cc_5605	Cc_1441	Cc_455	Cc_2702	Cc_2925	Cc_5475	Cc_2274	Cc_697	Cc_4668	Ee_696	Ee_5423	Ee_3918	Ee_2568	Ee_923	Ee_5402	Ee_2455	Ee_309	Mm_4287	Mm_3480	Mm_156	Mm_96	Mm_4195	Mm_4744
229	Ll_771
230	Nn_8904
231	Aa_3150	Aa_411	Aa_3767	Aa_654	Aa_5209	Aa_1100	Aa_4520	Nn_1823	Nn_2173	Nn_8801	Nn_1684	Nn_8602	Ii_140
232	Ll_2468	Ll_7640	Ll_7984	Ll_5280	Ll_10176	Ll_1090	Ll_49	Ll_4532	Ll_6841	Ll_10282	Ll_2438	Ll_6144	Ll_5735	Ll_7815	Ll_6368	Ll_974	Ll_7429	Ll_1435	Ll_306	Ll_44	Ll_2008	Ll_9770	Ll_8500	Ll_3988	Ll_7345	Ll_7224	Ll_5226	Ll_5479	Ff_123	Ff_5946	Ff_5316	Ff_4819	Ff_5491	Ff_912	Ff_4219	Ff_4210	Ff_3742	Ff_5006	Ff_253	Ff_831	Ff_2199	Ff_1085	Ff_5175	Ee_684	Ee_1662	Ee_2647	Ee_5549	Ee_3166	Ee_5349	Ee_3342	Ee_528	Ee_485	Ee_5085	Ee_5719	Ee_4375	Ee_3780	Nn_5948	Nn_9322	Nn_9597	Nn_7067	Nn_6796	Nn_4350	Nn_86	Nn_5783	Nn_10234	Nn_1600	Gg_1875	Gg_183	Gg_1593	Gg_1580	Gg_1088	Gg_687	Gg_2716	Gg_1733	Gg_1418	Gg_3296	Ii_763	Ii_6650	Ii_5476	Ii_2522	Ii_6935	Ii_7053	Ii_4157	Ii_4613	Mm_832	Mm_6952	Mm_232	Mm_4731	Mm_40	Mm_1161	Mm_1511	Hh_2736	Hh_9279	Hh_1070	Hh_2039	Hh_2494	Hh_2893	Oo_3571	Oo_4683	Oo_2536	Oo_2081	Oo_5204	Oo_3368	Pp_333	Pp_462	Pp_3067	Pp_2266	Pp_1240	Aa_7451	Aa_4310	Aa_3207	Aa_6947
233	Ll_1365	Ll_5854	Ll_4035	Ll_6451	Ll_6990	Ll_7020	Ll_6076	Ll_7411	Ll_8058	Ll_6873	Ll_10031	Ll_6016	Ll_2429	Ll_4702	Ll_2760	Ll_2341	Ll_4220	Ll_350	Ll_68	Ll_648	Ll_1475	Ll_2034	Ll_4578	Ll_10320	Ll_2725	Ll_1661	Ll_1241	Ll_2749	Ll_4764	Ll_1541	Ll_675	Ll_4238	Ll_4305	Ll_2872	Ll_1020	Ll_4116	Ll_4590	Ll_8252	Ll_5677	Ll_7157	Ll_5072	Ll_5352	Ll_8731	Ll_383	Ll_4785	Ll_4791	Ll_4470	Ll_4621	Ll_3013	Ll_8391	Ll_6884	Ll_5782	Ll_7395	Ll_1586	Ll_6427	Ll_6330	Ll_4454	Ll_5386	Ll_314	Ll_6035	Ll_8562	Ll_4784	Ll_5115	Ll_7017	Ll_9957	Ll_9473	Ll_4861	Ll_8075	Ll_1344	Ll_5058	Ll_6644	Ll_237	Ll_3870	Ll_10030	Ll_8027	Ll_9592	Ll_426	Ll_4985	Ll_2812	Ll_10335	Ll_4429	Ll_8586	Ll_5371	Ll_7159	Ll_8398	Ll_5325	Ll_9751	Ll_10182	Ll_1720	Ll_2306	Ll_5369	Ll_7982	Ff_461	Ff_3670	Ff_2398	Ff_165	Ff_5212	Ff_4815	Ff_2274	Ff_74	Ff_623	Ff_1908	Ff_1572	Ff_1447	Ff_655	Ff_1062	Ff_121	Ff_1097	Ff_856	Ff_5461	Ff_1531	Ff_2476	Ff_3554	Ff_2186	Ff_2265	Ff_2546	Ff_1073	Ff_2432	Ff_2052	Ff_510	Ff_3320	Ff_6059	Ff_5412	Ff_212	Ff_1892
234	Mm_4870
235	Pp_2387
236	Hh_4988	Hh_7008	Hh_5906	Hh_674	Hh_548	Hh_1991	Hh_1242	Hh_3435	Hh_4512	Hh_6889	Ll_9044	Ll_9448
237	Dd_6135	Dd_5537	Dd_5376	Dd_2752	Dd_376	Dd_4308
238	Nn_2084	Nn_5927	Nn_10012	Nn_9068	Nn_9227	Nn_7926	Nn_8646	Nn_9318	Nn_10065	Nn_6594	Nn_10102	Nn_7132	Nn_8794	Nn_9067	Nn_7593	Nn_7215	Nn_473	Nn_2448	Nn_3153	Nn_6030	Nn_7584	Nn_4651	Nn_9251	Nn_5775	Nn_1872	Nn_1050	Nn_4364	Nn_6805	Nn_2996	Nn_205	Nn_7251	Nn_6132	Nn_7337	Ii_4482	Ii_5540	Ii_614	Ii_4346	Ii_1751	Ii_298	Ii_163	Ii_1698	Ii_684	Ii_2540	Ii_4731	Ii_5952	Ii_4243	Ii_3281	Ii_3649	Ii_2942	Ii_1276	Ii_2709	Ii_5005	Ii_894	Dd_2306	Dd_5507	Dd_4968	Dd_6098	Dd_5239	Dd_5229	Dd_391	Dd_298	Dd_2764	Dd_266	Dd_2026	Dd_1325	Dd_6570	Dd_3997	Dd_3800	Dd_4600	Dd_3902	Dd_6212	Dd_5497	Hh_5111	Hh_8983	Hh_6317	Hh_2268	Hh_655	Hh_9558	Hh_7558	Hh_3542	Hh_2289	Hh_4983	Ll_1112	Ll_6632	Ll_3156	Ll_1957	Ll_5523	Ll_4901	Ll_8898	Pp_2576	Pp_2748	Pp_2818	Pp_4792	Pp_1345	Pp_1362	Pp_3521	Ll_3365	Ll_1082	Ll_3836	Ll_3052	Ll_151	Ll_7023	Ll_2675	Ee_5291	Ee_5247	Ee_3365	Ee_5135	Ee_864	Ee_3778	Ee_264	Ee_2071	Ee_257	Ee_4105	Ee_796	Ee_1676	Aa_498	Aa_45	Aa_5885	Aa_2674	Aa_6134	Kk_5473	Kk_3595	Kk_7740
239	Ff_4017
240	Kk_5016	Kk_5281	Kk_3886	Kk_1976	Kk_6855
241	Ll_1218	Ll_811	Ll_586	Ll_10066	Ll_8547
242	Nn_5467	Nn_6004	Nn_7326	Nn_8166	Nn_4176	Nn_1741	Nn_5994	Cc_1390	Cc_3355	Cc_3612	Cc_5452	Pp_2997	Pp_2173	Pp_428	Aa_3291	Aa_6835	Ee_899
243	Pp_1124	Pp_3550	Pp_1343	Pp_3268	Hh_4872	Hh_9059
244	Hh_949	Hh_9463
245	Hh_7956	Pp_4472
246	Cc_5085	Cc_5068
247	Aa_4811
248	Hh_2416
249	Hh_2432	Hh_2912	Hh_460	Hh_4409	Hh_8692	Hh_7417	Hh_6346	Hh_6442	Hh_6194	Hh_6418	Hh_8666	Hh_6780	Hh_2970	Hh_8469	Hh_8328	Hh_6707	Hh_9014	Hh_2773	Hh_2339	Hh_2467	Hh_374	Hh_7846	Hh_638	Hh_9588	Hh_9530	Hh_8307	Hh_2013	Hh_4918	Hh_9639	Hh_2094	Hh_6813	Hh_7621	Hh_137	Ll_1205	Ll_6836	Ll_5757	Ll_9345	Ll_7657	Ll_1188	Ll_5658	Ll_992	Ll_7442	Ll_8403	Ll_10121	Ll_2411	Ll_1843	Ll_6687	Ll_1891	Ll_372	Ll_1087	Ll_7700	Ll_5311	Ll_2753	Ll_9065	Ll_1063	Ll_5332	Ll_4896	Ff_1393	Ff_626	Ff_1600	Ff_238	Ff_5038	Ff_2567	Ff_3555	Ff_5811	Ff_356	Ff_4984	Ff_4603	Ff_4803	Ff_2678	Ff_2726	Ff_1974	Ff_5923	Ff_6142	Ff_4747	Ff_337	Ff_1757	Ff_739	Ff_2511	Ee_817	Ee_5257	Ee_3301	Ee_5745	Ee_5744	Ee_5740	Ee_891	Ee_3148	Ee_2476	Mm_5595	Mm_2373	Mm_3568	Mm_2389	Oo_1942	Oo_2300	Oo_2535	Ii_1317	Kk_50	Pp_989	Ii_5385
250	Dd_5429	Dd_620	Dd_2239
251	Ii_3447
252	Ee_4988
253	Mm_6797	Mm_5083
254	Dd_2978	Dd_1071	Dd_6840	Dd_3623	Dd_1433	Dd_5651	Dd_5583	Dd_4703	Dd_814	Dd_1417	Dd_1207	Dd_5515	Dd_2738	Dd_6560	Dd_4943	Dd_5977	Dd_4202	Dd_1597	Dd_6550	Dd_4745	Dd_5389	Dd_450	Dd_2328	Dd_5679	Dd_4323	Dd_5235	Dd_2704	Dd_770	Dd_3458	Dd_3543	Dd_3967	Dd_4164	Dd_1973	Dd_16	Dd_5797	Dd_5920	Dd_3536	Dd_2304	Dd_2372	Dd_1294	Dd_6488	Dd_846	Dd_2941	Dd_2069	Dd_1637	Dd_3462	Dd_482	Dd_2913	Dd_1184	Dd_4306	Dd_3332	Dd_3929	Dd_1034	Dd_2448	Dd_3754	Dd_4622	Dd_1021	Dd_1076	Dd_2827	Dd_3603	Dd_5044	Dd_4870	Dd_3617	Dd_3973	Dd_5804	Dd_3523	Dd_6875
255	Nn_6843	Nn_736	Nn_2579
256	Kk_5269	Kk_7972	Kk_6128	Kk_3557	Kk_3225	Kk_2617	Kk_3135	Kk_3439	Kk_805	Kk_6306	Kk_7880	Ii_3514	Ii_4830	Ii_2775	Ii_4575	Ii_4479
257	Pp_1275	Pp_972	Pp_1105	Pp_315	Pp_629	Pp_672	Pp_2108	Pp_1799	Pp_3060	Pp_2628	Pp_3450	Pp_4185	Pp_2667	Pp_4373	Pp_3523	Pp_4765	Pp_3518	Pp_3042	Pp_3582	Pp_3453	Pp_2586	Pp_3041	Pp_2476	Pp_4582	Pp_3539	Pp_2309	Pp_4681	Pp_3622	Pp_3732	Pp_3890	Pp_3345	Pp_4374	Pp_3198	Pp_3588	Pp_2392	Pp_4769	Pp_4390	Pp_3765	Pp_3211	Pp_2350	Pp_4416	Pp_4345	Pp_3963	Pp_2524	Pp_4404	Pp_3701	Pp_3175	Pp_3982	Pp_3329	Pp_4037	Pp_2820	Pp_2480	Pp_4062	Pp_4477	Pp_4023	Pp_4088	Pp_3648	Pp_4134	Pp_1796	Pp_597	Pp_3433	Pp_1573	Pp_2055	Pp_559	Pp_1096	Pp_3464	Pp_1484	Pp_4050	Pp_2485	Pp_187	Pp_2155	Pp_1009	Pp_2104	Pp_757	Pp_528	Pp_1262	Pp_1816	Pp_3436	Pp_3239	Pp_3029	Pp_3130	Pp_2906	Pp_1621	Pp_1653	Pp_202	Pp_4321	Pp_3996	Pp_3558	Pp_4045	Pp_3383	Pp_2632	Pp_3243	Pp_4305	Pp_310	Pp_3097	Pp_35	Pp_2978	Pp_77	Pp_281	Pp_1328	Pp_2057	Pp_3084	Pp_4626	Pp_4140	Pp_4498	Pp_3736	Pp_3641	Pp_1160	Pp_1754	Pp_1759	Pp_892	Pp_4086	Pp_3621	Pp_3093	Pp_4622	Pp_113	Pp_539	Pp_874	Pp_141	Pp_472	Pp_588	Pp_491	Pp_702	Pp_3049	Pp_2631	Pp_471	Pp_937	Pp_1575	Pp_1548	Pp_1994	Pp_2123	Pp_987	Pp_2090	Pp_3756	Pp_4647	Pp_2980	Pp_4051	Pp_2853	Pp_4257	Pp_4012	Pp_2826	Pp_4393	Pp_3851	Pp_2252	Pp_3625	Pp_3046	Pp_1777	Pp_239	Pp_176	Pp_2900	Pp_427	Pp_1943	Pp_1169	Pp_768	Pp_1110	Pp_2086	Pp_1874	Pp_523	Pp_659	Pp_3023	Pp_4162	Pp_2746	Pp_3525	Pp_3107	Pp_1008	Pp_683	Pp_4338	Pp_1361	Pp_4070	Pp_8	Pp_4744	Pp_3911	Pp_2869	Pp_3541	Pp_4207	Pp_718	Pp_1499	Pp_1236	Pp_1272	Pp_58	Pp_1326	Pp_3534	Pp_3301	Pp_2456	Pp_2904	Pp_4669	Pp_87	Pp_1928	Pp_1631	Pp_1210	Pp_1781	Pp_2544	Pp_3695	Pp_4129	Pp_4015	Pp_1431	Pp_2294	Pp_3642	Pp_3008	Pp_4320	Pp_4529	Pp_4610	Pp_3281	Pp_1149	Pp_1394	Pp_3874	Pp_4110	Pp_2987	Pp_2892	Pp_1276	Pp_4874	Pp_1843	Pp_891	Pp_4881	Pp_3644	Pp_2389	Pp_2145	Pp_2218	Pp_501	Pp_3977	Pp_4214	Pp_2037	Pp_3694	Pp_3437	Pp_2798	Pp_1006	Pp_93	Pp_4860	Pp_3004	Pp_3668	Pp_713	Pp_4607	Pp_3078	Pp_1031	Pp_2809	Pp_3570	Pp_2687	Pp_4441	Pp_858	Pp_4176	Pp_3386	Pp_394	Pp_1503	Pp_1382	Pp_3882	Pp_782	Pp_2583	Pp_443	Pp_1164	Pp_3672	Pp_865	Pp_700	Pp_2170	Pp_204	Pp_216	Pp_2078	Pp_1438	Pp_1870	Pp_1566	Pp_1541	Pp_12	Pp_2053	Pp_4199	Pp_1286	Pp_2633	Pp_2496	Pp_4835	Pp_2280	Pp_3399	Pp_3174	Pp_4623	Pp_3571	Pp_669	Pp_3317	Pp_4490	Pp_2958	Pp_4847	Pp_461	Pp_3176	Pp_3697	Pp_2374	Pp_4104	Pp_2927	Pp_4399	Pp_3512	Pp_2560	Pp_4459	Pp_941	Pp_3321	Pp_4451	Pp_3117	Pp_925	Pp_4658	Pp_2437	Pp_48	Pp_2847	Pp_3088	Pp_2340	Pp_4322	Pp_3812	Pp_4625	Pp_3155	Pp_2569	Pp_3944	Oo_1204	Oo_4175	Oo_4679	Oo_5914	Oo_5756	Oo_3157	Oo_3698	Oo_2693	Oo_3375	Oo_3640	Oo_829	Oo_1277	Oo_584	Oo_878	Oo_2277	Oo_3377	Oo_5887	Oo_95	Oo_1372	Oo_1782	Oo_4936	Oo_6177	Oo_3941	Oo_585	Oo_2224	Oo_2070	Oo_5267	Oo_4562	Oo_3623	Ll_3465	Ll_10215	Ll_8041	Ll_2054	Ll_5426	Ll_3904	Ll_1841	Ll_2004	Ll_5923	Ll_7397	Ll_6529	Hh_2376
258	Dd_5567	Dd_6274	Dd_3728	Dd_2298	Dd_246	Dd_6183	Dd_6018	Dd_3847	Dd_2259
259	Dd_5189	Dd_5602	Dd_6903
260	Ll_5884
261	Gg_2079
262	Nn_4706	Nn_6298
263	Hh_148	Hh_6933	Hh_8002	Hh_4433	Hh_8123	Hh_16	Hh_834	Hh_9151	Hh_1311	Hh_1930	Hh_8472
264	Ii_5185	Ii_171
265	Ll_8031	Ll_6379	Ll_9	Ll_5289	Ll_736	Ll_7315
266	Kk_3331
267	Cc_5280
268	Ff_5063	Ff_1594	Ff_4386	Ff_1587	Ff_992	Ff_2883
269	Dd_6860	Dd_5857	Dd_1741	Dd_841	Dd_6755	Dd_1164	Dd_6603	Dd_93	Dd_4146	Dd_3744	Dd_1876	Dd_1479	Dd_4090	Dd_6838	Dd_4226	Dd_1683	Dd_2042	Dd_2784	Dd_4483	Dd_4651
270	Mm_4116
271	Aa_74	Aa_1354	Aa_2077	Aa_2963	Aa_4425	Aa_3258	Aa_3618	Aa_8552	Aa_6148	Aa_6187	Aa_8112	Aa_5472	Aa_5304	Aa_8522	Aa_7354	Aa_4891	Aa_3236	Aa_5054	Aa_3276	Aa_133	Aa_3643	Aa_6363	Aa_7255	Aa_4649	Aa_745	Aa_2045	Aa_4575	Aa_3777	Aa_4019	Aa_8017	Aa_7612	Aa_1121	Aa_5599	Aa_2592	Aa_3415	Aa_1344	Aa_4113	Aa_3869	Aa_1871	Aa_5670	Aa_4926	Aa_167	Aa_1643	Aa_2197	Aa_6011	Aa_5378	Aa_7347	Aa_6956	Aa_7940	Aa_6230	Aa_5731	Aa_7822	Aa_3036	Aa_5577	Aa_8496	Aa_5711	Aa_205	Aa_2012	Aa_3866	Aa_4038	Aa_2991	Aa_4825	Aa_4704	Aa_8135	Aa_5976	Aa_6854	Aa_1632	Aa_2038	Aa_4403	Aa_4453	Aa_3366	Aa_3936	Aa_6434	Aa_6525	Aa_7421	Aa_2509	Aa_3399	Aa_1684	Aa_3930	Aa_2102	Aa_6384	Aa_4691	Aa_1410	Aa_2519	Aa_3807	Aa_4441	Aa_1237	Aa_1995	Aa_5516	Aa_7951	Aa_7169	Aa_1662	Aa_1911	Aa_4392	Aa_8568	Aa_4312	Aa_6094	Aa_1881	Aa_3450	Aa_5024	Aa_4999	Aa_8356	Aa_4463	Aa_1635	Aa_4528	Aa_2311	Aa_1096	Aa_1515	Aa_7463	Aa_2603	Aa_60	Aa_1580	Aa_5825	Aa_5672	Aa_1891	Aa_1035	Aa_1503	Aa_170	Aa_3694	Aa_3804	Aa_2234	Aa_3100	Aa_3954	Aa_259	Aa_7221	Aa_2037	Aa_2313	Aa_1964	Aa_52	Aa_8231	Aa_8507	Aa_5609	Aa_7617	Aa_3419	Aa_6440	Aa_5971	Aa_4265	Aa_4104	Aa_8256	Aa_331	Aa_7245	Aa_7548	Aa_4054	Aa_4221	Aa_1080	Aa_247	Aa_8421	Aa_1739	Aa_3047	Aa_946	Aa_7307	Aa_32	Aa_6776	Aa_7527	Aa_7973	Aa_7739	Aa_5830	Aa_5802	Aa_2848	Aa_2223	Aa_5801	Aa_7945	Aa_8188	Aa_5626	Aa_2585	Aa_3671	Aa_2834	Aa_6241	Aa_1407	Aa_1323	Aa_5992	Aa_7869	Aa_5113	Aa_2114	Aa_511	Aa_5249	Aa_6729	Aa_7276	Aa_5243	Aa_2837	Aa_8526	Aa_7641	Aa_3986	Aa_8079	Aa_4693	Aa_6741	Aa_4855	Aa_4439	Aa_7047	Aa_3784	Aa_3228	Aa_1446	Aa_2302	Aa_4415	Aa_3908	Aa_3130	Aa_3695	Aa_2588	Aa_3311	Aa_3428	Aa_8511	Aa_7908	Aa_922	Aa_3364	Aa_6352	Aa_8548	Aa_6516	Aa_8234	Aa_7764	Aa_5561	Aa_7988	Aa_5811	Aa_5375	Aa_1777	Aa_3418	Aa_1120	Aa_6147	Aa_8446	Aa_349	Aa_5814	Aa_2290	Aa_6877	Aa_3075	Aa_6828	Aa_7743	Aa_4486	Aa_67	Aa_2607	Aa_1154	Aa_2559	Aa_6181	Aa_4879	Aa_2164	Aa_4388	Aa_4736	Aa_853	Aa_2878	Aa_1988	Aa_8003	Aa_5903	Aa_7298	Aa_1778	Aa_3458	Aa_1723	Aa_2196	Aa_6613	Aa_1689	Aa_6370	Aa_541	Aa_860	Aa_7523	Aa_5904	Aa_1587	Aa_4331	Aa_4401	Aa_1637	Aa_3683	Aa_3074	Aa_1157	Aa_96	Aa_4224	Aa_178	Aa_4350	Aa_2434	Aa_1480	Aa_2436	Aa_1919	Aa_4147	Aa_4481	Aa_3443	Aa_3401	Aa_4058	Aa_6881	Aa_2224	Aa_3597	Aa_1497	Aa_2400	Aa_1148	Aa_4023	Aa_4196	Aa_3704	Aa_5034	Aa_6206	Aa_6980	Aa_8029	Aa_1506	Aa_7650	Aa_6052	Aa_3941	Aa_4252	Aa_3257	Aa_2467	Aa_316	Aa_5533	Aa_2087	Aa_7884	Aa_3898	Aa_2651	Aa_6650	Aa_7500	Aa_2478	Aa_3693	Aa_4126	Aa_4183	Aa_6090	Aa_8275	Aa_5012	Aa_7984	Aa_5310	Aa_8530	Aa_8202	Aa_8450	Aa_7103	Aa_7916	Aa_7539	Aa_4716	Aa_4676	Aa_6495	Aa_4972	Aa_7256	Aa_7652	Aa_8127	Aa_7498	Aa_7958	Aa_8387	Aa_7309	Aa_5195	Aa_8070	Aa_6170	Aa_6618	Aa_3017	Aa_7686	Aa_6083	Dd_6270	Dd_4408	Dd_6338	Dd_610	Dd_6746	Dd_339	Dd_2218	Dd_2953	Dd_384	Dd_3648	Dd_1447	Dd_2566	Dd_3835	Dd_162	Dd_3078	Dd_989	Dd_19	Dd_984	Dd_1481	Dd_1835	Dd_440	Dd_1656	Dd_2657	Dd_124	Dd_3001	Dd_576	Dd_628	Dd_193	Dd_3040	Dd_1442	Dd_1657	Dd_645	Dd_1503	Dd_607	Dd_1764	Dd_2476	Dd_1513	Dd_1072	Dd_5238	Dd_2007	Dd_4227	Dd_3010	Dd_1943	Dd_2497	Dd_910	Dd_1122	Dd_669	Dd_2310	Dd_547	Dd_1223	Dd_1720	Dd_3195	Dd_2367	Dd_3219	Dd_2099	Dd_308	Dd_3466	Dd_6390	Dd_1436	Dd_2108	Dd_2863	Dd_699	Dd_3164	Dd_1177	Dd_962	Dd_772	Dd_2779	Dd_4953	Dd_3550	Dd_6644	Dd_6584	Dd_3782	Dd_6223	Dd_5714	Dd_3801	Dd_6461	Dd_3827	Dd_6480	Dd_4532	Dd_4971	Dd_6802	Dd_5644	Dd_4739	Dd_5167	Dd_3976	Dd_4153	Dd_6717	Dd_6081	Dd_6446	Dd_6835	Dd_6356	Dd_3846	Dd_1345	Dd_6477	Dd_6864	Dd_6492	Dd_3355	Dd_4249	Dd_5966	Dd_6536	Dd_1149	Dd_3282	Dd_6090	Dd_3485	Dd_6782	Dd_3519	Dd_3174	Dd_6605	Mm_2362	Mm_2100	Mm_6999	Mm_6748	Mm_3381	Mm_6337	Mm_5441	Mm_6355	Mm_2859	Mm_1959	Mm_1542	Mm_3158	Mm_1413	Mm_1725	Mm_2275	Mm_1980	Mm_1398	Mm_1177	Mm_827	Mm_574	Mm_6201	Mm_1559	Mm_195	Mm_1421	Mm_2767	Mm_5528	Mm_5863	Mm_6953	Mm_775	Mm_2915	Mm_755	Mm_3608	Mm_141	Mm_3357	Mm_4547	Mm_3390	Mm_2689	Mm_204	Mm_6987	Mm_375	Mm_2283	Mm_6013	Mm_598	Mm_1242	Mm_3271	Mm_3022	Mm_2271	Mm_1729	Mm_5187	Mm_2263	Mm_2168	Mm_3119	Mm_1304	Mm_4930	Mm_2418	Mm_1363	Mm_938	Mm_2755	Mm_2986	Mm_157	Mm_690	Mm_1736	Mm_1292	Mm_6881	Mm_3452	Mm_6156	Mm_4633	Mm_5329	Mm_6467	Mm_517	Mm_246	Mm_550	Mm_1789	Mm_5996	Mm_1699	Mm_2604	Mm_1904	Mm_4153	Mm_6393	Mm_5255	Mm_4247	Mm_5758	Mm_3296	Mm_5120	Mm_6198	Mm_4196	Mm_6828	Mm_6923	Mm_5014	Ll_10268	Ll_8807	Ll_650	Ll_2357	Ll_579	Ll_1458	Ll_1131	Ll_8890	Ll_6092	Ll_1746	Ll_4683	Ll_3706	Ll_1177	Ll_2258	Ll_1085	Ll_3285	Ll_2574	Ll_2962	Ll_4339	Ll_1942	Ll_6190	Ll_6649	Ll_2386	Ll_4428	Ll_1939	Ll_9483	Ll_4623	Ll_3895	Ll_4414	Ll_7958	Ll_3499	Ll_2721	Ll_1659	Ll_5290	Ll_8944	Ll_4828	Ll_7549	Ll_8512	Ll_4913	Ll_2184	Ll_9015	Ll_8140	Ll_8766	Ll_10094	Ll_9296	Ll_6634	Ll_5507	Ll_6125	Ll_5544	Ll_4575	Ll_10142	Ll_6289	Ll_5314	Ll_790	Ll_5968	Ll_5003	Ll_9828	Ll_4895	Ll_5765	Ll_7969	Ll_9129	Ll_6746	Ll_4383	Ll_5202	Ll_1565	Ll_4001	Ll_9467	Ll_8433	Ll_4995	Ll_7740	Ll_6019	Ll_10029	Ll_9122	Ll_9946	Ll_8019	Ll_8616	Ll_6575	Ll_2171	Ll_3171	Ll_5964	Oo_1651	Oo_75	Oo_2111	Oo_638	Oo_3056	Oo_6041	Oo_3273	Oo_5392	Oo_6137	Oo_4626	Oo_3121	Oo_429	Oo_5767	Oo_819	Oo_2026	Oo_4741	Oo_4311	Oo_2687	Oo_1788	Oo_5197	Oo_4045	Oo_3414	Oo_4794	Oo_4024	Oo_3628	Oo_4818	Oo_4521	Oo_2351	Oo_2298	Oo_1583	Oo_4152	Oo_2154	Oo_2696	Oo_3045	Oo_2933	Oo_3155	Oo_676	Oo_2654	Oo_1487	Oo_1754	Oo_2313	Oo_2465	Oo_3212	Oo_1354	Oo_5673	Oo_5286	Oo_1825	Oo_2510	Oo_1159	Oo_3718	Oo_99	Oo_3980	Oo_733	Oo_1229	Oo_1949	Oo_2431	Oo_1245	Oo_1218	Oo_1521	Oo_2009	Oo_1818	Oo_1074	Oo_812	Oo_1425	Oo_5150	Oo_5046	Oo_3990	Oo_4881	Oo_5442	Oo_5729	Oo_5715	Kk_2978	Kk_3013	Kk_7362	Kk_235	Kk_4913	Kk_5344	Kk_5255	Kk_1891	Kk_6242	Kk_3784	Kk_4721	Kk_7408	Kk_1700	Kk_3612	Kk_3203	Kk_1737	Kk_2954	Kk_2892	Kk_2895	Kk_2656	Kk_1971	Kk_3712	Kk_6124	Kk_1106	Kk_4915	Kk_6050	Kk_7350	Kk_3832	Kk_3219	Kk_6624	Kk_4586	Kk_587	Kk_5571	Kk_7982	Kk_4580	Kk_7159	Kk_7928	Kk_5518	Kk_6443	Kk_8101	Kk_192	Kk_2099	Kk_6260	Kk_1783	Kk_1659	Kk_7011	Kk_6180	Kk_7903	Kk_3337	Kk_451	Kk_2882	Kk_4761	Kk_4713	Kk_5504	Kk_1793	Kk_6222	Kk_18	Kk_5491	Kk_7846	Kk_4244	Kk_854	Kk_3663	Kk_3461	Kk_311	Kk_2682	Kk_2588	Kk_603	Kk_2222	Kk_1695	Kk_1357	Kk_6520	Kk_2854	Kk_7145	Kk_6625	Kk_4601	Ll_6721	Ll_8681	Ll_8258	Ll_9840	Ll_366	Ll_2281	Ll_8285	Ll_937	Ll_3515	Ll_10256	Ll_8588	Ll_9763	Ll_6390	Ll_6426	Cc_1812	Cc_1044	Cc_758	Cc_1580	Cc_1730	Cc_2169	Cc_1954	Cc_2618	Cc_124	Cc_2498	Cc_303	Cc_4131	Cc_1313	Ll_8526	Ll_10115	Ll_1930	Ll_10302	Ll_6989	Ll_7757	Ll_10165	Ll_1022	Ll_2906	Ll_6393	Ll_6160	Dd_4754	Dd_5516	Dd_1448	Dd_2451	Dd_4196	Dd_1024	Dd_6855	Dd_2971	Dd_4821	Ee_4701	Ee_3290	Ee_452	Ee_5575	Ee_2655	Ee_806	Ee_2090	Ee_2713	Ee_3991	Mm_6884	Mm_3388	Mm_1686	Mm_2773	Mm_41	Ll_1571	Ll_327	Ll_7867	Kk_427
272	Nn_8533	Nn_7223	Nn_128	Nn_6901	Nn_2493	Nn_921	Nn_10334	Nn_4922	Ll_4218	Ll_7619	Ll_10049	Ll_8703
273	Nn_4681	Nn_7620	Nn_2991
274	Nn_4685
275	Hh_8229	Hh_8301	Hh_903	Oo_3681
276	Nn_5039	Nn_7837	Nn_1781	Nn_4321	Nn_5354	Nn_9035	Nn_8308	Nn_8623	Nn_742	Nn_5791	Nn_5496	Nn_8257	Nn_10016	Nn_5208	Nn_6648	Nn_8885	Nn_3187	Nn_5599	Nn_6409	Mm_4570	Mm_5108	Mm_173	Mm_4045	Mm_6624	Mm_1764	Mm_1677	Mm_1805	Ff_3949	Ff_5368	Ff_5158	Ff_4300	Ff_5639	Ff_3059	Ff_4178	Kk_4111	Kk_5472	Kk_3669	Kk_1718	Kk_6879	Bb_2578	Bb_6951	Bb_5656	Bb_8871	Bb_10224
277	Ff_3713	Ff_1480	Ff_6213	Ff_1880	Ff_2437	Ff_3631	Kk_313	Kk_2069
278	Ee_5817
279	Dd_4888	Dd_5521	Dd_5648	Dd_4031	Dd_2331	Dd_4405	Dd_4288	Dd_4173	Dd_1283	Dd_4060	Ff_4970	Ff_2889	Bb_78	Bb_7824
280	Ee_2520	Ee_1110
281	Ii_158
282	Bb_227
283	Cc_1122	Cc_2351	Cc_1725	Cc_445	Cc_2059	Cc_1948	Cc_3337	Cc_355	Cc_1672	Cc_3449
284	Ll_653	Ll_1712	Ll_1947	Ll_7778	Ll_1767	Ll_4741	Ll_2726	Ll_10259	Ll_1778	Ll_354	Ll_9757	Ll_5478	Ll_9747	Ll_9456	Oo_4882	Oo_2323	Oo_5123	Oo_3975
285	Oo_330
286	Dd_2463	Dd_1030
287	Ff_1507	Ff_891
288	Oo_2863	Oo_1003	Oo_4897	Oo_4960	Oo_5373	Oo_2783	Oo_484	Oo_2793	Oo_1806	Oo_118	Oo_2869	Oo_79	Oo_6200	Oo_12	Nn_6038	Nn_4810	Nn_883	Nn_4164	Nn_1558	Nn_1814	Nn_8298	Nn_3248	Nn_551	Nn_8365	Nn_7250	Nn_8143	Ll_665	Ll_6779	Ll_871	Ll_3442	Ll_2916	Bb_3427
289	Nn_3245	Nn_1444	Nn_400	Nn_2926	Nn_5102	Nn_7702	Nn_8566	Nn_6684	Nn_10159	Nn_7667	Nn_9009	Nn_9866	Nn_9321	Nn_5641	Nn_8665	Nn_9741	Nn_7917	Nn_10181	Nn_3602	Nn_10349	Nn_3489	Nn_19	Nn_7784	Nn_1974	Nn_2245	Nn_7959	Nn_9523	Nn_6814	Nn_1269	Nn_8537	Nn_8916	Nn_9362	Nn_8853	Nn_4800	Nn_7010	Nn_6827	Nn_1164	Nn_4022	Nn_8047	Nn_8110	Nn_3734	Nn_1941	Nn_3904	Nn_3985	Nn_7645	Nn_874	Nn_6530	Nn_1718	Nn_602	Nn_5847	Nn_6411	Nn_8394	Nn_5448	Mm_1914	Ff_2868
290	Ll_53	Ll_3520	Ll_3098	Ll_1097	Ll_3423	Ll_7794	Ll_9702	Ll_7705	Ll_9140	Ll_2374	Ll_4640	Ll_3497	Ll_3769	Ll_6428	Ll_2473	Ll_7291	Ll_2613	Ll_6600	Ll_7383	Ll_2249	Ll_1138	Ll_7557	Ll_4268	Ll_4915	Ll_4013	Ll_4038	Ll_842	Ll_2998	Ll_5774	Ll_8642	Ll_4464	Ll_4360	Ll_2610	Ll_9451	Aa_5446	Aa_594	Aa_6699	Aa_8367	Aa_7009	Aa_2273	Aa_2555	Aa_5488	Aa_550	Aa_3433
291	Ff_591	Ff_140	Ff_3446	Ff_4346	Ff_3623	Ff_5191	Ff_4202	Ff_3464	Ff_3913	Ff_4018	Ff_5568	Ff_4461	Ff_3325	Ff_3410	Ff_4105	Ff_4116	Ff_5809	Ff_5013	Ff_4847	Ff_6030	Ff_4044	Ff_6073	Ff_4710	Ff_5054	Ff_4172	Ff_4818	Ff_3296	Ff_4645	Ff_5707	Ff_4329	Ff_5876	Ff_4841	Ff_1923	Ff_581	Ff_2860	Ff_5451	Ff_1314	Ff_1509	Ff_916	Ff_5834	Ff_2648	Ff_3030	Ff_4288	Ff_519	Ff_1079	Ff_844	Ff_5203	Ff_2189	Ff_2106	Ff_2853	Ff_1054	Ff_1483	Ff_944	Ff_5375	Ff_4048	Ff_3299	Ff_5153	Ff_6105	Ff_4979	Ff_5599	Ff_1366	Ff_4056	Ff_4257	Ff_5286	Ff_2283	Ff_3586	Ff_3743	Ff_4868	Ff_5422	Ff_98	Ff_5692	Ff_5589	Ff_4343	Ff_3165	Ff_874	Ff_968	Ff_2044	Ff_1750	Ff_807	Ff_2627	Ff_1356	Ff_3491	Ff_4899	Ff_4777	Ff_5283	Ff_5404	Ff_5870	Ff_3475	Ff_3932	Ff_4891	Ff_3808	Ff_4865	Ff_5905	Ff_1021	Ff_1074	Ff_575	Ff_4070	Ff_4279	Ff_3288	Ff_795	Ff_1879	Ff_5189	Ff_4296	Ff_1725	Ff_3732	Ff_69	Ff_1093	Ff_2658	Ff_583	Ff_1500	Ff_137	Ff_429	Ff_779	Ff_2993	Ff_806	Ff_1476	Ff_4458	Ff_5637	Ff_3766	Ff_2377	Ff_4992	Ff_851	Ff_2997	Ff_2426	Ff_5578	Ff_3570	Ff_1982	Ff_1309	Ff_1233	Ff_4060	Ff_1123	Ff_3632	Ff_2624	Ff_2035	Ff_2722	Ff_1517	Ff_2162	Ff_4214	Ff_6209	Ff_377	Ff_1839	Ff_448	Ff_2819	Ff_3392	Ff_4935	Ff_436	Ff_52	Ff_1642	Ff_2225	Ff_5702	Ff_890	Ff_399	Ff_1753	Ff_146	Ff_1755	Ff_1806	Ff_4306	Ff_3438	Ff_4737	Ff_4220	Ff_5225	Ff_3385	Ff_3019	Ff_5555	Ff_215	Ff_1828	Ff_552	Ff_2577	Ff_778	Ff_1178	Ff_2598	Ff_3459	Ff_3838	Ff_5383	Ff_2604	Ff_84	Ff_4779	Ff_3335	Ff_5380	Ff_700	Ff_4874	Ff_255	Ff_522	Ff_2401	Ff_802	Ff_796	Ff_686	Ff_1150	Ff_2832	Ff_937	Ff_372	Ff_2999	Ff_2575	Ff_1418	Ff_931	Ff_1540	Ff_2790	Ff_600	Ff_2938	Ff_5379	Ff_5338	Ff_4004	Ff_4900	Ff_4871	Ff_3758	Ff_3723	Ff_5813	Ff_4538	Ff_4258	Ff_3869	Ff_4299	Ff_4173	Ff_5616	Ff_4309	Ff_5378	Ff_3841	Ff_5817	Ff_4403	Ff_6176	Ff_5159	Ff_3412	Ff_3578	Ff_6135	Ff_4497	Ff_3855	Ff_5967	Ff_5508	Ff_4146	Ff_3479	Ff_6082	Ff_5326	Ff_5629	Ff_5180	Ff_4038	Ff_3279	Ff_4933	Ff_4974	Ff_6125	Ff_5026	Ff_5808	Ff_3100	Ff_6141	Ff_5712	Ff_2043	Ff_2237	Ff_2249	Ff_1251	Ff_1168	Ff_3767	Ff_4879	Ff_5583	Ff_5345	Ff_1859	Ff_2893	Ff_5330	Ff_4695	Ff_5871	Ff_2559	Ff_1922	Ff_5284	Ff_5586	Ff_1501	Ff_6159	Ff_5419	Ff_514	Ff_323	Ff_1593	Ff_3863	Ff_3114	Ff_6004	Ff_4941	Ff_2918	Ff_1269	Ff_4545	Ff_472	Ff_5846	Ff_4061	Ff_1868	Ff_7	Ff_1087	Ff_650	Ff_520	Ff_3300	Ff_4940	Ff_6187	Ff_3959	Ff_2754	Ff_5952	Ff_709	Ff_536	Ff_4353	Ff_4369	Ff_3370	Ff_3916	Ff_534	Ff_2457	Ff_2839	Ff_2789	Ff_2262	Ff_2483	Ff_4316	Ff_2243	Ff_5515	Ff_1409	Ff_4650	Ff_1938	Ff_4640	Ff_4143	Ff_961	Ff_4988	Ff_602	Ff_1899	Ff_6144	Ff_194	Ff_2943	Ff_156	Ff_1760	Ff_1249	Ff_2075	Ff_1963	Ff_1194	Ff_1221	Ff_1939	Ff_1002	Ff_1756	Ff_3273	Ff_5082	Ff_259	Ff_1470	Ff_2681	Ff_4185	Ff_4698	Ff_5469	Ff_1663	Ff_1078	Ff_4255	Ff_6177	Ff_2904	Ff_138	Ff_3044	Ff_748	Ff_2729	Ff_2384	Ff_1580	Ff_1565	Ff_2070	Ff_6137	Ff_5029	Ff_3621	Ff_4986	Ff_3069	Ff_5109	Ff_1172	Ff_1231	Ff_5296	Ff_1191	Ff_1142	Ff_2924	Ff_4825	Ff_1435	Ff_2705	Ff_2	Ff_110	Ff_3898	Ff_6188	Ff_572	Ff_2324	Ff_1545	Ff_1890	Ff_970	Ff_1259	Ff_718	Ff_2551	Ff_5593	Ff_5895	Ff_526	Ff_1585	Ff_5434	Ff_4570	Ff_1583	Ff_1475	Ff_4451	Ff_589	Ff_2185	Ff_2341	Ff_391	Ff_2130	Ff_147	Ff_2198	Ff_3198	Ff_2439	Ff_824	Ff_5826	Ff_4020	Ff_2171	Ff_3383	Ff_790	Ff_2649	Ff_1638	Ff_895	Ff_2049	Ff_724	Ff_248	Ff_1886	Ff_2152	Ff_862	Ff_2713	Ff_430	Ff_2560	Ff_4524	Ff_1633	Ff_1410	Ff_1242	Ff_1113	Ff_114	Ff_242	Ff_3024	Ff_181	Ff_1733	Ff_1130	Ff_2828	Ff_2930	Ff_6078	Ff_4595	Ff_3546	Ff_6206	Ff_4676	Ff_5184	Ff_6101	Ff_4755	Ff_3494	Ff_3155	Ff_5131	Ff_5148	Ff_5890	Ff_4212	Ff_4972	Ff_6129	Ff_4696	Ff_5892	Ff_787	Ff_3484	Ff_5855	Ff_5705	Ff_5745	Ff_4087	Ff_6071	Ff_4823	Ff_5672	Ff_3840	Ff_4180	Ff_4248	Ff_3731	Ff_3353	Ff_3889	Ff_5851	Ff_3358	Ff_3482	Ff_4079	Ff_3373	Ff_587	Ff_1402	Ff_1416	Ff_4965	Ff_2424	Ff_2022	Ff_5489	Ff_3390	Ff_3241	Ff_3984	Ff_5544	Ff_3333	Ff_3816	Ff_3830	Ff_104	Ff_4065	Ff_6158	Ff_4750	Ff_5227	Ff_5204	Ff_5406	Ff_4374	Gg_1235	Gg_1145	Gg_1011	Gg_1638	Gg_1207	Gg_99	Gg_2317	Gg_2148	Gg_2406	Gg_2688	Gg_3090	Gg_2048	Gg_2628	Gg_1815	Gg_2996	Gg_2677	Gg_2425	Gg_2247	Gg_2835	Gg_2187	Gg_3014	Gg_2940	Gg_2913	Gg_2957	Gg_2139	Gg_3310	Gg_2201	Gg_3005	Gg_2536	Gg_2532	Gg_1819	Gg_2431	Gg_3303	Gg_2955	Gg_1917	Gg_2017	Gg_3107	Gg_2555	Gg_2648	Gg_2861	Gg_526	Gg_1685	Gg_1049	Gg_2009	Gg_2577	Gg_2659	Gg_2850	Gg_1216	Gg_843	Gg_1282	Gg_2177	Gg_315	Gg_66	Gg_1371	Gg_1366	Gg_549	Gg_820	Gg_281	Gg_1075	Gg_1153	Gg_1342	Gg_2998	Gg_2932	Gg_3146	Gg_2173	Gg_1793	Gg_3193	Gg_3381	Gg_2211	Gg_3475	Gg_2919	Gg_2629	Gg_241	Gg_123	Gg_851	Gg_957	Gg_3006	Gg_1972	Gg_3113	Gg_3092	Gg_598	Gg_1297	Gg_2042	Gg_1901	Gg_2419	Gg_2966	Gg_3046	Gg_2574	Gg_1240	Gg_167	Gg_2655	Gg_2397	Gg_1873	Gg_2003	Gg_2604	Gg_3290	Gg_862	Gg_153	Gg_67	Gg_120	Gg_338	Gg_170	Gg_1479	Gg_367	Gg_433	Gg_514	Gg_950	Gg_314	Gg_1404	Gg_31	Gg_407	Gg_1485	Gg_1446	Gg_1143	Gg_1431	Gg_1577	Gg_1786	Gg_3280	Gg_3461	Gg_2109	Gg_2231	Gg_2760	Gg_2747	Gg_2460	Gg_3336	Gg_2661	Gg_3072	Gg_3406	Gg_3400	Gg_2705	Gg_3385	Gg_2524	Gg_3085	Gg_2735	Gg_2052	Gg_1534	Gg_3126	Gg_2653	Gg_691	Gg_2922	Gg_1737	Gg_2314	Gg_1073	Gg_916	Gg_317	Gg_228	Gg_1629	Gg_2459	Gg_2948	Gg_2293	Gg_2926	Gg_53	Gg_251	Gg_612	Gg_2744	Gg_1136	Gg_806	Gg_2132	Gg_3300	Gg_14	Gg_242	Gg_909	Gg_1716	Gg_1868	Gg_11	Gg_1804	Gg_2788	Gg_2527	Gg_126	Gg_945	Gg_2563	Gg_3403	Gg_2898	Gg_874	Gg_1181	Gg_2389	Gg_1324	Gg_467	Gg_267	Gg_3299	Gg_2665	Gg_544	Gg_647	Gg_1345	Gg_127	Gg_1038	Gg_147	Gg_1301	Gg_2242	Gg_1414	Gg_1356	Gg_2249	Gg_2092	Gg_2457	Gg_3319	Gg_2984	Gg_1702	Gg_1144	Gg_1351	Gg_807	Gg_280	Gg_1184	Gg_1161	Gg_1762	Gg_1849	Gg_2556	Gg_3268	Gg_1900	Gg_2145	Gg_2678	Gg_2108	Gg_1861	Gg_2019	Gg_830	Gg_1197	Gg_1284	Gg_21	Gg_499	Gg_1605	Gg_921	Gg_1782	Gg_133	Gg_1165	Gg_557	Gg_769	Gg_2088	Gg_3191	Gg_2099	Gg_3404	Gg_1983	Gg_2112	Gg_2592	Gg_2618	Gg_3341	Gg_1387	Gg_244	Gg_1467	Gg_3091	Gg_2342	Gg_2301	Gg_3148	Gg_444	Gg_1601	Gg_1752	Gg_1162	Gg_102	Gg_746	Gg_287	Gg_293	Gg_110	Gg_879	Gg_2190	Gg_1984	Gg_3059	Gg_3333	Gg_2501	Gg_594	Gg_1939	Gg_1969	Gg_1308	Gg_180	Gg_1198	Gg_1190	Gg_2968	Gg_1072	Gg_172	Gg_3452	Gg_439	Gg_3172	Gg_3447	Gg_1053	Gg_1573	Gg_580	Gg_1048	Gg_2669	Gg_2098	Gg_2572	Gg_842	Gg_441	Gg_704	Gg_52	Gg_856	Gg_1975	Gg_661	Gg_1089	Gg_96	Gg_695	Gg_35	Gg_431	Gg_2330	Gg_2894	Gg_3047	Gg_2939	Gg_2283	Gg_2813	Gg_2287	Gg_1918	Gg_2580	Gg_468	Gg_1229	Gg_1520	Gg_1128	Gg_1328	Gg_1360	Gg_1482	Gg_3114	Gg_3465	Gg_212	Gg_1193	Gg_3211	Gg_954	Gg_1676	Gg_908	Gg_195	Gg_2075	Gg_2799	Gg_15	Gg_1677	Gg_1029	Gg_2324	Gg_833	Gg_1941	Gg_3120	Gg_712	Gg_1720	Gg_1588	Gg_1612	Gg_2515	Gg_163	Gg_1115	Gg_2128	Gg_786	Gg_882	Gg_924	Gg_886	Gg_1238	Gg_1516	Gg_2829	Gg_739	Gg_253	Gg_122	Gg_955	Gg_984	Gg_1245	Gg_682	Gg_354	Gg_983	Gg_1631	Gg_1201	Gg_370	Gg_1922	Gg_1810	Gg_1670	Gg_372	Gg_1035	Gg_794	Gg_1182	Gg_517	Gg_915	Gg_384	Gg_1471	Gg_643	Gg_599	Gg_371	Gg_744	Gg_2875	Gg_2120	Gg_3214	Gg_3062	Gg_2519	Gg_3315	Gg_2140	Gg_3246	Gg_3289	Gg_2565	Gg_2969	Gg_2780	Gg_1829	Gg_3328	Gg_2305	Gg_2701	Gg_2929	Gg_3250	Gg_1913	Gg_1769	Gg_1087	Gg_1170	Gg_1934	Gg_3225	Gg_1909	Gg_2530	Gg_450	Gg_3401	Gg_2289	Gg_2414	Gg_3109	Gg_165	Gg_522	Gg_2029	Gg_2786	Gg_1961	Gg_2391	Gg_107	Gg_2035	Gg_1879	Gg_2649	Gg_553	Gg_2204	Gg_2403	Gg_2566	Gg_3198	Gg_3164	Gg_1682	Gg_2757	Gg_2953	Gg_3420	Gg_3329	Gg_3257	Gg_304	Gg_3030	Gg_1896	Gg_1864	Pp_198	Pp_2164	Pp_4709	Pp_2539	Pp_2472	Pp_3583	Pp_3934	Pp_4068	Pp_4188	Pp_3651	Pp_2799	Pp_3861	Pp_3737	Pp_4146	Pp_2451	Pp_3480	Pp_2640	Pp_3033	Pp_3692	Pp_3322	Pp_4168	Pp_4463	Pp_2519	Pp_4147	Pp_4271	Pp_3307	Pp_3885	Pp_3458	Pp_4368	Pp_3683	Pp_2339	Pp_3868	Pp_3946	Pp_4487	Pp_1753	Pp_1980	Pp_264	Pp_11	Pp_4161	Pp_3549	Pp_4227	Pp_148	Pp_918	Pp_59	Pp_2256	Pp_1804	Pp_2768	Pp_124	Pp_381	Pp_1919	Pp_1839	Pp_668	Pp_1697	Pp_1841	Pp_2214	Pp_884	Pp_3789	Pp_3225	Pp_2440	Pp_2564	Pp_3474	Pp_4548	Pp_4599	Pp_1107	Pp_278	Pp_957	Pp_373	Pp_466	Pp_1815	Pp_3837	Pp_3741	Pp_4116	Pp_3871	Pp_1495	Pp_3955	Pp_3507	Pp_2497	Pp_2537	Pp_3335	Pp_3083	Pp_3127	Pp_2486	Pp_626	Pp_179	Pp_1780	Pp_1880	Pp_2103	Pp_3111	Pp_2491	Pp_3649	Pp_2682	Pp_4289	Pp_3693	Pp_4058	Pp_3706	Pp_454	Pp_1696	Pp_157	Pp_2054	Pp_1900	Pp_436	Pp_1856	Pp_1884	Pp_1056	Pp_637	Pp_463	Pp_2235	Pp_3102	Pp_2965	Pp_3862	Pp_4525	Pp_2712	Pp_4419	Pp_4267	Pp_4611	Pp_939	Pp_4706	Pp_3121	Pp_1764	Pp_831	Pp_751	Pp_807	Pp_4137	Pp_4284	Pp_4832	Pp_1335	Pp_2191	Pp_562	Pp_1946	Pp_4762	Pp_2604	Pp_3075	Pp_2995	Pp_4569	Pp_4370	Pp_1436	Pp_2778	Pp_3813	Pp_973	Pp_2652	Pp_4195	Pp_3086	Pp_3285	Pp_1744	Pp_1983	Pp_625	Pp_1684	Pp_4231	Pp_3377	Pp_2142	Pp_389	Pp_103	Pp_4363	Pp_4774	Pp_645	Pp_1734	Pp_2206	Pp_1849	Pp_4425	Pp_3035	Pp_486	Pp_210	Pp_1458	Pp_1501	Pp_688	Pp_3158	Pp_2949	Pp_809	Pp_1176	Pp_1847	Pp_584	Pp_2827	Pp_2215	Pp_33	Pp_2344	Pp_4351	Pp_1217	Pp_203	Pp_1221	Pp_435	Pp_556	Pp_1252	Pp_1324	Pp_2260	Pp_1242	Pp_336	Pp_1423	Pp_2236	Pp_297	Pp_4763	Pp_2545	Pp_3038	Pp_2989	Pp_4747	Pp_3220	Pp_577	Pp_1131	Pp_362	Pp_2074	Pp_296	Pp_4167	Pp_309	Pp_537	Pp_4243	Pp_4859	Pp_1779	Pp_1561	Pp_119	Pp_1122	Pp_555	Pp_1898	Pp_3073	Pp_3448	Pp_3615	Pp_612	Pp_1661	Pp_1527	Pp_2093	Pp_1509	Pp_1270	Pp_2062	Pp_2953	Pp_3293	Pp_509	Pp_811	Pp_4842	Pp_429	Pp_4274	Pp_962	Pp_1838	Pp_10	Pp_1911	Pp_998	Pp_397	Pp_1457	Pp_540	Pp_410	Pp_3709	Pp_1523	Pp_2836	Pp_3713	Pp_3719	Pp_2548	Pp_4766	Pp_4531	Pp_2990	Pp_2412	Pp_4063	Pp_3216	Pp_4640	Pp_704	Pp_4211	Pp_4771	Pp_3351	Pp_2312	Pp_3632	Pp_2840	Pp_4528	Pp_1088	Pp_2890	Oo_3280	Oo_4366	Oo_5533	Oo_5353	Oo_86	Oo_4078	Oo_1048	Oo_481	Oo_1448	Oo_3494	Oo_1780	Oo_2194	Oo_3725	Oo_5214	Oo_1418	Oo_2855	Oo_2530	Oo_4328	Oo_1619	Oo_149	Oo_639	Oo_1878	Oo_2927	Oo_2144	Oo_2478	Oo_800	Oo_4749	Oo_596	Oo_2197	Oo_1039	Oo_692	Oo_698	Oo_3099	Oo_2509	Oo_6235	Oo_1108	Oo_320	Oo_334	Oo_4222	Oo_4415	Oo_3297	Oo_5818	Oo_5349	Oo_4420	Oo_513	Oo_3177	Oo_5042	Oo_3598	Oo_2485	Oo_4937	Oo_720	Oo_555	Oo_2276	Oo_1899	Oo_1285	Oo_1208	Oo_2448	Oo_1390	Oo_763	Oo_4362	Oo_5703	Oo_4678	Oo_5052	Oo_6093	Oo_170	Oo_5862	Oo_5476	Oo_4158	Oo_3147	Oo_4459	Oo_2999	Oo_4047	Oo_1702	Oo_1035	Oo_4190	Ee_3378	Ee_3346	Ee_2961	Ee_4295	Ee_2753	Ee_4570	Ee_4814	Ee_1756	Ee_2490	Ee_2646	Ee_2650	Ee_1689	Ee_4264	Ee_4677	Ee_4232	Ee_5556	Ee_3964	Ee_4229	Ee_5153	Ee_5177	Ee_4666	Ii_6697	Ii_3183	Ii_1982	Ii_4878	Ii_2762
292	Ll_4643
293	Ee_1902	Ee_1909	Ll_1403	Ll_5457
294	Dd_2395	Dd_2992	Dd_2260	Dd_288	Dd_5029	Dd_4722	Dd_5655	Dd_6077	Dd_5310	Dd_5723	Dd_1019	Dd_1626	Dd_1429	Dd_742	Dd_2686	Dd_2397	Dd_1806	Dd_677	Dd_3632	Dd_6941	Dd_6128	Dd_3600	Dd_2577	Dd_6788	Dd_2612	Dd_3326	Dd_2836	Dd_219	Dd_2019	Dd_658	Dd_6786	Dd_2996	Dd_2965	Dd_1834	Dd_2749	Dd_935	Dd_2296	Dd_2585	Dd_2000	Dd_6103	Dd_2805	Dd_5218	Dd_1359	Dd_2974	Dd_3713	Dd_6444	Dd_5595	Dd_3291	Dd_6304	Dd_1373	Ee_1011	Ee_1925	Ee_1383	Ee_4160	Ee_3390	Ee_5155	Ee_3472	Ee_3004	Ee_4515	Ee_4261	Ee_5352	Ee_3360	Ee_4879	Ee_1287	Ee_1245	Ee_4352	Ee_548	Ee_1461	Ee_110	Ee_2652	Ee_15	Ee_1028	Ee_1150	Ee_4116	Ee_4395	Ee_4799	Ee_1722	Ee_2811	Ee_4293	Ee_2076	Ee_2322	Ee_928	Ee_84	Ee_34	Ee_97	Ee_4596	Ee_2257	Ee_988	Ee_3608	Ee_3010	Ee_638	Ee_1792	Ee_4706	Ee_3073	Ff_543	Ff_2357	Ff_1456	Ff_2548	Ff_1019	Ff_2381	Ff_1051	Ff_2062	Ff_2285	Ff_4097	Ff_4622	Ff_4909	Kk_3302	Kk_3335	Kk_1913	Kk_1513	Kk_3153	Kk_8108	Kk_4885	Kk_7700	Kk_3475	Kk_6184	Ll_5736	Ll_8425	Ll_8571	Ll_4089	Ll_1937	Ll_5980	Ii_2162	Ii_4437	Ii_1711	Ii_2357	Ii_6828	Ii_756	Ee_5505	Ee_563	Ee_5323	Ee_4100
295	Aa_5319
296	Dd_1002
297	Ee_628	Ee_4281	Ee_840	Ee_5395	Ee_2398	Ee_3393	Ee_656	Ee_1416	Ee_4488	Ee_474	Ee_4131	Ee_724	Ee_2836	Ee_4124	Ee_4114	Ee_3546	Ee_5152
298	Ee_4864
299	Ll_7233
300	Hh_1072	Hh_7577	Hh_5923	Hh_6391	Hh_7816	Hh_8549	Hh_5830	Hh_8583	Hh_7319	Hh_2061	Hh_9450	Hh_3238	Hh_1075	Hh_7880	Hh_4498	Hh_7126	Hh_3788	Hh_577	Hh_5421	Hh_6533	Hh_5333	Hh_6428	Hh_7384	Hh_7122	Hh_9144	Hh_5683	Hh_4970	Hh_2558	Hh_2394
301	Nn_3887	Nn_2998	Nn_3581	Nn_919	Nn_3025	Nn_3579	Nn_4151	Nn_3443	Nn_4175	Nn_608	Nn_1447	Nn_1943	Nn_3900	Nn_2824	Nn_3073	Nn_2183	Nn_1918	Nn_1500	Nn_2103	Nn_3890	Nn_1105	Nn_2099	Nn_10315	Nn_8393	Nn_7870	Nn_7045	Nn_9342	Nn_7257	Nn_4790	Nn_9671	Nn_4855	Nn_7239	Nn_10103	Nn_9606	Nn_7154	Nn_7577	Nn_5227	Nn_9044	Nn_5773	Nn_5462	Nn_7077	Nn_6471	Nn_8336	Nn_5869	Nn_7061	Nn_9929	Nn_5235	Nn_6867	Nn_5095	Nn_8874	Nn_6460	Nn_7040	Nn_9137	Nn_9632	Nn_8130	Nn_7623	Nn_6582	Nn_7989	Nn_9522	Nn_5127	Nn_8183	Nn_7053	Nn_8182	Nn_7188	Nn_4995	Nn_8935	Nn_9023	Nn_8425	Nn_8795	Nn_4541	Nn_7769	Nn_8116	Nn_7747	Nn_5781	Nn_5616	Nn_5306	Nn_6979	Nn_9567	Nn_8557	Nn_9677	Nn_6651	Nn_9839	Nn_8378	Nn_9021	Nn_7022	Nn_8160	Nn_9200	Nn_7455	Nn_8761	Nn_7377	Nn_7190	Nn_6818	Nn_9711	Nn_7783	Nn_8506	Nn_7598	Nn_7026	Nn_6323	Nn_6269	Nn_5920	Nn_8264	Nn_9637	Nn_5668	Nn_7681	Nn_8515	Nn_5606	Nn_9778	Nn_6853	Nn_5268	Nn_5583	Nn_5896	Nn_8098	Nn_4833	Nn_6512	Nn_9095	Nn_4467	Nn_7303	Nn_9451	Nn_5348	Nn_8902	Nn_10007	Nn_7208	Nn_10326	Nn_8302	Nn_8905	Nn_4652	Nn_5442	Nn_10018	Nn_9213	Nn_8413	Nn_6883	Nn_5178	Nn_4482	Nn_9057	Nn_10196	Nn_8804	Nn_6765	Nn_9028	Nn_8621	Nn_7274	Nn_9712	Nn_8856	Nn_7934	Nn_8001	Nn_7672	Nn_7786	Nn_6025	Nn_9600	Nn_10255	Nn_8704	Nn_8599	Nn_8883	Nn_5057	Nn_9588	Nn_9237	Nn_6819	Nn_46	Nn_2591	Nn_3891	Nn_56	Nn_2939	Nn_6563	Nn_8522	Nn_5967	Nn_3991	Nn_2069	Nn_763	Nn_7562	Nn_4628	Nn_9120	Nn_5564	Nn_9511	Nn_3171	Nn_1354	Nn_1448	Nn_4830	Nn_6578	Nn_5618	Nn_8268	Nn_4873	Nn_8381	Nn_6080	Nn_8685	Nn_7437	Nn_6284	Nn_8124	Nn_8194	Nn_730	Nn_3312	Nn_2128	Nn_1457	Nn_1436	Nn_3790	Nn_530	Nn_1914	Nn_3896	Nn_3192	Nn_83	Nn_1470	Nn_3882	Nn_2138	Nn_3273	Nn_5481	Nn_5788	Nn_7857	Nn_6498	Nn_8269	Nn_9493	Nn_8536	Nn_5358	Nn_2390	Nn_2227	Nn_861	Nn_2925	Nn_6100	Nn_5746	Nn_8318	Nn_4714	Nn_8884	Nn_9896	Nn_5288	Nn_8524	Nn_4692	Nn_3211	Nn_4913	Nn_9902	Nn_8571	Nn_2034	Nn_590	Nn_2837	Nn_4085	Nn_2608	Nn_2244	Nn_2185	Nn_242	Nn_4031	Nn_3987	Nn_3941	Nn_6032	Nn_7572	Nn_6227	Nn_6071	Nn_10068	Nn_985	Nn_378	Nn_1537	Nn_4190	Nn_7247	Nn_9136	Nn_8556	Nn_7826	Nn_7427	Nn_3425	Nn_3009	Nn_4298	Nn_3131	Nn_1959	Nn_3619	Nn_342	Nn_5982	Nn_9718	Nn_9140	Nn_8608	Nn_9921	Nn_5814	Nn_751	Nn_4217	Nn_2270	Nn_3135	Nn_4059	Nn_2012	Nn_1442	Nn_3362	Nn_3197	Nn_4867	Nn_5071	Nn_6391	Nn_4412	Nn_8545	Nn_5697	Nn_9007	Nn_9494	Nn_8358	Nn_8927	Nn_10002	Nn_4287	Nn_1542	Nn_9433	Nn_9975	Nn_4036	Nn_1376	Nn_1870	Nn_3185	Nn_3445	Nn_729	Nn_4063	Nn_3646	Nn_208	Nn_9096	Nn_5748	Nn_6806	Nn_7158	Nn_4906	Nn_6527	Nn_9430	Nn_1556	Nn_3299	Nn_420	Nn_2850	Nn_6275	Nn_10151	Nn_2468	Nn_3041	Nn_2961	Nn_6206	Nn_9127	Nn_2422	Nn_4987	Nn_4417	Nn_7165	Nn_3119	Nn_3054	Nn_4006	Nn_468	Nn_1323	Nn_3226	Nn_4843	Nn_4618	Nn_8348	Nn_9273	Nn_4392	Nn_6621	Nn_7220	Nn_8344	Nn_351	Nn_5321	Nn_67	Nn_4044	Nn_8006	Nn_5024	Nn_4443	Nn_822	Nn_7949	Nn_140	Nn_3184	Nn_330	Nn_8894	Nn_7649	Nn_5308	Nn_8177	Nn_4087	Nn_3339	Nn_2370	Nn_1574	Nn_365	Nn_1707	Nn_3068	Nn_3321	Nn_643	Nn_1963	Nn_2368	Nn_3363	Nn_891	Nn_2742	Nn_927	Nn_1122	Nn_8640	Nn_5901	Nn_5366	Nn_7302	Nn_7442	Nn_6517	Nn_7389	Nn_4723	Nn_6499	Nn_8043	Nn_9426	Nn_9488	Nn_10249	Nn_6207	Nn_994	Nn_1721	Nn_3085	Nn_3514	Nn_8084	Nn_7311	Nn_6907	Nn_4746	Nn_9083	Nn_702	Nn_81	Nn_2879	Nn_4047	Nn_10119	Nn_8479	Nn_7350	Nn_5258	Nn_6156	Nn_4358	Nn_3057	Nn_7005	Nn_10225	Nn_8862	Nn_58	Nn_5193	Nn_9581	Nn_9222	Nn_6300	Nn_7233	Nn_9697	Nn_1789	Nn_7862	Nn_756	Nn_232	Nn_1973	Nn_2720	Nn_1805	Nn_7891	Nn_3385	Nn_2696	Nn_3875	Nn_3714	Nn_9638	Nn_2142	Nn_23	Nn_154	Nn_4793	Nn_5166	Nn_9513	Nn_6963	Nn_5968	Nn_9955	Nn_8738	Nn_10150	Nn_5116	Nn_9772	Nn_6659	Nn_9861	Nn_8917	Nn_2485	Nn_1552	Nn_3804	Nn_3874	Nn_1156	Nn_603	Nn_6288	Nn_5391	Nn_9773	Nn_8550	Nn_6712	Nn_2387	Nn_3575	Nn_2676	Nn_2630	Nn_825	Nn_2916	Nn_158	Nn_2307	Nn_2942	Nn_3616	Nn_7315	Nn_5014	Nn_5233	Nn_7479	Nn_5045	Nn_6473	Nn_10202	Nn_7553	Nn_6439	Nn_9040	Nn_4395	Nn_6045	Nn_6131	Nn_2573	Nn_1688	Nn_2872	Nn_6053	Nn_6335	Nn_10269	Nn_3855	Nn_7113	Nn_5356	Nn_659	Nn_255	Nn_471	Nn_3297	Nn_1595	Nn_1492	Nn_1064	Nn_9599	Nn_6337	Nn_6088	Nn_10189	Nn_7292	Nn_399	Nn_4444	Nn_3126	Nn_3016	Nn_8655	Nn_9518	Nn_3078	Nn_5883	Nn_9726	Nn_7159	Nn_1185	Nn_2146	Nn_1562	Nn_3636	Nn_6601	Nn_8071	Nn_2761	Nn_3179	Nn_4322	Nn_347	Nn_1986	Nn_2682	Nn_4317	Nn_3216	Nn_282	Nn_952	Nn_8075	Nn_3465	Nn_1389	Nn_7582	Nn_3725	Nn_785	Nn_868	Nn_1846	Nn_2752	Nn_1554	Nn_2242	Nn_6138	Nn_3035	Nn_3893	Nn_9294	Nn_6393	Nn_6162	Nn_9617	Nn_7031	Nn_610	Nn_10238	Nn_7059	Nn_8714	Nn_3684	Nn_5220	Nn_6868	Nn_4636	Nn_10293	Nn_8637	Nn_720	Nn_9272	Nn_8404	Nn_8060	Nn_4947	Nn_5597	Nn_4578	Nn_10087	Nn_5105	Nn_6802	Nn_10297	Nn_9980	Nn_9462	Nn_7503	Nn_9128	Nn_1429	Nn_5125	Nn_6428	Nn_6302	Nn_8398	Nn_10254	Nn_5002	Nn_9962	Nn_5468	Nn_5736	Nn_7696	Nn_4501	Nn_5475	Nn_8718	Nn_8173	Nn_9560	Nn_560	Nn_7238	Nn_1242	Nn_7050	Ll_1721	Ll_1376	Ll_1027	Ll_2317	Ll_1109	Ll_601	Ll_4657	Ll_2191	Ll_4468	Ll_344	Ll_4334	Ll_3393	Ll_3701	Ll_2913	Ll_3759	Ll_4167	Ll_1722	Ll_4130	Ll_738	Ll_2208	Ll_3328	Ll_1901	Ll_4487	Ll_1851	Ll_1133	Ll_7756	Ll_8988	Ll_7360	Ll_9829	Ll_6522	Ll_6046	Ll_6672	Ll_5841	Ll_9567	Ll_6845	Ll_5751	Ll_8963	Ll_6974	Ll_6556	Ll_6496	Ll_6528	Ll_5865	Ll_8471	Ll_6987	Ll_8840	Ll_5970	Ll_8632	Ll_6072	Ll_8405	Ll_6306	Ll_6457	Ll_7235	Ll_9339	Ll_9486	Ll_7323	Ll_6485	Ll_6193	Ll_8377	Ll_7530	Ll_6062	Ll_7124	Ll_6354	Ll_10072	Ll_8014	Ll_9662	Ll_5328	Ll_6981	Ll_5695	Ll_7039	Ll_5067	Ll_9202	Ll_8211	Ll_6979	Ll_5069	Ll_5233	Ll_6299	Ll_9074	Ll_6684	Ll_7874	Ll_6764	Ll_8591	Ll_8401	Ll_7840	Ll_6048	Ll_9951	Ll_9565	Ll_9504	Ll_8984	Ll_7674	Ll_8875	Ll_4994	Ll_2569	Ll_6268	Ll_9826	Ll_9850	Ll_10133	Ll_6700	Ll_5555	Ll_10209	Ll_8528	Ll_4026	Ll_6722	Ll_8232	Ll_6596	Ll_4239	Ll_3794	Ll_1078	Ll_5368	Ll_6943	Ll_7641	Ll_8665	Ll_8270	Ll_8144	Ll_3305	Ll_4596	Ll_2147	Ll_959	Ll_3751	Ll_1322	Ll_5463	Ll_337	Ll_3112	Ll_3189	Ll_4503	Ll_4771	Ll_8263	Ll_9543	Ll_10058	Ll_8812	Ll_9165	Ll_710	Ll_1596	Ll_9762	Ll_467	Ll_8251	Ll_8499	Ll_828	Ll_6417	Ll_9579	Ll_1642	Ll_1219	Ll_966	Ll_1315	Ll_1409	Ll_3076	Ll_9517	Ll_8657	Ll_6049	Ll_3741	Ll_634	Ll_1946	Ll_4265	Ll_877	Ll_4230	Ll_6350	Ll_7034	Ll_9182	Ll_6539	Ll_7301	Ll_2590	Ll_4510	Ll_563	Ll_319	Ll_5044	Ll_5190	Ll_8686	Ll_457	Ll_8869	Ll_2046	Ll_3449	Ll_2321	Ll_345	Ll_1220	Ll_938	Ll_3237	Ll_817	Ll_807	Ll_6955	Ll_5083	Ll_5084	Ll_5168	Ll_7275	Ll_9842	Ll_1986	Ll_814	Ll_4349	Ll_3798	Ll_6294	Ll_9033	Ll_5657	Ll_8709	Ll_3646	Ll_5057	Ll_3022	Ll_2855	Ll_3264	Ll_271	Ll_883	Ll_2641	Ll_674	Ll_5651	Ll_8914	Ll_2100	Ll_7278	Ll_9636	Ll_3461	Ll_861	Ll_4512	Ll_4424	Ll_6097	Ll_8810	Ll_7156	Ll_7052	Ll_4347	Ll_3737	Ll_3652	Ll_28	Ll_4200	Ll_3182	Ll_9363	Ll_5281	Ll_177	Ll_720	Ll_3037	Ll_2092	Ll_657	Ll_3579	Ll_679	Ll_1288	Ll_2327	Ll_6542	Ll_8143	Ll_4825	Ll_6143	Ll_7038	Ll_9355	Ll_6434	Ll_10166	Ll_8957	Ll_10055	Ll_4843	Ll_7210	Ll_1210	Ll_4489	Ll_26	Ll_1792	Ll_4505	Ll_6337	Ll_8135	Ll_268	Ll_5832	Ll_1803	Ll_4920	Ll_1473	Ll_2763	Ll_4076	Ll_9621	Ll_6145	Ll_8363	Ll_2424	Ll_1101	Ll_2500	Ll_6168	Ll_7547	Ll_6956	Ll_2886	Ll_4714	Ll_3020	Ll_1037	Ll_1977	Ll_4325	Ll_8045	Ll_6536	Ll_9898	Ll_1128	Ll_2279	Ll_67	Ll_1336	Ll_516	Ll_5920	Ll_7529	Ll_4918	Ll_5078	Ll_7665	Ll_7444	Ll_1339	Ll_2921	Ll_2368	Ll_2857	Ll_9118	Ll_6758	Ll_8341	Ll_6511	Ll_6253	Ll_7355	Ll_8402	Ll_3092	Ll_4122	Ll_3547	Ll_6146	Ll_6352	Ll_7030	Ll_6134	Ll_9425	Ll_1611	Ll_1018	Ll_2629	Ll_1644	Ll_9072	Ll_9909	Ll_5341	Ll_5117	Ll_10050	Ll_7240	Ll_1929	Ll_5001	Ll_5251	Ll_1044	Ll_2481	Ll_1489	Ll_2779	Ll_5122	Ll_2035	Ll_196	Ll_4720	Ll_972	Ll_4024	Ll_5468	Ll_5524	Ll_8362	Ll_9563	Ll_7212	Ll_2313	Ll_3613	Ll_6519	Ll_4245	Ll_9591	Ll_9622	Ll_6115	Ll_9816	Ll_2715	Ll_1311	Ll_7748	Ll_3495	Ll_4272	Ll_1431	Ll_34	Ll_6942	Ll_91	Ll_1950	Ll_1606	Ll_3693	Ll_8847	Ll_4467	Ll_2164	Ll_7594	Ll_2453	Ll_1677	Ll_4701	Ll_495	Ll_2711	Ll_3042	Ll_4418	Ll_4762	Ll_8156	Ll_6286	Ll_1379	Ll_2219	Ll_5186	Ll_6086	Ll_7813	Ll_7044	Ll_10106	Ll_6078	Ll_5506	Ll_7719	Ll_6196	Ll_6235	Ll_6866	Ll_3017	Ll_6210	Ll_6957	Ll_4866	Ll_9839	Ll_5519	Ll_9815	Ll_8674	Ll_6803	Ll_10051	Ll_1282	Ll_4723	Ll_8460	Pp_909	Pp_1722	Pp_180	Pp_1677	Pp_1106	Pp_1638	Pp_1069	Pp_1175	Pp_1480	Pp_767	Pp_357	Pp_1444	Pp_2264	Pp_2190	Pp_2510	Pp_2364	Pp_4683	Pp_4001	Pp_3600	Pp_2534	Pp_2871	Pp_4173	Pp_3318	Pp_3202	Pp_2926	Pp_2891	Pp_2543	Pp_4367	Pp_2861	Pp_3047	Pp_3311	Pp_3940	Pp_3584	Pp_4586	Pp_3136	Pp_2725	Pp_3782	Pp_4624	Pp_4076	Pp_4071	Pp_3489	Pp_4678	Pp_3845	Pp_2316	Pp_2492	Pp_3180	Pp_3217	Pp_4074	Pp_2889	Pp_4613	Pp_3830	Pp_3114	Pp_3926	Pp_4330	Pp_4806	Pp_4751	Pp_1805	Pp_2223	Pp_2310	Pp_2790	Pp_707	Pp_2152	Pp_1235	Pp_478	Pp_3444	Pp_2740	Pp_2895	Pp_2816	Pp_2884	Pp_696	Pp_814	Pp_1655	Pp_3269	Pp_3961	Pp_3040	Pp_4699	Pp_2380	Pp_1971	Pp_2112	Pp_440	Pp_883	Pp_1320	Pp_3568	Pp_4433	Pp_1707	Pp_652	Pp_213	Pp_2945	Pp_4714	Pp_2423	Pp_2397	Pp_3182	Pp_517	Pp_735	Pp_1036	Pp_34	Pp_1916	Pp_4687	Pp_3915	Pp_943	Pp_4675	Pp_4761	Pp_337	Pp_940	Pp_1941	Pp_325	Pp_2234	Pp_220	Pp_419	Pp_859	Pp_1610	Pp_1670	Pp_787	Pp_1295	Pp_3533	Pp_4736	Pp_726	Pp_245	Pp_1929	Pp_3224	Pp_2872	Pp_4595	Pp_4715	Pp_4673	Pp_4737	Pp_3867	Pp_2852	Pp_576	Pp_229	Pp_4411	Pp_759	Pp_2046	Pp_1282	Pp_3189	Pp_1528	Pp_2573	Pp_1171	Pp_3323	Pp_554	Pp_1078	Pp_1408	Pp_724	Pp_4731	Pp_4823	Pp_3824	Pp_4212	Pp_603	Pp_2005	Pp_2422	Pp_393	Pp_21	Pp_1094	Pp_1384	Pp_805	Pp_2184	Pp_2912	Pp_2508	Pp_3116	Pp_4834	Pp_2668	Pp_2957	Pp_351	Pp_401	Pp_2605	Pp_4005	Pp_600	Pp_1166	Pp_20	Pp_1524	Pp_280	Pp_3295	Pp_2122	Pp_2482	Pp_3888	Pp_2685	Pp_2705	Pp_2031	Pp_690	Pp_1827	Pp_2383	Pp_1866	Pp_1113	Pp_2438	Pp_4500	Pp_4460	Pp_224	Pp_1619	Pp_2717	Pp_4621	Pp_4378	Pp_483	Pp_3284	Pp_4262	Pp_1844	Pp_4098	Pp_2066	Pp_1803	Pp_2943	Pp_1551	Pp_785	Pp_963	Pp_2803	Pp_3016	Pp_1053	Pp_273	Pp_1059	Pp_845	Pp_2726	Pp_3930	Pp_755	Pp_746	Pp_1538	Pp_1367	Pp_792	Pp_800	Pp_1204	Pp_1116	Pp_798	Pp_1188	Pp_452	Pp_1241	Pp_2532	Pp_1410	Pp_1878	Pp_2163	Pp_2028	Pp_1625	Pp_1735	Pp_2209	Pp_3722	Pp_3538	Pp_2877	Pp_3022	Pp_4481	Pp_3418	Pp_2755	Pp_1650	Pp_3159	Pp_3511	Pp_3825	Pp_3831	Pp_3337	Hh_996	Hh_805	Hh_260	Hh_673	Hh_4404	Hh_4250	Hh_4257	Hh_4496	Hh_2112	Hh_2083	Hh_2255	Hh_2218	Hh_1134	Hh_2340	Hh_1001	Hh_2617	Hh_5517	Hh_7655	Hh_5695	Hh_6741	Hh_9425	Hh_8793	Hh_6631	Hh_9057	Hh_6532	Hh_5091	Hh_4882	Hh_5708	Hh_5629	Hh_7171	Hh_7439	Hh_7175	Hh_7939	Hh_8766	Hh_6237	Hh_4794	Hh_7189	Hh_5810	Hh_4989	Hh_5081	Hh_6717	Hh_4761	Hh_5374	Hh_8799	Hh_6750	Hh_6899	Hh_7473	Hh_4958	Hh_5928	Hh_7331	Hh_5713	Hh_8487	Hh_8457	Hh_9309	Hh_6389	Hh_7448	Hh_5656	Hh_5567	Hh_8490	Hh_6875	Hh_7817	Hh_5937	Hh_7854	Hh_5135	Hh_9160	Hh_7785	Hh_4758	Hh_8088	Hh_7254	Hh_7474	Hh_6374	Hh_7769	Hh_5684	Hh_3623	Hh_1513	Hh_9597	Hh_7623	Hh_2955	Hh_2598	Hh_1263	Hh_9308	Hh_8906	Hh_80	Hh_2863	Hh_3580	Hh_3008	Hh_3714	Hh_4384	Hh_4977	Hh_6952	Hh_363	Hh_765	Hh_6161	Hh_8113	Hh_3186	Hh_5898	Hh_8109	Hh_7994	Hh_476	Hh_1117	Hh_9272	Hh_5833	Hh_4305	Hh_3318	Hh_110	Hh_1431	Hh_901	Hh_9609	Hh_7557	Hh_5466	Hh_7369	Hh_7836	Hh_3857	Hh_1997	Hh_4633	Hh_9040	Hh_5313	Hh_4564	Hh_4220	Hh_821	Hh_1107	Hh_2796	Hh_145	Hh_6276	Hh_5108	Hh_8569	Hh_458	Hh_3862	Hh_1395	Hh_1185	Hh_3697	Hh_3072	Hh_2687	Hh_5894	Hh_8771	Hh_7783	Hh_5182	Hh_7735	Hh_4408	Hh_7344	Hh_6265	Hh_86	Hh_1629	Hh_174	Hh_1363	Hh_3785	Hh_8635	Hh_561	Hh_851	Hh_2399	Hh_237	Hh_9604	Hh_191	Hh_2713	Hh_8806	Hh_8840	Hh_8152	Hh_6802	Hh_6298	Hh_9227	Hh_4619	Hh_7778	Hh_600	Hh_1938	Hh_1122	Hh_3461	Hh_2236	Hh_3192	Hh_544	Hh_2290	Hh_6686	Hh_9054	Hh_8160	Hh_5608	Hh_7132	Hh_6635	Hh_1586	Hh_2686	Hh_4708	Hh_8440	Hh_6148	Hh_1580	Hh_2412	Hh_4306	Hh_6721	Hh_3482	Hh_4505	Hh_5507	Hh_9108	Hh_121	Hh_5558	Hh_3450	Hh_5036	Hh_2200	Hh_3555	Hh_1969	Hh_7138	Hh_4901	Hh_159	Hh_3846	Hh_2183	Hh_521	Hh_4422	Hh_7002	Hh_7570	Hh_2129	Hh_6256	Hh_6924	Hh_8769	Hh_4188	Hh_1957	Hh_7273	Hh_3012	Hh_8147	Hh_6324	Hh_188	Hh_9320	Hh_2385	Hh_6714	Hh_566	Hh_96	Hh_8442	Hh_2895	Hh_3547	Hh_6624	Hh_209	Hh_3044	Hh_7711	Hh_3380	Hh_2701	Hh_1095	Hh_7308	Hh_6647	Hh_6479	Hh_6984	Hh_4942	Hh_4955	Hh_4635	Hh_2741	Hh_5736	Hh_6316	Aa_3781	Aa_1485	Aa_158	Aa_2094	Aa_653	Aa_5781	Aa_6508	Aa_5690	Aa_5369	Aa_6246	Aa_4594	Aa_6441	Aa_4866	Aa_6697	Aa_6551	Aa_6842	Aa_5108	Aa_4861	Aa_6455	Aa_7594	Aa_5656	Aa_7202	Aa_7273	Aa_5425	Aa_7589	Aa_8376	Aa_7943	Aa_6400	Aa_6870	Aa_105	Aa_3169	Aa_2347	Aa_2893	Aa_2253	Aa_1139	Aa_1652	Aa_5861	Aa_4214	Aa_3979	Aa_842	Aa_614	Aa_1610	Aa_8263	Aa_5464	Aa_7013	Aa_6803	Aa_4940	Aa_3371	Aa_2572	Aa_402	Aa_7166	Aa_1853	Aa_972	Aa_1520	Aa_3215	Aa_5658	Aa_7724	Aa_3434	Aa_3027	Aa_4208	Aa_2890	Aa_5144	Aa_5991	Aa_3163	Aa_1421	Aa_1669	Aa_5179	Aa_5554	Aa_1357	Aa_3403	Aa_243	Aa_6667	Aa_2150	Aa_3185	Aa_6924	Aa_1508	Aa_7055	Aa_7662	Aa_3666	Aa_309	Aa_3962	Aa_595	Aa_3857	Aa_4360	Aa_4644	Aa_607	Aa_3483	Aa_2781	Aa_556	Aa_3877	Aa_325	Aa_625	Aa_1162	Aa_2542	Aa_2981	Aa_6588	Aa_1067	Aa_656	Aa_5266	Aa_1804	Aa_6509	Aa_2192	Aa_4421	Aa_3210	Aa_148	Aa_18	Aa_4167	Aa_7868	Aa_311	Aa_3245	Aa_1365	Aa_4042	Aa_3378	Aa_2583	Aa_4443	Aa_1992	Aa_1875	Aa_4215	Aa_6612	Aa_6628	Aa_6114	Aa_5583	Aa_4700	Aa_6642	Aa_7592	Aa_7569	Aa_8165	Aa_8107	Aa_6382	Cc_178	Cc_2532	Cc_2470	Cc_1823	Cc_3130	Cc_3910	Cc_3022	Cc_4074	Cc_4527	Cc_4435	Cc_5492	Cc_3945	Cc_5264	Cc_4155	Cc_4241	Cc_4725	Cc_3440	Cc_4622	Cc_3405	Cc_4671	Cc_2855	Cc_4868	Cc_5495	Cc_4975	Cc_2696	Cc_4634	Cc_5175	Cc_551	Cc_3246	Cc_2962	Cc_4900	Cc_1431	Cc_368	Cc_4476	Cc_2844	Cc_1501	Cc_5433	Cc_1451	Cc_4229	Cc_5410	Cc_2036	Cc_1112	Cc_1095	Cc_2075	Cc_2420	Cc_1183	Cc_2092	Cc_1966	Cc_4811	Cc_2833	Cc_1482	Cc_1932	Cc_3962	Cc_1010	Cc_5047	Cc_3095	Cc_5252	Cc_3299	Cc_333	Cc_489	Cc_3855	Cc_4470	Cc_3763	Cc_2492	Cc_2140	Cc_5162	Cc_3970	Cc_89	Cc_137	Cc_1529	Cc_1108	Cc_2187	Cc_1548	Cc_4988	Cc_2682	Cc_4814	Cc_1336	Cc_83	Cc_3333	Cc_4133	Cc_1838	Cc_3421	Cc_5044	Cc_330	Cc_5358	Cc_4492	Cc_466	Cc_744	Cc_1226	Cc_4136	Cc_3818	Cc_2243	Cc_3432	Cc_1008	Cc_3045	Cc_1123	Cc_913	Cc_903	Cc_2456	Cc_2515	Cc_1653	Cc_3030	Cc_4120	Cc_5721	Cc_3336	Cc_4438	Cc_3850	Oo_1896	Oo_1871	Oo_290	Oo_1736	Oo_860	Oo_1696	Oo_1515	Oo_766	Oo_285	Oo_2675	Oo_5115	Oo_3213	Oo_3224	Oo_5342	Oo_3380	Oo_4065	Oo_2968	Oo_3606	Oo_5230	Oo_4164	Oo_3744	Oo_3103	Oo_4824	Oo_4995	Oo_5508	Oo_4536	Oo_5629	Oo_4371	Oo_5305	Oo_5927	Oo_711	Oo_2990	Oo_5159	Oo_930	Oo_1378	Oo_34	Oo_1846	Oo_1765	Oo_388	Oo_5883	Oo_3984	Oo_2343	Oo_1749	Oo_2888	Oo_369	Oo_2178	Oo_2477	Oo_1724	Oo_284	Oo_1421	Oo_3174	Oo_5698	Oo_3948	Oo_5498	Oo_1719	Oo_2252	Oo_3808	Oo_4271	Oo_690	Oo_2368	Oo_1903	Oo_1698	Oo_839	Oo_69	Oo_567	Oo_1106	Oo_2049	Oo_3173	Oo_1225	Oo_501	Oo_3485	Oo_2602	Oo_1687	Oo_5782	Oo_972	Oo_1238	Oo_3073	Oo_1937	Oo_3392	Oo_4260	Oo_3424	Oo_1381	Oo_2379	Oo_1160	Oo_5511	Oo_670	Oo_486	Oo_217	Oo_327	Oo_1073	Oo_2074	Oo_4209	Oo_4298	Oo_4553	Oo_3722	Oo_3074	Oo_6202	Oo_5428	Ff_1687	Ff_2775	Ff_4934	Ff_4852	Ff_5136	Ff_4669	Ff_6103	Ff_3753	Ff_4593	Ff_4733	Ff_6122	Ff_5748	Ff_5442	Ff_1732	Ff_2118	Ff_4585	Ff_3877	Ff_1549	Ff_1857	Ff_2379	Ff_131	Ff_3403	Ff_3166	Ff_3423	Ff_4496	Ff_1812	Ff_1605	Ff_854	Ff_5645	Ff_3813	Ff_5111	Ff_4692	Ff_3926	Ff_3702	Ff_3000	Ff_6185	Ff_2633	Ff_4498	Ff_78	Ff_2248	Ff_2374	Ff_2542	Ff_403	Ff_4875	Ff_5649	Ff_2455	Ff_5869	Ff_1625	Ff_5133	Ff_4421	Ff_2467	Ff_4532	Ff_3021	Ff_5879	Ff_3802	Ff_3388	Ff_828	Mm_1335	Mm_1111	Mm_4273	Mm_6180	Mm_3756	Mm_2879	Mm_1751	Mm_6819	Mm_4471	Mm_6227	Mm_2784	Mm_2494	Mm_3194	Mm_3187	Mm_970	Mm_4975	Mm_6048	Mm_5517	Mm_4240	Mm_3361	Mm_3530	Mm_683	Mm_2217	Mm_6826	Mm_1431	Mm_5084	Mm_5004	Mm_4718	Mm_5827	Mm_5858	Mm_3732	Mm_6914	Mm_2781	Mm_5103	Mm_3080	Mm_3088	Mm_5275	Mm_1782	Mm_672	Mm_2131	Mm_6300	Mm_6032	Mm_4798	Mm_1710	Mm_2631	Mm_959	Mm_3023	Mm_1287	Mm_3168	Mm_3637	Mm_4281	Ee_4973	Ee_5227	Ee_4012	Ee_4056	Ee_733	Ee_3284	Ee_4929	Ee_1335	Ee_4580	Ee_985	Ee_1313	Ee_47	Ee_1131	Ee_1122	Ee_521	Ee_2136	Ee_4748	Ee_2946	Ee_3819	Ee_5348	Ee_2264	Ee_934	Ee_2506	Ee_2007	Ee_1651	Ee_2576	Ee_2951	Ee_645	Ee_2063	Ee_685	Ee_296	Ee_453	Ee_5802	Ee_1597	Ee_1680	Ee_584	Ee_2566	Ee_4010	Ee_2762	Ee_5100	Ee_4121	Gg_252	Gg_425	Gg_272	Gg_3167	Gg_1844	Gg_3282	Gg_3309	Gg_2085	Gg_2310	Gg_3364	Gg_3378	Gg_2372	Gg_2206	Gg_3082	Gg_561	Gg_2375	Gg_161	Gg_2752	Gg_2428	Gg_2889	Gg_1498	Gg_1316	Gg_642	Gg_2516	Gg_356	Gg_3463	Gg_2169	Gg_719	Gg_2239	Gg_2514	Gg_3424	Gg_2170	Gg_3173	Gg_3159	Gg_1028	Kk_3463	Kk_2677	Kk_4064	Kk_5096	Kk_7785	Kk_7241	Kk_5652	Kk_3244	Kk_1016	Kk_1213	Kk_4821	Kk_5436	Kk_1833	Kk_5217	Kk_7438	Kk_1648	Kk_2453	Kk_400	Kk_2154	Kk_702	Kk_62	Kk_5521	Kk_3624	Kk_801	Kk_2521	Ii_5710	Ii_6014	Ii_4002	Ii_5200	Ii_4921	Ii_4312	Ii_6829	Ii_587	Ii_2516	Ii_2371	Ii_1930	Ii_448	Ii_3026	Ii_5671	Ii_1913	Bb_4404	Bb_3937	Bb_3515
302	Nn_1788	Nn_2127
303	Ll_7238	Ll_7194	Ll_8172	Ll_2040	Ll_5019	Gg_3228
304	Ff_1942	Ff_2568	Ff_266	Ff_2503	Ff_1532	Ff_2521	Ff_4586	Ff_4706	Ff_3845	Ff_4222	Ff_3430	Ff_4772	Ff_4817	Ff_3993	Ff_5658	Ff_3118	Ff_5648	Ff_5124	Ff_4485	Ff_176	Ff_1223	Ff_3347	Ff_207	Ff_3709	Ff_130	Ff_3620	Ff_3171	Ff_164	Ff_1466	Ff_830	Ff_195	Ff_1949	Ff_274	Ff_458	Ff_2882	Ff_4328	Ff_5396	Ff_2260	Ff_3524	Ff_3	Ff_2000	Ff_4774	Ff_4352	Ff_2137	Ff_974	Ff_1371	Ff_669	Ff_811	Ff_4761	Ff_2549	Ff_585	Ff_6092	Ff_5694	Ff_5722	Ff_4560	Ff_949	Ff_509	Ff_4137	Ff_1128	Ff_82	Ff_4351	Ff_3523	Ff_564	Ff_4263	Ff_5853	Ff_129	Ff_5857	Ff_1785	Ff_5324	Ff_2835	Ff_925	Ff_2319	Ff_276	Ff_5087	Ff_4519	Ff_6046	Ff_3093	Ff_5975	Ff_6108	Ff_3272	Ff_3193	Ee_69	Ee_2275	Ee_3440	Ee_706	Ee_1366	Pp_3954	Pp_3277	Pp_4285	Pp_3192	Pp_3798	Cc_4431	Cc_2501	Cc_1047	Oo_3197	Oo_3323	Hh_417
305	Oo_1638
306	Ff_446	Cc_5542
307	Kk_7484
308	Ll_8618	Ll_9997	Ll_1924
309	Kk_8011
310	Ll_8348	Ll_9059
311	Oo_658	Oo_729	Oo_1892	Oo_840	Oo_5497	Dd_2433	Dd_5148	Dd_560	Dd_5244	Ee_1614	Ee_4413	Ee_5006	Ee_4667	Ee_120	Kk_1097	Mm_259	Aa_2356	Ee_462	Ee_1312	Kk_1347
312	Kk_6232
313	Ii_1968	Ii_1397
314	Ll_8952
315	Nn_760	Nn_2476	Oo_101
316	Nn_5882	Nn_6240	Nn_6846	Nn_8753	Nn_5647
317	Nn_902	Nn_4162	Nn_2004	Nn_2418	Nn_3866	Nn_7996	Nn_6893	Nn_9420	Nn_5864	Nn_6928	Nn_7527	Nn_9104	Nn_6205	Nn_6317	Nn_9829	Nn_7695	Nn_9343	Nn_3716	Nn_316	Nn_4846	Nn_3218	Nn_10045	Nn_2645	Nn_8239	Nn_6225	Nn_3970	Nn_3715	Nn_2412	Nn_354	Nn_6531	Nn_5106	Nn_8782	Nn_10233	Nn_9821	Nn_1371	Nn_8728	Nn_4674	Nn_5474	Nn_9398	Nn_7548	Nn_8090	Nn_8663	Nn_5060	Nn_10176	Nn_126	Nn_5330	Nn_179	Nn_5098	Nn_1755	Nn_4643	Nn_13	Nn_4976	Nn_1815	Nn_382	Nn_89	Nn_2756	Nn_622	Nn_3766	Nn_10309	Nn_618	Nn_2918	Nn_1602	Nn_3859	Nn_2619	Nn_2986	Nn_7024	Nn_5034	Nn_5272	Nn_7712	Nn_5387	Nn_6769	Nn_5916	Nn_9329	Nn_9119	Nn_2359	Nn_7379	Nn_1337	Nn_4043	Nn_4836	Nn_4096	Nn_6134	Nn_7322	Nn_9327	Nn_4773	Nn_2535	Nn_3437	Nn_9335	Nn_4876	Nn_5733	Nn_2556	Nn_5877	Nn_10091	Nn_4309	Nn_10142	Nn_5108	Nn_7164	Nn_8164	Nn_520	Nn_3971	Nn_10111	Nn_9508	Nn_9554	Nn_4422	Nn_8751	Nn_918	Nn_1145	Nn_3505	Nn_7697	Nn_8816	Nn_5942	Nn_5003	Nn_10037	Ff_1951	Ff_386	Ff_3023	Ff_2540	Ff_5057	Ff_6208	Ff_5774	Ff_5165	Ff_4729	Ff_4477	Ff_2597	Ff_2834	Ff_1248	Ff_3266	Ff_3868	Ff_4012	Ff_5242	Ff_141	Ff_5606	Ff_6130	Ff_1386	Ff_617	Ff_2612	Ff_1220	Ff_3965	Ff_637	Ff_2800	Ff_2206	Ff_22	Ff_1622	Ff_803	Ff_2894	Ff_1214	Ff_5314	Ff_4341	Ff_3496	Ff_3204	Ff_2472	Ff_485	Ff_792	Ff_1560	Ff_662	Ff_1167	Ff_2593	Ff_4	Ff_278	Ff_1367	Ff_2962	Ff_1433	Ff_1910	Ff_1576	Ff_24	Ff_5899	Ff_4203	Ff_1842	Ff_2768	Ff_728	Ff_1094	Ff_3533	Ff_3469	Ff_5343	Ff_4771	Ff_5282	Ff_5477	Ff_6117	Ff_5098	Ff_1662	Ff_3899	Ff_3575	Ff_5311	Ff_424	Aa_2020	Aa_2548	Aa_8051	Aa_6358	Aa_7996	Aa_5897	Aa_8229	Aa_5936	Aa_3758	Aa_4397	Aa_1466	Aa_6428	Aa_5151	Aa_361	Aa_2254	Aa_8417	Aa_795	Aa_4937	Aa_2035	Aa_4896	Aa_4066	Aa_679	Aa_3637	Aa_6536	Aa_1122	Aa_6802	Aa_3689	Aa_5889	Aa_4823	Aa_5245	Aa_460	Aa_1585	Aa_929	Aa_3423	Aa_5381	Aa_5630	Aa_1819	Aa_4988	Aa_6078	Aa_3157	Aa_6547	Cc_2239	Cc_2324	Cc_1517	Cc_1957	Cc_3297	Cc_5203	Cc_2958	Cc_1742	Cc_2441	Cc_2708	Cc_5143	Cc_4196	Cc_1647	Cc_4057	Cc_194	Cc_2170	Cc_4266	Cc_3681	Cc_2799	Cc_5144	Cc_1699	Cc_5571	Cc_5597	Cc_366	Cc_92	Cc_106	Cc_283	Cc_4985	Cc_3846	Cc_4871	Cc_3947	Cc_5612	Cc_3256	Cc_5069	Cc_1663	Cc_4604	Cc_2270	Ii_1872	Ii_2219	Ii_4223	Ii_5768	Ii_3807	Ii_6734	Ii_6082	Ii_2369	Ii_1762	Ii_2438	Ii_2336	Ii_7204	Ii_5504	Ii_5265	Ii_2869	Ii_709	Ii_1662	Ii_7213	Ii_6009	Ii_3267	Ii_598	Ii_1765	Ii_528	Ii_4742	Ii_86	Ii_2831	Hh_1911	Hh_8172	Hh_8637	Hh_8403	Hh_3291	Hh_3966	Hh_894	Hh_292	Hh_9002	Hh_997	Hh_2837	Hh_532	Hh_2453	Hh_492	Hh_4475	Hh_2568	Hh_729	Hh_8740	Hh_6421	Hh_5912	Hh_5435	Hh_4552	Hh_9469	Mm_4912	Mm_4422	Mm_3846	Mm_5797	Mm_5325	Mm_3030	Mm_425	Mm_3505	Mm_6537	Mm_1181	Mm_6212	Mm_2467	Mm_4562	Mm_935	Mm_3118	Mm_3806	Mm_5656	Mm_3291	Mm_6250	Ii_3102	Ii_5752	Ii_5794	Ii_2591	Ii_4282	Ii_1620	Ii_907	Ii_4591	Ii_5944	Ii_5142	Ii_5012	Ii_5650	Ii_5054	Ii_6411	Ii_6433	Ii_5155	Ii_6360	Ii_1256	Ii_4089	Pp_3417	Pp_2824	Pp_3165	Pp_301	Pp_2132	Pp_2419	Pp_161	Pp_1728	Pp_3478	Pp_4061	Pp_189	Pp_1045	Pp_3893	Pp_3554	Pp_3	Pp_550	Pp_288	Pp_1630	Pp_3235	Oo_621	Oo_879	Oo_152	Oo_1609	Oo_1751	Oo_2773	Oo_2418	Oo_1911	Oo_2866	Oo_5149	Oo_2989	Oo_5411	Oo_467	Oo_3478	Oo_1191	Oo_372	Oo_6028	Oo_3687	Cc_5231	Cc_4453	Cc_4906	Cc_4902	Cc_2769	Cc_2768	Cc_5631	Cc_5508	Cc_5434	Cc_4228	Cc_4897	Cc_5304	Cc_778	Cc_4400	Cc_824	Cc_2236	Cc_2873	Kk_2265	Kk_4769	Kk_6519	Kk_5872	Kk_4710	Kk_664	Kk_1680	Kk_5026	Kk_2798	Kk_1867	Kk_2126	Kk_336	Kk_5971	Oo_1832	Oo_2033	Oo_4565	Oo_1011	Oo_3138	Oo_1560	Oo_4805	Oo_2839	Oo_3978	Oo_432	Oo_3262	Oo_3489	Oo_5487	Ll_3094	Ll_9950	Ll_8931	Ll_752	Ll_2663	Ll_3065	Ll_7467	Ll_10008	Ll_2875	Ll_1116	Ll_5155	Ff_2098	Ff_4280	Ff_2814	Ff_1100	Ff_2269	Ff_1139	Ff_3111	Ff_2610	Ff_2709	Ff_678	Ff_4768	Gg_421	Gg_2160	Gg_1801	Gg_209	Gg_3040	Gg_1730	Gg_1413	Gg_1582	Gg_429	Dd_241	Dd_1080	Dd_3586	Dd_862	Dd_1472	Dd_2405
318	Mm_1505	Mm_4721	Mm_4614	Mm_895	Mm_5328	Mm_4348	Mm_5186	Mm_533	Mm_2180	Mm_4624	Mm_3469	Mm_4133	Mm_701	Mm_3042	Mm_1332	Mm_2747	Mm_5438	Mm_2301	Mm_1252	Mm_645	Mm_5442	Mm_901	Mm_4521	Mm_2914	Mm_1647	Mm_3645	Mm_3142	Mm_349	Mm_5489	Mm_2619	Mm_564	Mm_5001	Mm_1140	Mm_1889	Mm_692	Mm_3773	Mm_844	Mm_3887	Mm_3176	Mm_1622	Mm_2522	Mm_332	Mm_1470	Mm_1270	Mm_640	Mm_519	Mm_4839	Mm_4726	Mm_3679	Mm_6349	Mm_3615	Mm_5432	Mm_3509	Mm_1394	Mm_4846	Mm_2044	Mm_2861	Mm_2017	Mm_2438	Mm_1950	Mm_5436	Mm_6207	Mm_4826	Mm_3221	Mm_4060	Mm_2901	Mm_5033	Mm_328	Mm_907	Mm_2798	Mm_4311	Mm_1355	Mm_475	Mm_6151	Mm_1849	Mm_5244	Mm_2780	Mm_3667	Mm_2052	Mm_3106	Mm_6042	Mm_1322	Mm_5956	Mm_797	Mm_5058	Mm_2172	Mm_3430	Mm_1317	Mm_1887	Mm_5061	Mm_3820	Mm_1899	Mm_2878	Mm_3627	Mm_1227	Mm_3314	Mm_3355	Mm_4144	Mm_5775	Mm_2864	Mm_2700	Mm_1871	Mm_4832	Mm_5393	Mm_2218	Mm_219	Mm_4114	Mm_2203	Mm_6051	Mm_4879	Mm_2078	Mm_4554	Mm_4097	Mm_4109	Mm_3966	Mm_6941	Mm_6063	Mm_3821	Mm_2810	Mm_2734	Mm_6286	Mm_5292	Mm_2159	Mm_6252	Mm_790	Mm_3008	Mm_57	Mm_3396	Mm_1334	Mm_4294	Mm_416	Mm_1819	Mm_1169	Mm_2148	Mm_4182	Mm_5266	Mm_28	Mm_4668	Mm_3856	Mm_6020	Mm_6644	Mm_1231	Mm_4051	Mm_3264	Mm_5136	Mm_5949	Mm_379	Mm_2308	Mm_4431	Mm_1698	Mm_6283	Mm_4928	Mm_4990	Mm_6841	Mm_5351	Mm_4671	Mm_1791	Mm_1642	Mm_6008	Mm_317	Mm_91	Mm_737	Mm_3971	Mm_108	Mm_334	Mm_5620	Mm_1466	Mm_1473	Mm_4500	Mm_4356	Mm_3428	Mm_4234	Mm_4320	Mm_4162	Mm_6192	Mm_5627	Mm_1318	Mm_4679	Mm_2877	Mm_6185	Mm_850	Mm_3036	Mm_3045	Mm_3370	Mm_4482	Mm_1491	Mm_2983	Mm_4040	Mm_5374	Mm_3778	Mm_6130	Mm_6139	Mm_3535	Mm_2483	Mm_1238	Mm_3912	Mm_6030	Mm_3676	Mm_6543	Mm_5793	Mm_3618	Mm_3460	Mm_6287	Mm_5962	Mm_6595	Mm_5400	Mm_5663	Mm_4821	Mm_3029	Mm_127	Mm_5324	Ii_3189	Ii_4708	Ii_5011	Ii_2877	Ii_2425	Ii_1936	Ii_421	Ii_5481	Ii_3212	Ii_2036	Ii_7097	Ii_862	Ii_900	Ii_1288	Ii_72	Ii_1973	Ii_3220	Ii_2791	Ii_2714	Ii_1699	Ii_2770	Gg_422	Gg_189	Gg_423	Gg_345	Gg_140	Gg_3178	Gg_2844	Gg_2598	Gg_2228	Gg_2713	Gg_2018	Gg_1135	Gg_215	Gg_1402	Gg_1662	Gg_2334	Gg_3051
319	Mm_5821
320	Nn_5924	Ll_1555
321	Ii_879	Ii_3009	Ii_4911	Ii_2696	Ii_6683	Ii_4778
322	Ee_4418
323	Hh_2473	Hh_609	Hh_1999	Hh_2957	Hh_2643	Hh_4258	Hh_874	Hh_2262	Hh_1736	Hh_1269	Hh_2322	Hh_2335	Hh_1801	Hh_1124	Hh_3980	Hh_3563	Hh_4507	Hh_4284	Hh_3801	Hh_2180	Hh_1592	Hh_1205	Hh_2677	Hh_3852	Hh_4325	Hh_3632	Hh_3481	Hh_3306	Hh_4570	Hh_3452	Hh_3906	Hh_7082	Hh_7466	Hh_8507	Hh_7152	Hh_5157	Hh_6405	Hh_7419	Hh_7316	Hh_7123	Hh_7771	Hh_7922	Hh_5938	Hh_9219	Hh_5474	Hh_7194	Hh_7683	Hh_6902	Hh_9398	Hh_9621	Hh_5915	Hh_5959	Hh_6658	Hh_5892	Hh_7021	Hh_6642	Hh_6619	Hh_8339	Hh_9090	Hh_6793	Hh_5129	Hh_5676	Hh_7387	Hh_5932	Hh_8062	Hh_6035	Hh_5958	Hh_9052	Hh_6301	Hh_6089	Hh_8901	Hh_5814	Hh_7490	Hh_6740	Hh_6719	Hh_4680	Hh_6838	Hh_7163	Hh_7476	Hh_5719	Hh_8721	Hh_6340	Hh_8701	Hh_5184	Hh_5581	Hh_8386	Hh_7463	Hh_7263	Hh_5660	Hh_8211	Hh_8764	Hh_4833	Hh_6508	Hh_6097	Hh_8474	Hh_6009	Hh_7839	Hh_6268	Hh_7206	Hh_5317	Hh_7619	Hh_6738	Hh_6112	Hh_6319	Hh_8522	Hh_8880	Hh_9138	Hh_9010	Hh_5475	Hh_8548	Hh_7838	Hh_8208	Hh_8981	Hh_9097	Hh_7343	Hh_7624	Hh_7699	Hh_7867	Hh_7725	Hh_5963	Hh_7535	Hh_5061	Hh_8102	Hh_8023	Hh_8232	Hh_9391	Hh_8574	Hh_6765	Hh_9050	Hh_8616	Hh_8270	Hh_36	Hh_691	Hh_552	Hh_4117	Hh_5681	Hh_7475	Hh_9095	Hh_7974	Hh_9154	Hh_8286	Hh_8451	Hh_8676	Hh_1569	Hh_1837	Hh_3794	Hh_737	Hh_809	Hh_5698	Hh_4737	Hh_1493	Hh_2247	Hh_1718	Hh_1009	Hh_893	Hh_3786	Hh_369	Hh_2874	Hh_2215	Hh_3343	Hh_331	Hh_8816	Hh_8297	Hh_4790	Hh_217	Hh_2833	Hh_1600	Hh_5303	Hh_6157	Hh_640	Hh_8594	Hh_29	Hh_1779	Hh_2882	Hh_4594	Hh_7797	Hh_9488	Hh_4944	Hh_8390	Hh_7602	Hh_9321	Hh_2253	Hh_1805	Hh_4749	Hh_6103	Hh_5416	Hh_6318	Hh_7146	Hh_4775	Hh_7089	Hh_5448	Hh_2021	Hh_3639	Hh_2064	Hh_3540	Hh_2932	Hh_3833	Hh_8128	Hh_8369	Hh_5260	Hh_5617	Hh_6911	Hh_7204	Hh_8475	Hh_5068	Hh_8159	Hh_8718	Hh_2881	Hh_6032	Hh_9490	Hh_7420	Hh_8641	Hh_3931	Hh_2602	Hh_439	Hh_4378	Hh_1355	Hh_5919	Hh_5221	Hh_5145	Hh_7512	Hh_6580	Hh_6577	Hh_6995	Hh_6025	Hh_6531	Hh_8678	Hh_8913	Hh_8779	Hh_5522	Hh_2938	Hh_1986	Hh_3301	Hh_2581	Hh_2935	Hh_4003	Hh_1213	Hh_6639	Hh_5970	Hh_6783	Hh_7790	Hh_7404	Hh_9494	Hh_7229	Hh_1980	Hh_1712	Hh_2888	Hh_3943	Hh_4205	Hh_2616	Hh_2751	Hh_4952	Hh_4871	Hh_8789	Hh_8763	Hh_7542	Hh_8413	Hh_5458	Hh_3169	Hh_35	Hh_8007	Hh_5827	Hh_8551	Hh_7275	Hh_7752	Hh_8269	Hh_9060	Hh_9159	Hh_9081	Hh_1998	Hh_2456	Hh_1324	Hh_4575	Hh_7161	Hh_7408	Hh_267	Hh_833	Hh_4099	Hh_378	Hh_1922	Hh_3069	Hh_4343	Hh_1867	Hh_2369	Hh_3064	Hh_2081	Hh_3903	Hh_4470	Hh_9300	Hh_6927	Hh_8521	Hh_6137	Hh_6431	Hh_7341	Hh_5054	Hh_8899	Hh_5874	Hh_8072	Hh_5745	Hh_7363	Hh_8590	Hh_7370	Hh_5998	Hh_4642	Hh_7406	Hh_9553	Hh_5663	Hh_9569	Hh_6211	Hh_9156	Hh_6410	Hh_5187	Hh_8629	Hh_6098	Hh_4612	Hh_7031	Hh_2461	Hh_3195	Hh_234	Hh_2929	Hh_2166	Hh_7434	Hh_6169	Hh_8536	Hh_3041	Hh_618	Hh_3182	Hh_8176	Hh_8949	Hh_1913	Hh_4029	Hh_5201	Hh_6894	Hh_9157	Hh_8893	Hh_5689	Hh_2466	Hh_1792	Hh_1577	Hh_1760	Hh_1656	Hh_4292	Hh_2055	Hh_3156	Hh_2580	Hh_3246	Hh_1638	Hh_888	Hh_2313	Hh_3970	Hh_3066	Hh_2811	Hh_782	Hh_2739	Hh_3774	Hh_4337	Hh_940	Hh_1265	Hh_4156	Hh_2925	Hh_3043	Hh_1220	Hh_4134	Hh_1582	Hh_1437	Hh_4082	Hh_2969	Hh_2950	Hh_3239	Hh_3675	Hh_1424	Hh_7481	Hh_7394	Hh_6382	Hh_7852	Hh_6542	Hh_8803	Hh_6540	Hh_4734	Hh_8273	Hh_5011	Hh_5414	Hh_6910	Hh_8491	Hh_9492	Hh_5000	Hh_8103	Hh_7380	Hh_6158	Hh_8584	Hh_8577	Hh_8733	Hh_7996	Hh_8603	Hh_6696	Hh_8566	Hh_8029	Hh_8601	Hh_7859	Hh_8960	Hh_9547	Hh_9395	Hh_8066	Hh_5706	Hh_6601	Hh_8654	Hh_9466	Hh_5568	Hh_4866	Hh_6152	Hh_7016	Hh_8467	Hh_7993	Hh_4886	Hh_8063	Hh_6300	Hh_8656	Hh_9246	Hh_5003	Hh_8483	Hh_3523	Hh_573	Hh_6239	Hh_4898	Hh_4669	Hh_1274	Hh_4115	Hh_2856	Hh_2493	Hh_727	Hh_1120	Hh_2085	Hh_4320	Hh_1235	Hh_3132	Hh_3885	Hh_2894	Hh_5467	Hh_5880	Hh_5877	Hh_6471	Hh_9399	Hh_4610	Hh_6297	Hh_9191	Hh_7703	Hh_3899	Hh_7904	Hh_7432	Hh_8595	Hh_4626	Hh_425	Hh_2898	Hh_2785	Hh_2806	Hh_2936	Hh_3805	Hh_7294	Hh_4848	Hh_5306	Hh_7224	Hh_8355	Hh_7181	Hh_7208	Hh_8348	Hh_82	Hh_5300	Hh_6968	Hh_3299	Hh_1303	Hh_716	Hh_3140	Hh_876	Hh_2393	Hh_2109	Hh_4261	Hh_3202	Hh_1870	Hh_4743	Hh_8997	Hh_9651	Hh_4959	Hh_5392	Hh_5712	Hh_6699	Hh_9148	Hh_6087	Hh_6854	Hh_6140	Hh_5961	Hh_8031	Hh_4645	Hh_4875	Hh_7782	Hh_4154	Hh_8108	Hh_6940	Hh_6107	Hh_6560	Hh_4581	Hh_4945	Hh_2355	Hh_879	Hh_6282	Hh_8664	Hh_3668	Hh_7260	Hh_4686	Hh_7700	Hh_1470	Hh_4572	Hh_1693	Hh_9011	Hh_4155	Hh_1238	Hh_3093	Hh_6313	Hh_4746	Hh_5396	Hh_3103	Hh_745	Hh_302	Hh_810	Hh_1264	Hh_3382	Hh_8350	Hh_5876	Hh_7471	Hh_3704	Hh_1558	Hh_3496	Hh_3688	Hh_4196	Hh_7902	Hh_8308	Hh_959	Hh_2384	Hh_90	Hh_3407	Hh_2854	Hh_4279	Hh_1085	Hh_1404	Hh_3993	Hh_495	Hh_606	Hh_513	Hh_639	Hh_3949	Hh_2897	Hh_4081	Hh_1709	Hh_734	Hh_4388	Hh_1081	Hh_471	Hh_3831	Hh_418	Hh_1045	Hh_3616	Hh_3154	Hh_4077	Hh_3031	Hh_3757	Hh_1335	Hh_3595	Hh_127	Hh_3398	Hh_2744	Hh_2319	Hh_4487	Hh_2097	Hh_3728	Hh_1956	Hh_1785	Hh_2792	Hh_2873	Hh_1864	Hh_1828	Hh_3073	Hh_1249	Hh_8184	Hh_5239	Hh_4891	Hh_6786	Hh_7588	Hh_7579	Hh_6484	Hh_5523	Hh_9334	Hh_7109	Hh_8818	Hh_8904	Hh_4748	Hh_5457	Hh_8667	Hh_3267	Hh_433	Hh_2924	Hh_1215	Hh_4039	Hh_2961	Hh_1331	Hh_2614	Hh_4358	Hh_3958	Hh_2484	Hh_1275	Hh_5986	Hh_9653	Hh_8478	Hh_9344	Hh_9301	Hh_8686	Hh_189	Hh_2483	Hh_740	Hh_7233	Hh_5753	Hh_5464	Hh_8344	Hh_3159	Hh_7744	Hh_2864	Hh_1518	Hh_1012	Hh_1701	Hh_1777	Hh_919	Hh_622	Hh_7249	Hh_1694	Hh_5122	Hh_8142	Hh_5633	Hh_4939	Hh_4838	Hh_9464	Hh_6703	Hh_1246	Hh_6572	Hh_3088	Hh_390	Hh_1794	Hh_769	Hh_5244	Hh_4711	Hh_305	Hh_3342	Hh_5297	Hh_3960	Hh_4350	Hh_2065	Hh_3807	Hh_1465	Hh_3467	Hh_6034	Hh_6209	Hh_4322	Hh_620	Hh_1883	Hh_1588	Hh_5667	Hh_7074	Hh_5570	Hh_9170	Hh_3478	Hh_8624	Hh_203	Hh_651	Hh_8285	Hh_183	Hh_1542	Hh_1925	Hh_3254	Hh_2379	Hh_2308	Hh_1035	Hh_3657	Hh_1450	Hh_3592	Hh_9596	Hh_6415	Hh_9449	Hh_9440	Hh_7786	Hh_4276	Hh_3185	Hh_5311	Hh_8323	Hh_9479	Hh_2604	Hh_784	Hh_4458	Hh_7245	Hh_3863	Hh_1179	Hh_1651	Hh_87	Hh_3135	Hh_2820	Hh_2633	Hh_4379	Hh_3887	Hh_8947	Hh_7736	Hh_8171	Hh_8330	Hh_2429	Hh_743	Hh_2817	Hh_928	Hh_207	Hh_1984	Hh_2491	Hh_3508	Hh_8427	Hh_4058	Hh_1332	Hh_1379	Hh_4027	Hh_3723	Hh_4366	Hh_1633	Hh_1768	Hh_6266	Hh_7643	Hh_9393	Hh_4721	Hh_3034	Hh_1818	Hh_164	Hh_1112	Hh_1597	Hh_884	Hh_4405	Hh_3634	Hh_4143	Hh_3477	Hh_168	Hh_2092	Hh_1832	Hh_9630	Hh_201	Hh_1654	Hh_576	Hh_7052	Hh_2734	Hh_3047	Hh_1296	Hh_2075	Hh_6333	Hh_9635	Hh_2246	Hh_228	Hh_1158	Hh_9348	Hh_760	Hh_3713	Hh_4224	Hh_11	Hh_3879	Hh_3650	Hh_1814	Hh_3420	Hh_6564	Hh_8069	Hh_9616	Hh_6052	Hh_4585	Hh_7695	Hh_7067	Hh_5595	Hh_8554	Hh_7696	Hh_7253	Hh_3593	Hh_4355	Hh_3091	Hh_3772	Hh_6849	Hh_7841	Hh_7196	Hh_9235	Hh_8049	Hh_8608	Hh_6007	Hh_5259	Hh_8028	Hh_5224	Hh_8957	Hh_56	Hh_3935	Hh_7385	Hh_9064	Hh_431	Hh_3941	Hh_7449	Hh_8299	Hh_1083	Hh_5002	Hh_9034	Hh_1063	Hh_1369	Hh_8337	Hh_1683	Hh_1726	Hh_1400	Hh_2105	Hh_518	Hh_2413	Hh_4524	Hh_1098	Hh_5610	Hh_3986	Hh_4885	Hh_2037	Hh_1347	Hh_5488	Hh_5774	Hh_4428	Hh_312	Hh_3248	Hh_3718	Hh_2184	Hh_656	Hh_1343	Hh_3141	Hh_6026	Hh_3922	Hh_58	Hh_185	Hh_5405	Hh_1132	Hh_141	Hh_1707	Hh_702	Hh_2410	Hh_4493	Hh_4311	Hh_676	Hh_504	Hh_1625	Hh_1896	Hh_1740	Hh_6160	Hh_7320	Hh_5728	Hh_9041	Hh_3787	Hh_5228	Hh_3251	Hh_1799	Hh_8785	Hh_8560	Hh_4742	Hh_9408	Hh_384	Hh_642	Hh_2880	Hh_3032	Hh_3424	Hh_1774	Hh_1398	Hh_4189	Hh_3968	Hh_1951	Hh_3897	Hh_1949	Hh_1175	Hh_4558	Hh_5795	Hh_4347	Hh_4541	Hh_4427	Hh_153	Hh_3904	Hh_1279	Hh_2764	Hh_567	Hh_3283	Hh_7297	Hh_2338	Hh_4800	Hh_583	Hh_472	Hh_3411	Hh_1516	Hh_4046	Hh_3551	Hh_4462	Hh_323	Hh_4194	Hh_976	Hh_1325	Hh_4340	Hh_4543	Hh_6197	Hh_5357	Hh_9048	Hh_3006	Hh_2099	Hh_6523	Hh_8625	Hh_7280	Hh_7805	Hh_5669	Hh_8600	Hh_3495	Hh_5175	Hh_6976	Hh_5889	Hh_8952	Hh_9212	Hh_5784	Hh_6993	Hh_6073	Hh_7494	Hh_8015	Hh_3109	Hh_9347	Hh_5786	Hh_6652	Hh_9319	Hh_6892	Hh_5776	Hh_5697	Hh_7702	Hh_5032	Hh_7257	Hh_4780	Hh_4813	Hh_9456	Hh_8188	Hh_4897	Hh_2721	Hh_4033	Hh_7071	Ll_8524	Ll_9127	Ll_6843	Ll_6141	Ll_5533	Ll_3891	Ll_791	Ll_1364	Ll_2248	Ll_9959	Nn_3691	Nn_315	Nn_2955
324	Mm_496	Mm_4495	Mm_3710	Mm_651	Mm_4690	Ll_3727	Ll_2633	Ll_2611	Ll_7196	Ll_2131	Ll_2713	Ll_1317	Ll_7686	Ll_1581	Cc_4721	Cc_2754	Cc_2744	Kk_4041	Kk_834	Kk_24	Bb_5991	Bb_554
325	Cc_660	Cc_2424	Cc_684	Cc_80	Cc_323	Cc_2594	Cc_649	Cc_2660	Cc_1594	Cc_1607	Cc_918	Cc_84	Cc_1985	Cc_1520	Cc_2600	Cc_2865	Cc_4926	Cc_3508	Cc_4264	Cc_4263	Cc_4165	Cc_5140	Cc_4152	Cc_4306	Cc_5268	Cc_3313	Cc_5689	Cc_2701	Cc_2996	Cc_4528	Cc_2910	Cc_4471	Cc_4747	Cc_5677	Cc_3193	Cc_4301	Cc_2709	Cc_4199	Cc_3157	Cc_5470	Cc_4114	Cc_5062	Cc_5753	Cc_3152	Cc_3450	Cc_5471	Cc_5450	Cc_4724	Cc_5293	Cc_5530	Cc_208	Cc_557	Cc_1579	Cc_3228	Cc_3710	Cc_5720	Cc_880	Cc_859	Cc_1801	Cc_1320	Cc_93	Cc_1715	Cc_213	Cc_2506	Cc_1976	Cc_238	Cc_1202	Cc_863	Cc_3503	Cc_3064	Cc_4808	Cc_3942	Cc_3897	Cc_2757	Cc_2793	Cc_5134	Cc_2732	Cc_1568	Cc_4602	Cc_312	Cc_1021	Cc_645	Cc_1513	Cc_165	Cc_755	Cc_4315	Cc_3117	Cc_5120	Cc_3719	Cc_5324	Cc_348	Cc_1273	Cc_1785	Cc_483	Cc_2615	Cc_5205	Cc_5034	Cc_1146	Cc_2142	Cc_2860	Cc_1956	Cc_930	Cc_1888	Cc_659	Cc_1408	Cc_2620	Cc_2181	Cc_725	Cc_4648	Cc_85	Cc_2051	Cc_958	Cc_813	Cc_570	Cc_459	Cc_2617	Cc_319	Cc_700	Cc_1794	Cc_2297	Cc_4287	Cc_3388	Cc_4366	Cc_3385	Cc_3727	Cc_3609	Cc_5788	Cc_3902	Cc_3052	Cc_3390	Cc_5065	Cc_4963	Cc_4977	Cc_5756	Cc_599	Cc_2482	Cc_1089	Cc_1233	Cc_1567	Cc_1773	Cc_2642	Cc_3377	Cc_3616	Cc_4202	Cc_3879	Cc_3836	Cc_4204	Cc_5547	Cc_2265	Cc_102	Cc_5262	Cc_1302	Cc_602	Cc_4672	Cc_5633	Cc_5778	Cc_657	Cc_1912	Cc_1906	Cc_1384	Cc_4270	Cc_5540	Cc_3406	Cc_4566	Cc_4914	Cc_4132	Cc_3695	Cc_3121	Cc_2200	Cc_2224	Cc_1648	Cc_2657	Cc_1916	Cc_1759	Cc_1240	Cc_401	Cc_3820	Cc_5607	Cc_1181	Cc_2627	Cc_3017	Cc_5246	Cc_1343	Cc_686	Cc_2352	Cc_338	Cc_1436	Cc_1038	Cc_4307	Cc_1024	Cc_3504	Cc_2257	Cc_4271	Cc_546	Cc_1404	Cc_2054	Cc_147	Cc_5265	Cc_1546	Cc_852	Cc_416	Cc_3499	Cc_558	Cc_667	Cc_1564	Cc_98	Cc_2830	Cc_1277	Cc_614	Cc_2838	Cc_2796	Cc_5157	Cc_1377	Cc_352	Cc_2491	Cc_980	Cc_2167	Cc_2174	Cc_2668	Cc_1318	Cc_1731	Cc_1030	Cc_5733	Cc_3445	Cc_920	Cc_4769	Cc_600	Cc_2512	Cc_2719	Cc_2003	Cc_1040	Cc_5481	Cc_4383	Cc_3964	Cc_4679	Cc_3578	Cc_699	Cc_532	Cc_1312	Cc_3215	Cc_2970	Cc_2885	Cc_3074	Cc_4369	Cc_2357	Cc_858	Cc_1652	Cc_4665	Cc_3013	Cc_4873	Cc_1282	Cc_1784	Cc_3148	Cc_1457	Cc_4775	Cc_60	Cc_646	Cc_192	Cc_1174	Cc_1079	Cc_1083	Cc_1620	Cc_1111	Cc_949	Cc_1995	Cc_4872	Cc_2261	Cc_5247	Cc_1105	Cc_1011	Cc_233	Cc_1102	Cc_1533	Cc_492	Cc_2383	Cc_578	Cc_1945	Cc_1827	Cc_1082	Cc_2818	Cc_2319	Cc_2537	Cc_5660	Cc_3703	Cc_2935	Cc_294	Cc_3180	Cc_683	Cc_3674	Cc_4583	Cc_2735	Cc_4200	Cc_5483	Cc_4924	Cc_3041	Cc_3448	Cc_2705	Cc_5160	Cc_4168	Cc_5690	Cc_2858	Cc_4514	Ii_496	Ii_610	Ii_660	Ii_531	Ii_2614	Ii_2475	Ii_5310	Ii_4697	Ii_6998	Ii_5485	Ii_3464	Ii_4415	Ii_1481	Ii_1788	Ii_2695	Ii_6695	Ii_94	Ii_6064	Ii_6765	Ii_1048	Ii_3242	Ii_3879	Ii_3086	Ii_6738	Ii_4701	Ii_7192	Ii_1285	Ii_2905	Ii_6529	Ii_4177	Ii_5423	Ii_6019	Ii_1182	Ii_2002	Ii_5720	Ii_3903	Ii_964	Ii_6052	Ii_129	Ii_6046	Ii_5431	Ii_346	Ii_3265	Ii_5267	Ii_120	Ii_5554	Ii_4145	Ii_3021	Ii_3062	Ii_292	Ii_2134	Ii_1889	Ii_2547	Ii_3384	Ii_4587	Ii_4590	Ii_4303	Ii_4756	Ii_4631	Ii_4183	Ii_5815	Ii_4033	Ii_6149	Bb_5494	Bb_7177	Bb_2317	Bb_4324	Bb_1647	Bb_1392	Gg_1108	Gg_2820	Gg_312	Gg_1150	Ll_7799	Ll_8456
326	Ff_3068	Ff_2065
327	Nn_1037	Nn_3163	Nn_1977	Nn_487	Nn_2428	Nn_1080	Nn_2885	Nn_9669	Nn_9972	Nn_6587	Nn_8306	Nn_4526	Nn_4740	Nn_7293	Nn_6917	Nn_6116	Nn_9986	Nn_6541	Nn_8906	Nn_4611	Nn_10164	Nn_6118	Nn_6238	Nn_6246	Nn_8682	Nn_5609	Nn_7631	Nn_9970	Nn_10218	Nn_5324	Nn_9926	Nn_8830	Nn_8726	Nn_5522	Nn_7596	Nn_10167	Nn_9208	Nn_8895	Nn_9656	Nn_9053	Nn_8549	Nn_9564	Nn_8998	Nn_8122	Nn_1423	Nn_2798	Nn_3997	Nn_7398	Nn_7916	Nn_5752	Nn_7166	Nn_3757	Nn_3633	Nn_5792	Nn_5664	Nn_3980	Nn_9361	Nn_2098	Nn_1245	Nn_3156	Nn_989	Nn_2555	Nn_7919	Nn_6272	Nn_8201	Nn_10115	Nn_5397	Nn_4832	Nn_1903	Nn_3349	Nn_4892	Nn_2345	Nn_7148	Nn_5860	Nn_3501	Nn_8338	Nn_1874	Nn_2158	Nn_374	Nn_7300	Nn_10057	Nn_7037	Nn_5629	Nn_7330	Nn_6242	Nn_9004	Nn_8809	Nn_3361	Nn_1828	Nn_4249	Nn_8027	Nn_5554	Nn_4774	Nn_9355	Nn_7801	Nn_4406	Nn_5017	Nn_8412	Nn_8165	Nn_8617	Nn_9771	Nn_2165	Nn_6104	Nn_5312	Nn_1498	Nn_4075	Nn_2627	Nn_1580	Nn_904	Nn_1117	Nn_4238	Nn_2171	Nn_5075	Nn_8881	Nn_8529	Nn_8315	Nn_9958	Nn_2088	Nn_864	Nn_3461	Nn_1065	Nn_2280	Nn_2191	Nn_5333	Nn_7755	Nn_3701	Nn_5309	Nn_7706	Nn_6111	Nn_5983	Nn_8841	Nn_889	Nn_8367	Nn_4427	Nn_8420	Nn_479	Nn_606	Nn_814	Nn_415	Nn_2014	Nn_3683	Nn_3909	Nn_4319	Nn_7659	Nn_4908	Nn_1732	Nn_5406	Nn_8279	Nn_8123	Nn_6282	Nn_5118	Nn_9965	Nn_1142	Nn_2446	Nn_2743	Nn_3300	Nn_2351	Nn_2266	Nn_4762	Nn_4418	Nn_171	Nn_489	Nn_2934	Nn_7858	Nn_532	Nn_2038	Nn_1644	Nn_2660	Nn_6895	Nn_3354	Nn_3475	Nn_5067	Nn_2085	Nn_8843	Nn_3938	Nn_8790	Nn_1152	Nn_9366	Nn_35	Nn_1543	Nn_79	Nn_3748	Nn_1842	Nn_49	Nn_3386	Nn_3667	Nn_2130	Nn_9310	Nn_667	Nn_3175	Nn_2332	Nn_3474	Nn_951	Nn_860	Nn_1679	Nn_332	Nn_6548	Nn_7332	Nn_7401	Nn_7307	Nn_7244	Nn_6377	Nn_8909	Nn_9210	Nn_7960	Nn_304	Nn_5361	Nn_7465	Nn_3031	Nn_2221	Nn_4920	Nn_6101	Nn_9411	Nn_5769	Nn_8963	Nn_2637	Nn_1118	Nn_5480	Nn_8259	Nn_8539	Nn_7894	Nn_2178	Nn_4279	Nn_8134	Nn_202	Nn_7413	Nn_9374	Nn_362	Nn_649	Nn_3647	Nn_8741	Nn_1434	Nn_2427	Nn_3479	Nn_5906	Nn_6172	Nn_6654	Nn_8712	Nn_7152	Nn_7671	Nn_9815	Nn_5851	Nn_8493	Nn_1942	Nn_2369	Nn_4899	Nn_6137	Nn_6876	Nn_4409	Nn_9245	Nn_8463	Nn_6930	Nn_926	Nn_8299	Nn_9280	Nn_7210	Nn_8439	Nn_7319	Nn_8677	Nn_7240	Nn_9266	Nn_2372	Nn_5700	Nn_8838	Nn_417	Nn_4975	Nn_539	Nn_10184	Nn_6753	Nn_7189	Nn_9030	Nn_9435	Nn_9475	Nn_7179	Nn_2279	Nn_2718	Nn_6537	Nn_6422	Nn_10098	Nn_1293	Nn_2417	Nn_4465	Nn_8582	Nn_8501	Nn_5651	Nn_10145	Ff_375	Ff_3768	Ff_5553	Ff_2745	Ff_5173	Ff_3200	Ff_4956	Ff_2459	Ff_5114	Ff_144	Ff_1430	Ff_1623	Ff_5676	Ff_41	Ff_3712	Ff_1395	Ff_3317	Ff_1739	Ff_4673	Ff_3626	Ff_3652	Gg_124	Gg_75	Gg_2382	Gg_321	Gg_968	Gg_2102	Gg_2202	Gg_3188	Gg_584	Gg_471	Gg_683	Gg_137	Gg_1004	Gg_837	Gg_857	Pp_4117	Pp_2812	Pp_919	Oo_3263	Oo_4512	Oo_4663	Mm_805
328	Ii_876	Ii_1005	Ii_5026	Ii_4862	Ii_4174	Ii_5472	Ii_5500	Ii_5926	Ii_6375	Ii_4906	Ii_5892	Ii_4192	Ii_3907	Ii_6832	Ii_5994	Ii_6044	Ii_5456	Ii_835	Ii_6387	Ii_5232	Ii_4554	Ii_3867	Ii_5468	Ii_5216	Ii_4022	Ii_6531	Ii_5280	Ii_5419	Ii_6436	Ii_1382	Ii_761	Ii_6363	Ii_5258	Ii_1514	Ii_1938	Ii_7077	Ii_296	Ii_345	Ii_7042	Ii_621	Ii_1416	Ii_2239	Ii_941	Ii_638	Ii_340	Ii_1693	Ii_6038	Ii_582	Ii_1839	Ii_5050	Ii_2042	Ii_4724	Ii_3604	Ii_6970	Ii_4524	Ii_6745	Ii_4156	Ii_1562	Ii_1365	Ii_973	Ii_2680	Ii_5188	Ii_716	Ii_2800	Ii_893	Ii_7124	Ii_5886	Ii_4124	Ii_7083	Ii_5547	Ii_6720	Ii_1473	Ii_58	Ii_4919	Ii_122	Ii_2084	Ii_1682	Ii_1858	Ii_6996	Ii_2977	Ii_6233	Ii_2652	Ii_4790	Ii_860	Ii_516	Ii_5391	Ii_588	Ii_6795	Ii_1532	Ii_5354	Ii_7138	Ii_198	Ii_1417	Ii_3354	Ii_734	Ii_3572	Ii_7111	Ii_6983	Ii_3602	Ll_1953	Ll_7192	Ll_7468	Ll_9780	Ll_7054	Ll_7708	Ll_6815	Ll_6080	Ll_8093	Ll_5716	Ll_8266	Ll_8371	Ll_8188	Ll_5692	Ll_9696	Ll_8396	Ll_8320	Ll_4944	Ll_10136	Ll_7881	Ll_9738	Ll_3887	Ll_331	Ll_139	Ll_1406	Ll_10234	Ll_9244	Ll_7443	Ll_5585	Ll_4923	Ll_3528	Ll_776	Ll_2330	Ll_3912	Ll_93	Ll_1168	Ll_3838	Ll_2101	Ll_4054	Ll_10126	Ll_10279	Ll_593	Ll_9012	Ll_7343	Ll_4736	Ll_1996	Ll_349	Ll_1059	Ll_10160	Ll_1171	Ll_494	Ll_4412	Ll_8411	Ll_728	Ll_1664	Ll_116	Ll_3355	Ll_3940	Ll_6275	Ll_8050	Ll_4348	Ll_2466	Ll_4066	Ll_1500	Ll_5905	Ll_3248	Ll_2242	Ll_3591	Ll_5844	Ll_6898	Ll_4607	Ll_4371	Ll_5498	Ll_5830	Ll_9506	Ll_5707	Ll_7153	Ll_6537	Ll_8381	Ll_8138	Ll_8347	Ll_4127	Ll_2866	Ll_5702	Ll_6257	Ll_8780	Ll_9620	Ll_5367	Ll_5849	Ll_912	Ll_1419	Ll_1633	Ll_4197	Ll_8419	Ll_9009	Ll_8903	Ll_1895	Ll_4342	Ll_4612	Ll_6524	Ll_7533	Ll_3100	Ll_3877	Ll_10112	Ll_4675	Ll_202	Ll_3511	Ll_1176	Ll_322	Ll_4060	Ll_4543	Ll_1539	Ll_4104	Ll_7875	Ll_9748	Ll_9785	Ll_4878	Ll_8643	Ll_3881	Ll_3482	Ll_187	Ll_6581	Ll_9297	Ll_2507	Ll_3855	Ll_867	Ll_3083	Ll_5480	Ll_6161	Ll_2340	Ll_4752	Ll_126	Ll_3961	Ll_1071	Ll_2543	Ll_17	Ll_3435	Ll_2394	Ll_3866	Ll_7838	Ll_7869	Ll_6681	Ll_1982	Ll_9659	Ll_7460	Ll_8261	Ll_9119	Ll_6079	Ll_8497	Ll_10311	Ll_7227	Ll_1250	Ll_983	Ll_5329	Ll_9941	Ll_5249	Ll_9732	Ll_9860	Ll_8317	Ll_4949	Ll_9938	Ll_10082	Ll_7221	Ll_8125	Ll_8355	Ll_8329	Ee_2400	Ee_4670	Ee_5230	Ee_4387	Ee_5573	Ee_3079	Ee_4175	Ee_3437	Ee_3163	Ee_4831	Ee_3158	Ee_4451	Ee_3418	Ee_4197	Ee_4495	Ee_4268	Ee_5126	Ee_5411	Ee_5812	Ee_4009	Ee_1737	Ee_3436	Ee_3017	Ee_5601	Ee_4732	Ee_5760	Ee_4841	Ee_5588	Ee_1399	Ee_4657	Ee_3274	Ee_5270	Ee_33	Ee_4287	Ee_3943	Ee_3788	Ee_3505	Ee_4600	Ee_4087	Ee_5762	Ee_5231	Ee_5552	Ee_437	Ee_4463	Ee_3538	Ee_2880	Ee_1306	Ee_1502	Ee_1707	Ee_2286	Ee_1403	Ee_2310	Ee_4534	Ee_2289	Ee_1660	Ee_3588	Ee_4729	Ee_3687	Ee_5165	Ee_3293	Ee_422	Ee_3652	Ee_3366	Ee_3954	Ee_1330	Ee_2256	Ee_5753	Ee_5379	Ee_196	Ee_3459	Ee_2036	Ee_3868	Ee_2297	Ee_4546	Ee_346	Ee_5508	Ee_2295	Ee_4378	Ee_134	Ee_4942	Ee_801	Ee_2059	Ee_583	Ee_4481	Ee_5259	Ee_195	Ee_2743	Ee_1270	Ee_4426	Ee_3661	Ee_1076	Ee_2982	Ee_5669	Ee_395	Ee_2841	Ee_1034	Ee_2106	Ee_2907	Ee_994	Ee_1611	Ee_599	Ee_2046	Ee_1475	Ee_790	Ee_2074	Ee_1016	Ee_3455	Ee_5345	Ee_3811	Ee_4148	Ee_5169	Ee_4215	Ee_4135	Ee_5118	Ee_4485	Ee_5674	Cc_2333	Cc_1596	Cc_2426	Cc_2149	Cc_2626	Cc_3698	Cc_4461	Cc_3494	Cc_3243	Cc_3796	Cc_5437	Cc_4322	Cc_5049	Cc_4403	Cc_5593	Cc_4157	Cc_4189	Cc_3396	Cc_4625	Cc_5588	Cc_5522	Cc_4928	Cc_5051	Cc_410	Cc_1636	Cc_882	Cc_407	Cc_1478	Cc_4827	Cc_3428	Cc_1789	Cc_4421	Cc_3864	Cc_3559	Cc_5396	Cc_392	Cc_315	Cc_2476	Cc_2348	Cc_2339	Cc_3950	Cc_478	Cc_594	Cc_3257	Cc_436	Cc_4666	Cc_47	Cc_2539	Cc_951	Cc_4646	Cc_5006	Cc_967	Cc_575	Cc_2322	Cc_4103	Cc_453	Cc_2418	Cc_3565	Cc_2554	Cc_2153	Cc_46	Cc_148	Cc_331	Cc_3443	Cc_4353	Cc_3178	Cc_2693	Cc_619	Cc_1380	Cc_2039	Cc_2490	Cc_3280	Cc_5025	Cc_2425	Cc_4101	Cc_1467	Cc_2880	Cc_5366	Cc_23	Cc_1056	Cc_2035	Cc_4525	Cc_4094	Cc_3314	Cc_2863	Cc_788	Cc_1207	Cc_1306	Cc_1819	Cc_1556	Cc_4888	Cc_3487	Cc_4491	Cc_5420	Cc_5790	Cc_4362	Cc_4877	Cc_2375	Cc_2203	Cc_571	Cc_4508	Cc_3144	Cc_5298	Cc_5311	Aa_1797	Aa_352	Aa_1928	Aa_914	Aa_5945	Aa_4656	Aa_5553	Aa_5200	Aa_6657	Aa_7297	Aa_7010	Aa_5975	Aa_7755	Aa_7497	Aa_7815	Aa_4718	Aa_7412	Aa_7168	Aa_4996	Aa_2082	Aa_3594	Aa_4049	Aa_2581	Aa_932	Aa_5542	Aa_705	Aa_4206	Aa_4044	Aa_5429	Aa_4457	Aa_4924	Aa_2322	Aa_4987	Aa_2054	Aa_7840	Aa_950	Aa_3892	Aa_1647	Aa_4030	Aa_4512	Aa_7489	Aa_2375	Aa_592	Aa_6061	Aa_7837	Aa_2828	Aa_3437	Aa_150	Aa_6939	Aa_668	Aa_330	Aa_855	Aa_2947	Aa_4333	Aa_8404	Aa_829	Aa_7805	Aa_1538	Aa_5607	Aa_4768	Aa_8436	Aa_2371	Aa_6464	Aa_6404	Aa_3420	Aa_1353	Aa_3229	Aa_6587	Aa_4920	Ff_1369	Ff_1885	Ff_4780	Ff_6010	Ff_6017	Ff_5170	Ff_4032	Ff_1048	Ff_757	Ff_66	Ff_2742	Ff_2733	Ff_1678	Ff_3448	Ff_1777	Ff_1265	Ff_5389	Ff_6197	Ff_174	Ff_1011	Ff_352	Ff_5650	Ff_5635	Ff_2651	Ff_4797	Ff_3151	Ff_3092	Ff_1276	Ff_6086	Ff_4468	Ff_4533	Ff_553	Ff_1685	Ff_1465	Ff_4149	Ff_2965	Ff_289	Ff_2173	Ff_1212	Ff_257	Ff_872	Ff_5843	Ff_3240	Ff_290	Ff_1832	Ff_473	Ff_2018	Ff_1726	Ff_3071	Ff_3178	Ff_3748	Ff_4141	Nn_2131	Nn_3856	Nn_672	Nn_3992	Nn_7831	Nn_7262	Nn_5291	Nn_7294	Nn_4825	Nn_6376	Nn_2166	Nn_7097	Nn_8680	Nn_2024	Nn_5133	Nn_444	Nn_7171	Nn_8108	Nn_3935	Nn_7318	Nn_6681	Nn_7688	Nn_9978	Nn_676	Nn_2964	Nn_4013	Nn_5360	Nn_2763	Nn_7765	Nn_7736	Nn_7634	Nn_8499	Nn_9918	Nn_10232	Nn_617	Nn_3675	Nn_6040	Nn_8695	Pp_1934	Pp_1170	Pp_3557	Pp_3090	Pp_765	Pp_3021	Pp_3881	Pp_4435	Pp_4270	Pp_194	Pp_1521	Pp_2238	Pp_1082	Pp_3960	Pp_2484	Pp_3595	Pp_3406	Pp_3206	Pp_4292	Pp_1923	Pp_655	Pp_4524	Pp_3953	Pp_679	Pp_4583	Pp_4462	Pp_2272	Pp_4387	Pp_4560	Hh_9265	Hh_8731	Hh_7787	Hh_8462	Hh_9200	Hh_9302	Hh_6805	Hh_5588	Hh_3183	Hh_979	Hh_3075	Hh_3898	Hh_53	Hh_6814	Hh_9660	Hh_1116	Hh_167	Hh_1610	Hh_3726	Hh_3851	Hh_3506	Hh_8481	Hh_4971	Hh_354	Hh_9236	Hh_7928	Hh_4840	Hh_1290	Mm_1545	Mm_4376	Mm_5119	Mm_1442	Mm_2929	Mm_2422	Mm_3977	Mm_277	Mm_765	Mm_3807	Mm_773	Mm_3272	Mm_4768	Mm_1886	Mm_6229	Mm_4368	Mm_6166	Mm_3649	Mm_4936	Mm_2323	Mm_5207	Kk_6511	Kk_7014	Kk_1658	Kk_858	Kk_4021	Kk_6806	Kk_794	Kk_5544	Kk_884	Kk_1754	Kk_7990	Kk_1717	Kk_2594	Kk_6827	Kk_6550	Kk_655	Kk_1462	Kk_6977	Kk_4593	Kk_6600	Oo_1827	Oo_4588	Oo_5608	Oo_3558	Oo_191	Oo_2123	Oo_5919	Oo_5881	Oo_475	Oo_1081	Oo_5541	Oo_602	Oo_610	Oo_6059	Oo_2335	Oo_328	Oo_587	Oo_6062	Oo_3974	Gg_2690	Gg_97	Gg_675	Gg_1074	Gg_1746	Gg_3445	Gg_460	Gg_3265	Gg_1544	Gg_697	Gg_2302	Gg_2596	Gg_2951	Gg_1429	Dd_6044	Dd_5471	Dd_1960	Dd_3829	Dd_1289	Dd_1688	Dd_6653	Dd_3064
329	Ll_6120	Ll_894	Ll_9920
330	Ii_3761	Ii_430
331	Ii_6933	Ii_3754
332	Hh_3488
333	Ff_2566	Ff_240	Ff_1404	Ff_1226	Ff_3675	Ff_3397	Ee_3479	Ee_2997	Ee_3297	Ee_2360
334	Kk_6434
335	Aa_6589	Aa_5608	Aa_4668	Aa_7723	Aa_8207	Aa_1542	Aa_1816	Aa_6705	Aa_6680	Aa_6182	Aa_5606	Aa_3548	Aa_5027	Aa_6157	Aa_4707	Aa_2121	Aa_8307	Aa_7356	Aa_6463	Aa_4899	Aa_779	Aa_5338	Aa_4834	Aa_7416	Aa_3278	Aa_4419	Aa_4662	Aa_8487	Hh_1661	Hh_6771	Hh_5236	Hh_4416	Kk_2455	Kk_4640	Oo_4933	Kk_682	Kk_4049
336	Ii_3710	Ii_4129	Ii_388
337	Nn_978	Nn_1759	Nn_596	Nn_499	Nn_1454	Nn_2994	Nn_1731	Nn_323	Nn_178	Nn_2466	Nn_1491	Nn_2864	Nn_2681	Nn_4302	Nn_267	Nn_3932	Nn_6518	Nn_4686	Nn_6035	Nn_10077	Nn_6739	Nn_5674	Nn_10319	Nn_5990	Nn_9659	Nn_6374	Nn_6902	Nn_4919	Nn_8073	Nn_6164	Nn_9195	Nn_6226	Nn_5753	Nn_4769	Nn_9696	Nn_6715	Nn_6946	Nn_9931	Nn_7654	Nn_8048	Nn_7419	Nn_6426	Nn_5523	Nn_4345	Nn_8505	Nn_8873	Nn_7009	Nn_6990	Nn_7110	Nn_7741	Nn_4664	Nn_8450	Nn_5247	Nn_6002	Nn_5902	Nn_6943	Nn_6249	Nn_9114	Nn_5741	Nn_4964	Nn_7329	Nn_9164	Nn_5635	Nn_4688	Nn_6438	Nn_6678	Nn_5231	Nn_7258	Nn_8278	Nn_7317	Nn_9775	Nn_1811	Nn_993	Nn_9014	Nn_1524	Nn_662	Nn_3158	Nn_3289	Nn_1608	Nn_1343	Nn_2394	Nn_4004	Nn_3572	Nn_2852	Nn_4272	Nn_6956	Nn_9385	Nn_6366	Nn_5857	Nn_9306	Nn_9190	Nn_5207	Nn_6874	Nn_7458	Nn_5085	Nn_5844	Nn_4756	Nn_5273	Nn_6475	Nn_9152	Nn_6203	Nn_4435	Nn_8882	Nn_5731	Nn_7320	Nn_10243	Nn_6521	Nn_7520	Nn_9002	Nn_5304	Nn_3032	Nn_637	Nn_654	Nn_2435	Nn_2164	Nn_4204	Nn_6348	Nn_6098	Nn_7604	Nn_6529	Nn_395	Nn_2457	Nn_1668	Nn_796	Nn_8750	Nn_3801	Nn_1200	Nn_664	Nn_987	Nn_7867	Nn_4179	Nn_3109	Nn_4689	Nn_3335	Nn_2689	Nn_932	Nn_3473	Nn_4174	Nn_6812	Nn_6219	Nn_8304	Nn_85	Nn_9875	Nn_9111	Nn_2725	Nn_4158	Nn_4965	Nn_9006	Nn_8850	Nn_4757	Nn_446	Nn_4083	Nn_2869	Nn_4525	Nn_2516	Nn_2912	Nn_2095	Nn_3677	Nn_102	Nn_5219	Nn_3800	Nn_1648	Nn_3867	Nn_6523	Nn_6196	Nn_5913	Nn_578	Nn_8035	Nn_2201	Nn_240	Nn_3488	Nn_5092	Nn_4536	Nn_9434	Nn_2429	Nn_833	Nn_2686	Nn_3050	Nn_5529	Nn_3791	Nn_3871	Nn_7951	Nn_4436	Nn_2174	Nn_1905	Nn_1287	Nn_3525	Nn_737	Nn_9728	Nn_7278	Nn_5715	Nn_6821	Nn_9400	Nn_4005	Nn_804	Nn_871	Nn_43	Nn_1837	Nn_246	Nn_3816	Nn_3127	Nn_3963	Nn_1086	Nn_1546	Nn_7839	Nn_5622	Nn_4389	Nn_1531	Nn_801	Nn_127	Nn_4791	Nn_257	Nn_1820	Nn_4274	Nn_10336	Nn_7101	Nn_1752	Nn_1728	Nn_50	Nn_2113	Nn_6804	Nn_6837	Nn_2152	Nn_3114	Nn_1673	Nn_502	Nn_3220	Nn_1650	Nn_3324	Nn_1836	Nn_3540	Nn_2003	Nn_1582	Nn_5494	Nn_3295	Nn_5385	Nn_5666	Nn_5162	Nn_10273	Nn_5257	Nn_9881	Nn_5352	Nn_1209	Nn_6903	Nn_821	Nn_9766	Nn_6198	Nn_4640	Nn_10029	Nn_4852	Nn_7426	Nn_9373	Nn_6308	Nn_9155	Nn_10129	Nn_9777	Nn_10380	Nn_6658	Nn_1697	Nn_5509	Nn_8668	Nn_6758	Nn_4459	Nn_865	Nn_3512	Nn_4787	Nn_8411	Nn_7514	Nn_4368	Ff_1742	Ff_943	Ff_3326	Ff_5696	Ff_3164	Ff_3158	Ff_4211	Ff_3892	Ff_4788	Ff_4578	Ff_3187	Ff_5050	Ff_965	Ff_4959	Ff_5539	Ff_1653	Ff_1387	Ff_1915	Ff_3196	Ff_4918	Ff_3878	Ff_5103	Ff_5045	Ff_3591	Ff_3797	Ff_2270	Ff_2227	Ff_4145	Ff_5497	Ff_4936	Ff_1342	Ff_208	Ff_2600	Ff_2861	Ff_4155	Ff_5630	Ff_1782	Ff_688	Ff_2807	Ff_2987	Ff_4831	Ff_5833	Ff_1131	Ff_1486	Ff_1349	Ff_2013	Ff_2073	Ff_2012	Ff_3627	Ff_1185	Ff_2607	Ff_1153	Ff_1045	Ff_2823	Ff_1250	Ff_3444	Ff_359	Ff_40	Ff_1186	Ff_3110	Ff_2389	Ff_6087	Ff_1555	Ff_684	Ff_1145	Ff_2663	Ff_2200	Ff_2831	Ff_2863	Ff_1627	Ff_4846	Ff_4566	Ff_4987	Ff_1876	Ff_4495	Ff_3439	Ff_4073	Ff_5450	Ff_5926	Ff_3660	Ff_1234	Ff_2682	Ff_3311	Ff_836	Ff_6152	Ff_5492	Ff_1318	Ff_5388	Ff_3185	Ff_3825	Ff_5223	Ff_4269	Ff_3895	Ff_608	Ff_5232	Ff_4228	Ff_3507	Ff_6147	Ff_3105	Ff_5784	Ff_2719	Ff_3062	Aa_3145	Aa_3109	Aa_2116	Aa_5595	Aa_5341	Aa_5274	Aa_6868	Aa_5771	Aa_5099	Aa_163	Aa_3079	Aa_4763	Aa_2315	Aa_2724	Aa_6686	Aa_7985	Aa_7224	Aa_4436	Aa_7326	Aa_1946	Aa_3529	Aa_3392	Aa_8276	Aa_1501	Aa_2670	Aa_1581	Aa_846	Aa_6318	Aa_3315	Aa_5078	Aa_2156	Aa_1127	Aa_3760	Aa_8198	Aa_8405	Aa_5343	Aa_6329	Aa_3360	Aa_7858	Aa_6002	Aa_8232	Aa_191	Aa_2191	Aa_2384	Aa_164	Aa_5958	Aa_73	Aa_2875	Aa_2562	Aa_1787	Aa_1589	Aa_3743	Aa_447	Aa_5046	Aa_6214	Aa_1764	Aa_2971	Aa_2406	Aa_1383	Aa_4270	Aa_2312	Aa_1343	Aa_2683	Aa_1761	Aa_3285	Aa_3574	Aa_4893	Aa_62	Aa_981	Aa_5430	Aa_6791	Aa_4659	Aa_6477	Aa_6191	Aa_8546	Aa_5695	Aa_6033	Aa_6886	Pp_1572	Pp_4748	Pp_3767	Pp_3547	Pp_3187	Pp_532	Pp_1775	Pp_3949	Pp_386	Pp_1123	Pp_4759	Pp_2049	Pp_130	Pp_1613	Pp_324	Pp_2259	Pp_1152	Pp_3177	Pp_3791	Pp_2106	Pp_764	Pp_1055	Pp_3132	Pp_1119	Pp_2950	Pp_959	Pp_860	Pp_2976	Pp_2751	Pp_1814	Pp_3348	Pp_24	Pp_1129	Pp_1471	Pp_1245	Pp_2616	Pp_4159	Pp_233	Pp_1401	Pp_1214	Pp_25	Pp_956	Pp_206	Pp_2288	Pp_4585	Pp_1797	Pp_1974	Pp_3597	Pp_2559	Pp_2760	Pp_2365	Pp_4654	Pp_3804	Pp_4452	Pp_2854	Pp_2565	Oo_2321	Oo_2936	Oo_2083	Oo_1983	Oo_1908	Oo_3308	Oo_4169	Oo_3008	Oo_4410	Oo_4462	Oo_4800	Oo_4295	Oo_3133	Oo_5692	Oo_121	Oo_1431	Oo_4413	Oo_3465	Oo_5600	Oo_6239	Oo_2474	Oo_3043	Oo_3202	Oo_3603	Oo_4422	Oo_3868	Oo_1367	Oo_2704	Oo_2233	Oo_992	Oo_128	Oo_2238	Oo_1102	Oo_1591	Oo_2270	Oo_5655	Oo_6	Oo_1090	Oo_574	Oo_106	Oo_356	Oo_1251	Oo_1308	Oo_127	Oo_1173	Oo_3854	Oo_3327	Oo_6127	Oo_435	Oo_5014	Oo_4094	Ii_3237	Ii_3160	Ii_6335	Ii_4367	Ii_3891	Ii_3858	Ii_4476	Ii_5631	Ii_2194	Ii_2149	Ii_379	Ii_6725	Ii_3938	Ii_5770	Ii_1431	Ii_639	Ii_1995	Ii_3644	Ii_3137	Ii_178	Ii_5263	Ii_3056	Ii_3966	Ii_130	Ii_6181	Ii_4747	Ii_7008	Ii_1866	Ii_5117	Ii_3876	Ii_6611	Ii_6071	Ii_4228	Ii_767	Ii_1080	Ii_4209	Mm_3794	Mm_2828	Mm_2705	Mm_4101	Mm_4271	Gg_2175	Gg_2791	Gg_982	Ll_2615	Ll_8861	Ll_5454	Ll_6810	Ll_3630
338	Dd_1197
339	Ff_2441	Ll_2052
340	Aa_8257	Aa_4681	Aa_5545	Aa_7100	Aa_5214	Aa_4014	Aa_2948	Aa_7000	Aa_4982	Aa_6674	Aa_7323	Aa_1666	Aa_3372	Aa_5570	Aa_2688	Aa_4250	Aa_4796	Aa_7630	Aa_6040	Aa_5175	Aa_6383	Aa_3365	Aa_179	Aa_8560	Aa_8111	Aa_4843	Aa_4789	Ii_6058	Ii_6222	Ii_1639	Ii_2949	Ii_1335	Ii_980	Ii_2505	Ii_3494	Ii_6048	Ii_376	Ii_26	Ii_1325	Ii_1299	Ii_634	Ii_2992	Ii_4531	Ii_3800	Ii_3263	Ii_2703	Ii_6497	Ii_2195	Ii_5760	Ii_1459	Ii_5661	Ii_5100	Ii_5228	Cc_2346	Cc_4579	Cc_5615	Ll_9541	Ll_3669	Kk_5866	Kk_4449
341	Mm_5222
342	Ll_4052	Ll_2183	Ll_719	Ll_1907	Ll_4659	Ll_7281	Ll_6425	Ll_8180	Ll_7083	Ll_8415	Ll_9652	Ll_7279	Ll_8590	Ll_5593	Ll_5793	Ll_8286	Ll_8729	Ll_8418	Ll_7675	Ll_8219	Ll_8461	Ll_9256	Ll_9985	Ll_9389	Ll_5499	Ll_3391	Ll_6797	Ll_5188	Ll_287	Ll_939	Ll_3522	Ll_1204	Ll_1397	Ll_1104	Ll_15	Ll_7793	Ll_9561	Ll_1736	Ll_2488	Ll_6110	Ll_3954	Ll_2627	Ll_7914	Ll_4651	Ll_10293	Ll_3	Ll_1811	Ll_3610	Ll_6256	Ll_528	Ll_4287	Ll_7501	Ll_4972	Ll_6626	Ll_9415	Ll_7085	Ll_8267	Ll_9042	Ll_1938	Ll_6271	Ll_9470	Ll_2237	Ll_1753	Ll_1890	Ll_5647	Ll_7513	Ll_9496	Ll_1388	Ll_3729	Ll_7158	Ll_2934	Ll_4975	Ll_3021	Ll_9887	Ll_620	Ll_3635	Ll_4974	Ll_9683	Ll_3674	Ll_2346	Ll_3793	Ll_2978	Ll_3819	Ll_2524	Ll_931	Ll_2296	Ll_2175	Ll_3280	Ll_222	Ll_8737	Ll_4964	Ll_9967	Ll_5554	Ll_2009	Ll_5913	Ll_530	Ll_4982	Ll_6547	Ll_5405	Ll_7655	Ll_8564	Ll_6375	Ll_9136	Mm_2089	Mm_4012
343	Ll_2185	Ll_4583	Ll_4835	Ll_6355	Ll_9007	Nn_2589	Nn_5465	Nn_1	Oo_419
344	Ii_1629	Ii_7251	Mm_4329	Mm_3584	Dd_2901	Cc_141	Kk_3916
345	Aa_6403	Aa_2258	Aa_2079	Aa_8533
346	Ii_3534	Ii_4239	Ii_4603	Ii_4796
347	Ff_1477	Ff_3583	Ff_555
348	Kk_620	Kk_4711	Kk_25	Kk_2230	Kk_5102	Kk_6930	Kk_7442
349	Ll_6011	Ll_3360	Ll_6665	Ll_6630	Ll_3947	Ll_6452	Ll_3484	Ll_846	Ll_2287	Ll_4938	Ll_1214	Ll_1356	Ll_7918	Ll_4602	Ll_3003	Ll_6338	Ll_6347	Ll_7520	Ll_2742	Ll_7282	Ll_7319	Ll_3917	Ll_8030	Ll_6604	Ll_7805	Ll_6917	Ll_9137	Ll_9330	Ll_5890	Ll_6595	Ll_9891	Nn_6673	Nn_8208	Nn_4721	Nn_846	Nn_9856	Nn_130	Nn_3391	Nn_3569	Nn_7745	Kk_2546	Kk_3394	Kk_1938	Kk_752	Kk_1160	Kk_3893	Kk_5999	Kk_4805	Ll_5035	Ll_1689	Ll_1765	Dd_3789	Dd_6397	Dd_3783	Ll_5836
350	Kk_1476	Kk_4448	Kk_134	Kk_3618	Kk_5258	Kk_3400	Kk_839	Kk_947	Kk_5100	Ff_826	Ff_1996	Ff_3711
351	Oo_3638	Oo_4098
352	Kk_5631
353	Aa_1397	Aa_6756	Aa_5823	Aa_5140	Aa_240	Aa_3488	Aa_3776	Aa_5679	Aa_8146
354	Dd_5014	Dd_4994	Dd_6535
355	Ff_2182
356	Ii_4908	Ii_5279	Ii_29	Ii_1627	Ii_241	Ii_6681	Hh_6456	Hh_2981	Hh_1910	Hh_5058	Hh_2062	Hh_3499	Dd_1125	Dd_1309	Dd_6326	Dd_1334	Dd_6261	Gg_1454	Gg_831
357	Hh_6454	Hh_5740	Hh_6412	Hh_4894	Hh_6576	Hh_8539	Hh_6618	Hh_5763	Hh_584	Hh_3231	Hh_4936	Hh_5896	Hh_9173	Hh_7885	Hh_5131	Hh_6465	Hh_5477	Hh_8982	Hh_2069	Hh_5109	Hh_7840	Hh_8823	Hh_8854	Hh_9357	Hh_4399	Hh_1260	Hh_1631	Hh_3915	Hh_1875	Hh_933	Hh_4216	Hh_5007	Hh_4906	Hh_6918	Hh_5158	Hh_9607	Hh_7215	Hh_4568	Hh_5125	Hh_6829	Hh_6083	Hh_2361	Hh_8843	Hh_23	Hh_3637	Hh_3451	Hh_1042	Hh_3361	Hh_864	Hh_713	Hh_6817	Hh_5841	Hh_132	Hh_1	Hh_724	Hh_3110	Hh_1772	Hh_2958	Hh_4219	Hh_6628	Hh_6050	Hh_1688	Hh_5084	Hh_173	Hh_7101	Hh_9489	Hh_978	Hh_4639	Hh_6663	Hh_3795	Hh_7454	Hh_1886	Hh_454	Hh_943	Hh_677	Hh_904	Hh_4293	Hh_1036	Hh_98	Hh_3860	Hh_2592	Hh_506	Hh_1959	Hh_815	Hh_3909	Hh_2656	Hh_4547	Hh_2204	Hh_7348	Hh_725	Hh_7626	Hh_1782	Hh_758	Hh_5031	Hh_6832	Hh_8193	Hh_8626	Hh_6843	Hh_5415	Hh_6044	Hh_4664	Hh_5264	Hh_6423	Hh_2348	Hh_553	Hh_5338	Hh_5322	Hh_5498	Hh_7826	Hh_426	Hh_5870	Hh_8920	Hh_5191	Hh_3660	Hh_4949	Hh_5241	Hh_6852	Hh_4934	Hh_572	Hh_4846	Hh_8295	Hh_2669	Hh_7296	Hh_5038	Hh_5050	Hh_341	Hh_6574	Hh_6046	Hh_9501	Hh_8366	Hh_5988	Hh_2757	Hh_6269	Hh_6947	Hh_6895	Hh_6975	Hh_5230	Hh_5557	Hh_5153	Kk_2272	Kk_5434	Kk_6106	Kk_5754	Kk_6607	Kk_6093	Kk_3877	Kk_5933	Kk_6248	Kk_4144	Kk_5278	Kk_1734	Kk_5495	Kk_7225	Kk_610	Kk_64	Kk_5381	Kk_3092	Kk_7375	Kk_6137	Kk_5239	Kk_7938	Kk_4371	Kk_3360	Kk_2659	Kk_3364	Kk_1300	Kk_1275	Kk_2822	Kk_738	Kk_3731	Kk_3950	Kk_1	Kk_2338	Kk_905	Kk_2427	Kk_3580	Kk_1579	Kk_2502	Kk_1029	Kk_5297	Kk_6214	Kk_7800	Kk_5172	Kk_5624	Kk_3011	Kk_4525	Kk_1384	Kk_6166	Kk_3974	Kk_4528	Kk_6650	Kk_5066	Kk_4029	Kk_2955	Kk_254	Kk_3947	Kk_5233	Kk_3770	Kk_4715	Kk_3000	Kk_5633	Kk_7696	Kk_3911	Kk_3298	Kk_1432	Kk_3354	Kk_4666	Kk_1379	Kk_810	Kk_4871	Kk_5279	Kk_5529	Kk_6816	Kk_125	Kk_4716	Kk_4051	Kk_4792	Kk_7818	Kk_1942	Kk_2778	Kk_3900	Kk_2701	Kk_6892	Kk_4571	Kk_1672	Kk_2889	Kk_2805	Kk_92	Kk_72	Kk_3520	Kk_3912	Kk_7150	Kk_1041	Kk_5697	Kk_5188	Kk_3123	Kk_5451	Kk_7516	Kk_3896	Kk_435	Kk_74	Kk_4426	Aa_5275	Aa_2605	Aa_5602	Aa_8239	Aa_5083	Aa_7772	Aa_4330	Aa_6351	Aa_6712	Aa_2166	Aa_4431	Aa_90	Aa_840	Aa_702	Aa_1319	Aa_2033	Aa_2623	Aa_4296	Aa_6934	Aa_7710	Aa_383	Aa_2699	Aa_4026	Aa_8581	Aa_2430	Aa_5232	Aa_1214	Aa_3916	Aa_3735	Aa_5033	Aa_4979	Aa_6080	Aa_3043	Aa_5246	Aa_426	Aa_1167	Aa_4414	Aa_8108	Aa_7045	Aa_5927	Aa_6443	Aa_5212	Aa_6733	Aa_5474	Aa_8561	Aa_3846	Aa_3885	Aa_3861	Aa_7725	Aa_122	Aa_5669	Aa_2370	Aa_1196	Aa_1083	Aa_3729	Aa_235	Aa_2410	Aa_297	Aa_4220	Aa_1575	Aa_4495	Aa_4803	Aa_337	Aa_5045	Aa_5016	Aa_5277	Aa_6039	Aa_6732	Aa_5374	Aa_6921	Aa_8173	Aa_1980	Aa_1464	Aa_6922	Aa_3462	Aa_1155	Kk_4764	Kk_4204	Kk_6668	Kk_1429	Kk_1985	Kk_3355	Kk_5299	Kk_1080	Kk_6425	Kk_2737	Kk_7631	Kk_6753	Kk_1443	Kk_2432	Kk_933	Kk_1881	Kk_643	Kk_5118	Kk_2575	Kk_714	Kk_201	Kk_1650	Kk_3210	Kk_634	Kk_276	Kk_2868	Kk_701	Kk_3563	Kk_736	Kk_1204	Kk_938	Kk_7331	Kk_4440	Kk_7914	Kk_4799	Kk_4278	Kk_4116	Kk_7883	Kk_7947	Kk_7131	Kk_5793	Kk_4163	Kk_4461	Kk_6098	Kk_3865	Kk_4878	Kk_6162	Kk_5579	Kk_1216	Kk_7528	Kk_6659	Kk_2913	Kk_7618	Kk_5425	Kk_4549	Kk_7926	Bb_6529	Bb_8049	Bb_2418	Bb_7297	Bb_7397	Bb_5574	Bb_4965	Bb_4114	Bb_3407	Bb_1039	Bb_6898	Bb_8901	Bb_7394	Bb_4917	Bb_3788	Bb_4061	Bb_3980	Bb_4673	Bb_739	Bb_4298	Bb_2829	Bb_7543	Bb_3507	Bb_1295	Bb_3236	Bb_5734	Bb_374	Bb_6111	Bb_4509	Bb_3545	Bb_3116	Bb_10234	Oo_2295	Oo_6220	Oo_3190	Oo_4452	Oo_4329	Oo_4528	Oo_3786	Oo_159	Oo_1399	Oo_3388	Oo_2606	Oo_1679	Oo_4788	Oo_3150	Oo_2414	Oo_6218	Oo_1155	Oo_2832	Oo_492	Oo_988	Oo_4657	Oo_4083	Oo_4050	Oo_987	Oo_5085	Oo_5095	Oo_4341	Oo_4220	Oo_1197	Oo_3540	Cc_406	Cc_5580	Cc_1172	Cc_586	Cc_4284	Cc_2481	Cc_3509	Cc_2646	Cc_808	Cc_2338	Cc_3	Cc_1179	Cc_460	Cc_1274	Cc_140	Cc_4437	Cc_4864	Cc_3066	Aa_7849	Aa_5775	Aa_3783	Aa_7605	Aa_6081	Aa_6619	Aa_4037	Aa_2783	Aa_3209	Aa_3576	Aa_127	Aa_4209	Aa_5859	Aa_197	Pp_3104	Pp_2660	Pp_221	Pp_207	Pp_2770	Pp_494	Pp_2834	Pp_1354	Pp_3357	Mm_4417	Mm_6410	Mm_6254	Mm_6376	Mm_433	Mm_2336	Mm_4068	Mm_6753	Bb_8244	Bb_10318	Bb_8817	Bb_1519	Bb_6856	Bb_5848	Bb_7098	Cc_3063	Cc_2847	Cc_2859	Cc_3264	Cc_851	Ll_6613	Ll_7859	Ll_505
358	Ii_2531	Ii_1643	Ii_4788	Ii_4222	Ii_5235	Ii_6643	Ii_5251	Ii_3294	Ii_1554	Ii_3385	Ii_5775	Ii_5018	Ii_6583	Ii_3089	Ii_4725	Ii_916	Ii_3047	Ii_334	Ii_220	Ii_1523	Ii_6589	Ii_6109	Ii_4399	Ii_5731	Ii_6502	Mm_1721	Mm_4717	Mm_6451	Mm_4992	Mm_6338	Mm_6809	Mm_148	Mm_2889	Mm_3600	Mm_2884	Mm_238	Mm_1697	Mm_2153	Mm_2068	Mm_5561	Mm_2640	Ll_1764	Ll_2603	Ll_7598	Ll_9545	Ll_8768	Ll_352	Ll_8658	Ll_739	Ll_9619	Ll_5461	Ll_5247	Ll_10087	Ll_9258	Ll_6852	Ll_2392	Hh_6591	Hh_1430	Hh_382	Hh_1825	Hh_342	Hh_2648	Hh_5266	Hh_3078
359	Mm_5091	Mm_2931	Mm_4246	Mm_3230	Mm_1167	Mm_2738	Mm_1718	Mm_702	Mm_1076	Mm_241	Hh_3691	Hh_2115	Hh_5083	Hh_5497	Hh_4972	Hh_5566	Hh_5829	Hh_7188	Hh_4328	Hh_5425	Ff_1920	Ff_5878	Ff_5291	Ff_2956	Ff_2579	Ff_4764	Ff_4183	Ff_3125	Dd_3646	Dd_2426	Dd_3366	Dd_129	Ee_889	Ee_2358	Ee_2045	Ii_627	Ii_4142	Ii_348
360	Ll_2938	Ll_2984	Ll_3206
361	Nn_2217	Nn_277	Nn_2294	Nn_1818	Nn_937	Nn_2083	Nn_2068	Nn_1040	Nn_2438	Nn_3034	Nn_4811	Nn_8211	Nn_7609	Nn_6295	Nn_6459	Nn_4893	Nn_8152	Nn_8465	Nn_5427	Nn_8543	Nn_8319	Nn_10381	Nn_7908	Nn_7669	Nn_8058	Nn_6440	Nn_7206	Nn_10291	Nn_9687	Nn_5744	Nn_8335	Nn_9847	Nn_6544	Nn_8287	Nn_8945	Nn_7185	Nn_7729	Nn_5270	Nn_9763	Nn_9951	Nn_9725	Nn_5326	Nn_9719	Nn_8648	Nn_9193	Nn_9167	Nn_8213	Nn_6412	Nn_9977	Nn_4827	Nn_6787	Nn_9894	Nn_9389	Nn_8970	Nn_6999	Nn_5712	Nn_8053	Nn_6177	Nn_8940	Nn_8740	Nn_5900	Nn_6717	Nn_5720	Nn_7605	Nn_7447	Nn_7587	Nn_6859	Nn_7854	Nn_8815	Nn_7205	Nn_6472	Nn_9904	Nn_9063	Nn_8174	Nn_5460	Nn_8415	Nn_3798	Nn_8749	Nn_7560	Nn_1984	Nn_7489	Nn_803	Nn_1877	Nn_393	Nn_2855	Nn_5696	Nn_5524	Nn_1719	Nn_4017	Nn_870	Nn_7088	Nn_7943	Nn_9501	Nn_599	Nn_3271	Nn_4214	Nn_6909	Nn_728	Nn_7746	Nn_9211	Nn_5545	Nn_8744	Nn_6355	Nn_9946	Nn_10069	Nn_5084	Nn_5242	Nn_6779	Nn_7344	Nn_6470	Nn_3228	Nn_3036	Nn_6128	Nn_5549	Nn_5745	Nn_6461	Nn_4515	Nn_5353	Nn_469	Nn_1160	Nn_2944	Nn_3141	Nn_4281	Nn_9079	Nn_4847	Nn_7892	Nn_8125	Nn_7588	Nn_8041	Nn_9643	Nn_7805	Nn_4535	Nn_6056	Nn_5912	Nn_3358	Nn_2759	Nn_7367	Nn_5338	Nn_7249	Nn_6668	Nn_8548	Nn_8767	Nn_9819	Nn_8289	Nn_9925	Nn_5602	Nn_8088	Nn_2474	Nn_598	Nn_397	Nn_2218	Nn_3256	Nn_253	Nn_6003	Nn_5392	Nn_6424	Nn_7981	Nn_9556	Nn_8045	Nn_8203	Nn_8312	Nn_8900	Nn_5388	Nn_6729	Nn_6536	Nn_10088	Nn_10198	Nn_9505	Nn_7119	Nn_8426	Nn_9900	Nn_9085	Nn_7790	Nn_10187	Nn_12	Nn_1180	Nn_8224	Nn_6233	Nn_2719	Nn_5415	Nn_6572	Nn_3139	Nn_7764	Nn_6824	Nn_5138	Nn_1856	Nn_1753	Nn_110	Nn_3981	Nn_1222	Nn_2693	Nn_3687	Nn_239	Nn_2849	Nn_308	Nn_2958	Nn_3111	Nn_1921	Nn_9260	Nn_9425	Nn_10316	Nn_9917	Nn_7978	Nn_3692	Nn_2724	Nn_2054	Nn_7732	Nn_7388	Nn_5985	Nn_7616	Nn_9025	Nn_6961	Nn_279	Nn_3023	Nn_3338	Nn_8488	Nn_3727	Nn_8932	Nn_7429	Nn_7920	Nn_5831	Nn_6271	Nn_5644	Nn_6168	Nn_873	Nn_2993	Nn_2917	Nn_4854	Nn_6313	Nn_525	Nn_372	Nn_2975	Nn_1016	Nn_1665	Nn_408	Nn_3526	Nn_1630	Nn_2977	Nn_7411	Nn_6273	Nn_10275	Nn_5811	Nn_6062	Nn_8612	Nn_6160	Nn_8399	Nn_1883	Nn_2079	Nn_3052	Nn_3145	Nn_1053	Nn_956	Nn_1346	Nn_3774	Nn_4292	Nn_5893	Nn_6945	Nn_4972	Nn_6136	Nn_5872	Nn_4549	Nn_2529	Nn_1868	Nn_144	Nn_2229	Nn_1607	Nn_612	Nn_3710	Nn_1625	Nn_2144	Nn_437	Nn_1015	Nn_48	Nn_296	Nn_3515	Nn_3689	Nn_4027	Nn_639	Nn_1850	Nn_769	Nn_2046	Nn_4939	Nn_9515	Nn_7227	Nn_5262	Nn_9046	Nn_6367	Nn_6485	Nn_9870	Nn_9579	Nn_4411	Nn_9196	Nn_5707	Nn_6029	Nn_6199	Nn_9113	Nn_5112	Nn_4839	Nn_9075	Nn_5407	Nn_7410	Nn_6133	Nn_5780	Nn_8584	Nn_7338	Nn_7534	Nn_6408	Nn_2362	Nn_1252	Nn_2339	Nn_2010	Nn_4197	Nn_3672	Nn_7705	Nn_4375	Nn_7622	Nn_7029	Nn_5087	Nn_9716	Nn_5142	Nn_9667	Nn_7743	Nn_6697	Nn_7576	Nn_9811	Nn_7193	Nn_8891	Nn_7027	Nn_7025	Nn_8188	Nn_6278	Nn_8096	Nn_7964	Nn_6831	Nn_5821	Nn_7924	Nn_8111	Nn_6268	Nn_8217	Nn_8652	Nn_4490	Nn_9760	Nn_776	Nn_5375	Nn_7602	Nn_8019	Nn_5682	Nn_1203	Nn_1581	Nn_2521	Nn_3207	Nn_7083	Nn_1769	Nn_9595	Nn_1167	Nn_4055	Nn_9525	Nn_5396	Nn_6730	Nn_5676	Nn_7463	Nn_5041	Nn_6258	Nn_2092	Nn_82	Nn_2545	Nn_3314	Nn_501	Nn_6624	Nn_9005	Nn_8926	Nn_9662	Nn_8966	Nn_3365	Nn_2176	Nn_4875	Nn_7907	Nn_10372	Nn_2145	Nn_3886	Nn_6250	Nn_4642	Nn_244	Nn_510	Nn_1468	Nn_7601	Nn_4325	Nn_4318	Nn_5538	Nn_1990	Nn_493	Nn_73	Nn_1706	Nn_1013	Nn_964	Nn_10192	Nn_5505	Nn_8443	Nn_2126	Nn_1244	Nn_3213	Nn_1340	Nn_3563	Nn_1646	Nn_1372	Nn_771	Nn_2463	Nn_4092	Nn_2009	Nn_3132	Nn_3529	Nn_1667	Nn_6276	Nn_9803	Nn_4853	Nn_5592	Nn_7124	Nn_9231	Nn_6024	Nn_2796	Nn_5768	Nn_6975	Nn_9261	Nn_818	Nn_7897	Nn_8776	Nn_7137	Nn_6189	Nn_6478	Nn_8010	Nn_6934	Nn_4296	Nn_5093	Nn_9937	Nn_4617	Nn_5238	Nn_2936	Nn_6466	Nn_4926	Nn_3771	Nn_450	Nn_975	Nn_5578	Nn_4957	Nn_2070	Nn_31	Nn_6016	Nn_9490	Nn_4632	Nn_10237	Nn_6615	Nn_10099	Nn_9786	Nn_7192	Nn_10107	Nn_5959	Nn_6704	Nn_4808	Nn_5842	Nn_6152	Nn_119	Nn_9024	Nn_5164	Nn_8667	Nn_5604	Nn_8363	Nn_6036	Nn_8661	Nn_6584	Nn_1699	Nn_8400	Nn_6263	Nn_9183	Nn_6742	Nn_4456	Nn_6984	Nn_9000	Nn_9809	Nn_9851	Nn_7525	Nn_6645	Nn_9277	Nn_4460	Nn_4930	Nn_9561	Nn_8469	Nn_2831	Nn_5437	Nn_9621	Nn_10085	Nn_7852	Nn_9784	Nn_9036	Pp_2048	Pp_2052	Pp_2641	Pp_4666	Pp_4648	Pp_4402	Pp_4132	Pp_377	Pp_2649	Pp_3723	Pp_4877	Pp_3744	Pp_3763	Pp_4541	Pp_4158	Pp_74	Pp_1967	Pp_2671	Pp_3431	Pp_4741	Pp_1691	Pp_3153	Pp_3998	Pp_3264	Pp_4684	Pp_1562	Pp_1693	Pp_3144	Pp_3958	Pp_4347	Oo_5366	Oo_4141	Oo_4121	Oo_5068	Oo_1071	Oo_3779	Oo_3483	Oo_5323	Oo_2290	Oo_2886	Oo_1624	Oo_518	Oo_4632	Oo_4888	Oo_490	Oo_3608	Oo_2342	Oo_3088	Oo_828	Oo_251	Oo_4321	Oo_5187	Oo_4798	Oo_4847	Mm_3011	Mm_3304	Mm_284	Mm_333
362	Ll_1480
363	Aa_3347	Aa_6940	Aa_7026	Aa_6812	Aa_4060	Aa_6401	Aa_5540	Aa_5568	Aa_941	Aa_4043	Aa_1993	Aa_3325	Aa_2666	Aa_3771	Aa_4753	Aa_368	Aa_1382	Aa_4971	Ll_4624	Ll_8406	Ll_1137	Ll_4662	Ll_8242	Ll_2190	Ll_10296	Ll_2380	Ll_4006	Ll_5054	Nn_6349	Nn_5777	Nn_6744	Nn_6105	Nn_3398	Nn_5765	Nn_133	Nn_2283	Nn_1904	Cc_2316	Cc_925	Cc_3444	Cc_4064	Cc_3589	Cc_2034	Cc_1824	Cc_2455	Cc_2802	Mm_6511	Mm_209	Mm_567	Mm_800	Mm_1577	Mm_2466	Mm_1623	Oo_3057	Oo_709	Oo_4179	Oo_3848	Oo_307	Ff_5287	Ff_3426	Ff_1743	Ff_5582	Ii_2428	Ii_4154	Ii_6175	Ii_3013
364	Dd_2442
365	Ee_4464	Ee_4500	Ee_2857	Ee_3367	Ee_5449	Ee_139	Ee_2427	Ee_3234	Ee_3552	Ee_1872	Ee_2815	Ee_937	Ee_901	Ee_4441	Ee_1617	Ee_5801	Ee_3328	Ee_255	Ee_767	Ee_4075	Ee_289	Ee_581	Ee_3543	Ee_2550	Ee_1775	Ee_2389	Ee_190	Ee_5470	Ee_2113	Ee_3874	Ee_4244	Ee_5378	Ee_3191	Ee_5312	Ee_3737	Ee_319	Ee_3619	Ff_616	Ff_3905	Ff_3607	Ff_3441	Ff_2247	Ff_3447	Ff_2776	Ff_2356	Ff_2120	Ff_3368	Ff_475	Ff_2385	Ff_1927	Ff_2132	Ff_764	Ff_1503	Ff_1730	Ff_2448	Ff_1217	Ff_918	Ff_3384	Ff_139	Ff_3963	Ff_5157	Ff_5340	Ff_4827	Ff_3602	Ff_4889	Ff_3643	Ff_3792	Ff_4569	Ff_894	Ff_3617	Ff_3600	Ff_4911	Dd_149	Dd_1211	Dd_3106	Dd_3052	Dd_2244	Dd_5897	Dd_2192	Dd_5233	Dd_155	Dd_4536	Dd_778	Dd_3454	Dd_1277	Dd_4257	Dd_1259	Dd_2360	Dd_3504	Dd_2199	Dd_1859	Dd_835	Dd_1210	Dd_1612	Dd_238	Dd_5073	Dd_4447	Dd_4067	Dd_5257	Dd_4763	Dd_2789	Dd_1767	Dd_4827	Gg_2474	Gg_2103	Gg_3095	Gg_2809	Gg_2050	Gg_2047	Gg_1334	Gg_1423	Gg_993	Gg_1415	Gg_521	Gg_1963	Gg_2138	Gg_1998	Gg_2687	Gg_2129	Gg_2364	Gg_741	Gg_1928	Gg_3318	Gg_83	Gg_2313	Gg_3235	Gg_84	Gg_1121	Gg_2711	Gg_3256	Gg_3363	Gg_3018	Gg_2869	Ll_4530	Ll_7573	Ll_4747	Ll_3232	Ll_6621	Ll_921	Ll_9406	Ll_7363	Ll_5258	Ll_5848	Ll_3748	Ll_3651	Ll_2967	Ll_7795	Ll_5305	Ll_3928	Ll_1410	Ll_2118	Ll_1909	Ll_8066	Ll_5724	Ll_7066	Ll_9055	Ll_8389	Ll_8575	Ll_8065	Hh_450	Hh_2531	Hh_3290	Hh_4781	Hh_6159	Hh_4041	Hh_6186	Hh_8484	Hh_3894	Hh_8192	Hh_1619	Hh_3950	Hh_8251	Hh_8879	Hh_4383	Hh_5369	Hh_5845	Hh_6166	Hh_5548	Hh_9513	Hh_1946	Oo_3986	Oo_5143	Oo_4603	Oo_6002	Oo_4522	Oo_3666	Oo_4776	Oo_6230	Oo_3596	Oo_1813	Oo_1241	Oo_2315	Oo_841	Oo_2705	Oo_2191	Oo_2109	Oo_5478	Oo_4726	Nn_6611	Nn_8175	Nn_6746	Nn_76	Nn_7167	Nn_9910	Nn_671	Nn_4089	Nn_7986	Nn_9610	Nn_41	Nn_6968	Nn_5305	Nn_7929	Nn_9289	Nn_5463	Nn_5151	Mm_5864	Mm_5839	Mm_2800	Mm_2057	Mm_5006	Mm_4016	Mm_2493	Mm_3729	Mm_4341	Mm_15	Mm_7007	Mm_2095	Mm_5531	Mm_3278	Kk_5265	Kk_730	Kk_383	Kk_78	Kk_7936	Kk_1580	Kk_862	Kk_5919	Kk_4242	Kk_3185	Aa_17	Aa_6215	Aa_685	Aa_2426	Aa_2246	Aa_6465	Aa_5845	Aa_1069	Aa_4466	Ii_4416	Ii_1305	Ii_2436	Ii_3073	Ii_6070	Ii_3741	Ii_7017	Ii_4407	Ii_3488	Bb_63	Bb_5754	Bb_2168	Bb_3002	Bb_8451	Bb_9293	Bb_839	Bb_4004	Bb_9598	Pp_2001	Pp_2436	Pp_922	Pp_2026	Pp_4431	Pp_165
366	Ll_8393	Ll_7863	Ll_1415	Ll_1482	Ll_4540	Ll_9207	Ll_7374	Ll_1634	Ll_9070	Ll_9940	Ll_10076	Ll_1952	Ll_1823	Ll_5840	Ll_9689	Dd_294	Dd_1288	Dd_1947	Dd_2203	Dd_734	Cc_474	Cc_2030	Cc_5664	Kk_6116	Kk_5597	Kk_4820
367	Ee_1581	Ee_2450	Cc_3035	Cc_5412
368	Ll_4577	Ll_6707	Ll_6207	Ll_1428	Ll_6706	Ll_5431	Ll_6433	Ll_1083	Ll_2179	Ll_3775	Ll_77	Ll_2821	Ll_1194	Ll_6340	Ll_1352	Cc_185	Cc_825	Cc_1246	Cc_180	Cc_3306	Hh_7728	Hh_5254	Gg_2093	Gg_620
369	Cc_2497	Cc_2798	Cc_5478	Cc_1686	Cc_2704	Nn_9945	Nn_2654	Nn_8634
370	Gg_2191
371	Dd_4338	Dd_3266	Dd_2322	Ll_476	Ll_4493	Ll_2140	Ii_5735	Nn_2488	Aa_5732	Aa_1945
372	Aa_2241	Ll_1285	Aa_7180
373	Ll_9547	Ll_3164	Ll_5453	Ll_438	Ll_9300	Ll_8761	Ll_9789	Ll_5010	Ll_8325	Ii_4902	Ii_7163	Ii_5007
374	Nn_5997
375	Mm_1434	Mm_1567	Mm_2905	Mm_869	Mm_607	Mm_3909	Mm_3309	Mm_4476	Mm_4452	Mm_3420	Mm_4423	Mm_3872	Mm_3777	Mm_5238	Mm_5073	Mm_4463	Mm_4851	Mm_5034	Mm_3847	Mm_6705	Mm_4459	Mm_4939	Mm_5148	Mm_6760	Mm_3723	Mm_5085	Mm_3815	Mm_6416	Mm_4816	Mm_3748	Mm_4064	Mm_5880	Mm_5741	Mm_6022	Mm_3409	Mm_5959	Mm_4327	Mm_6394	Mm_3282	Mm_4022	Mm_4105	Mm_5311	Mm_5206	Mm_4859	Mm_5803	Mm_6360	Mm_4786	Mm_5631	Mm_6849	Mm_4596	Mm_5313	Mm_6289	Mm_5702	Mm_4903	Mm_742	Mm_566	Mm_2297	Mm_1041	Mm_774	Mm_2921	Mm_6674	Mm_3737	Mm_4400	Mm_5465	Mm_5152	Mm_4763	Mm_6617	Mm_4802	Mm_5493	Mm_6350	Mm_3539	Mm_5743	Mm_4087	Mm_3496	Mm_4168	Mm_4905	Mm_3813	Mm_4444	Mm_4513	Mm_1804	Mm_2547	Mm_2607	Mm_3067	Mm_1618	Mm_4000	Mm_4063	Mm_5278	Mm_4561	Mm_2572	Mm_4754	Mm_4088	Mm_63	Mm_2971	Mm_6023	Mm_3927	Mm_6195	Mm_483	Mm_3508	Mm_4994	Mm_3522	Mm_6697	Mm_3410	Mm_1947	Mm_2190	Mm_1347	Mm_1788	Mm_815	Mm_1356	Mm_916	Mm_456	Mm_6831	Mm_3913	Mm_5554	Mm_4985	Mm_5893	Mm_3246	Mm_3770	Mm_2961	Mm_4318	Mm_4687	Mm_6219	Mm_6672	Mm_6669	Mm_4146	Mm_5514	Mm_6700	Mm_1327	Mm_1753	Mm_1888	Mm_3911	Mm_5209	Mm_6403	Mm_5902	Mm_5933	Mm_1447	Mm_513	Mm_5645	Mm_4538	Mm_3731	Mm_6524	Mm_6573	Mm_4659	Mm_4548	Mm_4412	Mm_3087	Mm_4469	Mm_2702	Mm_1810	Mm_5862	Mm_2917	Mm_3332	Mm_6546	Mm_3429	Mm_4306	Mm_4265	Mm_217	Mm_1691	Mm_1667	Mm_4578	Mm_3412	Mm_4539	Mm_6426	Mm_5503	Mm_6439	Mm_4110	Mm_1996	Mm_2354	Mm_997	Mm_1822	Mm_5856	Mm_3347	Mm_4414	Mm_961	Mm_211	Mm_1361	Mm_205	Mm_1263	Mm_3046	Mm_1601	Mm_3090	Mm_5844	Mm_6691	Mm_4337	Mm_6458	Mm_4243	Mm_5070	Mm_3482	Mm_5316	Mm_4866	Mm_4446	Mm_3577	Mm_4264	Mm_3851	Mm_5466	Mm_5426	Mm_5667	Mm_5809	Mm_4017	Mm_5201	Mm_5536	Mm_5107	Mm_6378	Mm_6951	Mm_4490	Mm_6645	Mm_5958	Mm_4450	Mm_4515	Mm_3477	Mm_834	Mm_5303	Mm_5045
376	Ll_887	Ll_2597	Ll_2949	Ll_4095	Ll_5448	Ll_9445	Ll_6017	Ll_946	Ll_334	Ll_5538	Ll_2113	Ll_6804	Ll_4554	Ll_5220	Ll_2674	Ll_1711	Ll_19	Ll_4132	Ll_3327	Ll_7145	Ll_10153	Ll_3384	Ll_2650	Ll_5243	Ll_8166	Ll_9548	Ll_5864	Ll_4928	Ll_7472	Ll_955	Ll_9701	Ll_1076	Ll_6908	Ll_5893	Ll_157	Ll_6423	Ll_3436	Ll_9221	Ll_1349	Ll_369	Ll_7584	Ll_1797	Ll_1111	Ll_8239	Ll_1310	Ll_795	Ll_3326	Ll_4992	Ll_6225	Ll_9272	Ll_3950	Ll_5944	Ll_1888	Ll_9282	Ll_3580	Ll_5606	Ll_1881	Ll_2485	Ll_1462	Ll_5447	Ll_3973	Ll_3221	Ll_8121	Ll_9879	Ll_8631	Ll_1729	Ll_9441	Ll_5092	Ll_2765	Ll_2376	Ll_3552	Ll_7860	Ll_845	Ll_391	Ll_2522	Ll_1551	Ll_2621	Ll_5897	Ll_2358	Ll_2106	Ll_832	Ll_1618	Ll_3633	Ll_8819	Ll_2482	Ll_1530	Ll_7362	Ll_4863	Ll_3008	Ll_321	Ll_859	Ll_3455	Ll_9394	Ll_2644	Ll_4142	Ll_2770	Ll_5511	Ll_6179	Ll_4738	Ll_5513	Ll_6876	Ll_9134	Ll_6899	Ll_9800	Ll_9344	Ll_82	Ll_5597	Ll_3578	Ll_3102	Ll_7485	Ll_8452	Ll_4919	Ff_1077	Ff_954	Ff_341	Ff_401	Ff_840	Ff_1368	Ff_3014	Ff_3661	Ff_2836	Ff_162	Ff_897	Ff_4715	Ff_909	Ff_5126	Ff_2369	Ff_426	Ff_3206	Ff_3601	Ff_1779	Ff_5709	Ff_1573	Ff_2926	Ff_370	Ff_5243	Ff_1984	Ff_3313	Ff_13	Ff_5546	Ff_1308	Ff_487	Ff_3009	Ff_1950	Nn_1336	Nn_9542	Nn_4780	Nn_6556	Nn_6303	Nn_6064	Nn_9282	Nn_7461	Nn_10261	Nn_10210	Nn_877	Nn_6451	Nn_8464	Nn_5042	Nn_7808	Nn_2406	Nn_223	Nn_4981	Nn_8887	Nn_3086	Nn_3972	Nn_3524	Nn_7885	Nn_3926	Nn_3557	Nn_1488	Nn_2922	Nn_7347	Nn_9347	Nn_5593	Nn_5785	Hh_5156	Hh_9288	Hh_4282	Hh_2114	Hh_3642	Hh_4962	Hh_9373	Hh_1054	Hh_6368	Hh_8393	Hh_9366	Hh_3431	Hh_2422	Hh_108	Hh_104	Hh_456	Hh_986	Hh_1929	Hh_1856	Hh_8400	Hh_6303	Hh_5098	Hh_3058	Hh_2991	Hh_233	Hh_3837	Hh_2210	Hh_5314	Hh_6953	Hh_7940	Oo_504	Oo_4833	Oo_3063	Oo_4993	Oo_4785	Oo_3963	Oo_197	Oo_1138	Oo_3822	Oo_4712	Oo_5955	Oo_5821	Oo_2738	Oo_5240	Oo_3795	Oo_1004	Oo_3811	Oo_6206	Oo_6023	Oo_2432	Oo_6145	Oo_5690	Oo_1676	Ee_592	Ee_749	Ee_3892	Ee_834	Ee_2252	Ee_2948	Ee_4324	Ee_884	Ee_3569	Ee_2918	Ee_1632	Ee_4097	Ee_1920	Ee_1749	Ee_3020	Ee_443	Ee_2719	Ee_2563	Ee_2350	Ee_2678	Ee_3875	Ee_1510	Ee_4173	Kk_1645	Kk_5843	Kk_2261	Kk_1117	Kk_5800	Kk_6697	Kk_5931	Kk_1431	Kk_6081	Kk_5309	Kk_3913	Kk_2741	Kk_4249	Kk_3526	Kk_509	Kk_2997	Kk_5826	Kk_8035	Kk_6194	Kk_6123	Kk_6725	Mm_3170	Mm_6492	Mm_1658	Mm_77	Mm_2472	Mm_3855	Mm_622	Mm_3013	Mm_153	Mm_3947	Mm_1142	Cc_1921	Cc_1668	Cc_5373	Cc_5305	Cc_2445	Cc_254	Cc_3231	Cc_395	Dd_617	Dd_1609	Dd_4334	Dd_1630	Dd_1955	Dd_2864	Dd_5922	Dd_90	Bb_2452	Bb_2651	Bb_301	Bb_6756	Bb_3520	Bb_8376	Gg_3213	Gg_2487	Gg_749	Gg_3200
377	Pp_1996	Pp_3636	Pp_1338	Pp_2481	Pp_2711	Pp_3852	Oo_4718	Oo_1009	Oo_4417	Oo_848	Oo_4233	Oo_4852
378	Kk_7053	Kk_6928	Kk_6066	Kk_2076	Kk_2500	Ee_2502	Ee_2745	Ee_1230	Cc_5313	Cc_3043
379	Ll_8001	Ll_7434	Ll_3226	Ll_1979	Ll_5866	Ll_6800	Ll_7480	Ll_9667	Kk_1810	Kk_5667	Kk_6718	Kk_7147	Kk_2081	Kk_5052	Kk_7905	Aa_3820	Aa_2463	Aa_1879	Hh_7800	Hh_9432	Hh_6833
380	Cc_1168	Aa_8339
381	Ll_9143	Ll_8874	Ll_8279	Ll_1479	Ll_2116	Ll_4296	Ll_9261	Ll_216	Ll_5442	Ll_1476	Ll_4184	Ll_3323	Ll_9678	Hh_4782	Hh_7121	Hh_8349	Hh_6220	Hh_4696	Ii_6078	Ii_4383	Ii_3293	Ii_7252
382	Kk_2256	Kk_2399	Kk_170	Kk_7133	Kk_878	Kk_7954	Kk_598	Kk_3501	Kk_2174	Kk_3774	Kk_7504	Ll_9910	Ll_2544	Ll_8722	Ll_2594	Ll_3450	Ll_10331	Ll_1260	Ll_6197	Ll_8165	Nn_2170	Nn_5072	Nn_892	Nn_6267	Nn_1256	Nn_3582	Nn_5879	Nn_6464
383	Hh_4841
384	Nn_8157
385	Ll_8912	Ll_6195	Ll_5527	Ll_9289	Ll_2648	Ll_5637	Ll_35	Ll_3622	Ll_1441	Ll_1670	Ll_3311	Ll_3987	Ll_6246	Ll_9634	Ll_4099	Ll_435	Ll_4344	Ll_5255	Ll_6324	Ll_9954	Ll_8868	Ll_8022	Ll_709	Ll_1645	Ll_1345	Ll_3571	Ll_5922	Nn_5705	Nn_4997	Nn_217	Nn_7819	Nn_5408	Nn_2222	Nn_4371	Nn_2498	Nn_3663	Nn_1714	Nn_3051	Nn_9377	Nn_10157	Nn_5845	Nn_4480	Nn_7444	Nn_9649	Nn_7599	Nn_9418	Kk_6983	Kk_2171	Kk_2211	Kk_1743	Kk_2777	Kk_3282	Kk_3472	Kk_670	Kk_5009	Kk_4159	Kk_3920	Kk_3793	Kk_3322	Kk_392	Kk_4785	Hh_4924	Hh_8435	Hh_6848	Hh_3385	Hh_7098	Hh_5164	Hh_936	Hh_2565	Hh_3989	Hh_1362	Hh_2827	Hh_8693	Mm_5284	Mm_3741	Mm_3578	Mm_2952	Mm_3127	Mm_4347	Mm_3493	Mm_6917	Mm_5195	Mm_3892	Mm_5203	Ee_5065	Ee_2296	Ee_5795	Ee_213	Ee_3102	Ee_1682	Ee_618	Ee_2714	Ee_2008	Ee_3161	Ee_5564	Gg_2229	Gg_1014	Gg_1826	Gg_1679	Gg_582	Cc_3099	Cc_2393	Cc_293
386	Nn_2522	Nn_87	Nn_775	Nn_614	Nn_3074	Nn_2572	Nn_345	Nn_826	Nn_1587	Nn_2584	Nn_1319	Nn_3438	Nn_389	Nn_270	Nn_2255	Nn_2041	Nn_1282	Nn_3775	Nn_4008	Nn_684	Nn_3168	Nn_3404	Nn_3296	Nn_3674	Nn_2467	Nn_2992	Nn_3280	Nn_3738	Nn_115	Nn_1778	Nn_3793	Nn_705	Nn_4148	Nn_5658	Nn_6496	Nn_5444	Nn_5796	Nn_6107	Nn_6373	Nn_9673	Nn_6200	Nn_6835	Nn_8892	Nn_5607	Nn_7838	Nn_7424	Nn_5550	Nn_5957	Nn_8356	Nn_9759	Nn_7339	Nn_5716	Nn_4360	Nn_5260	Nn_6937	Nn_7967	Nn_6183	Nn_4703	Nn_8774	Nn_6274	Nn_6108	Nn_7510	Nn_7439	Nn_7508	Nn_8828	Nn_6059	Nn_7692	Nn_8609	Nn_6616	Nn_9070	Nn_5526	Nn_6625	Nn_5996	Nn_8770	Nn_8334	Nn_9968	Nn_6540	Nn_7469	Nn_5334	Nn_5274	Nn_6217	Nn_7153	Nn_7703	Nn_7141	Nn_8050	Nn_8797	Nn_6505	Nn_7312	Nn_8922	Nn_7356	Nn_5218	Nn_8716	Nn_8500	Nn_9496	Nn_9934	Nn_6353	Nn_9212	Nn_9401	Nn_7849	Nn_9234	Nn_8271	Nn_8106	Nn_9238	Nn_6044	Nn_10208	Nn_4607	Nn_6522	Nn_9940	Nn_8470	Nn_4596	Nn_8054	Nn_8576	Nn_7349	Nn_6387	Nn_8151	Nn_10360	Nn_4566	Nn_7979	Nn_8910	Nn_8214	Nn_7007	Nn_5943	Nn_8534	Nn_9419	Nn_6858	Nn_9089	Nn_6721	Nn_5771	Nn_8417	Nn_8461	Nn_8330	Nn_5010	Nn_6360	Nn_7551	Nn_6324	Nn_9154	Nn_10124	Nn_8140	Nn_4879	Nn_8066	Nn_5891	Nn_7603	Nn_10263	Nn_9887	Nn_7316	Nn_7370	Nn_5960	Nn_8326	Nn_6735	Nn_10367	Nn_10212	Nn_7876	Nn_8780	Nn_8948	Nn_9147	Nn_9160	Nn_6037	Nn_9706	Nn_4391	Nn_9449	Nn_8654	Nn_7450	Nn_9106	Nn_1701	Nn_2835	Nn_3020	Nn_3788	Nn_4026	Nn_371	Nn_2853	Nn_2299	Nn_930	Nn_1047	Nn_4267	Nn_3215	Nn_3996	Nn_6972	Nn_10076	Nn_7717	Nn_5631	Nn_5740	Nn_9133	Nn_4923	Nn_10227	Nn_92	Nn_1736	Nn_743	Nn_2027	Nn_5047	Nn_6252	Nn_7782	Nn_7365	Nn_8819	Nn_8516	Nn_10089	Nn_8724	Nn_8715	Nn_1681	Nn_2479	Nn_2052	Nn_1322	Nn_3658	Nn_4137	Nn_4668	Nn_4361	Nn_7733	Nn_5032	Nn_6343	Nn_9110	Nn_7932	Nn_4850	Nn_10163	Nn_54	Nn_5751	Nn_9854	Nn_9369	Nn_6856	Nn_7170	Nn_113	Nn_1264	Nn_3786	Nn_3436	Nn_2628	Nn_2655	Nn_1010	Nn_2226	Nn_4072	Nn_2005	Nn_1157	Nn_1529	Nn_3726	Nn_2523	Nn_1298	Nn_3712	Nn_3699	Nn_3805	Nn_466	Nn_4275	Nn_3864	Nn_3613	Nn_8055	Nn_8316	Nn_4352	Nn_9483	Nn_7716	Nn_9201	Nn_8829	Nn_6145	Nn_8225	Nn_8115	Nn_10207	Nn_5587	Nn_5973	Nn_7224	Nn_9658	Nn_6181	Nn_6993	Nn_9830	Nn_4750	Nn_5080	Nn_5611	Nn_7042	Nn_4449	Nn_9994	Nn_9702	Nn_9776	Nn_9537	Nn_8243	Nn_4353	Nn_4601	Nn_5256	Nn_4758	Nn_10067	Nn_4722	Nn_8184	Nn_7693	Nn_7995	Nn_5379	Nn_6610	Nn_8656	Nn_7298	Nn_7168	Nn_9967	Nn_4644	Nn_8476	Nn_10338	Nn_10370	Nn_9291	Nn_1331	Nn_2565	Nn_9456	Nn_528	Nn_3014	Nn_1070	Nn_3227	Nn_3737	Nn_559	Nn_3102	Nn_9116	Nn_10296	Nn_9240	Nn_7476	Nn_4339	Nn_6688	Nn_6442	Nn_6703	Nn_9664	Nn_5051	Nn_4944	Nn_6995	Nn_4413	Nn_6254	Nn_8863	Nn_8109	Nn_10093	Nn_7898	Nn_9916	Nn_3669	Nn_2248	Nn_1803	Nn_2874	Nn_515	Nn_352	Nn_2549	Nn_1141	Nn_1771	Nn_3397	Nn_2524	Nn_1683	Nn_1612	Nn_686	Nn_1020	Nn_3504	Nn_1946	Nn_1043	Nn_107	Nn_1110	Nn_1184	Nn_4081	Nn_1627	Nn_589	Nn_2512	Nn_1427	Nn_3861	Nn_4220	Nn_1885	Nn_1401	Nn_3177	Nn_2357	Nn_1603	Nn_645	Nn_3395	Nn_1083	Nn_953	Nn_543	Nn_3763	Nn_2775	Nn_7265	Nn_5015	Nn_7925	Nn_6969	Nn_10287	Nn_5594	Nn_7231	Nn_9981	Nn_4870	Nn_4984	Nn_6197	Nn_7770	Nn_5815	Nn_7396	Nn_5969	Nn_5371	Nn_4749	Nn_5805	Nn_7471	Nn_6318	Nn_5892	Nn_6749	Nn_5595	Nn_8876	Nn_5416	Nn_5661	Nn_5984	Nn_10200	Nn_4842	Nn_7204	Nn_8938	Nn_5734	Nn_9453	Nn_4739	Nn_5918	Nn_8618	Nn_6994	Nn_5828	Nn_7752	Nn_9441	Nn_7574	Nn_4442	Nn_8303	Nn_8485	Nn_9043	Nn_9432	Nn_5574	Nn_8818	Nn_8042	Nn_6671	Nn_9126	Nn_4554	Nn_8341	Nn_10036	Nn_9121	Nn_8408	Nn_1645	Nn_3876	Nn_2338	Nn_2528	Nn_1255	Nn_1178	Nn_2663	Nn_4188	Nn_6737	Nn_9357	Nn_6519	Nn_4381	Nn_6014	Nn_1734	Nn_2997	Nn_3772	Nn_3682	Nn_1024	Nn_348	Nn_3080	Nn_1414	Nn_328	Nn_5757	Nn_8542	Nn_8368	Nn_7754	Nn_10351	Nn_3128	Nn_1843	Nn_2269	Nn_2026	Nn_3082	Nn_1304	Nn_181	Nn_3450	Nn_2781	Nn_483	Nn_6892	Nn_10215	Nn_5621	Nn_4978	Nn_6510	Nn_7428	Nn_4563	Nn_4952	Nn_8186	Nn_10284	Nn_6509	Nn_9020	Nn_9275	Nn_5489	Nn_7021	Nn_8074	Nn_8033	Nn_5438	Nn_6403	Nn_4891	Nn_6406	Nn_9932	Nn_8065	Nn_6356	Nn_4478	Nn_7824	Nn_7879	Nn_1265	Nn_914	Nn_3753	Nn_1739	Nn_840	Nn_8596	Nn_4932	Nn_6395	Nn_9827	Nn_8604	Nn_9287	Nn_4297	Nn_7091	Nn_605	Nn_3759	Nn_312	Nn_2200	Nn_535	Nn_519	Nn_1947	Nn_2813	Nn_4135	Nn_3803	Nn_2801	Nn_1126	Nn_3559	Nn_4021	Nn_307	Nn_4226	Nn_2626	Nn_1268	Nn_9489	Nn_9250	Nn_5703	Nn_5495	Nn_9029	Nn_10365	Nn_4330	Nn_6357	Nn_7886	Nn_6810	Nn_4657	Nn_10171	Nn_4804	Nn_8354	Nn_5300	Nn_5499	Nn_9680	Nn_9557	Nn_9731	Nn_5536	Nn_10333	Nn_4452	Nn_8846	Nn_9526	Nn_10013	Nn_10165	Nn_8018	Nn_10154	Nn_9094	Nn_1594	Nn_2408	Nn_190	Nn_1924	Nn_3676	Nn_845	Nn_3528	Nn_7938	Nn_9661	Nn_832	Nn_1898	Nn_3878	Nn_511	Nn_574	Nn_3927	Nn_970	Nn_1382	Nn_3439	Nn_2180	Nn_1062	Nn_1079	Nn_905	Nn_2264	Nn_1044	Nn_1007	Nn_3487	Nn_4258	Nn_2601	Nn_394	Nn_3627	Nn_3237	Nn_4245	Nn_759	Nn_1978	Nn_3969	Nn_3862	Nn_4283	Nn_1465	Nn_5601	Nn_8855	Nn_7903	Nn_6325	Nn_5161	Nn_5852	Nn_4942	Nn_10006	Nn_4732	Nn_6906	Nn_8192	Nn_8480	Nn_6026	Nn_8294	Nn_5556	Nn_9663	Nn_9341	Nn_7212	Nn_4091	Nn_3270	Nn_5457	Nn_9960	Nn_9497	Nn_8985	Nn_7555	Nn_4694	Nn_1212	Nn_6564	Nn_5149	Nn_5830	Nn_7610	Nn_3405	Nn_3765	Nn_2440	Nn_2734	Nn_10388	Nn_9491	Nn_5049	Nn_1450	Nn_6292	Nn_6661	Nn_4726	Nn_1743	Nn_1397	Nn_3761	Nn_2148	Nn_1660	Nn_1181	Nn_1124	Nn_6647	Nn_7407	Nn_4587	Nn_4659	Nn_9853	Nn_4737	Nn_3729	Nn_1216	Nn_1232	Nn_3937	Nn_3287	Nn_8817	Nn_10186	Nn_1263	Nn_4313	Nn_1651	Nn_3180	Nn_321	Nn_1952	Nn_2511	Nn_504	Nn_3308	Nn_1717	Nn_7878	Nn_6171	Nn_9880	Nn_9838	Nn_3990	Nn_3809	Nn_3599	Nn_1773	Nn_2820	Nn_2033	Nn_3832	Nn_2424	Nn_3105	Nn_2156	Nn_3408	Nn_3272	Nn_4253	Nn_549	Nn_1069	Nn_531	Nn_3539	Nn_3231	Nn_2157	Nn_8168	Nn_7725	Nn_6763	Nn_7073	Nn_7952	Nn_5109	Nn_9376	Nn_5938	Nn_7372	Nn_5230	Nn_8407	Nn_7955	Nn_2679	Nn_5094	Nn_847	Nn_3332	Nn_4007	Nn_3291	Nn_1523	Nn_4182	Nn_7827	Nn_10096	Nn_6331	Nn_4329	Nn_761	Nn_1294	Nn_3409	Nn_4115	Nn_2938	Nn_5409	Nn_6005	Nn_6514	Nn_9478	Nn_5802	Nn_7331	Nn_8962	Nn_8026	Nn_6425	Nn_2506	Nn_1857	Nn_1412	Nn_6228	Nn_7273	Nn_5846	Nn_6921	Nn_10348	Nn_9576	Nn_689	Nn_3033	Nn_8658	Nn_260	Nn_740	Nn_2576	Nn_5079	Nn_7012	Nn_2139	Nn_2347	Nn_6833	Nn_261	Nn_1637	Nn_6507	Nn_971	Nn_3281	Nn_1004	Nn_1172	Nn_1913	Nn_3678	Nn_16	Nn_9003	Nn_4809	Nn_5570	Nn_3545	Nn_2929	Nn_2677	Nn_7841	Nn_8711	Nn_4958	Nn_9840	Nn_6745	Nn_2210	Nn_4633	Nn_10056	Nn_1816	Nn_3400	Nn_663	Nn_546	Nn_2586	Nn_10311	Nn_4544	Nn_8016	Nn_9650	Nn_1742	Nn_5793	Nn_2481	Nn_7259	Nn_5464	Nn_1869	Nn_1495	Nn_4282	Nn_6662	Nn_9715	Nn_3318	Nn_9296	Nn_8456	Nn_4201	Nn_7558	Nn_4246	Nn_3288	Nn_2137	Nn_216	Nn_540	Nn_2066	Nn_6370	Nn_6734	Nn_8773	Nn_4998	Nn_8803	Nn_4225	Nn_8021	Nn_4159	Nn_4595	Nn_5528	Nn_5113	Nn_10377	Nn_851	Nn_4181	Nn_7759	Nn_2392	Nn_10253	Nn_114	Nn_219	Nn_4239	Nn_5855	Nn_10113	Nn_2861	Nn_1106	Nn_988	Nn_3588	Nn_3186	Nn_8732	Nn_6889	Nn_10294	Nn_10371	Nn_8879	Nn_7718	Nn_10064	Nn_166	Nn_597	Nn_2633	Nn_8022	Nn_4613	Nn_4969	Nn_8933	Nn_9358	Nn_7526	Nn_2631	Nn_10383	Nn_1784	Nn_10152	Nn_8327	Nn_6435	Nn_9013	Nn_192	Nn_230	Nn_4901	Nn_4475	Nn_5590	Nn_7213	Nn_10307	Nn_5040	Nn_8512	Nn_10285	Nn_1589	Nn_210	Nn_1249	Nn_2109	Nn_9064	Nn_4660	Nn_6178	Nn_4962	Nn_9939	Nn_8242	Nn_4637	Nn_2212	Nn_682	Nn_1368	Nn_10392	Nn_961	Nn_134	Nn_2233	Nn_903	Nn_2184	Nn_1281	Nn_665	Nn_2006	Nn_1103	Nn_9229	Nn_1767	Nn_6622	Nn_2061	Nn_579	Nn_9912	Nn_5018	Nn_1808	Nn_3387	Nn_3061	Nn_4311	Nn_9979	Nn_6925	Nn_4405	Nn_2810	Nn_3694	Nn_3728	Nn_6581	Nn_5189	Nn_3846	Nn_4116	Nn_234	Nn_1469	Nn_3847	Nn_5376	Nn_4568	Nn_1394	Nn_4877	Nn_1559	Nn_1433	Nn_1757	Nn_722	Nn_2574	Nn_276	Nn_1881	Nn_5544	Nn_3449	Nn_1674	Nn_8560	Nn_3942	Nn_10335	Nn_9770	Nn_3780	Nn_8675	Nn_5232	Nn_7436	Nn_1961	Nn_6463	Nn_9834	Nn_9746	Nn_929	Nn_2349	Nn_9274	Nn_3367	Nn_3755	Nn_1333	Nn_2935	Nn_3860	Nn_7590	Nn_4588	Nn_8607	Nn_10274	Nn_10070	Nn_4885	Nn_9893	Nn_9547	Nn_4489	Nn_3027	Nn_3268	Nn_3495	Nn_2331	Nn_4421	Nn_3484	Nn_2674	Nn_781	Nn_6929	Nn_7738	Nn_2613	Nn_2445	Nn_7	Nn_2489	Nn_8930	Nn_3309	Nn_5557	Nn_8031	Nn_573	Nn_6261	Nn_53	Nn_4170	Nn_3975	Nn_3906	Nn_1094	Nn_187	Nn_1068	Nn_1944	Nn_4136	Nn_1451	Nn_120	Nn_3560	Nn_4035	Nn_3311	Nn_1057	Nn_1028	Nn_185	Nn_1813	Nn_2868	Nn_3045	Nn_3451	Nn_72	Nn_3018	Nn_1686	Nn_657	Nn_5477	Nn_3901	Nn_2783	Nn_1945	Nn_1438	Nn_2784	Nn_1517	Nn_2287	Nn_4712	Nn_5445	Nn_5081	Nn_6371	Nn_5179	Nn_9165	Nn_8333	Nn_7750	Nn_5213	Nn_8089	Nn_2441	Nn_6607	Nn_4802	Nn_2122	Nn_7547	Nn_6383	Nn_8421	Nn_5623	Nn_1561	Nn_6693	Nn_5156	Nn_9149	Nn_10178	Nn_6155	Nn_4527	Nn_7880	Nn_7680	Nn_6698	Nn_7004	Nn_10062	Nn_10375	Nn_5339	Nn_5411	Nn_10105	Nn_6627	Nn_6511	Nn_6942	Nn_8350	Nn_5027	Nn_5694	Nn_8355	Nn_9833	Nn_8956	Nn_8135	Nn_5239	Nn_8878	Nn_731	Nn_6817	Nn_5139	Nn_8082	Nn_5364	Nn_6488	Nn_4871	Nn_6441	Nn_4992	Nn_4961	Nn_10386	Nn_5165	Nn_7084	Nn_9688	Nn_464	Nn_3953	Nn_10295	Nn_9055	Nn_8193	Nn_8492	Nn_9452	Nn_6126	Nn_4654	Nn_5001	Nn_10352	Nn_7346	Nn_6640	Nn_6780	Nn_8931	Nn_5953	Nn_7877	Nn_9292	Nn_6506	Nn_5786	Nn_5865	Nn_1199	Nn_5428	Nn_8281	Nn_9998	Nn_325	Nn_3441	Nn_4498	Nn_5066	Nn_5824	Nn_2707	Nn_4088	Nn_1875	Nn_3730	Nn_3792	Nn_10259	Nn_9944	Nn_8187	Nn_7286	Nn_8409	Nn_7972	Nn_8324	Nn_5799	Nn_6400	Nn_9138	Nn_402	Nn_2214	Nn_3137	Nn_357	Oo_2269	Oo_224	Oo_406	Oo_556	Oo_2604	Oo_2506	Oo_609	Oo_559	Oo_1535	Oo_476	Oo_1463	Oo_1507	Oo_411	Oo_799	Oo_2769	Oo_2494	Oo_1572	Oo_1989	Oo_54	Oo_553	Oo_1121	Oo_964	Oo_89	Oo_1316	Oo_1898	Oo_2309	Oo_2271	Oo_1785	Oo_1226	Oo_2584	Oo_1753	Oo_1296	Oo_1394	Oo_2543	Oo_2120	Oo_279	Oo_295	Oo_2088	Oo_2703	Oo_1869	Oo_2752	Oo_2145	Oo_2812	Oo_2018	Oo_2670	Oo_1235	Oo_1386	Oo_2522	Oo_2467	Oo_1847	Oo_521	Oo_2092	Oo_2579	Oo_2320	Oo_2146	Oo_2125	Oo_1456	Oo_1929	Oo_660	Oo_4816	Oo_4305	Oo_3516	Oo_3071	Oo_4116	Oo_3567	Oo_4974	Oo_3917	Oo_3423	Oo_6128	Oo_4344	Oo_5069	Oo_5581	Oo_4702	Oo_3575	Oo_4484	Oo_3720	Oo_5156	Oo_4411	Oo_4252	Oo_4857	Oo_5712	Oo_5280	Oo_3522	Oo_4951	Oo_5739	Oo_4174	Oo_4138	Oo_4156	Oo_3347	Oo_5037	Oo_4791	Oo_5137	Oo_4628	Oo_4324	Oo_5566	Oo_4498	Oo_4407	Oo_5723	Oo_4547	Oo_3754	Oo_4517	Oo_4166	Oo_4001	Oo_4315	Oo_5602	Oo_4790	Oo_5827	Oo_4358	Oo_4997	Oo_4762	Oo_3758	Oo_5403	Oo_4814	Oo_4414	Oo_3445	Oo_5976	Oo_3733	Oo_4643	Oo_4051	Oo_3887	Oo_4844	Oo_4365	Oo_5968	Oo_5700	Oo_5604	Oo_3239	Oo_3277	Oo_5250	Oo_5847	Oo_4189	Oo_3421	Oo_5912	Oo_4246	Oo_4491	Oo_4920	Oo_3281	Oo_4983	Oo_6083	Oo_5520	Oo_4062	Oo_4477	Oo_5413	Oo_5292	Oo_4445	Oo_3927	Oo_5367	Oo_5853	Oo_3966	Oo_3120	Oo_4185	Oo_4607	Oo_5674	Oo_3040	Oo_4239	Oo_5753	Oo_3553	Oo_5548	Oo_3746	Oo_3987	Oo_4695	Oo_5359	Oo_5596	Oo_3967	Oo_5472	Oo_3014	Oo_6043	Oo_5347	Oo_4360	Oo_5632	Oo_4967	Oo_5516	Oo_6073	Oo_4542	Oo_3228	Oo_3765	Oo_4537	Oo_5993	Oo_5878	Oo_3892	Oo_5544	Oo_2948	Oo_5031	Oo_5855	Oo_5253	Oo_4401	Oo_2378	Oo_2585	Oo_1469	Oo_1178	Oo_2777	Oo_1857	Oo_2317	Oo_1301	Oo_3452	Oo_3158	Oo_5480	Oo_4609	Oo_5397	Oo_3672	Oo_3691	Oo_4451	Oo_2593	Oo_2113	Oo_2912	Oo_5346	Oo_5419	Oo_3658	Oo_4731	Oo_5357	Oo_1320	Oo_366	Oo_4017	Oo_3470	Oo_4394	Oo_5781	Oo_4865	Oo_5101	Oo_5542	Oo_441	Oo_3244	Oo_110	Oo_4618	Oo_5219	Oo_4722	Oo_3427	Oo_4499	Oo_1066	Oo_425	Oo_135	Oo_2629	Oo_249	Oo_2344	Oo_747	Oo_1207	Oo_329	Oo_2748	Oo_735	Oo_1242	Oo_2508	Oo_2100	Oo_239	Oo_2170	Oo_1287	Oo_468	Oo_583	Oo_2847	Oo_2902	Oo_901	Oo_324	Oo_2815	Oo_226	Oo_273	Oo_2575	Oo_117	Oo_665	Oo_1452	Oo_2534	Oo_2779	Oo_1996	Oo_1321	Oo_1136	Oo_2811	Oo_3089	Oo_4020	Oo_4633	Oo_4486	Oo_3415	Oo_3279	Oo_3448	Oo_3023	Oo_5890	Oo_4102	Oo_4698	Oo_6152	Oo_3373	Oo_5431	Oo_5114	Oo_5939	Oo_3790	Oo_3404	Oo_4377	Oo_3636	Oo_4703	Oo_3849	Oo_6144	Oo_4780	Oo_4119	Oo_5592	Oo_6238	Oo_4701	Oo_3097	Oo_3117	Oo_4570	Oo_5928	Oo_3125	Oo_5852	Oo_6125	Oo_3001	Oo_6139	Oo_5635	Oo_5929	Oo_5646	Oo_6072	Oo_4173	Oo_5663	Oo_1881	Oo_1502	Oo_718	Oo_2372	Oo_2017	Oo_2763	Oo_2758	Oo_1414	Oo_532	Oo_653	Oo_837	Oo_823	Oo_2642	Oo_2516	Oo_5652	Oo_4170	Oo_4511	Oo_6112	Oo_5102	Oo_3876	Oo_4224	Oo_2977	Oo_5332	Oo_5448	Oo_4134	Oo_5492	Oo_4908	Oo_811	Oo_77	Oo_201	Oo_175	Oo_528	Oo_566	Oo_794	Oo_2375	Oo_2865	Oo_507	Oo_1203	Oo_457	Oo_1174	Oo_2734	Oo_675	Oo_1153	Oo_346	Oo_396	Oo_752	Oo_1030	Oo_158	Oo_681	Oo_218	Oo_795	Oo_373	Oo_403	Oo_1522	Oo_1895	Oo_219	Oo_1935	Oo_343	Oo_2272	Oo_703	Oo_410	Oo_612	Oo_1663	Oo_1297	Oo_550	Oo_351	Oo_1377	Oo_1941	Oo_1764	Oo_4768	Oo_4354	Oo_4245	Oo_3561	Oo_5565	Oo_6224	Oo_5043	Oo_3290	Oo_4391	Oo_3767	Oo_5061	Oo_4535	Oo_4348	Oo_4577	Oo_3119	Oo_5726	Oo_4872	Oo_4460	Oo_5453	Oo_4801	Oo_4635	Oo_3457	Oo_6122	Oo_3413	Oo_4474	Oo_4171	Oo_4392	Oo_3235	Oo_3215	Oo_4359	Oo_4552	Oo_5798	Oo_2982	Oo_5424	Oo_3481	Oo_6078	Oo_4955	Oo_5605	Oo_4431	Oo_4508	Oo_4501	Oo_4950	Oo_3859	Oo_5575	Oo_4380	Oo_4178	Oo_3889	Oo_5328	Oo_5099	Oo_2058	Oo_1597	Oo_5780	Oo_4447	Oo_3104	Oo_71	Oo_1819	Oo_1779	Oo_1714	Oo_299	Oo_990	Oo_1422	Oo_2780	Oo_1614	Oo_2934	Oo_1872	Oo_2867	Oo_2943	Oo_2857	Oo_3455	Oo_6049	Oo_5764	Oo_3953	Oo_3872	Oo_2631	Oo_2525	Oo_520	Oo_801	Oo_50	Oo_198	Oo_2370	Oo_1870	Oo_592	Oo_2531	Oo_2029	Oo_2911	Oo_162	Oo_1494	Oo_509	Oo_4645	Oo_5208	Oo_5460	Oo_4443	Oo_3217	Oo_3555	Oo_4661	Oo_5686	Oo_5302	Oo_6085	Oo_3451	Oo_3809	Oo_4446	Oo_3432	Oo_2985	Oo_3821	Oo_3960	Oo_3341	Oo_5856	Oo_5203	Oo_5846	Oo_3107	Oo_5140	Oo_5611	Oo_4913	Oo_4957	Oo_5996	Oo_5233	Oo_5255	Oo_3806	Oo_4509	Oo_5840	Oo_1856	Oo_148	Oo_981	Oo_2590	Oo_3214	Oo_6138	Oo_3116	Oo_3867	Oo_5785	Oo_6099	Oo_5997	Oo_2702	Oo_5806	Oo_1784	Oo_1095	Oo_440	Oo_2024	Oo_2620	Oo_442	Oo_797	Oo_1170	Oo_1140	Oo_26	Oo_161	Oo_1127	Oo_1134	Oo_2256	Oo_883	Oo_181	Oo_2523	Oo_2041	Oo_768	Oo_613	Oo_2204	Oo_493	Oo_1473	Oo_2916	Oo_1499	Oo_4660	Oo_3799	Oo_5701	Oo_5699	Oo_3748	Oo_3276	Oo_3696	Oo_4590	Oo_5432	Oo_5642	Oo_5618	Oo_4697	Oo_337	Oo_685	Oo_2495	Oo_2322	Oo_1461	Oo_1294	Oo_2727	Oo_726	Oo_4952	Oo_6181	Oo_1758	Oo_84	Oo_517	Oo_919	Oo_1982	Oo_1921	Oo_1356	Oo_836	Oo_424	Oo_782	Oo_1667	Oo_641	Oo_1368	Oo_1620	Oo_1767	Oo_428	Oo_2640	Oo_2373	Oo_1926	Oo_1237	Oo_495	Oo_1166	Oo_2729	Oo_232	Oo_2234	Oo_436	Oo_1193	Oo_1601	Oo_1995	Oo_1994	Oo_623	Oo_1797	Oo_1894	Oo_4743	Oo_4313	Oo_4289	Oo_3532	Oo_3609	Oo_3537	Oo_6151	Oo_3976	Oo_5763	Oo_4204	Oo_4363	Oo_3434	Oo_3545	Oo_4715	Oo_3914	Oo_5743	Oo_6141	Oo_5273	Oo_3068	Oo_6219	Oo_3951	Oo_6113	Oo_4772	Oo_1099	Oo_575	Oo_1339	Oo_2747	Oo_741	Oo_153	Oo_2785	Oo_1432	Oo_2253	Oo_5791	Oo_3178	Oo_3969	Oo_4161	Oo_4863	Oo_3973	Oo_3309	Oo_1564	Oo_4334	Oo_223	Oo_1222	Oo_1874	Oo_2261	Oo_2560	Oo_1458	Oo_1315	Oo_1457	Oo_1938	Oo_1590	Oo_2316	Oo_5504	Oo_4980	Oo_1799	Oo_2188	Oo_827	Oo_2141	Oo_1571	Oo_3519	Oo_3294	Oo_5758	Oo_4323	Oo_5005	Oo_1708	Oo_1581	Oo_2607	Oo_1683	Oo_2455	Oo_4834	Oo_2889	Oo_1000	Oo_1481	Oo_5622	Oo_4835	Oo_6012	Oo_6192	Oo_3090	Oo_4540	Oo_2199	Oo_5877	Oo_2229	Oo_2745	Oo_1403	Oo_1958	Oo_894	Oo_2066	Oo_3655	Oo_3124	Oo_1250	Oo_973	Oo_2246	Oo_2598	Oo_1175	Oo_2762	Oo_2222	Oo_1517	Oo_2185	Oo_4789	Oo_4864	Oo_3270	Oo_3833	Oo_4454	Oo_5956	Oo_5848	Oo_3086	Oo_1979	Oo_2425	Oo_2385	Oo_1616	Oo_1513	Oo_1280	Oo_1038	Oo_2519	Oo_380	Oo_813	Oo_2036	Oo_2527	Oo_622	Oo_1345	Oo_1022	Oo_339	Oo_1699	Oo_851	Oo_1919	Oo_570	Oo_3310	Oo_5154	Oo_2965	Oo_4133	Oo_3035	Oo_3738	Oo_4976	Oo_4999	Oo_2357	Oo_4826	Oo_2514	Oo_2731	Oo_358	Oo_2245	Oo_1720	Oo_3957	Oo_3827	Oo_4694	Oo_3172	Oo_5868	Oo_2356	Oo_844	Oo_2750	Oo_1303	Oo_2332	Oo_2384	Oo_2884	Oo_166	Oo_2023	Oo_145	Oo_790	Oo_2280	Oo_3667	Oo_3286	Oo_5564	Oo_3970	Oo_3832	Oo_5630	Oo_3110	Oo_5577	Oo_5872	Oo_4481	Oo_2198	Oo_172	Oo_4828	Oo_4572	Oo_6038	Oo_3965	Oo_5235	Oo_1310	Oo_976	Oo_2004	Oo_2192	Oo_3716	Oo_3016	Oo_1326	Oo_1120	Oo_5741	Oo_4922	Oo_2479	Oo_265	Oo_47	Oo_2374	Oo_37	Oo_2764	Oo_1281	Oo_3533	Oo_5637	Oo_131	Oo_2353	Oo_2630	Oo_770	Oo_1510	Oo_5168	Oo_4441	Oo_5298	Oo_3794	Oo_1538	Oo_6155	Oo_4421	Oo_3793	Oo_4449	Oo_5972	Oo_5261	Oo_651	Oo_1064	Oo_560	Oo_1794	Oo_2923	Oo_5819	Oo_5289	Oo_2216	Oo_3078	Oo_2334	Oo_734	Oo_2093	Oo_3318	Oo_6087	Oo_2658	Oo_980	Oo_1057	Oo_20	Oo_322	Oo_2355	Oo_1419	Oo_1951	Oo_796	Oo_616	Oo_1172	Oo_254	Oo_5731	Oo_3406	Oo_3959	Oo_3275	Oo_1545	Oo_417	Oo_3463	Oo_899	Oo_2095	Oo_1897	Oo_5660	Oo_242	Oo_143	Oo_2856	Oo_6213	Oo_4235	Oo_2830	Oo_2308	Oo_361	Oo_997	Oo_5714	Oo_4672	Oo_5573	Oo_805	Oo_283	Oo_433	Oo_3554	Oo_5153	Oo_4634	Oo_4787	Oo_3171	Oo_5087	Oo_1657	Oo_2957	Oo_1944	Oo_693	Oo_1201	Oo_2797	Oo_708	Oo_357	Oo_291	Oo_2449	Oo_3934	Oo_3936	Oo_2986	Oo_30	Oo_473	Oo_2249	Oo_5808	Oo_3159	Oo_5405	Oo_3152	Oo_3994	Oo_3627	Oo_3585	Oo_3996	Oo_3546	Oo_178	Oo_594	Oo_508	Oo_1909	Oo_882	Oo_2641	Oo_4706	Oo_4120	Oo_4583	Oo_5943	Oo_3232	Oo_3663	Oo_4275	Oo_6215	Oo_6111	Oo_3207	Oo_4767	Oo_4845	Oo_2419	Oo_3128	Oo_802	Oo_519	Oo_1607	Oo_368	Oo_1992	Oo_1300	Oo_1485	Oo_1520	Oo_4259	Oo_4325	Oo_5404	Oo_3430	Oo_5765	Oo_4642	Oo_1491	Oo_780	Oo_205	Oo_2038	Oo_5474	Oo_1434	Oo_2905	Oo_87	Oo_459	Oo_599	Oo_5708	Oo_3499	Oo_363	Oo_1766	Oo_342	Oo_1483	Oo_1092	Oo_194	Oo_2574	Oo_5826	Oo_1435	Oo_3059	Oo_1879	Oo_751	Oo_1111	Oo_874	Oo_2843	Oo_958	Oo_1603	Oo_516	Oo_1389	Oo_6074	Oo_1249	Oo_2161	Oo_1700	Oo_2237	Oo_895	Oo_2136	Oo_965	Oo_960	Oo_4989	Oo_607	Oo_524	Oo_938	Oo_2119	Oo_6227	Oo_3233	Oo_1024	Oo_1965	Oo_1089	Oo_2027	Oo_2501	Oo_3513	Oo_4302	Oo_2924	Oo_4903	Oo_6163	Oo_2482	Oo_404	Oo_787	Oo_4986	Oo_5437	Oo_2697	Oo_2716	Oo_769	Oo_4711	Oo_3866	Oo_5530	Oo_2792	Oo_4513	Oo_3498	Oo_4751	Oo_2205	Oo_1130	Oo_2668	Oo_2480	Oo_1627	Oo_1946	Oo_4039	Oo_1001	Oo_4506	Oo_1876	Oo_1013	Oo_2621	Oo_354	Oo_4559	Oo_5824	Oo_5750	Oo_3741	Oo_3500	Oo_4998	Oo_2471	Oo_289	Oo_5647	Oo_3595	Oo_311	Oo_5011	Oo_3858	Oo_4972	Oo_3077	Oo_310	Oo_430	Oo_4195	Oo_6032	Oo_3810	Oo_487	Oo_2099	Oo_2056	Oo_1808	Oo_278	Oo_1290	Oo_202	Oo_2169	Oo_2203	Oo_2619	Oo_23	Oo_488	Oo_2	Oo_2067	Oo_1333	Oo_1336	Oo_362	Oo_1065	Oo_305	Oo_449	Oo_1940	Oo_1420	Oo_3737	Oo_2721	Oo_2563	Oo_1068	Oo_2475	Oo_1901	Oo_2462	Oo_1470	Oo_1490	Oo_2655	Oo_1387	Oo_2492	Oo_2665	Oo_102	Oo_2496	Oo_5401	Oo_1843	Oo_41	Oo_910	Oo_1907	Oo_263	Oo_2181	Oo_615	Oo_1131	Oo_1905	Oo_208	Oo_1955	Oo_2634	Oo_5276	Oo_876	Oo_5913	Oo_4353	Oo_4077	Oo_5982	Oo_4031	Oo_4948	Oo_4183	Oo_3552	Oo_1123	Oo_4599	Oo_2310	Oo_3487	Oo_5554	Oo_2230	Oo_3466	Oo_5086	Oo_3053	Oo_3704	Oo_3458	Oo_3321	Oo_5269	Oo_4927	Oo_5760	Oo_1750	Oo_5464	Oo_4112	Oo_5994	Oo_2922	Oo_6234	Oo_3841	Oo_3607	Oo_4781	Oo_4100	Oo_4478	Oo_3865	Oo_4669	Oo_5670	Oo_6162	Oo_4717	Oo_4699	Oo_3719	Oo_3682	Oo_6216	Oo_4747	Oo_2013	Oo_738	Oo_2283	Oo_5112	Oo_2998	Oo_6082	Oo_624	Oo_1956	Oo_478	Oo_3472	Oo_2743	Oo_522	Oo_298	Oo_2301	Oo_4866	Oo_3344	Oo_6100	Oo_5013	Oo_6156	Oo_3563	Oo_5828	Oo_2318	Oo_3324	Oo_5033	Oo_5248	Oo_3524	Oo_5678	Oo_2695	Oo_4690	Oo_4279	Oo_5205	Oo_5969	Oo_5849	Oo_4676	Oo_3378	Oo_3869	Oo_5429	Oo_4292	Oo_3034	Oo_5196	Oo_2443	Oo_4211	Oo_3729	Oo_3618	Oo_4592	Oo_4201	Oo_5279	Oo_3856	Oo_4379	Oo_2700	Oo_4267	Oo_2548	Oo_3020	Oo_3101	Oo_3219	Oo_1433	Oo_4127	Oo_3052	Oo_5133	Oo_5971	Oo_6166	Oo_6077	Oo_4561	Oo_5568	Oo_3164	Oo_287	Oo_6194	Oo_5680	Oo_5537	Oo_5499	Oo_2350	Pp_6	Pp_1710	Pp_1448	Pp_1339	Pp_1785	Pp_1346	Pp_1515	Pp_1889	Pp_259	Pp_1158	Pp_2042	Pp_2051	Pp_49	Pp_186	Pp_877	Pp_7	Pp_1363	Pp_2135	Pp_2295	Pp_82	Pp_178	Pp_1828	Pp_349	Pp_1218	Pp_2186	Pp_1285	Pp_955	Pp_2044	Pp_1477	Pp_867	Pp_1424	Pp_413	Pp_622	Pp_4141	Pp_3349	Pp_3516	Pp_4600	Pp_4659	Pp_3172	Pp_3929	Pp_4712	Pp_4417	Pp_4043	Pp_3063	Pp_3680	Pp_4194	Pp_3559	Pp_3610	Pp_2708	Pp_3219	Pp_3968	Pp_2732	Pp_3814	Pp_4153	Pp_2923	Pp_3280	Pp_3896	Pp_3201	Pp_2981	Pp_4350	Pp_3411	Pp_4777	Pp_3236	Pp_4198	Pp_3232	Pp_3313	Pp_3491	Pp_2303	Pp_3488	Pp_3553	Pp_2968	Pp_3501	Pp_4035	Pp_3179	Pp_4353	Pp_3618	Pp_2937	Pp_4811	Pp_4335	Pp_3252	Pp_2706	Pp_3910	Pp_3589	Pp_3829	Pp_3530	Pp_4259	Pp_4064	Pp_4612	Pp_3477	Pp_4111	Pp_2414	Pp_2393	Pp_3984	Pp_4369	Pp_4384	Pp_3272	Pp_2724	Pp_3878	Pp_3531	Pp_4783	Pp_4407	Pp_2595	Pp_4260	Pp_4287	Pp_3935	Pp_3718	Pp_4244	Pp_3352	Pp_4084	Pp_4157	Pp_3167	Pp_4844	Pp_3755	Pp_2398	Pp_3401	Pp_3919	Pp_4565	Pp_3883	Pp_4139	Pp_4618	Pp_2714	Pp_2386	Pp_3841	Pp_2630	Pp_2758	Pp_3151	Pp_3774	Pp_4359	Pp_3865	Pp_2805	Pp_3956	Pp_3742	Pp_4210	Pp_3682	Pp_3591	Pp_2372	Pp_3800	Pp_3884	Pp_4232	Pp_2617	Pp_3384	Pp_3654	Pp_4482	Pp_289	Pp_1875	Pp_586	Pp_951	Pp_1772	Pp_1733	Pp_2091	Pp_2251	Pp_2867	Pp_2600	Pp_2525	Pp_3556	Pp_2932	Pp_3502	Pp_4226	Pp_3572	Pp_3951	Pp_3863	Pp_1399	Pp_2244	Pp_1406	Pp_4169	Pp_2689	Pp_2514	Pp_2704	Pp_4332	Pp_3614	Pp_1584	Pp_2029	Pp_1243	Pp_752	Pp_181	Pp_3015	Pp_4319	Pp_4300	Pp_4645	Pp_3289	Pp_3233	Pp_4504	Pp_3916	Pp_844	Pp_4254	Pp_2095	Pp_2753	Pp_3470	Pp_4483	Pp_2699	Pp_4252	Pp_3393	Pp_3764	Pp_4453	Pp_4798	Pp_4497	Pp_1281	Pp_2200	Pp_887	Pp_222	Pp_1248	Pp_1845	Pp_1544	Pp_878	Pp_2018	Pp_1604	Pp_485	Pp_619	Pp_1428	Pp_326	Pp_1808	Pp_599	Pp_1587	Pp_360	Pp_398	Pp_1857	Pp_848	Pp_1196	Pp_896	Pp_1620	Pp_295	Pp_246	Pp_1904	Pp_1514	Pp_1574	Pp_3545	Pp_2841	Pp_2683	Pp_2744	Pp_3707	Pp_4807	Pp_4440	Pp_4046	Pp_4758	Pp_3001	Pp_4713	Pp_2782	Pp_4829	Pp_3367	Pp_3249	Pp_3908	Pp_3463	Pp_4216	Pp_2541	Pp_4011	Pp_4602	Pp_3115	Pp_4340	Pp_3976	Pp_2882	Pp_2856	Pp_2405	Pp_2802	Pp_3999	Pp_2409	Pp_4793	Pp_2417	Pp_3942	Pp_2526	Pp_4672	Pp_2373	Pp_4105	Pp_3171	Pp_4800	Pp_3858	Pp_4580	Pp_492	Pp_1441	Pp_557	Pp_1383	Pp_1861	Pp_1365	Pp_2269	Pp_3848	Pp_3746	Pp_3650	Pp_3836	Pp_2787	Pp_4708	Pp_2716	Pp_2507	Pp_3515	Pp_4496	Pp_3779	Pp_4275	Pp_2745	Pp_4400	Pp_4875	Pp_4743	Pp_4248	Pp_872	Pp_2087	Pp_2285	Pp_1982	Pp_1062	Pp_266	Pp_514	Pp_1481	Pp_2020	Pp_347	Pp_107	Pp_1280	Pp_1975	Pp_306	Pp_1140	Pp_1234	Pp_985	Pp_344	Pp_1447	Pp_2118	Pp_1379	Pp_653	Pp_1416	Pp_1940	Pp_1790	Pp_1652	Pp_569	Pp_1801	Pp_1098	Pp_106	Pp_1611	Pp_1893	Pp_979	Pp_1469	Pp_1742	Pp_1177	Pp_1229	Pp_1792	Pp_1334	Pp_3131	Pp_2903	Pp_3072	Pp_2466	Pp_2925	Pp_3801	Pp_3327	Pp_2659	Pp_3748	Pp_3392	Pp_2571	Pp_4442	Pp_3123	Pp_2656	Pp_2551	Pp_4395	Pp_4545	Pp_3859	Pp_4642	Pp_4572	Pp_4521	Pp_2418	Pp_3546	Pp_4542	Pp_4609	Pp_3601	Pp_4861	Pp_2924	Pp_2468	Pp_3343	Pp_3611	Pp_3749	Pp_2381	Pp_3753	Pp_3105	Pp_4848	Pp_4653	Pp_3486	Pp_3479	Pp_2331	Pp_4053	Pp_4554	Pp_2498	Pp_4538	Pp_3678	Pp_3325	Pp_3081	Pp_4228	Pp_460	Pp_544	Pp_1194	Pp_2382	Pp_695	Pp_477	Pp_1026	Pp_1007	Pp_1913	Pp_1682	Pp_1581	Pp_1112	Pp_1724	Pp_234	Pp_1455	Pp_1789	Pp_4133	Pp_2624	Pp_45	Pp_1784	Pp_370	Pp_971	Pp_2065	Pp_192	Pp_1986	Pp_241	Pp_252	Pp_1533	Pp_4494	Pp_2915	Pp_3449	Pp_2515	Pp_3099	Pp_3296	Pp_4596	Pp_3096	Pp_4377	Pp_4872	Pp_200	Pp_1155	Pp_1906	Pp_2180	Pp_1583	Pp_1957	Pp_497	Pp_839	Pp_2222	Pp_1072	Pp_1010	Pp_1848	Pp_420	Pp_201	Pp_1390	Pp_1311	Pp_4782	Pp_2735	Pp_3414	Pp_2606	Pp_2697	Pp_2358	Pp_2870	Pp_3391	Pp_3498	Pp_3230	Pp_4020	Pp_3302	Pp_3933	Pp_2530	Pp_4258	Pp_4768	Pp_3656	Pp_3818	Pp_4650	Pp_3440	Pp_211	Pp_338	Pp_19	Pp_822	Pp_801	Pp_1489	Pp_4398	Pp_4333	Pp_3186	Pp_4036	Pp_4752	Pp_2441	Pp_2979	Pp_2942	Pp_2036	Pp_1578	Pp_1885	Pp_1608	Pp_754	Pp_687	Pp_527	Pp_2041	Pp_1256	Pp_256	Pp_4	Pp_1118	Pp_572	Pp_223	Pp_2016	Pp_1114	Pp_1156	Pp_2128	Pp_81	Pp_706	Pp_387	Pp_1680	Pp_2696	Pp_3109	Pp_3126	Pp_4868	Pp_2930	Pp_3119	Pp_2855	Pp_4511	Pp_4784	Pp_4315	Pp_2323	Pp_3733	Pp_4294	Pp_4436	Pp_2406	Pp_4801	Pp_4236	Pp_3150	Pp_275	Pp_97	Pp_1603	Pp_2012	Pp_406	Pp_447	Pp_1200	Pp_1698	Pp_2157	Pp_2121	Pp_4710	Pp_2134	Pp_783	Pp_1302	Pp_1034	Pp_298	Pp_2133	Pp_380	Pp_1002	Pp_1709	Pp_763	Pp_1989	Pp_631	Pp_2237	Pp_1740	Pp_1662	Pp_2239	Pp_605	Pp_479	Pp_1376	Pp_2229	Pp_1705	Pp_936	Pp_1942	Pp_1180	Pp_779	Pp_1648	Pp_2210	Pp_1948	Pp_604	Pp_1748	Pp_4361	Pp_2329	Pp_3471	Pp_2681	Pp_4885	Pp_4544	Pp_2477	Pp_3727	Pp_2413	Pp_2352	Pp_4512	Pp_4557	Pp_3853	Pp_3783	Pp_2457	Pp_3513	Pp_4318	Pp_2866	Pp_84	Pp_908	Pp_437	Pp_1417	Pp_1972	Pp_1768	Pp_1818	Pp_2320	Pp_3422	Pp_1936	Pp_2017	Pp_2153	Pp_1837	Pp_1962	Pp_4781	Pp_3183	Pp_269	Pp_2629	Pp_1419	Pp_1117	Pp_1632	Pp_829	Pp_602	Pp_3925	Pp_2523	Pp_3679	Pp_738	Pp_1246	Pp_1213	Pp_1813	Pp_86	Pp_983	Pp_2131	Pp_2262	Pp_508	Pp_1483	Pp_1057	Pp_1725	Pp_4588	Pp_4820	Pp_3698	Pp_2287	Pp_854	Pp_515	Pp_1490	Pp_135	Pp_676	Pp_1193	Pp_1033	Pp_587	Pp_692	Pp_1676	Pp_2587	Pp_3360	Pp_2337	Pp_4181	Pp_2299	Pp_2450	Pp_4225	Pp_3808	Pp_594	Pp_999	Pp_2338	Pp_2228	Pp_2254	Pp_4048	Pp_1445	Pp_776	Pp_115	Pp_836	Pp_1037	Pp_1028	Pp_1318	Pp_3643	Pp_3410	Pp_2391	Pp_3705	Pp_4449	Pp_4514	Pp_1342	Pp_595	Pp_1931	Pp_2	Pp_2077	Pp_825	Pp_644	Pp_1502	Pp_1071	Pp_610	Pp_1793	Pp_670	Pp_1147	Pp_1687	Pp_1393	Pp_717	Pp_1868	Pp_949	Pp_32	Pp_1405	Pp_849	Pp_1695	Pp_1146	Pp_1181	Pp_1389	Pp_3493	Pp_3875	Pp_3435	Pp_2518	Pp_3385	Pp_4313	Pp_4122	Pp_2300	Pp_2651	Pp_4821	Pp_3421	Pp_815	Pp_3011	Pp_1182	Pp_1478	Pp_2032	Pp_1609	Pp_248	Pp_2068	Pp_4149	Pp_4388	Pp_4637	Pp_2428	Pp_3353	Pp_4448	Pp_997	Pp_364	Pp_2179	Pp_283	Pp_1453	Pp_2268	Pp_1664	Pp_3358	Pp_2550	Pp_2506	Pp_2933	Pp_3655	Pp_3872	Pp_2843	Pp_2813	Pp_4291	Pp_3430	Pp_2408	Pp_4091	Pp_568	Pp_18	Pp_147	Pp_3543	Pp_3387	Pp_4437	Pp_1425	Pp_3740	Pp_4865	Pp_3292	Pp_3806	Pp_2673	Pp_975	Pp_665	Pp_2284	Pp_1203	Pp_774	Pp_1834	Pp_827	Pp_2546	Pp_3226	Pp_3596	Pp_1726	Pp_399	Pp_1811	Pp_1357	Pp_3347	Pp_2931	Pp_4694	Pp_4825	Pp_3965	Pp_169	Pp_162	Pp_630	Pp_432	Pp_1649	Pp_1987	Pp_3324	Pp_342	Pp_1454	Pp_1207	Pp_3031	Pp_1766	Pp_2255	Pp_38	Pp_1665	Pp_3623	Pp_3717	Pp_1109	Pp_526	Pp_926	Pp_1918	Pp_1370	Pp_367	Pp_1822	Pp_728	Pp_352	Pp_2814	Pp_1314	Pp_1977	Pp_1138	Pp_2137	Pp_2612	Pp_3454	Pp_694	Pp_3580	Pp_2493	Pp_2360	Pp_3876	Pp_4690	Pp_100	Pp_2141	Pp_1727	Pp_3044	Pp_1186	Pp_1787	Pp_1201	Pp_243	Pp_1397	Pp_705	Pp_3154	Pp_3087	Pp_3204	Pp_3278	Pp_3028	Pp_852	Pp_23	Pp_173	Pp_1821	Pp_2370	Pp_1266	Pp_1127	Pp_611	Pp_1530	Pp_2193	Pp_2838	Pp_4760	Pp_2738	Pp_1233	Pp_1111	Pp_3508	Pp_2857	Pp_4397	Pp_2346	Pp_3240	Pp_3483	Pp_83	Pp_1260	Pp_4327	Pp_3405	Pp_3398	Pp_2096	Pp_4614	Pp_1984	Pp_806	Pp_2270	Pp_1347	Pp_2293	Pp_3344	Pp_3822	Pp_3191	Pp_3098	Pp_2008	Pp_2972	Pp_876	Pp_112	Pp_1731	Pp_1068	Pp_1826	Pp_117	Pp_719	Pp_1539	Pp_1254	Pp_453	Pp_2396	Pp_3564	Pp_2503	Pp_4362	Pp_3048	Pp_2536	Pp_4534	Pp_3832	Pp_4197	Pp_4749	Pp_3500	Pp_209	Pp_1048	Pp_424	Pp_274	Pp_2011	Pp_1671	Pp_50	Pp_1468	Pp_2007	Pp_2097	Pp_350	Pp_701	Pp_510	Pp_1560	Pp_418	Pp_167	Pp_1126	Pp_1452	Pp_2862	Pp_2257	Pp_4575	Pp_4704	Pp_3879	Pp_1626	Pp_4420	Pp_4189	Pp_634	Pp_129	Pp_4489	Pp_4150	Pp_976	Pp_257	Pp_1863	Pp_1255	Pp_4444	Pp_1253	Pp_4100	Pp_1273	Pp_725	Pp_495	Pp_444	Pp_766	Pp_1924	Pp_1323	Pp_1673	Pp_2110	Pp_2194	Pp_1372	Pp_3686	Pp_2265	Pp_464	Pp_715	Pp_513	Pp_422	Pp_920	Pp_712	Pp_564	Pp_2174	Pp_1534	Pp_720	Pp_279	Pp_1046	Pp_455	Pp_1590	Pp_2533	Pp_2039	Pp_151	Pp_4780	Pp_4513	Pp_1492	Pp_1606	Pp_914	Pp_907	Pp_847	Pp_691	Pp_2307	Pp_2598	Pp_1563	Pp_905	Pp_580	Pp_1018	Pp_4339	Pp_3190	Pp_4579	Pp_2439	Pp_1487	Pp_4573	Pp_4092	Pp_3704	Pp_2332	Pp_3499	Pp_4662	Pp_3579	Pp_3286	Pp_2061	Pp_2988	Pp_2677	Pp_2378	Pp_799	Pp_1333	Pp_624	Pp_3400	Pp_3670	Pp_2542	Pp_4850	Pp_85	Pp_758	Pp_4218	Pp_3505	Pp_1641	Pp_769	Pp_1258	Pp_1674	Pp_2196	Pp_1165	Pp_2443	Pp_2127	Pp_363	Pp_817	Pp_583	Pp_1294	Pp_1309	Pp_456	Pp_861	Pp_166	Pp_3469	Pp_1023	Pp_1051	Pp_1897	Pp_866	Pp_621	Pp_4097	Pp_3161	Pp_1120	Pp_3006	Pp_2741	Pp_3492	Pp_2040	Pp_547	Pp_3331	Pp_1136	Pp_3612	Pp_552	Pp_1415	Pp_457	Pp_1303	Pp_4705	Pp_654	Pp_2161	Pp_500	Pp_1831	Pp_1013	Pp_3866	Pp_2899	Pp_3594	Pp_3255	Pp_1336	Pp_1651	Pp_120	Pp_2914	Pp_3315	Pp_2936	Pp_895	Pp_1091	Pp_2081	Pp_3024	Pp_1817	Pp_4138	Pp_168	Pp_2296	Pp_193	Pp_1385	Pp_13	Pp_1656	Pp_2015	Pp_1545	Pp_2227	Pp_1531	Pp_230	Pp_1292	Pp_451	Pp_3290	Pp_2588	Pp_2354	Pp_4394	Pp_4421	Pp_4175	Pp_3481	Pp_4644	Pp_1486	Pp_105	Pp_2151	Pp_3647	Pp_2622	Pp_3602	Pp_2166	Pp_1089	Pp_102	Pp_674	Pp_1658	Pp_4297	Pp_3627	Pp_2333	Pp_840	Pp_94	Pp_986	Pp_4786	Pp_4392	Pp_2800	Pp_3537	Pp_4745	Pp_3691	Pp_2791	Pp_2599	Pp_4522	Pp_4707	Pp_4406	Pp_4520	Pp_3330	Pp_4118	Pp_2357	Pp_4312	Pp_4567	Pp_4555	Pp_2960	Pp_2831	Pp_3617	Pp_3068	Pp_4695	Pp_3157	Pp_589	Pp_3787	Pp_4734	Pp_3409	Pp_2797	Pp_2465	Pp_3873	Pp_4268	Pp_1891	Pp_4836	Pp_3407	Pp_967	Pp_4750	Pp_3778	Pp_732	Pp_3375	Pp_4764	Pp_2355	Pp_2324	Pp_4816	Pp_16	Pp_286	Pp_873	Pp_545	Pp_1840	Cc_188	Cc_77	Cc_2216	Cc_507	Cc_1316	Cc_1128	Cc_963	Cc_51	Cc_73	Cc_359	Cc_1361	Cc_2650	Cc_1125	Cc_1209	Cc_2279	Cc_1258	Cc_1834	Cc_2029	Cc_2331	Cc_665	Cc_1237	Cc_1255	Cc_2084	Cc_1933	Cc_435	Cc_167	Cc_2369	Cc_422	Cc_1874	Cc_2176	Cc_2389	Cc_365	Cc_1732	Cc_1743	Cc_1634	Cc_15	Cc_2251	Cc_603	Cc_1787	Cc_357	Cc_583	Cc_1558	Cc_1291	Cc_1169	Cc_2405	Cc_363	Cc_1780	Cc_212	Cc_2049	Cc_802	Cc_1550	Cc_2240	Cc_535	Cc_2637	Cc_3370	Cc_3311	Cc_5370	Cc_2717	Cc_3821	Cc_2932	Cc_4075	Cc_2879	Cc_4003	Cc_4055	Cc_4123	Cc_4993	Cc_4213	Cc_3182	Cc_3454	Cc_2923	Cc_5028	Cc_4912	Cc_3353	Cc_5789	Cc_3044	Cc_5022	Cc_4905	Cc_3197	Cc_3308	Cc_4249	Cc_4685	Cc_3403	Cc_4815	Cc_5013	Cc_5236	Cc_5041	Cc_3411	Cc_3217	Cc_5259	Cc_3227	Cc_3089	Cc_5487	Cc_5489	Cc_4620	Cc_2906	Cc_4274	Cc_4256	Cc_5718	Cc_3362	Cc_4990	Cc_4242	Cc_4656	Cc_3973	Cc_3663	Cc_3841	Cc_5040	Cc_2963	Cc_3359	Cc_4629	Cc_4296	Cc_3655	Cc_3429	Cc_4006	Cc_2895	Cc_5548	Cc_5461	Cc_5258	Cc_3742	Cc_3786	Cc_3761	Cc_5583	Cc_5792	Cc_4895	Cc_5476	Cc_4886	Cc_3969	Cc_3179	Cc_5378	Cc_4893	Cc_4083	Cc_4695	Cc_4700	Cc_5254	Cc_4458	Cc_3166	Cc_5104	Cc_4251	Cc_5129	Cc_5344	Cc_4866	Cc_5063	Cc_5594	Cc_4536	Cc_3650	Cc_5263	Cc_5179	Cc_5472	Cc_4110	Cc_5533	Cc_5734	Cc_5406	Cc_3431	Cc_5446	Cc_2520	Cc_41	Cc_2845	Cc_2797	Cc_2762	Cc_2651	Cc_786	Cc_1941	Cc_988	Cc_2671	Cc_770	Cc_621	Cc_1669	Cc_24	Cc_2111	Cc_1828	Cc_1257	Cc_1281	Cc_68	Cc_138	Cc_1849	Cc_2525	Cc_1292	Cc_555	Cc_1118	Cc_1694	Cc_4054	Cc_3750	Cc_4551	Cc_3124	Cc_2881	Cc_2940	Cc_5325	Cc_4078	Cc_5459	Cc_4436	Cc_5312	Cc_4857	Cc_2839	Cc_5385	Cc_3931	Cc_4789	Cc_4052	Cc_5255	Cc_4192	Cc_4538	Cc_3434	Cc_4509	Cc_2827	Cc_3520	Cc_4874	Cc_5608	Cc_427	Cc_976	Cc_658	Cc_1980	Cc_2645	Cc_1248	Cc_1764	Cc_1475	Cc_1999	Cc_2116	Cc_1308	Cc_2135	Cc_469	Cc_1904	Cc_1299	Cc_123	Cc_3615	Cc_4781	Cc_4265	Cc_5491	Cc_4776	Cc_4619	Cc_3678	Cc_5526	Cc_4923	Cc_991	Cc_1154	Cc_1048	Cc_2611	Cc_2776	Cc_3288	Cc_959	Cc_1537	Cc_632	Cc_1622	Cc_2612	Cc_4115	Cc_5379	Cc_5229	Cc_5627	Cc_5413	Cc_4544	Cc_5402	Cc_5682	Cc_415	Cc_31	Cc_263	Cc_2256	Cc_2109	Cc_1445	Cc_750	Cc_1119	Cc_1950	Cc_1375	Cc_3783	Cc_3204	Cc_5310	Cc_4245	Cc_3804	Cc_3960	Cc_4304	Cc_5299	Cc_3327	Cc_5235	Cc_4981	Cc_4763	Cc_3728	Cc_2930	Cc_512	Cc_2365	Cc_444	Cc_2898	Cc_5208	Cc_3518	Cc_5115	Cc_2374	Cc_107	Cc_5074	Cc_679	Cc_1657	Cc_446	Cc_1815	Cc_984	Cc_760	Cc_2471	Cc_2404	Cc_2023	Cc_2893	Cc_5466	Cc_4309	Cc_4798	Cc_3065	Cc_3555	Cc_2760	Cc_2778	Cc_4983	Cc_4628	Cc_2687	Cc_5211	Cc_3759	Cc_3248	Cc_5405	Cc_3451	Cc_5036	Cc_5183	Cc_5694	Cc_4119	Cc_5765	Cc_3199	Cc_4143	Cc_4920	Cc_5636	Cc_5237	Cc_2978	Cc_4952	Cc_4237	Cc_5067	Cc_1497	Cc_2761	Cc_5335	Cc_2479	Cc_200	Cc_739	Cc_1673	Cc_1713	Cc_2	Cc_1046	Cc_336	Cc_866	Cc_397	Cc_1309	Cc_2429	Cc_1821	Cc_503	Cc_1269	Cc_2055	Cc_432	Cc_1448	Cc_172	Cc_1234	Cc_2329	Cc_1915	Cc_1581	Cc_2234	Cc_1300	Cc_2310	Cc_2435	Cc_225	Cc_3002	Cc_3471	Cc_5091	Cc_3603	Cc_4085	Cc_4746	Cc_4330	Cc_4580	Cc_4738	Cc_4373	Cc_3469	Cc_5314	Cc_4976	Cc_2934	Cc_5535	Cc_3809	Cc_4063	Cc_3801	Cc_4939	Cc_4834	Cc_2731	Cc_4159	Cc_3382	Cc_3221	Cc_4140	Cc_3366	Cc_5667	Cc_2690	Cc_3033	Cc_4205	Cc_3334	Cc_3972	Cc_4831	Cc_5725	Cc_4647	Cc_5223	Cc_5117	Cc_5758	Cc_2752	Cc_4493	Cc_502	Cc_2576	Cc_1080	Cc_4368	Cc_3506	Cc_5650	Cc_1439	Cc_638	Cc_722	Cc_3654	Cc_810	Cc_3176	Cc_4870	Cc_2734	Cc_5746	Cc_4090	Cc_2371	Cc_144	Cc_608	Cc_601	Cc_1852	Cc_1693	Cc_2469	Cc_655	Cc_1665	Cc_2249	Cc_3446	Cc_3834	Cc_1882	Cc_4686	Cc_933	Cc_1068	Cc_588	Cc_789	Cc_373	Cc_1666	Cc_2499	Cc_2066	Cc_3492	Cc_2269	Cc_1229	Cc_803	Cc_1358	Cc_1825	Cc_361	Cc_2364	Cc_5221	Cc_1697	Cc_1447	Cc_2604	Cc_673	Cc_607	Cc_2675	Cc_4521	Cc_4889	Cc_2995	Cc_4448	Cc_538	Cc_3752	Cc_1747	Cc_2504	Cc_1481	Cc_2415	Cc_1831	Cc_2510	Cc_4754	Cc_5516	Cc_5276	Cc_631	Cc_1092	Cc_821	Cc_2121	Cc_1057	Cc_1284	Cc_804	Cc_2378	Cc_2556	Cc_1124	Cc_672	Cc_1076	Cc_1290	Cc_3840	Cc_4463	Cc_3027	Cc_4569	Cc_4970	Cc_3115	Cc_4957	Cc_3398	Cc_5691	Cc_3278	Cc_5464	Cc_2706	Cc_1186	Cc_3271	Cc_685	Cc_2392	Cc_1223	Cc_828	Cc_171	Cc_923	Cc_842	Cc_2214	Cc_2519	Cc_1981	Cc_4921	Cc_3093	Cc_3954	Cc_4443	Cc_3691	Cc_2968	Cc_3604	Cc_3723	Cc_4730	Cc_4767	Cc_2774	Cc_2920	Cc_4418	Cc_5592	Cc_5054	Cc_3381	Cc_3789	Cc_94	Cc_530	Cc_682	Cc_536	Cc_596	Cc_2292	Cc_2478	Cc_72	Cc_1133	Cc_1879	Cc_1554	Cc_5012	Cc_3012	Cc_3236	Cc_4729	Cc_5214	Cc_5202	Cc_379	Cc_193	Cc_8	Cc_79	Cc_1870	Cc_1214	Cc_2151	Cc_4004	Cc_3985	Cc_785	Cc_4701	Cc_955	Cc_2573	Cc_5622	Cc_1071	Cc_585	Cc_1984	Cc_3196	Cc_2997	Cc_5742	Cc_3188	Cc_5613	Cc_493	Cc_4406	Cc_2180	Cc_4562	Cc_4663	Cc_5754	Cc_514	Cc_2225	Cc_1978	Cc_3301	Cc_3762	Cc_4164	Cc_4141	Cc_2715	Cc_5342	Cc_5740	Cc_4925	Cc_5538	Cc_3570	Cc_274	Cc_2571	Cc_1514	Cc_873	Cc_113	Cc_1485	Cc_229	Cc_2621	Cc_2028	Cc_2124	Cc_3151	Cc_3252	Cc_5308	Cc_4982	Cc_5122	Cc_5573	Cc_173	Cc_5014	Cc_3625	Cc_4784	Cc_5488	Cc_715	Cc_710	Cc_2550	Cc_3530	Cc_3206	Cc_4996	Cc_264	Cc_3816	Cc_823	Cc_714	Cc_4824	Cc_5668	Cc_2896	Cc_5621	Cc_5015	Cc_4025	Cc_2464	Cc_5285	Cc_1604	Cc_1059	Cc_4915	Cc_1540	Cc_4107	Cc_1575	Cc_1551	Cc_302	Cc_318	Cc_250	Cc_929	Cc_4232	Cc_3183	Cc_1446	Cc_1187	Cc_2241	Cc_2966	Cc_5018	Cc_3441	Cc_386	Cc_2434	Cc_2516	Cc_901	Cc_65	Cc_971	Cc_1367	Cc_1296	Cc_1881	Cc_1488	Cc_2295	Cc_4024	Cc_1830	Cc_2551	Cc_1615	Cc_2991	Cc_1203	Cc_226	Cc_2540	Cc_1238	Cc_1924	Cc_1738	Cc_781	Cc_2610	Cc_4121	Cc_2093	Cc_1516	Cc_1877	Cc_1132	Cc_4816	Cc_3805	Cc_4183	Cc_1817	Cc_2280	Cc_4845	Cc_4419	Cc_999	Cc_1314	Cc_2951	Cc_5030	Cc_5212	Cc_3005	Cc_2623	Cc_1902	Cc_4	Cc_2237	Cc_130	Cc_5770	Cc_3211	Cc_3949	Cc_2989	Cc_3483	Cc_997	Cc_2242	Cc_5095	Cc_690	Cc_742	Cc_1479	Cc_3500	Cc_5642	Cc_34	Cc_1395	Cc_751	Cc_2199	Cc_285	Cc_1352	Cc_595	Cc_1643	Cc_301	Cc_902	Cc_277	Cc_544	Cc_381	Cc_1067	Cc_3205	Cc_5440	Cc_5549	Cc_3941	Cc_2157	Cc_131	Cc_14	Cc_2220	Cc_4739	Cc_2854	Cc_1934	Cc_438	Cc_3097	Cc_1028	Cc_2286	Cc_1677	Cc_2972	Cc_3813	Cc_1683	Cc_774	Cc_5611	Cc_5772	Cc_5392	Cc_383	Cc_270	Cc_1110	Cc_1751	Cc_44	Cc_809	Cc_38	Cc_1104	Cc_732	Cc_874	Cc_115	Cc_434	Cc_1152	Cc_1322	Cc_64	Cc_5064	Cc_3873	Cc_1972	Cc_1674	Cc_1430	Cc_1512	Cc_937	Cc_5695	Cc_3295	Cc_1875	Cc_3380	Cc_5465	Cc_3038	Cc_3999	Cc_1842	Cc_1116	Cc_2097	Cc_1811	Cc_1591	Cc_231	Cc_2648	Cc_2166	Cc_292	Cc_5346	Cc_4810	Cc_547	Cc_344	Cc_734	Cc_2089	Cc_1099	Cc_501	Cc_1324	Cc_1368	Cc_477	Cc_1845	Cc_1241	Cc_5174	Cc_2431	Cc_3191	Cc_2175	Cc_893	Cc_1807	Cc_2563	Cc_2044	Cc_1278	Cc_650	Cc_430	Cc_43	Cc_255	Cc_2318	Cc_2500	Cc_334	Cc_2024	Cc_4300	Cc_1032	Cc_505	Cc_1094	Cc_1418	Cc_797	Cc_1224	Cc_1896	Cc_349	Cc_1583	Cc_1326	Cc_1964	Cc_1371	Cc_4839	Cc_3493	Cc_3265	Cc_4595	Cc_3888	Cc_3887	Cc_3533	Cc_5294	Cc_2147	Cc_3724	Cc_5449	Cc_2750	Cc_4375	Cc_3111	Cc_4883	Cc_4022	Cc_4711	Cc_5176	Cc_4938	Cc_4081	Cc_2449	Cc_4520	Cc_5133	Cc_3485	Cc_5769	Cc_5619	Cc_5369	Cc_484	Cc_2825	Cc_4065	Cc_4574	Cc_1420	Cc_3146	Cc_3952	Cc_5645	Cc_4045	Cc_4358	Cc_2727	Cc_841	Cc_3266	Hh_4006	Hh_2928	Hh_3015	Hh_3498	Hh_1356	Hh_836	Hh_6932	Hh_7376	Hh_5799	Hh_7368	Hh_6661	Hh_3225	Hh_270	Hh_1280	Hh_7618	Hh_70	Hh_6242	Hh_5777	Hh_8777	Hh_5952	Hh_7678	Hh_2189	Hh_4390	Hh_7479	Hh_2026	Hh_4471	Hh_9442	Hh_2138	Hh_637	Hh_1578	Hh_1666	Hh_22	Hh_2569	Hh_1703	Hh_3773	Hh_8632	Hh_5858	Hh_3083	Hh_2737	Hh_197	Hh_4053	Hh_5910	Hh_3243	Hh_1706	Hh_2941	Hh_5552	Hh_4883	Hh_9169	Hh_7606	Hh_6325	Hh_7252	Hh_5762	Hh_6218	Hh_8647	Hh_7907	Hh_8591	Hh_7883	Hh_8346	Hh_7849	Hh_8158	Hh_7414	Hh_8730	Hh_8630	Hh_4368	Hh_144	Hh_3683	Hh_764	Hh_2107	Hh_3866	Hh_7988	Hh_2819	Hh_1345	Hh_1456	Hh_2743	Hh_2122	Hh_2113	Hh_4566	Hh_8035	Hh_4768	Hh_6819	Hh_6589	Hh_6874	Hh_4760	Hh_8918	Hh_38	Hh_4406	Hh_1059	Hh_3775	Hh_8593	Hh_8868	Hh_7444	Hh_8396	Hh_5521	Hh_8672	Hh_6569	Hh_4098	Hh_3934	Hh_5250	Hh_7164	Hh_6578	Hh_9600	Hh_4892	Hh_7892	Hh_6816	Hh_2659	Hh_7472	Hh_2030	Hh_6426	Hh_7197	Hh_974	Hh_5843	Hh_6680	Hh_9296	Hh_1055	Hh_4137	Hh_8315	Hh_6614	Hh_9612	Hh_1008	Hh_1945	Hh_3693	Hh_6040	Hh_6486	Hh_6723	Hh_1763	Hh_6837	Hh_5574	Hh_4544	Hh_3946	Hh_1218	Hh_4352	Hh_8765	Hh_8606	Hh_500	Hh_7228	Hh_3850	Hh_3753	Hh_8897	Hh_7396	Hh_3747	Hh_2154	Hh_5085	Hh_1385	Hh_59	Hh_3406	Hh_1024	Hh_8279	Hh_3226	Hh_1741	Hh_4472	Hh_4527	Hh_4108	Hh_798	Hh_5838	Hh_317	Hh_2730	Hh_5481	Hh_134	Hh_1748	Hh_3646	Hh_2706	Hh_315	Hh_7422	Hh_5203	Hh_7603	Hh_5362	Hh_6956	Hh_7117	Hh_5554	Hh_8650	Hh_9419	Hh_4671	Hh_3365	Hh_8794	Hh_1307	Hh_7913	Hh_4359	Hh_8009	Hh_7668	Hh_4609	Hh_820	Hh_3859	Hh_2605	Hh_773	Hh_3793	Hh_2830	Hh_6173	Hh_8842	Hh_8398	Hh_8791	Hh_7669	Hh_5035	Hh_7336	Hh_3669	Hh_6698	Hh_3507	Hh_7227	Hh_4709	Hh_5380	Hh_4834	Hh_5055	Hh_8458	Hh_6674	Hh_3868	Hh_8365	Hh_2548	Hh_3710	Hh_2507	Hh_6362	Hh_6948	Hh_4139	Hh_2663	Hh_4202	Hh_9649	Hh_5361	Hh_2767	Hh_4766	Hh_6463	Hh_1747	Hh_3378	Hh_356	Hh_900	Hh_2469	Hh_2368	Hh_635	Hh_2927	Hh_4080	Hh_3307	Hh_1874	Hh_3971	Hh_3381	Hh_2984	Hh_9263	Hh_6376	Hh_5616	Hh_7218	Hh_9471	Hh_8784	Hh_9084	Hh_8916	Hh_5173	Hh_8912	Hh_9564	Hh_6742	Hh_9537	Hh_6031	Hh_6380	Hh_6162	Hh_6429	Hh_5027	Hh_2331	Hh_694	Hh_9289	Hh_8621	Hh_9187	Hh_4048	Hh_980	Hh_575	Hh_2337	Hh_4814	Hh_8117	Hh_6077	Hh_365	Hh_811	Hh_2577	Hh_4152	Hh_7156	Hh_9433	Hh_2417	Hh_9092	Hh_3321	Hh_1514	Hh_7779	Hh_3997	Hh_2445	Hh_7299	Hh_7845	Hh_6250	Hh_3235	Hh_7340	Hh_3011	Hh_1859	Hh_7453	Hh_4820	Hh_2544	Hh_2150	Hh_7548	Hh_4429	Hh_2855	Hh_4984	Hh_4795	Hh_4941	Hh_5886	Hh_6736	Hh_4218	Hh_5358	Hh_1526	Hh_4212	Hh_3874	Hh_7808	Hh_1121	Hh_88	Hh_1476	Hh_2444	Hh_4577	Hh_1543	Hh_4000	Hh_2067	Hh_402	Hh_140	Hh_83	Hh_816	Hh_3208	Hh_1608	Hh_2685	Hh_2849	Hh_2476	Hh_1853	Hh_722	Hh_3990	Hh_1868	Hh_9133	Hh_4191	Hh_1927	Hh_1492	Hh_5670	Hh_7806	Hh_956	Hh_1282	Hh_7950	Hh_7645	Hh_6963	Hh_540	Hh_1878	Hh_4702	Hh_7050	Hh_7383	Hh_6544	Hh_8724	Hh_7269	Hh_9104	Hh_8375	Hh_5033	Hh_1245	Hh_1965	Hh_1427	Hh_5066	Hh_5196	Hh_4278	Hh_645	Hh_212	Hh_26	Hh_9324	Hh_6766	Hh_5720	Hh_6153	Hh_8838	Hh_6361	Hh_8669	Hh_2205	Hh_6069	Hh_6548	Hh_7078	Hh_7477	Hh_8928	Hh_9640	Hh_8829	Hh_9517	Hh_5666	Hh_4193	Hh_3575	Hh_1739	Hh_7209	Hh_5872	Hh_6563	Hh_6147	Ll_1931	Ll_4188	Ll_4179	Ll_288	Ll_3256	Ll_3093	Ll_1333	Ll_2640	Ll_4506	Ll_4031	Ll_1862	Ll_3130	Ll_3268	Ll_7237	Ll_5816	Ll_8558	Ll_6895	Ll_6323	Ll_7236	Ll_6605	Ll_7100	Ll_8464	Ll_6463	Ll_6099	Ll_6554	Ll_6265	Ll_7165	Ll_8222	Ll_6359	Ll_5654	Ll_6551	Ll_6762	Ll_7973	Ll_9242	Ll_8435	Ll_7960	Ll_6965	Ll_7206	Ll_6022	Ll_7580	Ll_9260	Ll_5177	Ll_7827	Ll_9385	Ll_8549	Ll_9375	Ll_9880	Ll_9526	Ll_6952	Ll_5784	Ll_4943	Ll_8233	Ll_9135	Ll_2743	Ll_3941	Ll_3428	Ll_3915	Ll_5811	Ll_7502	Ll_5619	Ll_6933	Ll_9383	Ll_4202	Ll_192	Ll_2670	Ll_5957	Ll_6156	Ll_9124	Ll_9641	Ll_8084	Ll_9021	Ll_6587	Ll_5026	Ll_8282	Ll_9421	Ll_193	Ll_769	Ll_2669	Ll_4677	Ll_951	Ll_1057	Ll_4316	Ll_2304	Ll_2730	Ll_3394	Ll_4584	Ll_1468	Ll_10172	Ll_8431	Ll_8453	Ll_9062	Ll_6291	Ll_7767	Ll_8781	Ll_2561	Ll_9186	Ll_10137	Ll_9995	Ll_3642	Ll_1340	Ll_2733	Ll_3051	Ll_7749	Ll_5470	Ll_9695	Ll_4924	Ll_9694	Ll_619	Ll_2664	Ll_3336	Ll_4137	Ll_3880	Ll_1034	Ll_598	Ll_3764	Ll_2568	Ll_2950	Ll_474	Ll_4777	Ll_9089	Ll_5807	Ll_7959	Ll_6446	Ll_4986	Ll_9423	Ll_6165	Ll_5213	Ll_7441	Ll_6765	Ll_8532	Ll_8008	Ll_1933	Ll_2958	Ll_4502	Ll_1503	Ll_3218	Ll_3343	Ll_4801	Ll_7398	Ll_7993	Ll_4766	Ll_4352	Ll_1443	Ll_3648	Ll_3439	Ll_3551	Ll_3835	Ll_8505	Ll_7465	Ll_7388	Ll_2493	Ll_3258	Ll_1883	Ll_5664	Ll_6116	Ll_4124	Ll_8294	Ll_3143	Ll_2370	Ll_2201	Ll_1017	Ll_4191	Ll_5997	Ll_8699	Ll_9539	Ll_6850	Ll_5526	Ll_9972	Ll_6112	Ll_7610	Ll_10100	Ll_8752	Ll_6813	Ll_9593	Ll_8902	Ll_7178	Ll_2804	Ll_148	Ll_4323	Ll_1375	Ll_4326	Ll_7241	Ll_309	Ll_2905	Ll_1653	Ll_3623	Ll_75	Ll_1455	Ll_2973	Ll_1106	Ll_108	Ll_2334	Ll_165	Ll_3091	Ll_1038	Ll_2431	Ll_3535	Ll_7755	Ll_9477	Ll_5185	Ll_6973	Ll_9190	Ll_4859	Ll_5542	Ll_7056	Ll_5265	Ll_8726	Ll_3303	Ll_5158	Ll_5618	Ll_9870	Ll_6372	Ll_1962	Ll_4415	Ll_3160	Ll_1245	Ll_4332	Ll_4672	Ll_2135	Ll_9487	Ll_3080	Ll_3570	Ll_5624	Ll_9442	Ll_1804	Ll_2012	Ll_2706	Ll_3806	Ll_9273	Ll_9126	Ll_3543	Ll_7336	Ll_5278	Ll_3381	Ll_466	Ll_384	Ll_645	Ll_4386	Ll_2968	Ll_6311	Ll_8600	Ll_9147	Ll_8315	Ll_2830	Ll_9643	Ll_4570	Ll_10173	Ll_5901	Ll_10198	Ll_8785	Ll_1535	Ll_5818	Ll_944	Ll_988	Ll_10206	Ll_6238	Ll_1626	Ll_2393	Ll_3208	Ll_9731	Ll_6754	Ll_5515	Ll_6206	Ll_689	Ll_2251	Ll_4735	Ll_7898	Ll_2015	Ll_2959	Ll_3312	Ll_2138	Ll_2649	Ll_7484	Ll_5887	Ll_9465	Ll_275	Ll_2410	Ll_4364	Ll_2043	Ll_4879	Ll_8783	Ll_554	Ll_3604	Ll_8002	Ll_3059	Ll_2018	Ll_7031	Ll_4969	Ll_6401	Ll_9596	Ll_8487	Ll_3197	Ll_2892	Ll_4730	Ll_4646	Ll_2808	Ll_2039	Ll_1453	Ll_6031	Ll_6696	Ll_7800	Ll_10265	Ll_2385	Ll_3521	Ll_3557	Ll_4362	Ll_1424	Ll_144	Ll_531	Ll_5315	Ll_215	Ll_510	Ll_2245	Ll_4490	Ll_9684	Ll_3418	Ll_8490	Ll_7333	Ll_1844	Ll_1025	Ll_2153	Ll_10202	Ll_1706	Ll_2044	Ll_9777	Ll_4626	Ll_1582	Ll_4359	Ll_4707	Ll_2033	Ll_3861	Ll_632	Ll_729	Ll_4319	Ll_9610	Ll_9566	Ll_7806	Ll_9266	Ll_3005	Ll_7190	Ll_6851	Ll_5394	Ll_4014	Ll_4149	Ll_10146	Ll_78	Ll_7133	Ll_8880	Ll_6669	Ll_8268	Ll_4355	Ll_4090	Ll_9372	Ll_422	Ll_10037	Ll_1119	Ll_2965	Ll_7536	Ll_4865	Ll_5775	Ll_2286	Ll_1588	Ll_392	Ll_1863	Ll_1955	Ll_2023	Ll_3927	Ll_6327	Ll_1786	Ll_5911	Ll_4500	Ll_2087	Ll_9768	Ll_6688	Ll_4695	Ll_5272	Ll_3517	Ll_602	Ll_6380	Ll_4155	Ll_2189	Ll_449	Ll_66	Ll_2874	Ll_110	Ll_1669	Ll_815	Ll_7088	Ll_1353	Ll_302	Ll_1257	Ll_693	Ll_5899	Ll_1771	Ll_4224	Ll_2195	Ll_3828	Ll_1897	Ll_2550	Ll_3503	Ll_956	Ll_4291	Ll_6553	Ll_628	Ll_2372	Ll_1570	Ll_1186	Ll_4525	Ll_647	Ll_3936	Ll_1498	Ll_195	Ll_4075	Ll_566	Ll_901	Ll_2221	Ll_1526	Ll_2440	Ll_3739	Ll_2927	Ll_2680	Ll_4800	Ll_7714	Ll_6886	Ll_1769	Ll_4988	Ll_5742	Ll_486	Ll_8007	Ll_7626	Ll_6745	Ll_6699	Ll_7205	Ll_5116	Ll_6939	Ll_6181	Ll_8901	Ll_2739	Ll_10090	Ll_7884	Ll_2668	Ll_219	Ll_9760	Ll_8119	Ll_7011	Ll_5766	Ll_7462	Ll_6960	Ll_9250	Ll_278	Ll_1231	Ll_696	Ll_3319	Ll_9559	Ll_5630	Ll_4546	Ll_1961	Ll_1726	Ll_8860	Ll_4841	Ll_6477	Ll_7916	Ll_8126	Ll_9275	Ll_4946	Ll_6629	Ll_10235	Ll_10027	Ll_8799	Ll_6770	Ll_5517	Ll_5139	Ll_8420	Ll_7009	Ll_8757	Ll_6811	Ll_6927	Ll_4966	Ll_9808	Ll_4989	Ll_5062	Ll_9416	Ll_5171	Ll_8094	Ll_7791	Ll_10231	Ll_8615	Ll_7413	Ll_8625	Ll_6037	Ll_5455	Ll_10196	Ll_10244	Ll_4298	Ll_8981	Ll_3918	Ll_368	Ll_3368	Ll_5938	Ll_10193	Ff_286	Ff_451	Ff_2320	Ff_1096	Ff_2620	Ff_2414	Ff_921	Ff_1336	Ff_1273	Ff_1238	Ff_858	Ff_4313	Ff_4601	Ff_4162	Ff_3348	Ff_3201	Ff_5271	Ff_4950	Ff_3461	Ff_4379	Ff_4579	Ff_3937	Ff_4985	Ff_710	Ff_5132	Ff_1591	Ff_5337	Ff_3104	Ff_1641	Ff_2088	Ff_1835	Ff_1463	Ff_5279	Ff_6131	Ff_415	Ff_2516	Ff_3409	Ff_4514	Ff_670	Ff_6151	Ff_1887	Ff_3140	Ff_1667	Ff_5229	Ff_4753	Ff_5292	Ff_841	Ff_1579	Ff_2095	Ff_2820	Ff_3720	Ff_950	Ff_893	Ff_1805	Ff_516	Ff_2985	Ff_1298	Ff_3603	Ff_823	Ff_3359	Ff_1850	Ff_4506	Ff_2829	Ff_1615	Ff_3268	Ff_665	Ff_2284	Ff_61	Ff_528	Ff_1562	Ff_4128	Ff_4867	Ff_1263	Ff_38	Ff_463	Ff_3176	Ff_5925	Ff_4791	Ff_1182	Ff_197	Ff_214	Ff_2215	Ff_2450	Ff_2618	Ff_493	Ff_1479	Ff_5961	Ff_2278	Ff_5003	Ff_2721	Ff_3312	Ff_1323	Ff_3376	Ff_2350	Ff_935	Ff_3455	Ff_4685	Ff_3598	Ff_4967	Ff_5205	Ff_4901	Ff_3666	Ff_5362	Ff_1809	Ff_783	Ff_542	Kk_2403	Kk_2004	Kk_3721	Kk_2225	Kk_2398	Kk_1615	Kk_6046	Kk_5433	Kk_7736	Kk_6117	Kk_5665	Kk_6014	Kk_6644	Kk_7645	Kk_3651	Kk_4324	Kk_6568	Kk_4662	Kk_6131	Kk_1566	Kk_5456	Kk_1116	Kk_887	Kk_3764	Kk_6266	Kk_5834	Kk_1978	Kk_5351	Kk_4224	Kk_1935	Kk_3206	Kk_3267	Kk_3287	Kk_939	Kk_1065	Kk_2112	Kk_3246	Kk_3372	Kk_5459	Kk_2019	Kk_1444	Kk_288	Kk_3277	Kk_1799	Kk_3558	Kk_2986	Kk_6000	Kk_1613	Kk_1636	Kk_2869	Kk_3006	Kk_329	Kk_2016	Kk_3780	Kk_3592	Kk_7420	Kk_4207	Kk_1983	Kk_3643	Kk_4189	Kk_3551	Kk_4976	Kk_7669	Kk_3686	Kk_2422	Kk_1020	Kk_1359	Kk_5316	Kk_2153	Kk_2589	Kk_156	Kk_4618	Kk_2536	Kk_7663	Kk_8088	Kk_5055	Kk_3217	Kk_2066	Kk_2088	Kk_6023	Kk_4403	Kk_2871	Kk_1729	Kk_5177	Kk_5867	Kk_3077	Kk_781	Kk_4654	Kk_1927	Kk_1416	Kk_6275	Kk_6011	Kk_4787	Kk_5083	Kk_7681	Kk_1018	Kk_3728	Kk_6099	Kk_987	Kk_4977	Ii_2861	Ii_2581	Ii_2114	Ii_2154	Ii_1390	Ii_3069	Ii_4394	Ii_6760	Ii_6698	Ii_1812	Ii_2835	Ii_6414	Ii_4347	Ii_387	Ii_6238	Ii_7066	Ii_3531	Ii_1222	Ii_1432	Ii_768	Ii_191	Ii_1589	Ii_7076	Ii_7072	Ii_2983	Ii_1168	Ii_2191	Ii_4052	Ii_4515	Ii_507	Ii_2301	Ii_4034	Ii_7230	Ii_2486	Ii_6206	Ii_914	Ii_6908	Ii_3871	Ii_116	Ii_6842	Ii_3580	Ii_338	Ii_4598	Ii_3728	Ii_3769	Ii_6012	Ii_6774	Ii_3433	Ii_7257	Ii_3229	Ii_1792	Ii_5430	Ii_6535	Ii_3549	Ii_683	Ii_4088	Ii_3388	Ii_2838	Ii_1458	Ii_4210	Ii_2790	Ii_1328	Ii_1151	Ii_6482	Ii_5105	Ii_4273	Ii_6232	Ii_6708	Ii_6101	Ii_3778	Ii_330	Ii_1518	Ii_7155	Ii_4283	Gg_1550	Gg_1500	Gg_660	Gg_2282	Gg_2478	Gg_2917	Gg_2130	Gg_2880	Gg_3127	Gg_323	Gg_3202	Gg_2222	Gg_2213	Gg_1376	Gg_2905	Gg_905	Gg_1562	Gg_1944	Gg_3351	Gg_2964	Gg_534	Gg_79	Gg_1219	Gg_1152	Gg_2034	Gg_3396	Gg_2795	Gg_3453	Gg_2542	Gg_3281	Gg_3136	Gg_1002	Gg_1263	Gg_529	Gg_1067	Gg_2147	Gg_2978	Gg_2915	Gg_2499	Gg_2407	Gg_2733	Gg_1204	Gg_1468	Gg_1239	Gg_3108	Gg_17	Gg_3269	Gg_1600	Gg_2673	Gg_623	Gg_1269	Gg_2027	Gg_295	Gg_2277	Gg_3459	Gg_2909	Gg_2535	Gg_1980	Gg_1597	Gg_907	Gg_2230	Gg_3073	Mm_1973	Mm_3524	Mm_4634	Mm_3689	Mm_1990	Mm_1657	Mm_4478	Mm_4987	Mm_3817	Mm_112	Mm_3190	Mm_6567	Mm_1379	Mm_1172	Mm_1794	Mm_539	Mm_4627	Mm_22	Mm_7015	Mm_1307	Mm_1632	Mm_1624	Mm_7011	Mm_1942	Mm_280	Mm_5585	Mm_4231	Mm_903	Mm_436	Mm_633	Mm_1858	Mm_2442	Mm_1920	Mm_1259	Mm_2229	Mm_3633	Mm_6466	Mm_6656	Mm_6306	Mm_1376	Mm_6532	Mm_2337	Mm_6324	Mm_864	Mm_5832	Mm_4436	Mm_6769	Mm_6637	Mm_61	Mm_705	Mm_6929	Mm_1860	Mm_1891	Mm_466	Mm_2636	Mm_1144	Mm_2606	Mm_1795	Mm_4714	Mm_5184	Mm_3532	Ff_3330	Ff_4999	Ff_2765	Ff_158	Ff_762	Ff_3686	Ff_1413	Ff_1637	Ff_1962	Ff_3293	Ff_5167	Ff_340	Ff_4001	Ff_5112	Ff_33	Ff_2151	Ff_1893	Ff_2005	Ff_1807	Ff_924	Ff_2972	Ff_2046	Ff_5005	Ff_4400	Ff_4190	Ff_4597	Ff_4688	Ff_5768	Ff_2077	Ff_1373	Ff_1050	Ff_109	Ff_3955	Ff_5164	Ff_6172	Ff_2803	Dd_3527	Dd_3726	Dd_1370	Dd_4194	Dd_6814	Dd_3181	Dd_2922	Dd_5270	Dd_4615	Dd_1948	Dd_4590	Dd_791	Dd_5623	Dd_5284	Dd_2539	Cc_242	Cc_61	Cc_1960	Cc_3051	Cc_308	Cc_2527	Cc_4847	Cc_5339	Cc_4986	Cc_1423	Cc_928	Cc_3781	Cc_4740	Ee_5205	Ee_2858	Ee_2204	Ee_3911
387	Cc_867
388	Hh_3357	Hh_2561	Hh_7429	Hh_720	Hh_1525	Hh_5456
389	Dd_4206	Dd_4355	Dd_5886	Dd_1663	Dd_1455	Ii_6278	Ii_5483
390	Nn_1116	Nn_1950	Nn_2823	Nn_8185	Nn_6076	Nn_3589	Nn_2310	Nn_7378	Nn_5424	Nn_666	Nn_2928	Nn_5699	Nn_4382	Nn_8056	Nn_5	Nn_1026	Ff_631	Ff_1557	Ff_4264	Ff_781	Ff_5720	Ff_112	Ll_5896	Ll_2926	Ll_325	Ll_508	Pp_4200	Pp_215	Pp_2187	Pp_2348
391	Dd_4617	Dd_1725	Dd_4341	Dd_1684	Dd_3148	Dd_60
392	Nn_6283
393	Cc_1509	Cc_36	Cc_1572	Cc_311	Cc_1748	Cc_110	Cc_1458	Cc_746	Cc_1859	Cc_309	Cc_2219	Cc_177	Cc_674	Cc_473	Cc_2127	Cc_1263	Cc_2614	Cc_1968	Cc_425	Cc_799	Cc_1465	Cc_661	Cc_1734	Cc_905	Cc_763	Cc_2487	Cc_1087	Cc_441	Cc_248	Cc_2477	Cc_2639	Cc_705	Cc_1656	Cc_573	Cc_494	Cc_1570	Cc_1295	Cc_1766	Cc_662	Cc_1078	Cc_389	Cc_1490	Cc_104	Cc_1422	Cc_291	Cc_1718	Cc_3342	Cc_4447	Cc_3827	Cc_4750	Cc_3573	Cc_3824	Cc_4643	Cc_4836	Cc_4122	Cc_5427	Cc_3081	Cc_5070	Cc_4049	Cc_4752	Cc_4178	Cc_3456	Cc_3946	Cc_3254	Cc_3171	Cc_3868	Cc_3953	Cc_3554	Cc_3092	Cc_5046	Cc_3669	Cc_3068	Cc_5238	Cc_4645	Cc_4519	Cc_3599	Cc_4282	Cc_4766	Cc_5315	Cc_5209	Cc_4946	Cc_3704	Cc_3580	Cc_3911	Cc_5502	Cc_4442	Cc_3760	Cc_4929	Cc_4408	Cc_5599	Cc_4935	Cc_3738	Cc_2745	Cc_4392	Cc_4951	Cc_3630	Cc_4638	Cc_3928	Cc_3741	Cc_4481	Cc_4216	Cc_4948	Cc_4999	Cc_4828	Cc_4907	Cc_5159	Cc_3634	Cc_3621	Cc_4414	Cc_5460	Cc_4376	Cc_5253	Cc_4833	Cc_4413	Cc_5399	Cc_4618	Cc_4944	Cc_5359	Cc_4503	Cc_3995	Cc_5354	Cc_5273	Cc_4609	Cc_5316	Cc_5380	Cc_5171	Cc_2678	Cc_4008	Cc_4203	Cc_4224	Cc_5711	Cc_1131	Cc_4792	Cc_909	Cc_1710	Cc_591	Cc_741	Cc_2459	Cc_402	Cc_1139	Cc_1031	Cc_1508	Cc_2336	Cc_798	Cc_209	Cc_2359	Cc_2517	Cc_1836	Cc_1188	Cc_1151	Cc_2372	Cc_1805	Cc_1471	Cc_541	Cc_1403	Cc_2057	Cc_2213	Cc_1405	Cc_1007	Cc_2128	Cc_1156	Cc_1597	Cc_896	Cc_347	Cc_1840	Cc_4280	Cc_3401	Cc_2984	Cc_3132	Cc_3980	Cc_3244	Cc_2700	Cc_4077	Cc_3442	Cc_3869	Cc_3320	Cc_4434	Cc_2870	Cc_5309	Cc_5219	Cc_3189	Cc_4971	Cc_4610	Cc_4791	Cc_3090	Cc_3149	Cc_5108	Cc_3329	Cc_3714	Cc_5527	Cc_3893	Cc_5368	Cc_3700	Cc_5512	Cc_3418	Cc_4851	Cc_2716	Cc_4258	Cc_3808	Cc_5057	Cc_2874	Cc_4807	Cc_4393	Cc_5479	Cc_5591	Cc_5177	Cc_3709	Cc_3765	Cc_4809	Cc_3743	Cc_5439	Cc_5553	Cc_5330	Cc_5561	Cc_5184	Cc_3872	Cc_3658	Cc_4475	Cc_2679	Cc_5544	Cc_4737	Cc_4844	Cc_4772	Cc_4389	Cc_3129	Cc_4526	Cc_3335	Cc_3894	Cc_4559	Cc_4395	Cc_4214	Cc_3576	Cc_5113	Cc_5220	Cc_3476	Cc_4356	Cc_2965	Cc_5289	Cc_4832	Cc_5442	Cc_3684	Cc_4728	Cc_3203	Cc_4558	Cc_3735	Cc_5082	Cc_5033	Cc_3936	Cc_4548	Cc_3755	Cc_5397	Cc_3561	Cc_5242	Cc_5333	Cc_5170	Cc_3202	Cc_2681	Cc_3572	Cc_3875	Cc_3274	Cc_4468	Cc_5506	Cc_272	Cc_1216	Cc_1006	Cc_1895	Cc_2834	Cc_3527	Cc_4955	Cc_4402	Cc_4113	Cc_4623	Cc_4184	Cc_4505	Cc_3521	Cc_3605	Cc_4420	Cc_3289	Cc_4179	Cc_3579	Cc_5630	Cc_833	Cc_730	Cc_2340	Cc_1629	Cc_1880	Cc_1350	Cc_1708	Cc_2641	Cc_150	Cc_1690	Cc_4253	Cc_5432	Cc_4275	Cc_5161	Cc_3300	Cc_4863	Cc_5141	Cc_1958	Cc_5125	Cc_2341	Cc_2457	Cc_2154	Cc_2098	Cc_4598	Cc_4298	Cc_2710	Cc_5016	Cc_5199	Cc_981	Cc_1230	Cc_5332	Cc_4169	Cc_5234	Cc_3305	Cc_3600	Cc_633	Cc_1682	Cc_711	Cc_2489	Cc_1705	Cc_2474	Cc_2168	Cc_1900	Cc_1387	Cc_2575	Cc_5559	Cc_3900	Cc_5501	Cc_4941	Cc_4346	Cc_5617	Cc_5551	Cc_1198	Cc_2432	Cc_2358	Cc_1577	Cc_2222	Cc_3596	Cc_4269	Cc_4426	Cc_4047	Cc_4712	Cc_5552	Cc_5625	Cc_877	Cc_1518	Cc_1883	Cc_765	Cc_957	Cc_2064	Cc_1400	Cc_2433	Cc_4856	Cc_2394	Cc_197	Cc_217	Cc_11	Cc_1307	Cc_1655	Cc_266	Cc_1325	Cc_639	Cc_1287	Cc_2107	Cc_2090	Cc_2553	Cc_1614	Cc_716	Cc_2589	Cc_1997	Cc_1231	Cc_1386	Cc_1951	Cc_2360	Cc_618	Cc_2321	Cc_1925	Cc_5670	Cc_5722	Cc_170	Cc_1033	Cc_382	Cc_2522	Cc_3628	Cc_4236	Cc_2380	Cc_284	Cc_1468	Cc_5596	Cc_3758	Cc_2714	Cc_496	Cc_440	Cc_2105	Cc_2354	Cc_522	Cc_2007	Cc_1301	Cc_1153	Cc_1611	Cc_587	Cc_790	Cc_1943	Cc_398	Cc_1651	Cc_295	Cc_5261	Cc_4659	Cc_4594	Cc_3563	Cc_4881	Cc_3679	Cc_3184	Cc_3814	Cc_5700	Cc_5217	Cc_4111	Cc_531	Cc_1453	Cc_2552	Cc_3138	Cc_4658	Cc_2779	Cc_5042	Cc_864	Cc_927	Cc_1305	Cc_1616	Cc_4139	Cc_2398	Cc_900	Cc_1947	Cc_1869	Cc_1271	Cc_2916	Cc_1145	Cc_922	Cc_917	Cc_1073	Cc_2011	Cc_400	Cc_3569	Cc_4488	Cc_4617	Cc_4333	Cc_5423	Cc_1595	Cc_1955	Cc_2607	Cc_3939	Cc_1170	Cc_2609	Cc_4112	Cc_30	Cc_1797	Cc_553	Cc_761	Cc_2440	Cc_1662	Cc_99	Cc_2387	Cc_860	Cc_2009	Cc_174	Cc_2857	Cc_5610	Cc_5283	Cc_1356	Cc_2189	Cc_1506	Cc_342	Cc_2376	Cc_2901	Cc_2012	Cc_1434	Cc_5213	Cc_3194	Cc_542	Cc_1910	Cc_2495	Cc_4091	Cc_5	Cc_566	Cc_2162	Cc_4516	Cc_4997	Cc_17	Cc_680	Cc_5672	Cc_2266	Cc_2578	Cc_1159	Cc_2254	Cc_2278	Cc_989	Cc_850	Cc_1740	Cc_195	Cc_1818	Cc_2585	Cc_1563	Cc_1756	Cc_4846	Cc_3024	Cc_4759	Cc_1965	Cc_569	Cc_549	Cc_3642	Cc_968	Cc_829	Cc_404	Cc_727	Cc_1627	Cc_183	Cc_437	Cc_1163	Cc_4291	Cc_4014	Cc_4879	Cc_2598	Cc_724	Cc_581	Cc_4066	Cc_5606	Cc_3372	Cc_1427	Cc_653	Cc_1272	Cc_598	Cc_5749	Cc_3140	Cc_1353	Cc_1593	Cc_62	Cc_22	Cc_675	Cc_1147	Cc_1149	Cc_2043	Cc_4399	Cc_5570	Cc_3937	Cc_3797	Cc_5027	Cc_5595	Cc_2697	Cc_5011	Cc_4023	Cc_4899	Cc_2733	Cc_3438	Cc_4158	Cc_5485	Cc_2002	Cc_4384	Cc_4145	Cc_4852	Cc_3819	Cc_4506	Cc_3174	Cc_3914	Cc_4484	Cc_2933	Cc_2729	Cc_4829	Cc_228	Cc_840	Cc_1873	Cc_4745	Cc_176	Cc_488	Cc_216	Cc_186	Cc_1085	Cc_2223	Cc_4198	Cc_564	Cc_2530	Cc_201	Cc_1140	Cc_1538	Cc_1410	Cc_2742	Cc_2488	Cc_2767	Cc_70	Cc_854	Cc_5441	Cc_3660	Cc_1646	Cc_954	Cc_1499	Cc_906	Cc_1793	Cc_4176	Cc_3874	Cc_2608	Cc_844	Cc_1341	Cc_1639	Cc_2662	Cc_4896	Cc_1502	Cc_4423	Cc_1522	Cc_636	Cc_1372	Cc_1901	Cc_1043	Cc_82	Cc_1994	Cc_353	Cc_5674	Cc_5626	Cc_4482	Cc_4633	Cc_2973	Cc_5735	Cc_4587	Cc_2777	Cc_5541	Cc_5783	Cc_5683	Cc_5600	Cc_4817	Cc_5616	Cc_965	Cc_1735	Cc_153	Cc_3303	Cc_5784	Cc_3680	Cc_1265	Cc_2564	Cc_189	Cc_641	Cc_1511	Cc_1106	Cc_482	Cc_260	Cc_485	Cc_296	Cc_1311	Cc_1424	Cc_620	Cc_403	Cc_2448	Cc_306	Cc_887	Cc_943	Cc_938	Cc_2031	Cc_5232	Cc_878	Cc_1862	Cc_964	Cc_2583	Cc_1800	Cc_2422	Cc_1339	Cc_1399	Cc_5468	Cc_2006	Cc_2513	Cc_2597	Cc_2453	Cc_4149	Cc_1096	Cc_5637	Cc_5181	Cc_3213	Cc_2384	Cc_3901	Cc_1729	Cc_5155	Cc_322	Cc_884	Cc_1534	Cc_5106	Cc_4694	Cc_3510	Cc_5456	Cc_1772	Cc_313	Cc_2430	Cc_1013	Cc_2291	Cc_2212	Cc_889	Cc_286	Cc_3862	Cc_3777	Cc_2831	Cc_3858	Cc_3001	Cc_4684	Cc_1177	Cc_2954	Cc_1993	Cc_1166	Cc_3224	Cc_2971	Cc_2726	Cc_5773	Cc_1633	Cc_5114	Cc_2804	Cc_5060	Cc_4380	Cc_5230	Cc_3375	Cc_3922	Cc_4837	Cc_4878	Cc_3104	Cc_5272	Cc_3706	Cc_5707	Cc_2889	Cc_5704	Cc_4783	Cc_3828	Cc_3484	Cc_3284	Cc_2784	Cc_5656	Cc_3309	Cc_2050	Cc_2543	Cc_4830	Cc_4958	Cc_2914	Cc_3413	Cc_5142	Cc_4221	Cc_4640	Cc_4175	Cc_1592	Cc_4835	Cc_4429	Ll_1093	Ll_1840	Ll_1904	Ll_2849	Ll_3053	Ll_3060	Ll_690	Ll_524	Ll_3489	Ll_2634	Ll_3004	Ll_256	Ll_3626	Ll_2397	Ll_3688	Ll_3839	Ll_1358	Ll_2881	Ll_4322	Ll_7776	Ll_8063	Ll_9853	Ll_6292	Ll_5948	Ll_7896	Ll_6610	Ll_5783	Ll_7934	Ll_8610	Ll_6421	Ll_6172	Ll_8692	Ll_7817	Ll_7508	Ll_7427	Ll_8250	Ll_4911	Ll_7946	Ll_8013	Ll_10144	Ll_5720	Ll_9964	Ll_6385	Ll_8909	Ll_4836	Ll_9943	Ll_7856	Ll_9835	Ll_8109	Ll_7299	Ll_6261	Ll_7135	Ll_8308	Ll_9624	Ll_6443	Ll_5785	Ll_8973	Ll_10007	Ll_1006	Ll_1081	Ll_3169	Ll_804	Ll_3783	Ll_7229	Ll_5649	Ll_5868	Ll_7029	Ll_8493	Ll_6136	Ll_6123	Ll_8672	Ll_6199	Ll_8238	Ll_6476	Ll_9342	Ll_10250	Ll_7910	Ll_9206	Ll_5562	Ll_5160	Ll_7687	Ll_8529	Ll_9588	Ll_7653	Ll_3632	Ll_10287	Ll_1233	Ll_7703	Ll_9776	Ll_9040	Ll_8432	Ll_7213	Ll_6069	Ll_6439	Ll_5105	Ll_7040	Ll_5127	Ll_6200	Ll_8116	Ll_8521	Ll_5962	Ll_6050	Ll_8103	Ll_6859	Ll_10249	Ll_6555	Ll_6832	Ll_8976	Ll_9373	Ll_8546	Ll_7181	Ll_1360	Ll_7589	Ll_7143	Ll_7977	Ll_9822	Ll_7559	Ll_7180	Ll_1464	Ll_9677	Ll_8496	Ll_4395	Ll_950	Ll_1471	Ll_569	Ll_6027	Ll_6935	Ll_9075	Ll_8873	Ll_2348	Ll_9478	Ll_7551	Ll_6891	Ll_7717	Ll_7504	Ll_6961	Ll_2688	Ll_1390	Ll_3659	Ll_4565	Ll_493	Ll_1625	Ll_3066	Ll_8141	Ll_2262	Ll_176	Ll_1258	Ll_7457	Ll_8937	Ll_2694	Ll_4534	Ll_989	Ll_9217	Ll_1738	Ll_158	Ll_1529	Ll_10212	Ll_10339	Ll_4111	Ll_793	Ll_2592	Ll_1926	Ll_3298	Ll_1215	Ll_4401	Ll_2817	Ll_1812	Ll_799	Ll_3196	Ll_3946	Ll_4271	Ll_8834	Ll_994	Ll_266	Ll_4416	Ll_3410	Ll_836	Ll_1532	Ll_3127	Ll_3661	Ll_2361	Ll_6652	Ll_5616	Ll_8644	Ll_9303	Ll_3575	Ll_4589	Ll_7920	Ll_8581	Ll_9338	Ll_3526	Ll_4474	Ll_684	Ll_4033	Ll_4652	Ll_8872	Ll_8599	Ll_3316	Ll_585	Ll_280	Ll_2815	Ll_1391	Ll_5510	Ll_4053	Ll_8155	Ll_7209	Ll_2860	Ll_5745	Ll_479	Ll_4804	Ll_2869	Ll_1849	Ll_2528	Ll_1226	Ll_2586	Ll_8732	Ll_1563	Ll_1516	Ll_5184	Ll_5869	Ll_10344	Ll_1734	Ll_4382	Ll_3379	Ll_6260	Ll_5340	Ll_9376	Ll_3967	Ll_4232	Ll_1062	Ll_9371	Ll_4514	Ll_1522	Ll_8797	Ll_2343	Ll_666	Ll_4715	Ll_1731	Ll_480	Ll_4637	Ll_2475	Ll_4445	Ll_427	Ll_7161	Ll_7461	Ll_429	Ll_1556	Ll_8076	Ll_8078	Ll_1676	Ll_5234	Ll_451	Ll_2047	Ll_3995	Ll_868	Ll_2570	Ll_2083	Ll_3573	Ll_984	Ll_638	Ll_1335	Ll_417	Ll_355	Ll_874	Ll_4389	Ll_603	Ll_4773	Ll_7204	Ll_6624	Ll_3929	Ll_3403	Ll_9156	Ll_9961	Ll_8257	Ll_5238	Ll_5259	Ll_7899	Ll_8511	Ll_6467	Ll_10204	Ll_4980	Ll_5195	Ll_5546	Ll_9649	Ll_954	Ll_7720	Ll_8489	Ll_125	Ll_304	Ll_5563	Ll_9179	Ll_5489	Ll_5522	Ll_1107	Ll_2139	Ll_7380	Ll_1058	Ll_92	Ll_869	Ll_450	Ll_5670	Ll_7257	Ll_7474	Ll_10140	Ll_8986	Ll_9094	Ll_10290	Ll_8163	Ll_9733	Ll_7438	Ll_6642	Ll_7571	Ll_8370	Ll_8864	Kk_3038	Kk_319	Kk_2122	Kk_3	Kk_2093	Kk_3427	Kk_2651	Kk_1620	Kk_3708	Kk_3546	Kk_2884	Kk_2219	Kk_346	Kk_3373	Kk_2825	Kk_1046	Kk_2162	Kk_2637	Kk_3768	Kk_997	Kk_7203	Kk_5475	Kk_3887	Kk_8015	Kk_6515	Kk_5143	Kk_6812	Kk_4439	Kk_5152	Kk_3994	Kk_4358	Kk_8094	Kk_5162	Kk_3825	Kk_6007	Kk_4008	Kk_6173	Kk_5966	Kk_4060	Kk_6558	Kk_5321	Kk_7834	Kk_7508	Kk_6316	Kk_6010	Kk_4714	Kk_6272	Kk_7832	Kk_7680	Kk_7195	Kk_7646	Kk_7825	Kk_6054	Kk_7429	Kk_5224	Kk_7750	Kk_6603	Kk_7682	Kk_5099	Kk_4275	Kk_3821	Kk_7297	Kk_2000	Kk_1974	Kk_6903	Kk_1753	Kk_3687	Kk_1877	Kk_6127	Kk_6176	Kk_5890	Kk_3922	Kk_3996	Kk_4120	Kk_5730	Kk_1687	Kk_1467	Kk_6041	Kk_5810	Kk_8049	Kk_4634	Kk_4203	Kk_7355	Kk_5707	Kk_7187	Kk_1035	Kk_856	Kk_3221	Kk_2145	Kk_1633	Kk_3106	Kk_5371	Kk_7991	Kk_3327	Kk_656	Kk_2952	Kk_2278	Kk_3553	Kk_1741	Kk_1968	Kk_1487	Kk_3041	Kk_4590	Kk_4800	Kk_4736	Kk_1836	Kk_3163	Kk_4103	Kk_1293	Kk_3405	Kk_1776	Kk_1919	Kk_627	Kk_2383	Kk_1105	Kk_6313	Kk_3414	Kk_696	Kk_7591	Kk_3957	Kk_1704	Kk_4187	Kk_3883	Kk_2424	Kk_2074	Kk_429	Kk_4613	Kk_4424	Kk_4280	Kk_6656	Kk_3176	Kk_3448	Kk_7889	Kk_3115	Kk_1456	Kk_304	Kk_477	Kk_3340	Kk_489	Kk_1521	Kk_3522	Kk_622	Kk_3586	Kk_6822	Kk_3800	Kk_6402	Kk_1087	Kk_2700	Kk_1781	Kk_420	Kk_103	Kk_1313	Kk_3509	Kk_833	Kk_5221	Kk_1298	Kk_6975	Kk_749	Kk_7287	Kk_4798	Kk_2992	Kk_4098	Kk_2728	Kk_2034	Kk_123	Kk_1295	Kk_354	Kk_2537	Kk_1936	Kk_7989	Kk_1548	Kk_2831	Kk_2722	Kk_3100	Kk_3679	Kk_3751	Kk_2167	Kk_1419	Kk_1424	Kk_3587	Kk_3804	Kk_1963	Kk_6476	Kk_6285	Kk_5630	Kk_5300	Kk_4286	Kk_4740	Kk_7675	Oo_1506	Oo_2209	Oo_1568	Oo_1196	Oo_1778	Oo_887	Oo_2446	Oo_2137	Oo_777	Oo_1927	Oo_3878	Oo_3350	Oo_3783	Oo_3284	Oo_5953	Oo_3471	Oo_3249	Oo_6091	Oo_3789	Oo_3830	Oo_5402	Oo_5980	Oo_5134	Oo_4691	Oo_3486	Oo_4716	Oo_5774	Oo_4821	Oo_3081	Oo_5076	Oo_5317	Oo_714	Oo_1734	Oo_1953	Oo_4619	Oo_4059	Oo_3496	Oo_5025	Oo_5825	Oo_5264	Oo_3801	Oo_3813	Oo_4725	Oo_5089	Oo_3305	Oo_5985	Oo_6188	Oo_3668	Oo_5967	Oo_3611	Oo_3179	Oo_4658	Oo_4674	Oo_4003	Oo_2991	Oo_5206	Oo_5293	Oo_5795	Oo_6165	Oo_61	Oo_5797	Oo_5041	Oo_331	Oo_1219	Oo_3444	Oo_3061	Oo_2963	Oo_3539	Oo_2679	Oo_2565	Oo_2828	Oo_1809	Oo_533	Oo_646	Oo_1503	Oo_2289	Oo_5979	Oo_1852	Oo_2121	Oo_558	Oo_1445	Oo_1646	Oo_756	Oo_810	Oo_659	Oo_4115	Oo_1070	Oo_2172	Oo_1409	Oo_309	Oo_1770	Oo_2981	Oo_1359	Oo_2937	Oo_4080	Oo_4769	Oo_943	Oo_2005	Oo_2788	Oo_4435	Oo_3299	Oo_1658	Oo_620	Oo_904	Oo_905	Oo_2021	Oo_2226	Oo_1158	Oo_1416	Oo_4151	Oo_2239	Oo_185	Oo_2891	Oo_6146	Oo_3714	Oo_4347	Oo_5965	Oo_5561	Oo_5823	Oo_4500	Ff_882	Ff_4416	Ff_1891	Ff_2100	Ff_3502	Ff_2734	Ff_3982	Ff_2596	Ff_2685	Ff_3259	Ff_3755	Ff_4080	Ff_5320	Ff_4323	Ff_1329	Ff_4331	Ff_754	Ff_4843	Ff_3060	Ff_5350	Pp_2249	Pp_748	Pp_3936	Pp_4239	Pp_4795	Pp_2819	Pp_2905	Pp_2336	Pp_2558	Pp_1247	Pp_409	Pp_2220	Pp_2921	Pp_4206	Pp_897	Pp_875	Pp_525	Pp_4006	Hh_913	Hh_8964	Hh_8821	Hh_5356	Hh_6182	Hh_156	Hh_4469	Hh_4490	Hh_4200	Hh_4730	Hh_5482	Hh_8979	Hh_4914	Hh_7985	Mm_5538	Mm_6059	Mm_3490	Mm_3985	Mm_510	Mm_398	Mm_569	Mm_2829	Mm_6085	Mm_471	Mm_4237	Mm_2439	Mm_1781	Mm_1743	Ii_1914	Ii_4173	Ii_3698	Ii_2317	Ii_2903	Ii_4539	Ii_1730	Ii_3618	Ii_159	Ii_5320	Ii_6112	Dd_4162	Dd_4838	Dd_6751	Dd_322	Dd_2698	Bb_3196	Bb_1839	Bb_10114	Bb_1197	Ee_572	Ee_2984	Ee_3622
394	Ii_454	Ii_2805	Ii_7231	Ii_745	Ii_3637
395	Cc_33	Cc_3350	Cc_5066	Cc_3331	Aa_6283	Aa_6156	Aa_8022
396	Ll_3040	Ll_1384	Ll_2582	Ll_4304	Ll_4037	Ll_756	Ll_113	Ll_5435	Ll_9719	Ll_6561	Ll_5535	Ll_9509	Ll_7926	Ll_5566	Ll_9308	Ll_8212	Ll_6631	Ll_5167	Ll_5294	Ll_5232	Ll_3138	Ll_1889	Ll_2274	Ll_6382	Ll_2643	Ll_4138	Ll_5318	Ll_6482	Ll_7983	Ll_6074	Ll_2268	Ll_8369	Ll_8671	Ll_3621	Ll_10225	Ll_7272	Ll_8916	Ll_5723	Ll_4844	Ll_1463	Ll_4114	Ll_1649	Ll_4126	Ll_1899	Ll_2449	Ll_9982	Ll_9482	Ll_4180	Ll_3031	Ll_5237	Ll_5691	Ll_9123	Ll_10305	Ll_3283	Ll_4598	Ll_6287	Ll_2276	Ll_6691	Ll_10308	Ll_99	Ll_10324	Ll_3856	Ll_3414	Ll_3406	Ll_2761	Ll_2417	Ll_3702	Ll_3496	Ll_2267	Ll_5346	Ll_9255	Ll_5732	Ll_6003	Ll_5183	Ll_4821	Ll_1603	Ll_6854	Ii_1269	Ii_2482	Ii_4630	Ii_4986	Ii_6484	Ii_4288	Ii_3854	Ii_6604	Ii_5849	Ii_392	Ii_2883	Ii_988	Ii_4333	Ii_5501	Ii_5505	Ii_172	Ii_1159	Ii_6972	Ii_5268	Ii_1042	Ii_2787	Ii_436	Ii_3804	Ii_2329	Ii_4155	Ii_6597	Ii_741	Ii_3147	Ii_819	Ii_4957	Ii_4400	Ii_6888	Ii_44	Ii_5861	Ii_3513	Dd_6105	Dd_4216	Dd_6104	Dd_4154	Dd_1268	Dd_582	Dd_3415	Dd_5486	Dd_1196	Dd_6101	Dd_5865	Dd_2048	Dd_970	Dd_8	Dd_5	Dd_584	Dd_1587	Dd_820	Dd_3707	Dd_6649	Dd_1556	Oo_4216	Oo_3785	Oo_2807	Oo_3369	Oo_3853	Oo_3778	Oo_691	Oo_4335	Oo_5038	Oo_3039	Nn_1077	Nn_973	Nn_9465	Nn_4066	Nn_3709	Nn_2634	Nn_6967	Nn_570	Nn_2632	Nn_84	Nn_5430	Nn_4531	Nn_5122	Nn_3751	Nn_4228	Nn_6773	Nn_7221	Nn_5279	Nn_1415	Nn_4001	Nn_3423	Nn_9862	Nn_1170	Nn_6027	Nn_1696	Nn_2826	Nn_3486	Nn_4856	Nn_7130	Kk_7840	Kk_341	Kk_3102	Kk_6136	Kk_6448	Kk_7526	Kk_4934	Kk_2471	Kk_2488	Kk_4946	Kk_3506	Kk_7707	Kk_7536	Kk_70	Kk_2649	Kk_4346	Kk_639	Kk_1107	Kk_5832	Kk_7734	Kk_2563	Kk_6569	Kk_5761	Kk_1984	Kk_7285	Kk_7036	Kk_1924	Mm_3003	Mm_3838	Mm_6210	Mm_6005	Mm_4849	Mm_1104	Mm_1930	Mm_3628	Mm_614	Mm_5037	Mm_2105	Mm_4568	Mm_355	Mm_3573	Mm_6125	Mm_1377	Mm_2634	Mm_1474	Mm_5	Mm_3694	Mm_6188	Mm_3473	Mm_4618	Ee_1079	Ee_2394	Ee_4055	Ee_3167	Ee_1397	Ee_2373	Ee_4844	Ee_266	Ee_1684	Ee_1114	Ee_108	Ee_3754	Ee_4949	Ee_4260	Ee_2091	Ee_1109	Ee_2484	Ee_508	Ee_106	Ee_4487	Hh_3111	Hh_8772	Hh_5354	Hh_1937	Hh_1144	Hh_514	Hh_9166	Hh_675	Hh_2699	Hh_7295	Hh_3505	Aa_1219	Aa_632	Aa_2616	Aa_7341	Aa_1867	Aa_6665	Aa_236	Aa_76	Aa_953	Aa_4195	Pp_1853	Pp_4856	Pp_4156	Pp_3443	Pp_2274	Pp_4886	Pp_3807	Pp_3972	Pp_1598	Pp_1308	Ff_3458	Ff_5237	Ff_37	Ff_2276	Ff_5218	Ff_3765	Ff_3106	Ff_1953	Mm_1364	Mm_6086	Mm_5765	Mm_4893	Mm_2601	Mm_2588	Mm_6513	Aa_4410	Aa_7343	Aa_8055	Aa_3931	Aa_6576	Aa_4966	Aa_6811	Gg_2657	Gg_2785	Gg_1652	Gg_247	Gg_1820	Gg_2441	Hh_2273	Hh_3001	Hh_7592	Hh_6437	Hh_988	Hh_6500	Oo_5284	Oo_3079	Oo_5028	Oo_1077	Oo_3482	Oo_2995	Bb_4655	Bb_6383	Bb_10233	Bb_1148	Bb_930	Cc_2823	Cc_1193	Cc_1037	Cc_3851	Cc_4788	Bb_9795	Bb_8842	Bb_9236	Bb_8960	Gg_2127	Gg_3301	Gg_239	Gg_2038
397	Ll_7405	Ll_5270	Ll_7732	Ll_7201	Ll_6636	Ll_4684	Ll_8858	Ll_3388	Ll_102	Ll_246	Ll_8110	Ll_3550	Ll_10122	Ll_5330	Mm_1461	Mm_5261	Mm_497	Mm_3571	Aa_5800	Aa_2941	Aa_253
398	Ll_9781	Ll_6825	Ll_8687	Ll_4977	Ll_1043	Ll_2901	Ll_9845	Ll_1	Ll_9239	Ll_4857	Ll_380	Ll_6727	Ll_7189	Ll_8408	Ll_4148	Ll_5802	Ll_9583	Ll_7779	Ll_3174	Ll_1935	Ll_5362	Ll_4267	Ll_3778	Ll_265	Ll_3239	Ll_3200	Ll_5529	Ll_70	Ll_7064	Ll_3342	Ll_1232	Ll_4685	Ll_5331	Ll_8684	Ll_2532	Ll_5754	Ll_3502	Ll_7784	Ll_7095	Ll_2421	Ll_7904	Ll_3619	Ll_680	Ll_8735	Ll_4336	Ll_4085	Ll_1132	Ll_3560	Ll_9079	Ll_6318	Ll_2260	Ll_854	Ll_1224	Ll_446	Ll_2554	Ll_295	Ll_2359	Ll_1695	Ll_2785	Ll_3546	Ll_3682	Ll_2667	Ll_6326	Ll_5250	Ll_6319	Ll_4436	Ll_8608	Ll_7885	Ll_8209	Ll_6812	Ll_9888	Ll_10095	Ll_5110	Ll_3850	Ll_4876	Ll_2273	Ll_2774	Ll_4816	Ll_7880	Ll_5747	Ll_5991	Ll_7307	Ll_1752	Ll_6753	Ll_9306	Ii_6	Ii_1324	Ii_6358	Ii_500	Ii_6174	Ii_5564	Ii_764	Ii_4969	Ii_5395	Ii_4371	Ii_3578	Ii_6669	Ii_5930	Ii_2713	Ii_2344	Ii_441	Ii_1522	Ii_4135	Ii_1295	Ii_195	Ii_3136	Ii_4433	Ii_3682	Ii_597	Ii_4118	Ii_2623	Ii_415	Ii_5484	Ii_6748	Ii_1300	Ii_3106	Ii_2605	Ii_6666	Ii_2538	Ii_190	Ii_2198	Ii_1979	Ii_3437	Ii_3199	Ii_4677	Ii_4004	Ii_4992	Ii_6787	Ii_5459	Ii_6002	Ii_5314	Ee_3141	Ee_2783	Ee_1136	Ee_203	Ee_4948	Ee_4266	Ee_2401	Ee_1430	Hh_6756	Hh_9018	Hh_2963	Hh_8715	Hh_7310	Hh_5785	Hh_7963	Hh_617	Hh_6561	Hh_6244	Hh_9111	Hh_13	Hh_4571	Hh_2421	Hh_3427	Hh_5501	Hh_2033	Hh_2822	Hh_2174	Hh_4538	Hh_6290	Hh_7792	Hh_5511	Hh_2653	Hh_5573	Hh_9244	Hh_2249	Hh_4502	Hh_7979	Hh_393	Hh_8874	Hh_7356	Hh_9444	Kk_4398	Kk_4511	Kk_5967	Kk_7414	Kk_2951	Kk_4130	Kk_6860	Kk_2078	Kk_716	Kk_789	Kk_1202	Kk_4848	Kk_3936	Kk_1682	Kk_5174	Kk_6262	Kk_2215	Kk_3390	Kk_902	Kk_4115	Kk_395	Kk_1367	Kk_1748	Kk_6259	Kk_1888	Kk_7533	Kk_3566	Kk_8060	Kk_6340	Kk_5542	Kk_5404	Kk_6488	Kk_7416	Ff_4924	Ff_5253	Ff_2922	Ff_5129	Ff_5091	Ff_5535	Ff_827	Ff_2110	Ff_2015	Ff_5940	Ff_4085	Ff_3436	Ff_5968	Ff_1262	Ff_3751	Ff_892	Ff_995	Ff_3991	Ff_717	Ff_1659	Ff_4854	Ff_3781	Ff_4168	Ff_4916	Gg_760	Gg_2436	Gg_3238	Gg_1540	Gg_2232	Gg_60	Gg_1222	Gg_2368	Gg_2121	Gg_1443	Gg_234	Gg_2999	Gg_3325	Gg_1350	Gg_403	Gg_2260	Gg_3020	Gg_3346	Gg_2759	Gg_2377	Mm_760	Mm_2436	Mm_1776	Mm_128	Mm_870	Mm_3513	Mm_1271	Mm_2114	Mm_2523	Mm_6821	Mm_4537	Mm_3660	Mm_3643	Mm_3928	Mm_823	Mm_5777	Mm_4963	Mm_6226	Mm_5764	Aa_3288	Aa_523	Aa_7688	Aa_1252	Aa_6983	Aa_4603	Aa_1302	Aa_3960	Aa_1845	Aa_2365	Aa_256	Aa_1316	Aa_7809	Aa_3809	Aa_5315	Aa_6122	Nn_4522	Nn_8114	Nn_5184	Nn_5640	Nn_7701	Nn_7198	Nn_793	Nn_9177	Nn_1573	Nn_10114	Nn_9568	Nn_7961	Nn_7013	Nn_9751	Nn_6215	Ii_4293	Ii_4686	Ii_5529	Ii_1340	Ii_1965	Ii_1482	Ii_1712	Ii_6721	Ii_779	Ii_2478	Ii_1374	Ii_3365	Dd_659	Dd_2364	Dd_5588	Dd_6271	Dd_6823	Dd_5361	Dd_3046	Dd_5035	Dd_2242	Dd_4049	Dd_426	Dd_5092	Bb_2100	Bb_6089	Bb_2924	Bb_302	Bb_152	Bb_6736	Bb_4060	Bb_9338	Bb_10054	Bb_4858	Cc_5517	Cc_4102	Cc_3829	Cc_2042	Cc_4693	Cc_4026	Cc_1765	Cc_2625	Cc_3459	Cc_4235	Oo_5277	Oo_4025	Oo_5494	Oo_1054	Oo_2901	Oo_2241	Oo_317	Oo_6209	Pp_993	Pp_3757	Pp_3898	Pp_543	Pp_2021
399	Mm_2741	Mm_3929	Mm_872	Mm_4447	Mm_2897
400	Kk_96
401	Bb_10253	Bb_4764	Bb_1247	Bb_3729	Bb_2772
402	Dd_3107	Dd_2181	Dd_6153	Dd_3774
403	Aa_5590	Aa_1469
404	Gg_1741	Gg_763	Gg_989
405	Kk_445	Kk_526	Kk_6880	Kk_626
406	Oo_4393	Bb_3571
407	Ll_4151	Ll_4201
408	Mm_5695
409	Ii_6384
410	Ff_5139
411	Ll_4096	Ll_6464
412	Kk_4377	Kk_4625	Kk_7223	Kk_4927	Nn_3662	Nn_1060	Ii_6135	Ii_5705
413	Ll_8536	Ll_7616	Ll_149	Ll_3386
414	Ll_2796	Ll_5846	Ll_9874	Ll_6521	Ll_6409	Ll_8926	Ll_7254	Ll_9167	Ll_700	Ll_2163	Ll_7450	Ll_8852	Ll_10113	Ll_3054	Ll_1105	Ll_8787	Ll_8430	Ll_604	Ll_10230	Ll_4951	Ll_6242	Ll_8827	Ll_9705	Ll_4664	Ll_10189	Ll_8977	Ll_4660	Ll_1902	Ll_156	Ll_9271	Ll_5675	Ll_8118	Ll_3637	Ll_898	Ll_8585	Ll_587	Ll_8740	Ll_5403	Ll_8205	Ll_1521	Ll_5954	Ll_9582	Ll_2029	Ll_8297	Ll_155	Ll_7409	Ll_3813	Ll_4486	Ll_7142	Ll_8756	Ll_7543	Ll_766	Ll_4176	Ll_8098	Ll_6968	Ll_9288	Ll_9305	Ll_7015	Ll_8772	Ll_8759	Kk_3186
415	Mm_758	Mm_4722	Mm_4180	Mm_6563	Mm_5181	Mm_928	Mm_3561	Mm_6722	Mm_3417	Mm_2611	Mm_3939	Mm_1962	Mm_3835	Mm_48	Mm_2499	Mm_1108	Mm_6746	Ii_2628	Ii_4648	Ii_3414	Ii_5949	Aa_4009	Aa_475	Aa_2490
416	Aa_7089	Aa_5194	Aa_6408	Aa_2131	Aa_8409	Aa_2525	Aa_7434	Aa_4992	Aa_7219	Aa_2235	Aa_3513	Aa_1286	Aa_1018	Aa_3642	Aa_2619	Aa_1076	Aa_2104	Aa_6331	Aa_4685	Aa_2226	Aa_1030	Aa_3540	Aa_4328	Aa_1111	Aa_5111	Aa_7909	Aa_5280	Aa_7265	Aa_1958	Aa_778	Aa_2485	Aa_6004	Aa_8143	Aa_7925	Aa_5744	Aa_6926	Aa_7454	Aa_4142	Aa_189	Aa_3370	Aa_3658	Aa_8350	Aa_7304	Aa_4765	Aa_6409	Aa_2342	Aa_3242	Aa_6790	Aa_764	Aa_6000	Aa_1528	Aa_4152	Aa_2652	Aa_4490	Aa_7097	Aa_7122	Aa_3020	Aa_4785	Aa_3769	Aa_2711	Aa_3158	Aa_5984	Aa_6737	Aa_6139	Aa_485	Aa_3973	Aa_1208	Aa_7246	Aa_3763	Aa_2181	Aa_2225	Aa_1134	Aa_5524	Aa_7886	Aa_5053	Aa_2760	Aa_3652	Aa_6419	Aa_7896	Aa_332	Aa_5445	Aa_3479	Aa_2341	Aa_5541	Aa_1609	Aa_2586	Aa_732	Aa_646	Aa_4057	Aa_7483	Aa_4885	Aa_4710	Aa_6298	Aa_7217	Mm_4558	Mm_5464	Mm_2666	Mm_2696	Mm_5005	Mm_3699	Mm_4949	Mm_2126	Mm_1969	Mm_155	Mm_5121	Mm_3458	Mm_4053	Mm_4395	Mm_5608	Mm_5460	Cc_3478	Cc_3136	Cc_2069	Cc_4532	Cc_811	Cc_1979	Cc_58	Cc_5398	Cc_1215	Cc_1285	Cc_2427	Cc_970	Cc_4919	Cc_5239	Cc_4854	Ii_5917	Ii_423	Ii_712	Ii_659	Ii_3145	Ii_6212	Ii_2443	Ii_2092	Ii_6088	Ii_5838	Dd_4565	Dd_5764	Dd_2294	Dd_1770
417	Aa_7722	Aa_3015	Aa_1925	Nn_497	Nn_10368	Nn_398	Pp_4379	Ff_5355
418	Kk_2924	Kk_842
419	Aa_6635	Aa_425	Aa_3611	Aa_1798	Aa_7883	Aa_7302	Aa_7893
420	Bb_733	Bb_2712	Dd_3378	Ii_1225
421	Mm_2760
422	Ll_8539
423	Bb_4631
424	Ll_2720	Ll_1158	Ll_5016	Ll_5283	Ll_6510	Ll_1577	Kk_5512	Kk_3031
425	Dd_1583	Dd_5294
426	Dd_5282	Dd_4193	Dd_6340
427	Gg_1488	Gg_827
428	Nn_4390	Nn_7633	Nn_3989	Nn_10341	Nn_8994	Nn_8568	Nn_6363	Nn_5422	Nn_4512	Ii_6847	Ii_2045	Ii_3648	Ii_3138	Ii_6307	Ii_3164	Ii_2639	Ii_4070	Gg_2361
429	Nn_7481
430	Kk_6254	Kk_8043	Kk_4178	Kk_6884	Kk_1827	Kk_7476	Kk_6389	Kk_7729	Kk_2350	Kk_2418	Kk_7725	Kk_5610
431	Dd_3111	Dd_2123	Ii_6262
432	Kk_1619	Kk_7042	Kk_143	Kk_3324	Kk_3396	Kk_7044	Kk_7296
433	Ii_7173	Ii_5346	Ii_2587	Ii_6537	Ii_5963
434	Bb_4506
435	Nn_835
436	Kk_4206	Kk_6147	Kk_5228	Kk_5191	Kk_7507	Kk_4152	Kk_1519	Kk_2059	Kk_7732	Kk_1100	Kk_5536	Kk_3328	Ii_1433	Ii_444	Ii_1094	Ii_2373	Ii_535	Ii_6415	Ll_6435	Ll_3955	Ll_2979	Ll_8846	Ll_5033	Nn_7974	Nn_6619	Nn_9255	Nn_1476	Nn_9131	Cc_1806	Cc_987	Cc_4974	Hh_1974	Hh_373
437	Mm_6707	Mm_619	Mm_779	Mm_71	Mm_2462	Mm_6171	Mm_3491
438	Oo_534	Oo_5422	Oo_5410	Oo_1406	Oo_2048	Oo_1380	Oo_4463	Oo_6157	Ee_4298	Ee_1345	Ee_1657	Ee_2735	Ee_4365	Ee_4937	Hh_652	Hh_9086	Hh_9307	Hh_2310	Hh_4804	Kk_3730	Kk_3704	Kk_56	Kk_4277	Kk_2045	Ii_7092	Ii_5052	Ii_4314	Ii_28	Mm_3902	Mm_488
439	Bb_6683
440	Nn_7581	Nn_4943	Nn_7628	Nn_6855	Oo_465	Oo_4613	Oo_2457
441	Ll_1680	Ll_7656	Ll_7847	Ll_7955	Ll_10243	Ll_5755	Ll_6875	Ll_8698	Ll_9989	Ll_8760	Ll_5961	Ll_8428	Ll_6725	Ll_9606	Ll_5878	Ll_6314	Ll_5178	Ll_5004	Ll_8606	Ll_7737	Ll_8228	Ll_8832	Ll_9071	Ll_3028	Ll_2635	Ll_2354	Ll_2514	Ll_5407	Ll_5462	Ll_6339	Ll_7699	Ll_7729	Ll_2197	Ll_2217	Ll_10105	Ll_6865	Ll_8794	Ll_7957	Ll_7422	Ll_7713	Ll_7606	Ll_3673	Ll_3472	Ll_1318	Ll_4832	Ll_9262	Ll_1978	Ll_3330	Ll_8605	Ll_1159	Ll_6679	Ll_9253	Ll_5032	Ll_7071	Ll_6761	Ll_1544	Ll_1502	Ll_3055	Ll_3924	Ll_3587	Ll_9399	Ll_8161	Ll_5347	Ll_9017	Ll_6689	Ll_2120	Ll_576	Ll_2838	Ll_4141	Ll_1236	Ll_879	Ll_3067	Ll_3297	Ll_2530	Ll_1124	Ll_3454	Ll_5808	Ll_5180	Ll_6113	Ll_4921	Ll_8280	Ll_6676	Ll_1102	Ll_780	Ll_677	Ll_4787	Ll_4689	Ll_2773	Ll_3699	Ll_9215	Ll_5045	Ll_8624	Ll_6127	Ll_3271	Ll_3270	Ll_2402	Ll_3555	Ll_4406	Ll_5697	Ll_9538	Ll_3301	Ll_8841	Ll_4178	Ll_2379	Ll_9540	Ll_9041	Ll_1808	Ll_4057	Ll_8958	Ll_9356	Ll_1553	Ll_2535	Ll_2391	Ll_8507	Ll_3974	Ll_2128	Ll_5176	Ll_8587	Ll_9885	Ll_928	Ll_964	Ll_3605	Ll_7261	Ll_615	Ll_10221	Ll_5820	Ll_9637	Ll_7302	Ll_10025	Ll_360	Ll_670	Ll_2069	Ll_5521	Ll_7921	Ll_7844	Ll_860	Ll_6904	Ll_1306	Ll_4798	Ll_1951	Ll_5520	Ll_9934	Ll_2487	Ll_1956	Ll_4745	Ll_8247	Ll_515	Ll_2786	Ll_4650	Ll_7591	Ll_6191	Ll_7801	Ll_7400	Ll_8153	Ll_81	Ll_1876	Ll_3716	Ll_5319	Ll_4979	Ll_7679	Ll_7693	Ll_7710	Ll_3824	Ll_7477	Ll_936	Ll_341	Ll_8800	Ll_9924	Ll_8440	Ll_8900	Ll_8443	Ll_9097	Ll_6055	Ll_4032	Ll_9235	Ll_6448	Ll_4939	Ll_9556	Ll_8351	Ll_10143	Ll_7407	Ll_8782	Ll_9530	Ll_3476	Ll_5693	Ll_6747	Ll_9536	Ll_9116	Ll_3378	Ll_4605	Ll_5334	Ll_2632	Ll_3437	Ll_3269	Ll_328	Ll_2390	Ll_98	Ll_4136	Ll_2261	Ll_1775	Ll_5572	Ll_5275	Ll_7318	Ll_1467	Ll_2981	Ll_4102	Ll_746	Ll_4064	Ll_3460	Ll_4284	Ll_9464	Ll_7353	Ll_9953	Ll_4492	Ll_3142	Ll_8664	Ll_5414	Ll_1495	Ll_1830	Ll_406	Ll_4240	Ll_682	Ll_48	Ll_3078	Ll_3903	Ll_5945	Ll_5580	Ll_9817	Ll_5728	Ll_301	Ll_1971	Ll_5655	Ll_8739	Ll_254	Ll_506	Ll_296	Ll_240	Ll_2025	Ll_161	Ll_1446	Ll_5928	Ll_9614	Ll_8677	Ll_7596	Ll_2790	Ll_1492	Ll_3254	Ll_5999	Ll_9690	Ll_7256	Ll_10291	Ll_1002	Ll_1627	Ll_308	Ll_5640	Ll_730	Ll_409	Ll_4293	Ll_9369	Ll_1770	Ll_1748	Ll_2503	Ll_9367	Ll_8169	Ll_7010	Ll_583	Ll_2712	Ll_3583	Ll_346	Ll_6070	Ll_3994	Ll_732	Ll_856	Ll_72	Ll_3979	Ll_4451	Ll_545	Ll_10052	Ll_1576	Ll_1548	Ll_3697	Ll_6	Ll_4968	Ll_203	Ll_162	Ll_539	Ll_2954	Ll_2091	Ll_3082	Ll_2387	Ll_1172	Ll_3243	Ll_1831	Ll_2896	Ll_1486	Ll_1640	Ll_1286	Ll_2072	Ll_4411	Ll_5	Ll_4674	Ll_10147	Ll_2024	Ll_910	Ll_4484	Ll_2513	Ll_1162	Ll_3137	Ll_1713	Ll_3810	Ll_3459	Ll_4808	Ll_3985	Ll_5653	Ll_7585	Ll_6818	Ll_5978	Ll_9489	Ll_5082	Ll_9204	Ll_9403	Ll_8848	Ll_7148	Ll_6723	Ll_7338	Ll_8385	Ll_7808	Ll_7621	Ll_7553	Ll_6549	Ll_8708	Ll_10098	Ll_9682	Ll_7930	Ll_5663	Ll_7068	Ll_9897	Ll_9511	Ll_8277	Ll_6638	Ll_9002	Ll_9812	Ll_8833	Ll_8148	Ll_7828	Ll_2767	Ll_4447	Ll_759	Ll_5304	Ll_9529	Ll_9481	Ll_3655	Ll_1056	Ll_10026	Ll_1252	Ll_4886	Ll_6577	Ll_1374	Ll_4199	Ll_3586	Ll_9512	Ll_897	Ll_2859	Ll_5688	Ll_5354	Ll_2425	Ll_2230	Ll_6557	Ll_3860	Ll_2575	Ll_4350	Ll_2117	Ll_3710	Ll_9013	Ll_7639	Ll_9728	Ll_9240	Ll_8673	Ll_8335	Ll_4934	Ll_7980	Ll_9893	Ll_5295	Ll_5388	Ll_5976	Ll_10181	Ll_8394	Ll_8120	Ll_8077	Ll_8331	Ll_7807	Ll_5409	Ll_7670	Ll_5266	Ll_8498	Ll_9172	Ll_6066	Ll_8990	Ll_6315	Ll_6381	Ll_8046	Mm_6114	Mm_272
442	Aa_2404	Dd_2016
443	Mm_2417	Mm_1320	Mm_3904	Mm_6143	Mm_3718	Mm_1958	Mm_5434	Mm_445	Mm_4970	Mm_1939	Mm_3433	Mm_922	Mm_799	Mm_442	Mm_4354	Mm_5549	Mm_395	Mm_420	Mm_6900	Mm_5469	Mm_1125	Mm_47	Mm_2989	Mm_2134	Mm_4386	Mm_6152	Mm_4528	Ii_623	Ii_5663	Ii_4020	Ii_42	Ii_1722	Ii_3700	Ii_498	Ii_5053	Ii_7127	Ii_1895	Ii_536	Ii_147	Ii_6215	Ii_6741	Ii_7245	Ii_3883	Ll_9752	Ll_3396	Ll_3942	Ll_3825	Ll_6995	Ff_4408	Ff_5994
444	Aa_2143
445	Dd_6403
446	Gg_1348	Gg_1743	Gg_19	Gg_825	Gg_1772	Gg_2722	Cc_1429	Cc_5336	Cc_668	Cc_3286	Cc_4515	Ii_4730	Ii_2233	Ii_4749	Ii_3129
447	Nn_2381	Nn_7720	Nn_7236	Nn_4516	Nn_9033	Nn_94	Nn_7589	Nn_22	Nn_5718	Nn_3307
448	Aa_3593
449	Dd_3335
450	Dd_3444
451	Dd_1242	Dd_1221	Dd_2236	Dd_4497	Dd_3301	Dd_4789	Dd_3037	Bb_7065	Aa_4352
452	Aa_5924
453	Hh_2409	Hh_3256	Hh_704
454	Dd_3960	Dd_4327	Dd_716	Dd_4293	Dd_1871	Dd_3539
455	Ll_6288	Ll_7775	Gg_2720
456	Nn_2254	Nn_3883	Nn_3322	Nn_3075	Nn_5714	Nn_8713	Nn_7940	Nn_6520	Nn_8554	Nn_8759	Nn_1954	Nn_9097	Nn_9555	Nn_8460	Nn_8481	Nn_6299	Nn_3125	Nn_7994	Nn_946	Nn_3024	Nn_5025	Nn_4949
457	Kk_5497
458	Nn_7357	Nn_8377	Nn_675	Nn_1151	Nn_6401	Nn_4977
459	Ii_2307	Ii_3429	Ii_3258	Ii_2090	Ii_2499	Ii_1587	Ii_2006	Ii_3346	Ii_589	Ii_2226	Ii_1838	Ii_1063	Ii_7128	Ii_5072	Ii_4139	Ii_5414	Ii_6280	Ii_5022	Ii_5870	Ii_7061	Ii_3642	Ii_5704	Ii_5691	Ii_3180	Ii_1924	Ii_4150	Ii_3585	Ii_6700	Ii_6751	Ii_4257	Ii_5109	Ii_4426	Ii_4009	Ii_5131	Ii_4318	Ii_3845	Ii_5598	Ii_5602	Ii_7087	Ii_6239	Ii_3141	Ii_1000	Ii_7268	Ii_3383	Ii_1183	Ii_3078	Ii_2214	Ii_2368	Ii_1852	Ii_6790	Ii_6333	Ii_4297	Ii_881	Ii_1438	Ii_2655	Ii_2135	Ii_4674	Ii_7242	Ii_2250	Ii_2867	Ii_3282	Ii_6225	Ii_1028	Ii_66	Ii_2444	Ii_1203	Ii_1428	Ii_1749	Ii_877	Ii_1355	Ii_721	Ii_3228	Ii_1937	Ii_1742	Ii_1494	Ii_1769	Ii_1157	Ii_1410	Ii_5	Ii_4134	Ii_2059	Ii_69	Ii_2866	Ii_3125	Ii_1167	Ii_6508	Ii_3970	Ii_686	Ii_2491	Ii_2915	Ii_6991	Ii_1646	Ii_843	Ii_1198	Ii_1090	Ii_2377	Ii_5672	Ii_6532	Ii_7151	Ii_6525	Ii_6815	Ii_5954	Ii_6270	Ii_5491	Ii_5725	Ii_5296	Ii_4865	Ii_278	Ii_5711	Ii_6936	Ii_5662	Ii_6198	Ii_4812	Ii_155	Ii_268	Ii_1394	Ii_2857	Ii_3398	Ii_3123	Ii_2060	Ii_6043	Ii_6704	Ii_2777	Ii_6023	Ii_6517	Ii_1865	Ii_433	Ii_657	Ii_3417	Ii_463	Ii_6628	Ii_5170	Ii_2109	Ii_6820	Ii_6772	Ii_3869	Ii_2502	Ii_200	Ii_1827	Ii_4068	Ii_3471	Ii_1140	Ii_1599	Ii_113	Ii_891	Ii_2308	Ii_368	Ii_4110	Ii_1595	Ii_1951	Ii_2252	Ii_1675	Ii_1911	Ii_494	Ii_3155	Ii_2966	Ii_6310	Ii_3702	Ii_4581	Ii_4405	Ii_4449	Ii_3693	Ii_3832	Ii_2860	Ii_3589	Ii_3010	Ii_1245	Ii_613	Ii_2102	Ii_3211	Ii_2429	Ii_1083	Ii_5549	Ii_7279	Ii_4471	Ii_5291	Ii_4083	Ii_6576	Ii_4582	Ii_4229	Ii_4041	Ii_6342	Ii_4566	Ii_5123	Ii_6453	Ii_5866	Ii_3672	Ii_6934	Ii_5697	Ii_4605	Ii_6769	Kk_3105	Kk_3245	Kk_3540	Kk_582	Kk_944	Kk_1387	Kk_2679	Kk_1869	Kk_847	Kk_1872	Kk_4102	Kk_4953	Kk_4839	Kk_5257	Kk_5886	Kk_6276	Kk_4827	Kk_5799	Kk_7112	Kk_5081	Kk_6572	Kk_5360	Kk_4768	Kk_7129	Kk_5365	Kk_6765	Kk_7671	Kk_6348	Kk_4364	Kk_4332	Kk_5695	Kk_7227	Kk_7716	Kk_6809	Kk_6267	Kk_3598	Kk_4048	Kk_4699	Kk_5925	Kk_5050	Kk_2489	Kk_221	Kk_128	Kk_1805	Kk_3252	Kk_1772	Kk_5951	Kk_5178	Kk_8036	Kk_3982	Kk_4117	Kk_5353	Kk_4560	Kk_7769	Kk_4054	Kk_6047	Kk_2796	Kk_2020	Kk_3239	Kk_4617	Kk_4734	Kk_4918	Kk_5763	Kk_6109	Kk_5189	Kk_7981	Kk_6210	Kk_7501	Kk_1481	Kk_2520	Kk_2371	Kk_2585	Kk_1604	Kk_5469	Kk_1187	Kk_671	Kk_691	Kk_3084	Kk_4970	Kk_4802	Kk_325	Kk_1792	Kk_2009	Kk_1512	Kk_3048	Kk_2224	Kk_1237	Kk_353	Kk_2508	Kk_7215	Kk_6743	Kk_1235	Kk_625	Kk_352	Kk_7379	Kk_5638	Kk_6017	Kk_2525	Kk_157	Kk_1865	Kk_6850	Kk_3029	Kk_3502	Kk_6662	Kk_6690	Kk_5572	Kk_3415	Kk_1247	Kk_5907	Kk_955	Kk_3894	Kk_6891	Kk_3569	Kk_189	Kk_2031	Kk_2676	Kk_1274	Kk_3012	Kk_2017	Kk_3138	Kk_2711	Kk_4656	Kk_8096	Kk_4149	Kk_1135	Kk_1002	Kk_2354	Kk_3653	Kk_3343	Kk_26	Kk_2618	Kk_3660	Kk_5840	Kk_5336	Kk_4301	Kk_8086	Kk_6253	Kk_5822	Kk_1609	Kk_6104	Kk_7169	Kk_7534	Kk_4287	Kk_888	Kk_5751	Kk_198	Kk_1610	Kk_3699	Kk_5584	Kk_2259	Kk_7827	Kk_6204	Kk_5714	Kk_7803	Kk_4166	Kk_8077	Kk_4228	Kk_6549	Kk_4653	Ll_455	Ll_264	Ll_575	Ll_678	Ll_2625	Ll_4311	Ll_2515	Ll_2388	Ll_622	Ll_2255	Ll_509	Ll_1061	Ll_4806	Ll_902	Ll_2322	Ll_3315	Ll_6108	Ll_8374	Ll_10080	Ll_6397	Ll_7266	Ll_10262	Ll_5090	Ll_6163	Ll_7718	Ll_6967	Ll_8134	Ll_10013	Ll_9790	Ll_8068	Ll_6532	Ll_7988	Ll_7588	Ll_8164	Ll_10116	Ll_5399	Ll_4697	Ll_3951	Ll_5221	Ll_6618	Ll_10044	Ll_4739	Ll_2407	Ll_5591	Ll_6693	Ll_6332	Ll_9665	Ll_8765	Ll_7138	Ll_7527	Ll_5400	Ll_5374	Ll_6474	Ll_8974	Ll_8256	Ll_5578	Ll_7792	Ll_5881	Ll_4585	Ll_5942	Ll_7682	Ll_7545	Ll_6489	Ll_5344	Ll_6102	Ll_1562	Ll_7002	Ll_6068	Ll_4002	Ll_465	Ll_10018	Ll_9955	Ll_7770	Ll_9446	Ll_10253	Ll_58	Ll_73	Ll_5843	Ll_4854	Ll_1134	Ll_1542	Ll_10024	Ll_6255	Ll_916	Ll_3481	Ll_2415	Ll_3843	Ll_3310	Ll_2972	Ll_1990	Ll_1404	Ll_3672	Ll_5565	Ll_8298	Ll_430	Ll_3085	Ll_5415	Ll_7168	Ll_2155	Ll_1774	Ll_825	Ll_7620	Ll_1920	Ll_1600	Ll_229	Ll_5469	Ll_1296	Ll_2969	Ll_3658	Ll_2032	Ll_8042	Ll_672	Ll_6975	Ll_4524	Ll_783	Ll_4118	Ll_54	Ll_201	Ll_2383	Ll_5173	Ll_1590	Ll_3345	Ll_1278	Ll_4385	Ll_3681	Ll_1912	Ll_3247	Ll_3791	Ll_9824	Ll_6336	Ll_6563	Ll_6034	Ll_7230	Ll_498	Ll_7003	Ll_9039	Ll_5548	Ll_8561	Ff_2725	Ff_1634	Ff_1283	Ff_2359	Ff_2488	Ff_217	Ff_550	Ff_3777	Ff_5887	Ff_3837	Ff_5420	Ff_6011	Ff_5448	Ff_5894	Ff_3973	Ff_4028	Ff_5773	Ff_3421	Ff_2907	Ff_5577	Ff_4544	Ff_5844	Ff_3472	Ff_5604	Ff_2578	Ff_4657	Ff_5356	Ff_4426	Ff_4181	Ff_4365	Ff_4994	Ff_5017	Ff_3205	Ff_914	Ff_4700	Ff_4808	Ff_1818	Ff_2434	Ff_2471	Ff_848	Ff_6183	Ff_2763	Ff_3377	Ff_1468	Ff_171	Ff_2449	Ff_4122	Ff_5799	Ff_1271	Ff_3516	Ff_59	Ff_80	Ff_4164	Ff_5988	Ff_660	Ff_1990	Ff_833	Ff_571	Ff_1137	Ff_441	Ff_1995	Ff_3611	Ff_2979	Ff_599	Ff_2484	Ff_3276	Ff_2094	Ff_5303	Ff_5891	Ff_2603	Ff_901	Ff_1969	Ff_2702	Ff_1829	Ff_2431	Ff_1056	Ff_3306	Ff_3350	Ff_4253	Ff_4589	Ff_5074	Ff_30	Ff_342	Ff_1831	Ff_832	Ff_224	Ff_2554	Ff_6027	Ff_1304	Ff_604	Ff_2595	Ff_4860	Ff_445	Ff_3131	Ff_222	Ff_1498	Ff_4286	Ff_3466	Ff_1033	Ff_133	Ff_300	Ff_2844	Ff_2121	Ff_495	Ff_1380	Ff_929	Ff_2454	Ff_2547	Ff_3980	Ff_4242	Ff_5739	Ff_4886	Ff_1506	Ff_3672	Ff_4236	Ff_4229	Ff_3613	Ff_5336	Ff_5885	Ff_5474	Ff_4370	Ff_4360	Ff_5182	Nn_2766	Nn_146	Nn_3101	Nn_2124	Nn_2301	Nn_1262	Nn_5636	Nn_5525	Nn_5850	Nn_8710	Nn_7216	Nn_5898	Nn_6019	Nn_8032	Nn_10144	Nn_6933	Nn_6515	Nn_9890	Nn_4372	Nn_1716	Nn_1418	Nn_4822	Nn_7069	Nn_6663	Nn_7400	Nn_7860	Nn_6192	Nn_7592	Nn_8907	Nn_10059	Nn_3396	Nn_6222	Nn_3146	Nn_5502	Nn_7704	Nn_2721	Nn_3090	Nn_3903	Nn_4018	Nn_1036	Nn_6001	Nn_1605	Nn_907	Nn_2652	Nn_2711	Nn_36	Nn_6643	Nn_6434	Nn_700	Nn_3316	Nn_8919	Nn_1230	Nn_1133	Nn_1297	Nn_8669	Nn_27	Nn_1550	Nn_2649	Nn_755	Nn_3430	Nn_376	Nn_922	Nn_712	Nn_8266	Nn_6146	Nn_6341	Nn_7803	Nn_6884	Nn_6958	Nn_7246	Nn_7057	Nn_8179	Nn_4888	Nn_9473	Nn_2563	Nn_1564	Nn_5281	Nn_5669	Nn_6122	Nn_8822	Nn_5789	Nn_2883	Nn_1017	Nn_512	Nn_20	Nn_1551	Nn_815	Nn_214	Nn_8787	Nn_1862	Nn_507	Nn_3834	Nn_1240	Nn_1677	Nn_1402	Nn_1192	Nn_7513	Nn_156	Nn_5784	Nn_541	Nn_767	Nn_5283	Nn_465	Nn_749	Nn_3603	Nn_10322	Nn_9541	Nn_7277	Nn_4344	Nn_5663	Nn_9360	Nn_1507	Oo_2881	Oo_302	Oo_2201	Oo_856	Oo_2694	Oo_1462	Oo_2918	Oo_2894	Oo_2134	Oo_3379	Oo_4575	Oo_4473	Oo_4381	Oo_5501	Oo_1407	Oo_2052	Oo_4229	Oo_3166	Oo_3909	Oo_3248	Oo_5417	Oo_3896	Oo_4956	Oo_4984	Oo_4145	Oo_4748	Oo_5991	Oo_3274	Oo_5223	Oo_2767	Oo_4587	Oo_236	Oo_1257	Oo_1652	Oo_2022	Oo_93	Oo_437	Oo_2003	Oo_4964	Oo_3605	Oo_2988	Oo_773	Oo_2540	Oo_5421	Oo_1133	Oo_3891	Oo_906	Oo_2006	Oo_2102	Oo_1514	Oo_2529	Oo_1914	Oo_1701	Oo_6182	Oo_1165	Oo_2207	Oo_2782	Oo_1861	Oo_3357	Oo_257	Oo_1032	Oo_858	Oo_2910	Oo_213	Oo_296	Oo_4550	Oo_5341	Oo_5833	Oo_2795	Oo_774	Oo_4008	Oo_5070	Oo_4287	Oo_4856	Oo_2958	Oo_4648	Oo_1783	Oo_453	Oo_2914	Oo_1141	Oo_1031	Oo_5770	Mm_1610	Mm_449	Mm_1509	Mm_557	Mm_4713	Mm_5807	Mm_5672	Mm_5156	Mm_4170	Mm_2835	Mm_4379	Mm_1289	Mm_3006	Mm_5896	Mm_6538	Mm_2042	Mm_2496	Mm_1286	Mm_1821	Mm_1109	Mm_4371	Mm_75	Mm_1551	Mm_2280	Mm_172	Mm_2375	Mm_6277	Mm_5586	Mm_6576	Mm_1127	Mm_4486	Mm_5172	Mm_427	Mm_4715	Mm_2663	Mm_1080	Mm_5300	Mm_4065	Mm_949	Mm_1018	Mm_1086	Mm_503	Mm_1717	Mm_6908	Mm_133	Mm_6569	Mm_5593	Mm_4940	Mm_6400	Mm_2976	Mm_3978	Mm_5196	Mm_1365	Mm_1010	Mm_2526	Mm_435	Mm_5923	Mm_6181	Mm_6499	Mm_5541	Aa_1905	Aa_782	Aa_3542	Aa_3312	Aa_750	Aa_1200	Aa_3607	Aa_7371	Aa_6447	Aa_8041	Aa_5922	Aa_5791	Aa_3485	Aa_5855	Aa_5164	Aa_7912	Aa_5643	Aa_8013	Aa_7306	Aa_7575	Aa_7159	Aa_4889	Aa_3849	Aa_1233	Aa_4317	Aa_1612	Aa_2295	Aa_355	Aa_6813	Aa_2183	Aa_671	Aa_4943	Aa_4288	Aa_4027	Aa_713	Aa_4248	Aa_7447	Aa_2909	Aa_2468	Aa_531	Aa_4740	Aa_1904	Aa_3191	Aa_2849	Aa_2809	Aa_2353	Aa_1043	Aa_728	Aa_8399	Aa_1003	Aa_2719	Aa_5370	Aa_8209	Aa_5579	Cc_2133	Cc_327	Cc_1253	Cc_3126	Cc_4021	Cc_5288	Cc_5415	Cc_5638	Cc_5563	Cc_3967	Cc_4771	Cc_5652	Cc_3977	Cc_4068	Cc_3757	Cc_3729	Cc_4507	Cc_1498	Cc_2531	Cc_826	Cc_3536	Cc_1696	Cc_1541	Cc_2466	Cc_2561	Cc_5341	Cc_1425	Cc_3258	Cc_2677	Cc_3881	Pp_1133	Pp_1636	Pp_2248	Pp_1228	Pp_633	Pp_990	Pp_4013	Pp_823	Pp_2047	Pp_1953	Pp_1052	Pp_1961	Pp_56	Pp_247	Pp_4155	Pp_374	Pp_1663	Pp_1060	Pp_4032	Pp_3300	Bb_4581	Bb_4616	Bb_5607	Bb_8007	Bb_8632	Bb_6175	Bb_7032	Bb_5627	Bb_1124	Bb_3430	Bb_3857	Bb_2702	Bb_1903	Bb_3071	Bb_7409	Dd_3075	Dd_4305	Dd_6726	Dd_3716	Dd_2124	Dd_2783	Dd_4342	Dd_232	Dd_1252	Dd_6462	Dd_6735	Gg_355	Gg_732	Gg_3002	Gg_646	Gg_378	Gg_2272	Gg_3339
460	Bb_1794
461	Ll_1873	Ll_10073	Ll_8905	Ll_2583	Ll_6345	Ll_4475	Ll_5748	Ll_2549	Ll_577	Ll_4058	Ll_6849	Ll_1065	Ll_1835	Ll_4327	Ll_7251	Ll_10233	Ll_9447	Ll_9697	Ll_4047	Ll_8039	Ll_10010	Ll_7638	Ll_9310	Ll_9154	Ll_6018	Ll_39	Ll_851	Ll_7116	Ll_2708	Ll_5673	Ll_8525	Ll_9723	Ll_10263	Ll_5712	Ll_5476	Kk_7354	Kk_3220	Kk_6026	Kk_5682	Kk_7623	Kk_7556	Kk_1281	Kk_3204	Kk_4269
462	Ii_3474	Ii_5365	Ii_3532	Ii_1857	Ii_2666	Ii_4717
463	Kk_2197	Kk_6048	Kk_616	Kk_529	Kk_1420	Kk_5604	Kk_2448	Kk_2820	Kk_47	Kk_6533	Kk_7024	Kk_6859	Kk_1374	Kk_2244	Kk_6338	Kk_672	Kk_3998	Kk_2405	Kk_4252	Kk_3966	Kk_6006	Kk_2529	Kk_2609	Kk_2504	Kk_2101	Kk_606	Kk_1164	Kk_3875	Kk_7961	Kk_732	Kk_4279	Kk_7567	Kk_6390	Kk_4164	Kk_5252	Kk_12	Kk_8006	Kk_6764	Kk_3604	Kk_908	Kk_3676	Kk_2692	Kk_2304	Kk_7748	Kk_6611	Kk_7260	Kk_7546	Hh_4868	Hh_6730	Hh_669	Hh_8473	Hh_4477	Hh_303	Hh_7961	Hh_4523	Hh_4707	Hh_8134	Hh_580	Hh_4990	Hh_7386	Hh_8933
464	Ff_1429	Ff_3180	Ff_2588	Ff_4009	Ff_2841
465	Ii_4526
466	Nn_3547	Nn_366	Nn_8112	Nn_4547	Nn_9391	Nn_5314	Nn_8954	Nn_6568	Nn_6075	Nn_7843	Nn_5630	Nn_4581	Nn_9797	Nn_4117	Nn_2845	Nn_4954	Nn_4959	Nn_4286	Nn_359	Nn_249	Nn_3276	Nn_3713	Nn_1477	Nn_170	Nn_1480	Nn_8747	Nn_564	Nn_3250	Nn_1000	Nn_3494	Nn_3649	Nn_1964	Nn_4037	Nn_869	Nn_8181	Nn_1435	Nn_1095	Nn_7848	Nn_4277	Nn_717	Nn_6664	Nn_5035	Nn_1475	Nn_4708	Nn_6689	Nn_2856	Nn_6450	Ee_3100	Ee_5262	Ee_5162	Ee_3664	Ee_5116	Ee_661	Ee_353	Ee_929	Ee_3969	Ee_4136	Ee_4350	Ee_1264	Ee_1199	Ee_231	Ee_405	Ee_1996	Ee_2526	Ee_3067	Ee_5519	Ee_3508	Ee_5542	Ee_4962	Ee_5404	Ee_3334	Ee_3286	Ee_2083	Pp_581	Pp_1678	Pp_4785	Pp_4057	Pp_4535	Pp_4804	Pp_3565	Pp_1312	Pp_235	Pp_658	Pp_3069	Pp_1231	Pp_3524	Pp_1084	Pp_122	Pp_3747	Pp_414	Pp_1607	Pp_4773	Pp_448	Pp_3702	Gg_2790	Gg_2078	Gg_2336	Gg_1320	Gg_1757	Gg_2606	Gg_2878	Gg_1887	Gg_472	Gg_2380	Gg_2620	Gg_2682	Gg_2892	Gg_496	Gg_765	Gg_2024	Gg_2424	Gg_1856	Hh_766	Hh_8924	Hh_6066	Hh_1109	Hh_1891	Hh_1962	Hh_4650	Hh_3534	Hh_3911	Hh_1979	Hh_1433	Hh_848	Hh_2815	Hh_4752	Hh_9550	Aa_1560	Aa_4165	Aa_1702	Aa_1601	Aa_3741	Aa_3919	Aa_3098	Aa_2408	Aa_1555	Aa_5700	Aa_8247	Aa_7799	Aa_4638	Aa_5906	Cc_3791	Cc_5290	Cc_3424	Cc_1790	Cc_944	Cc_1064	Cc_835	Cc_467	Cc_2591	Cc_4927	Cc_463	Cc_1726	Cc_5574	Cc_5775	Mm_3137	Mm_5406	Mm_3177	Mm_2593	Mm_1775	Mm_4929	Mm_6714	Bb_4603	Bb_736	Bb_5909	Bb_8861
467	Aa_1906	Aa_2100	Aa_4291	Aa_920	Aa_7235	Aa_7745	Aa_2189	Aa_4771	Aa_8510	Aa_8467	Aa_4351	Aa_3468	Aa_5104	Aa_8466	Aa_6127	Aa_1897	Aa_3421	Aa_7107	Aa_4159	Aa_509	Aa_5414	Aa_5226	Aa_7184	Aa_621	Aa_4842	Aa_3465	Aa_7486	Aa_5862	Aa_6071	Aa_567	Aa_2464	Aa_5760	Aa_2625	Aa_4236	Aa_4822	Aa_7890	Aa_8448	Aa_3921	Aa_3751	Aa_5926	Aa_2975	Aa_2396	Aa_6953	Aa_1322	Aa_273	Aa_4168	Aa_2265	Aa_8016	Aa_8105	Aa_5653	Aa_5581	Aa_7086	Nn_7545	Nn_6110	Nn_4429	Nn_6482	Nn_4503	Nn_9125	Nn_3628	Nn_855	Nn_9086	Nn_6070	Nn_644	Nn_3382	Nn_7470	Nn_9734	Nn_3496	Nn_3292	Nn_6617	Nn_5240	Nn_3412	Nn_2509	Nn_3053	Nn_7033	Nn_5956	Nn_9326	Ii_5897	Ii_5893	Ii_1099	Ii_2160	Ii_2788	Ii_4164	Ii_4873	Ii_5084	Ii_4626	Ii_596	Ii_5099	Ii_3037	Ii_2815	Ii_4670	Ii_4803	Ii_489	Ii_1602	Ff_863	Ff_1315	Ff_3633	Ff_5384	Ff_4529	Ff_93	Ff_1722	Ff_633	Ff_3662	Ff_3425	Ff_2373	Ff_504	Ff_3696	Ff_4844	Kk_7778	Kk_7075	Kk_4753	Kk_6393	Kk_6944	Kk_1079	Kk_272	Pp_3776	Pp_4326	Pp_1958	Pp_331	Pp_2858	Oo_4752	Oo_864	Oo_183	Oo_954	Mm_5123	Mm_2408	Mm_7008	Gg_191	Ee_4808
468	Aa_4429
469	Mm_4238
470	Ll_9439	Ll_5040
471	Ll_9438	Aa_6890	Nn_6501	Ll_1981
472	Ff_1972	Ff_1424	Ff_2158	Ff_593	Ff_456	Ff_1405	Ff_2026	Ff_2242	Ff_2027	Ff_1703	Ff_2170	Ff_1247	Ff_4111	Ff_4417	Ff_3160	Ff_5154	Ff_4129	Ff_5299	Ff_5416	Ff_5022	Ff_5911	Ff_5989	Ff_5520	Ff_5342	Ff_3888	Ff_5476	Ff_3091	Ff_5178	Ff_4098	Ff_3364	Ff_3522	Ff_4522	Ff_5565	Ff_3123	Ff_3969	Ff_4643	Ff_5062	Ff_3773	Ff_5792	Ff_4702	Ff_1901	Ff_2447	Ff_3132	Ff_5562	Ff_3080	Ff_691	Ff_3821	Ff_1999	Ff_2127	Ff_5185	Ff_3704	Ff_4334	Ff_4745	Ff_4276	Ff_4383	Ff_3153	Ff_4666	Ff_6191	Ff_4798	Ff_4385	Ff_3265	Ff_4770	Ff_6055	Ff_3581	Ff_4493	Ff_3351	Ff_5068	Ff_3854	Ff_3964	Ff_4389	Ff_5566	Ff_4627	Ff_5115	Ff_1066	Ff_4678	Ff_4926	Ff_3685	Ff_5418	Ff_1670	Ff_2664	Ff_1680	Ff_1543	Ff_3048	Ff_6067	Ff_1736	Ff_102	Ff_3026	Ff_2936	Ff_1960	Ff_4235	Ff_6111	Ff_876	Ff_65	Ff_5365	Ff_1924	Ff_766	Ff_2183	Ff_690	Ff_4870	Ff_2145	Ff_647	Ff_2136	Ff_628	Ff_326	Ff_2415	Ff_4234	Ff_1574	Ff_2032	Ff_4252	Ff_2699	Ff_3028	Ff_4121	Ff_221	Ff_1695	Ff_2139	Ff_786	Ff_5245	Ff_5682	Ff_2272	Ff_3443	Ff_4016	Ff_3540	Ff_4282	Ff_3121	Ff_1496	Ff_1862	Ff_763	Ff_1187	Ff_846	Ff_1286	Ff_1527	Ff_1481	Ff_2799	Ff_2131	Ff_5886	Ff_6001	Ff_5309	Ff_3833	Ff_1707	Ff_5467	Ff_867	Ff_704	Ff_5523	Ff_2736	Ff_920	Ff_23	Ff_663	Ff_2436	Ff_5160	Ff_4354	Ff_1382	Ff_2333	Ff_3580	Ff_434	Ff_2581	Ff_4786	Ff_3161	Ff_612	Ff_5699	Ff_642	Ff_1657	Ff_3998	Ff_36	Ff_5033	Ff_2885	Ff_2429	Ff_615	Ff_202	Ff_3536	Ff_4035	Ff_180	Ff_5354	Ff_5943	Ff_4140	Ff_4778	Ff_4030	Ff_4287	Ff_4581	Ff_2030	Ff_2940	Ff_4792	Ff_3222	Ff_3629	Ff_3648	Ff_5603	Ff_4656	Ff_4840	Nn_3685	Nn_1215	Nn_1586	Nn_9150	Nn_6294	Nn_6143	Nn_5617	Nn_5989	Nn_7814	Nn_7406	Nn_4551	Nn_6468	Nn_6798	Nn_5099	Nn_7537	Nn_5325	Nn_7425	Nn_8955	Nn_5749	Nn_6949	Nn_7991	Nn_8735	Nn_6082	Nn_8553	Nn_7578	Nn_8248	Nn_6487	Nn_8310	Nn_6894	Nn_6010	Nn_4067	Nn_6489	Nn_6169	Nn_7650	Nn_9983	Nn_9396	Nn_6710	Nn_10180	Nn_5188	Nn_9855	Nn_9961	Nn_5889	Nn_9118	Nn_6034	Nn_9745	Nn_7197	Nn_8717	Nn_7478	Nn_7921	Nn_4203	Nn_9919	Nn_2350	Nn_831	Nn_151	Nn_4208	Nn_2757	Nn_3342	Nn_3315	Nn_2286	Nn_1066	Nn_7287	Nn_9570	Nn_4126	Nn_5888	Nn_8477	Nn_2503	Nn_4142	Nn_5077	Nn_6960	Nn_4634	Nn_3554	Nn_2193	Nn_2230	Nn_1647	Nn_2980	Nn_478	Nn_5301	Nn_6555	Nn_7325	Nn_5176	Nn_1900	Nn_4288	Nn_167	Nn_3369	Nn_3084	Nn_1356	Nn_1253	Nn_5992	Nn_3107	Nn_9236	Nn_3769	Nn_2713	Nn_1878	Nn_957	Nn_69	Nn_718	Nn_819	Nn_1616	Nn_1332	Nn_8903	Nn_6115	Nn_2300	Nn_2653	Nn_1059	Nn_451	Nn_660	Nn_1380	Nn_2904	Nn_2195	Nn_942	Nn_2250	Nn_1165	Nn_2580	Nn_4619	Nn_6120	Nn_8072	Nn_7072	Nn_5199	Nn_9613	Nn_5121	Nn_5679	Nn_9648	Nn_6809	Nn_9049	Nn_10256	Nn_8223	Nn_7283	Nn_9987	Aa_2487	Aa_2543	Aa_289	Aa_2755	Aa_3952	Aa_4500	Aa_7563	Aa_8097	Aa_7230	Aa_6582	Aa_6496	Aa_8266	Aa_4705	Aa_6255	Aa_5069	Aa_6435	Aa_5147	Aa_6901	Aa_6747	Aa_7839	Aa_6810	Aa_3348	Aa_3568	Aa_7468	Aa_4103	Aa_5925	Aa_6928	Aa_3001	Aa_3925	Aa_5028	Aa_6575	Aa_6281	Aa_8160	Aa_5842	Aa_5434	Aa_6564	Aa_5085	Aa_7513	Aa_6681	Aa_196	Aa_3034	Aa_2892	Aa_5344	Aa_3008	Aa_2988	Aa_2152	Aa_3269	Aa_3308	Aa_3273	Aa_1956	Aa_2800	Aa_4229	Aa_799	Aa_6189	Aa_7399	Aa_4241	Aa_4092	Aa_1661	Aa_2113	Aa_2438	Aa_3173	Aa_6116	Aa_8333	Aa_5092	Aa_218	Aa_28	Aa_1440	Aa_128	Aa_2718	Aa_3520	Aa_3256	Aa_1715	Aa_2501	Aa_1414	Aa_3601	Aa_2716	Aa_2749	Aa_6490	Aa_7401	Aa_2162	Aa_459	Aa_3314	Aa_211	Aa_4539	Aa_1405	Aa_6879	Aa_7926	Aa_4989	Aa_1950	Aa_6478	Aa_2308	Aa_2851	Aa_5449	Aa_206	Aa_5907	Aa_7897	Aa_8116	Aa_2203	Aa_2679	Aa_1143	Aa_4015	Aa_4309	Aa_3496	Aa_1049	Aa_975	Aa_2377	Aa_5021	Aa_8025	Aa_5459	Aa_5137	Aa_5998	Aa_7064	Aa_7214	Aa_6824	Aa_7452	Aa_4405	Aa_7484	Ee_708	Ee_1102	Ee_5482	Ee_5361	Ee_5456	Ee_3372	Ee_2994	Ee_5082	Ee_4770	Ee_5501	Ee_4790	Ee_4704	Ee_177	Ee_1968	Ee_1331	Ee_5730	Ee_454	Ee_5410	Ee_4336	Ee_5824	Ee_4731	Ee_2968	Ee_4416	Ee_3650	Ee_3709	Ee_4310	Ee_5766	Ee_5775	Ee_5248	Ee_5336	Ee_841	Ee_3863	Ee_4321	Ee_5112	Ee_4370	Ee_5720	Ee_1445	Ee_1451	Ee_5024	Ee_3272	Ee_427	Ee_5106	Ee_588	Ee_3891	Ee_4727	Ee_494	Ee_2000	Ee_4095	Ee_2213	Ee_1394	Ee_2176	Ee_981	Ee_1530	Ee_2865	Ee_3363	Ee_5059	Ee_5783	Ee_1765	Ee_880	Ee_1509	Ee_1972	Ee_60	Ee_1481	Ee_1238	Ee_280	Ee_3715	Ee_4759	Ee_3539	Ee_1795	Ee_4653	Ee_93	Ee_179	Ee_5320	Ee_3278	Ee_53	Ee_564	Ee_421	Ee_193	Ee_1956	Ee_238	Ee_911	Ee_2233	Ee_1556	Ee_1300	Ee_2433	Ee_2947	Ee_3514	Ee_5092	Ee_3621	Ee_3181	Ee_5406	Ee_5021	Ee_3435	Ee_3992	Pp_929	Pp_1629	Pp_609	Pp_3661	Pp_3168	Pp_4028	Pp_2504	Pp_2666	Pp_3135	Pp_4426	Pp_4306	Pp_4790	Pp_345	Pp_197	Pp_3630	Pp_3248	Pp_3590	Pp_3886	Pp_2776	Pp_3207	Pp_3522	Pp_2679	Pp_4323	Pp_4502	Pp_3416	Pp_2825	Pp_2025	Pp_2246	Pp_2637	Pp_1881	Pp_1257	Pp_3527	Pp_1586	Pp_268	Pp_4221	Pp_921	Pp_1867	Pp_2082	Pp_4516	Pp_2119	Pp_1791	Pp_2242	Pp_2742	Pp_1237	Pp_678	Pp_439	Pp_3419	Pp_4414	Pp_2297	Pp_3020	Pp_3059	Pp_2928	Pp_1963	Pp_1959	Pp_841	Pp_3786	Pp_2069	Pp_978	Pp_1348	Pp_2730	Pp_2084	Pp_238	Pp_4584	Pp_2658	Pp_4022	Pp_4040	Pp_4537	Ll_2119	Ll_3982	Ll_7811	Ll_9670	Ll_6395	Ll_8669	Ll_6040	Ll_7528	Ll_1270	Ll_7026	Ll_5102	Ll_3857	Ll_8996	Ll_8383	Ll_9655	Ll_8776	Ll_1110	Ll_3363	Ll_4128	Ll_3152	Ll_6926	Ll_323	Ll_9807	Ll_4515	Ll_3177	Ll_1033	Ll_2936	Ll_1561	Ll_1702	Ll_1091	Ll_2375	Ll_629	Ll_7592	Ll_9866	Ll_4932	Ll_5487	Ll_4872	Ll_3426	Ll_4315	Ll_10152	Ll_835	Ll_3886	Ll_5806	Ll_5605	Ll_9673	Ll_7796	Ll_2883	Hh_3442	Hh_554	Hh_5609	Hh_8406	Hh_8728	Hh_6690	Hh_8282	Hh_6936	Hh_6448	Hh_8210	Hh_8750	Hh_6439	Hh_4719	Hh_8106	Hh_6834	Hh_7639	Hh_8661	Hh_520	Hh_3312	Hh_464	Hh_2603	Hh_3610	Hh_1037	Hh_755	Hh_8080	Hh_4380	Hh_6205	Hh_668	Hh_647	Hh_2946	Hh_3100	Hh_5984	Hh_1316	Hh_2794	Hh_9603	Hh_8878	Hh_4850	Hh_8324	Hh_6763	Hh_8962	Cc_2496	Cc_5507	Cc_2915	Cc_3496	Cc_5271	Cc_5119	Cc_4427	Cc_4522	Cc_4314	Cc_5473	Cc_3636	Cc_3884	Cc_3833	Cc_1164	Cc_3772	Cc_533	Cc_5575	Cc_1376	Cc_517	Cc_932	Cc_1093	Cc_1288	Cc_385	Cc_109	Cc_1768	Cc_2944	Cc_3160	Cc_1049	Cc_5524	Cc_4425	Cc_4540	Cc_1623	Cc_2060	Cc_5745	Cc_2381	Cc_3173	Cc_3943	Cc_4127	Cc_5701	Cc_5671	Ii_1541	Ii_5518	Ii_4763	Ii_6298	Ii_5025	Ii_4912	Ii_4866	Ii_2525	Ii_5577	Ii_4768	Ii_553	Ii_3545	Ii_4478	Ii_5248	Ii_6717	Ii_7169	Ii_6059	Ii_2690	Ii_1680	Ii_816	Ii_1322	Ii_2332	Ii_250	Ii_226	Ii_1366	Ii_6852	Ii_1763	Ii_5610	Ii_2897	Ii_4570	Ii_4404	Ii_5925	Ii_5464	Mm_142	Mm_4263	Mm_3753	Mm_4154	Mm_5031	Mm_1656	Mm_6262	Mm_3810	Mm_3945	Mm_392	Mm_3077	Mm_1566	Mm_4278	Mm_3149	Mm_6696	Mm_4882	Mm_532	Mm_1154	Mm_617	Mm_2236	Mm_2282	Mm_6897	Mm_1117	Mm_3032	Mm_4132	Mm_5447	Mm_3206	Bb_5632	Bb_5982	Gg_2979	Gg_2738	Gg_1353	Gg_2895	Gg_743	Gg_1100	Gg_1428	Gg_668	Gg_2684	Gg_729	Gg_427	Gg_1149	Gg_552	Gg_1110	Gg_3212	Gg_358	Oo_4770	Oo_5127	Oo_214	Oo_1117	Oo_5945	Oo_6042	Oo_1928	Oo_1212	Oo_762	Oo_4614	Oo_4671	Oo_674	Oo_1761	Oo_2267	Oo_1100	Oo_5815	Oo_5202	Oo_4812	Ff_5023	Ff_4303	Ff_3033	Ff_4132	Ff_1	Ff_1937	Kk_3597	Kk_10	Kk_758	Kk_4236
473	Hh_7244
474	Ff_4944
475	Hh_3625	Hh_443	Hh_65	Hh_3286	Hh_2621	Hh_736	Hh_1318	Hh_750	Hh_370	Hh_646	Hh_291	Hh_3259	Hh_3924	Hh_3252	Hh_4177	Hh_2391	Hh_34	Hh_2343	Hh_2216	Hh_2108	Hh_4298	Hh_2504	Hh_1491	Hh_4453	Hh_3890	Hh_2182	Hh_2553	Hh_385	Hh_3928	Hh_509	Hh_1975	Hh_2181	Hh_3471	Hh_751	Hh_4551	Hh_1230	Hh_1854	Hh_1769	Hh_2019	Hh_2321	Hh_1628	Hh_17	Hh_2178	Hh_927	Hh_2141	Hh_2986	Hh_899	Hh_3578	Hh_4085	Hh_3662	Hh_3371	Hh_3258	Hh_2332	Hh_3776	Hh_2267	Hh_1308	Hh_269	Hh_2732	Hh_3546	Hh_3939	Hh_46	Hh_571	Hh_711	Hh_2446	Hh_2564	Hh_3097	Hh_603	Hh_2891	Hh_1624	Hh_477	Hh_2554	Hh_2914	Hh_795	Hh_3125	Hh_3636	Hh_2212	Hh_3114	Hh_1250	Hh_2949	Hh_3984	Hh_2171	Hh_4182	Hh_797	Hh_2159	Hh_887	Hh_3314	Hh_2044	Hh_3003	Hh_3106	Hh_1813	Hh_4045	Hh_2650	Hh_4438	Hh_3158	Hh_2644	Hh_3353	Hh_2143	Hh_3614	Hh_3913	Hh_3656	Hh_641	Hh_857	Hh_246	Hh_360	Hh_2395	Hh_1776	Hh_409	Hh_387	Hh_4254	Hh_4015	Hh_411	Hh_2179	Hh_3328	Hh_5590	Hh_4993	Hh_5563	Hh_6055	Hh_6808	Hh_7191	Hh_5782	Hh_8409	Hh_8020	Hh_8568	Hh_7887	Hh_7200	Hh_5997	Hh_7675	Hh_6830	Hh_7777	Hh_5890	Hh_9181	Hh_5989	Hh_5136	Hh_5197	Hh_6387	Hh_6075	Hh_6033	Hh_5096	Hh_4822	Hh_7358	Hh_7166	Hh_7407	Hh_7403	Hh_8827	Hh_7470	Hh_6078	Hh_5112	Hh_6096	Hh_7495	Hh_5319	Hh_7708	Hh_6295	Hh_5939	Hh_6149	Hh_9072	Hh_6458	Hh_9426	Hh_8717	Hh_6221	Hh_7636	Hh_7442	Hh_5139	Hh_8318	Hh_4974	Hh_6312	Hh_7130	Hh_8942	Hh_4876	Hh_7361	Hh_7327	Hh_5943	Hh_6822	Hh_6672	Hh_9135	Hh_6227	Hh_7447	Hh_6925	Hh_4821	Hh_9094	Hh_7721	Hh_5126	Hh_5751	Hh_7533	Hh_7774	Hh_7517	Hh_7108	Hh_7660	Hh_7486	Hh_5836	Hh_6259	Hh_6704	Hh_6343	Hh_7637	Hh_8118	Hh_6664	Hh_5478	Hh_8137	Hh_8166	Hh_7450	Hh_5967	Hh_8016	Hh_8620	Hh_8061	Hh_6411	Hh_4954	Hh_7339	Hh_7223	Hh_6550	Hh_6326	Hh_6998	Hh_6064	Hh_6328	Hh_6365	Hh_7576	Hh_7520	Hh_9563	Hh_6286	Hh_5800	Hh_7802	Hh_6971	Hh_6491	Hh_4845	Hh_8153	Hh_8374	Hh_4637	Hh_6541	Hh_8820	Hh_8846	Hh_5750	Hh_7537	Hh_6667	Hh_6973	Hh_4880	Hh_6599	Hh_7689	Hh_6446	Hh_9194	Hh_9030	Hh_8248	Hh_8744	Hh_8588	Hh_4960	Hh_9340	Hh_6136	Hh_6277	Hh_5442	Hh_7154	Hh_9120	Hh_5412	Hh_7900	Hh_6695	Hh_7550	Hh_8154	Hh_8220	Hh_8351	Hh_7335	Hh_9126	Hh_9253	Hh_7737	Hh_7081	Hh_6270	Hh_7072	Hh_9339	Hh_8141	Hh_8249	Hh_6653	Hh_5352	Hh_7234	Hh_6856	Hh_9656	Hh_6760	Hh_5433	Hh_4965	Hh_8873	Hh_6420	Hh_8679	Hh_9058	Hh_6493	Hh_8052	Hh_6505	Hh_9208	Hh_7210	Hh_5214	Hh_8812	Hh_5560	Hh_6116	Hh_9446	Hh_8605	Hh_7714	Hh_8370	Hh_6675	Hh_8266	Hh_7350	Hh_9260	Hh_8604	Hh_7694	Hh_4580	Hh_4995	Hh_5899	Hh_6557	Hh_8098	Hh_7277	Hh_7452	Hh_6568	Hh_5220	Hh_7960	Hh_5099	Hh_7261	Hh_5991	Hh_9214	Hh_6015	Hh_7411	Hh_7317	Hh_8205	Hh_5202	Hh_6920	Hh_7357	Hh_7814	Hh_8247	Hh_6535	Hh_5620	Hh_9361	Hh_6566	Hh_7063	Hh_8209	Hh_7981	Hh_7060	Hh_6133	Hh_8353	Hh_9335	Hh_7464	Hh_8722	Hh_9122	Hh_9303	Hh_9128	Hh_9445	Hh_8359	Hh_9290	Hh_6863	Hh_8200	Hh_8787	Hh_5825	Hh_7750	Hh_8811	Hh_7707	Hh_7918	Hh_7286	Hh_7833	Hh_5459	Hh_9341	Hh_6757	Hh_8516	Hh_9042	Hh_7459	Hh_8129	Hh_8824	Hh_5440	Hh_4589	Hh_7006	Hh_7232	Hh_8243	Hh_8643	Hh_6912	Hh_9634	Hh_9355	Hh_7205	Hh_4597	Hh_7684	Hh_6883	Hh_7894	Hh_6193	Hh_6651	Hh_8900	Hh_6794	Hh_7555	Hh_7719	Hh_7401	Hh_6641	Hh_9061	Hh_8105	Hh_7539	Hh_6146	Hh_7062	Hh_8180	Hh_8911	Hh_7871	Hh_8576	Hh_7054	Hh_5378	Hh_9349	Hh_9526	Hh_8729	Hh_8089	Hh_6633	Hh_4595	Hh_8556	Hh_6964	Hh_6602	Hh_8552	Hh_9267	Hh_2158	Hh_2464	Hh_3274	Hh_184	Hh_4107	Hh_4225	Hh_2681	Hh_2043	Hh_923	Hh_2537	Hh_822	Hh_2234	Hh_6996	Hh_9114	Hh_7920	Hh_7638	Hh_8958	Hh_3453	Hh_3883	Hh_2095	Hh_3489	Hh_2637	Hh_2563	Hh_6908	Hh_8121	Hh_5765	Hh_8493	Hh_5673	Hh_5103	Hh_6747	Hh_7543	Hh_8862	Hh_5337	Hh_6656	Hh_9069	Hh_1391	Hh_2323	Hh_1678	Hh_1057	Hh_2073	Hh_4095	Hh_4364	Hh_3539	Hh_1831	Hh_9414	Hh_8294	Hh_410	Hh_1111	Hh_3232	Hh_2479	Hh_908	Hh_3273	Hh_408	Hh_2137	Hh_1090	Hh_1342	Hh_311	Hh_3987	Hh_3596	Hh_3613	Hh_300	Hh_2496	Hh_2903	Hh_3783	Hh_4535	Hh_6183	Hh_6337	Hh_5780	Hh_6774	Hh_8071	Hh_9046	Hh_9386	Hh_8922	Hh_4657	Hh_5524	Hh_6080	Hh_7729	Hh_4844	Hh_9116	Hh_7934	Hh_5331	Hh_9178	Hh_8587	Hh_7531	Hh_5844	Hh_8508	Hh_8511	Hh_8276	Hh_8219	Hh_6477	Hh_7585	Hh_7167	Hh_8094	Hh_9262	Hh_8228	Hh_6292	Hh_5449	Hh_3092	Hh_1287	Hh_6067	Hh_8835	Hh_5815	Hh_9024	Hh_8034	Hh_8456	Hh_5831	Hh_8611	Hh_5426	Hh_7239	Hh_7518	Hh_5611	Hh_6682	Hh_7823	Hh_8241	Hh_6435	Hh_8498	Hh_9570	Hh_7976	Hh_5675	Hh_5636	Hh_7762	Hh_8455	Hh_5493	Hh_8076	Hh_6972	Hh_8514	Hh_7375	Hh_6184	Hh_1976	Hh_4468	Hh_3995	Hh_588	Hh_3573	Hh_5995	Hh_7288	Hh_5577	Hh_8857	Hh_9124	Hh_3976	Hh_427	Hh_3920	Hh_808	Hh_316	Hh_954	Hh_3346	Hh_2048	Hh_1759	Hh_3737	Hh_1019	Hh_155	Hh_826	Hh_3423	Hh_455	Hh_2750	Hh_1621	Hh_1872	Hh_2771	Hh_3063	Hh_1773	Hh_381	Hh_2351	Hh_1224	Hh_4321	Hh_2080	Hh_4286	Hh_3062	Hh_1486	Hh_972	Hh_599	Hh_1531	Hh_664	Hh_3027	Hh_2583	Hh_3803	Hh_1049	Hh_2943	Hh_2223	Hh_3220	Hh_3155	Hh_4372	Hh_1464	Hh_2358	Hh_3151	Hh_2053	Hh_1943	Hh_4473	Hh_4342	Hh_4303	Hh_3647	Hh_4126	Hh_2691	Hh_2511	Hh_3084	Hh_557	Hh_3974	Hh_2608	Hh_78	Hh_3052	Hh_1530	Hh_3696	Hh_1360	Hh_4373	Hh_2901	Hh_2705	Hh_1300	Hh_1078	Hh_3336	Hh_3519	Hh_4443	Hh_3237	Hh_2449	Hh_3332	Hh_1256	Hh_2762	Hh_1384	Hh_3205	Hh_3189	Hh_3367	Hh_2525	Hh_1819	Hh_3284	Hh_2995	Hh_3927	Hh_4094	Hh_2787	Hh_3124	Hh_4049	Hh_1200	Hh_4393	Hh_2526	Hh_4285	Hh_3847	Hh_2426	Hh_6475	Hh_5269	Hh_7901	Hh_6630	Hh_6476	Hh_7243	Hh_8065	Hh_5382	Hh_8119	Hh_5871	Hh_8428	Hh_5702	Hh_6280	Hh_6632	Hh_7079	Hh_5705	Hh_6422	Hh_7478	Hh_5062	Hh_5257	Hh_5351	Hh_7039	Hh_5589	Hh_8255	Hh_6271	Hh_6230	Hh_7768	Hh_8558	Hh_7532	Hh_5860	Hh_5817	Hh_5772	Hh_5503	Hh_8985	Hh_6513	Hh_9387	Hh_6693	Hh_7041	Hh_6665	Hh_9027	Hh_6082	Hh_6876	Hh_7549	Hh_5385	Hh_5614	Hh_5090	Hh_4762	Hh_5969	Hh_7246	Hh_7538	Hh_6981	Hh_6177	Hh_5231	Hh_8424	Hh_5682	Hh_6108	Hh_4856	Hh_7749	Hh_6255	Hh_7415	Hh_5578	Hh_5692	Hh_6126	Hh_4849	Hh_9475	Hh_8732	Hh_7023	Hh_8758	Hh_9388	Hh_7727	Hh_5711	Hh_8697	Hh_4930	Hh_9545	Hh_5189	Hh_4596	Hh_7515	Hh_9063	Hh_8780	Hh_4662	Hh_8316	Hh_4624	Hh_4668	Hh_9119	Hh_8430	Hh_7989	Hh_8024	Hh_6406	Hh_1423	Hh_6761	Hh_9016	Hh_6612	Hh_8432	Hh_4751	Hh_1163	Hh_232	Hh_3929	Hh_298	Hh_3751	Hh_6142	Hh_4864	Hh_7128	Hh_4628	Hh_4905	Hh_9559	Hh_7413	Hh_5243	Hh_7604	Hh_6132	Hh_6978	Hh_6279	Hh_5613	Hh_8175	Hh_4576	Hh_8562	Hh_7506	Hh_7248	Hh_8055	Hh_9338	Hh_8640	Hh_3694	Hh_1722	Hh_1172	Hh_115	Hh_310	Hh_1183	Hh_1257	Hh_138	Hh_3604	Hh_614	Hh_4183	Hh_2458	Hh_1838	Hh_4221	Hh_326	Hh_3820	Hh_3449	Hh_3360	Hh_3026	Hh_2381	Hh_1839	Hh_4318	Hh_2805	Hh_625	Hh_732	Hh_1623	Hh_3193	Hh_1644	Hh_435	Hh_3337	Hh_3313	Hh_662	Hh_249	Hh_4245	Hh_2014	Hh_1622	Hh_1903	Hh_2661	Hh_880	Hh_4454	Hh_1434	Hh_3148	Hh_4516	Hh_2966	Hh_3687	Hh_7025	Hh_9251	Hh_7076	Hh_6393	Hh_9029	Hh_4720	Hh_9543	Hh_7267	Hh_5386	Hh_7965	Hh_8748	Hh_8410	Hh_8585	Hh_5749	Hh_5820	Hh_7019	Hh_8145	Hh_7921	Hh_7199	Hh_9237	Hh_5348	Hh_6449	Hh_5743	Hh_8968	Hh_7970	Hh_5298	Hh_9039	Hh_5999	Hh_6258	Hh_9023	Hh_1698	Hh_993	Hh_268	Hh_4264	Hh_4291	Hh_4127	Hh_3401	Hh_394	Hh_3384	Hh_4345	Hh_2005	Hh_1101	Hh_1855	Hh_2696	Hh_2791	Hh_1982	Hh_258	Hh_2054	Hh_837	Hh_1467	Hh_489	Hh_1071	Hh_1302	Hh_2540	Hh_3517	Hh_2965	Hh_3118	Hh_2980	Hh_2471	Hh_3778	Hh_1091	Hh_389	Hh_3428	Hh_1549	Hh_2295	Hh_4554	Hh_2664	Hh_1983	Hh_3175	Hh_4187	Hh_2680	Hh_4163	Hh_3247	Hh_2803	Hh_3372	Hh_3849	Hh_5726	Hh_9439	Hh_5934	Hh_6238	Hh_5305	Hh_8907	Hh_7659	Hh_7828	Hh_5078	Hh_5805	Hh_6779	Hh_7591	Hh_8376	Hh_8711	Hh_1066	Hh_909	Hh_478	Hh_1028	Hh_946	Hh_1487	Hh_364	Hh_2712	Hh_2284	Hh_3090	Hh_339	Hh_634	Hh_3340	Hh_2312	Hh_2634	Hh_6289	Hh_4763	Hh_8361	Hh_171	Hh_3799	Hh_3953	Hh_3070	Hh_1680	Hh_1985	Hh_1326	Hh_2452	Hh_1812	Hh_3440	Hh_1775	Hh_1210	Hh_4550	Hh_3152	Hh_4247	Hh_1923	Hh_2774	Hh_2046	Hh_3684	Hh_4511	Hh_3487	Hh_1201	Hh_1002	Hh_4419	Hh_8925	Hh_7629	Hh_8179	Hh_7975	Hh_8357	Hh_7136	Hh_6490	Hh_5293	Hh_7991	Hh_8296	Hh_5645	Hh_6304	Hh_8948	Hh_5025	Hh_8489	Hh_6172	Hh_9582	Hh_8813	Hh_9189	Hh_1383	Hh_1574	Hh_4445	Hh_6400	Hh_4485	Hh_2118	Hh_1766	Hh_4288	Hh_2042	Hh_1322	Hh_480	Hh_465	Hh_2582	Hh_4130	Hh_1650	Hh_2868	Hh_3107	Hh_2816	Hh_372	Hh_3019	Hh_1062	Hh_2341	Hh_2789	Hh_3468	Hh_4326	Hh_2240	Hh_3829	Hh_367	Hh_3853	Hh_124	Hh_4259	Hh_2667	Hh_1143	Hh_3602	Hh_960	Hh_1905	Hh_2683	Hh_3605	Hh_1585	Hh_4331	Hh_3172	Hh_2611	Hh_25	Hh_320	Hh_486	Hh_2207	Hh_2960	Hh_1483	Hh_660	Hh_659	Hh_4036	Hh_131	Hh_3389	Hh_57	Hh_3463	Hh_1845	Hh_2047	Hh_2884	Hh_2689	Hh_754	Hh_421	Hh_2770	Hh_1687	Hh_3149	Hh_3672	Hh_2121	Hh_3629	Hh_1786	Hh_3483	Hh_4323	Hh_2420	Hh_1536	Hh_2714	Hh_2288	Hh_3552	Hh_1241	Hh_2676	Hh_2959	Hh_2130	Hh_3178	Hh_823	Hh_264	Hh_2776	Hh_1399	Hh_1964	Hh_1096	Hh_1195	Hh_340	Hh_3567	Hh_2612	Hh_3611	Hh_2754	Hh_3469	Hh_3270	Hh_2998	Hh_2797	Hh_3521	Hh_3535	Hh_3464	Hh_2087	Hh_1390	Hh_4090	Hh_296	Hh_868	Hh_412	Hh_3016	Hh_2839	Hh_3750	Hh_2829	Hh_3819	Hh_3397	Hh_1684	Hh_2974	Hh_2478	Hh_3912	Hh_473	Hh_705	Hh_3262	Hh_3029	Hh_3933	Hh_3998	Hh_1649	Hh_3494	Hh_1034	Hh_2434	Hh_3957	Hh_3368	Hh_781	Hh_538	Hh_565	Hh_3331	Hh_2916	Hh_1405	Hh_2573	Hh_1520	Hh_2808	Hh_2086	Hh_2852	Hh_3074	Hh_2550	Hh_3269	Hh_2848	Hh_686	Hh_2900	Hh_4181	Hh_1350	Hh_1865	Hh_3695	Hh_338	Hh_803	Hh_2768	Hh_3733	Hh_863	Hh_648	Hh_2329	Hh_3796	Hh_1298	Hh_3475	Hh_448	Hh_2126	Hh_3051	Hh_3018	Hh_3036	Hh_2119	Hh_1102	Hh_4514	Hh_4079	Hh_693	Hh_1381	Hh_3727	Hh_285	Hh_261	Hh_3674	Hh_2441	Hh_2100	Hh_100	Hh_2396	Hh_3296	Hh_3049	Hh_4290	Hh_3509	Hh_3279	Hh_2586	Hh_19	Hh_3199	Hh_6468	Hh_5883	Hh_8767	Hh_9240	Hh_4975	Hh_8503	Hh_6989	Hh_6144	Hh_8327	Hh_8085	Hh_5492	Hh_9269	Hh_6955	Hh_8819	Hh_6335	Hh_7084	Hh_5120	Hh_5245	Hh_4874	Hh_4890	Hh_7706	Hh_4836	Hh_7712	Hh_7597	Hh_9451	Hh_8397	Hh_8989	Hh_6482	Hh_4855	Hh_8187	Hh_6502	Hh_5225	Hh_5489	Hh_6871	Hh_8917	Hh_5490	Hh_9536	Hh_4717	Hh_5438	Hh_9025	Hh_4842	Hh_6363	Hh_6608	Hh_6138	Hh_8124	Hh_9404	Hh_5935	Hh_9610	Hh_9438	Hh_5505	Hh_5916	Hh_9431	Hh_8304	Hh_5401	Hh_6432	Hh_8459	Hh_9012	Hh_9107	Hh_9005	Hh_6729	Hh_4869	Hh_6288	Hh_9209	Hh_6584	Hh_5748	Hh_7642	Hh_7445	Hh_7347	Hh_6349	Hh_4687	Hh_7004	Hh_9225	Hh_5688	Hh_6806	Hh_6495	Hh_9583	Hh_5143	Hh_5064	Hh_9183	Hh_6753	Hh_4602	Hh_8482	Hh_9195	Hh_8882	Hh_5371	Hh_7945	Hh_6307	Hh_7980	Hh_6620	Hh_7115	Hh_8863	Hh_7653	Hh_7412	Hh_9185	Hh_4796	Hh_7608	Hh_4957	Hh_8502	Hh_8809	Hh_5824	Hh_8231	Hh_9421	Hh_7578	Hh_5891	Hh_7674	Hh_7821	Hh_5519	Hh_5832	Hh_8054	Hh_7073	Hh_8673	Hh_7644	Hh_5550	Hh_8689	Hh_7776	Hh_4667	Hh_8774	Hh_9363	Hh_8698	Hh_9071	Hh_8888	Hh_9608	Hh_7998	Hh_5052	Hh_7851	Hh_6117	Hh_7958	Hh_9573	Hh_9420	Hh_4778	Hh_7259	Hh_6961	Hh_9360	Hh_8378	Hh_6884	Hh_8465	Hh_8112	Hh_9205	Hh_6705	Hh_9231	Hh_9047	Hh_8523	Hh_8534	Hh_8864	Hh_5807	Hh_6725	Hh_5518	Hh_5569	Hh_8067	Hh_4805	Hh_7306	Hh_4630	Hh_8735	Hh_9642	Hh_6708	Hh_6677	Hh_1289	Hh_958	Hh_3129	Hh_4104	Hh_562	Hh_543	Hh_3759	Hh_1005	Hh_2719	Hh_4316	Hh_3565	Hh_932	Hh_3917	Hh_3822	Hh_2202	Hh_2926	Hh_1504	Hh_4145	Hh_1397	Hh_2214	Hh_165	Hh_401	Hh_1463	Hh_1299	Hh_4129	Hh_2221	Hh_2913	Hh_3179	Hh_9591	Hh_7566	Hh_5628	Hh_9647	Hh_5657	Hh_6748	Hh_7878	Hh_5321	Hh_6514	Hh_5193	Hh_8488	Hh_5965	Hh_7964	Hh_5039	Hh_7485	Hh_7480	Hh_5882	Hh_5006	Hh_7443	Hh_5653	Hh_5583	Hh_5950	Hh_7598	Hh_5767	Hh_4710	Hh_5921	Hh_6200	Hh_9101	Hh_6254	Hh_6041	Hh_6520	Hh_7663	Hh_8598	Hh_6625	Hh_7337	Hh_4932	Hh_4926	Hh_7740	Hh_7061	Hh_7671	Hh_7151	Hh_6504	Hh_6251	Hh_6755	Hh_5472	Hh_5801	Hh_8343	Hh_7462	Hh_7972	Hh_7139	Hh_9409	Hh_6021	Hh_6392	Hh_6189	Hh_7554	Hh_9044	Hh_6944	Hh_6012	Hh_6019	Hh_5461	Hh_8133	Hh_7346	Hh_8492	Hh_6090	Hh_6654	Hh_7187	Hh_9568	Hh_5302	Hh_6600	Hh_8517	Hh_4819	Hh_6538	Hh_6338	Hh_9004	Hh_7373	Hh_6284	Hh_6824	Hh_7798	Hh_6113	Hh_4663	Hh_4779	Hh_9422	Hh_6891	Hh_9497	Hh_5601	Hh_4968	Hh_9021	Hh_9088	Hh_7094	Hh_6702	Hh_8520	Hh_8017	Hh_5733	Hh_9595	Hh_6959	Hh_8555	Hh_7573	Hh_5315	Hh_5760	Hh_7169	Hh_5042	Hh_8331	Hh_5951	Hh_5887	Hh_4621	Hh_7093	Hh_5097	Hh_4994	Hh_9282	Hh_7330	Hh_8976	Hh_8582	Hh_6615	Hh_7496	Hh_7103	Hh_5716	Hh_7594	Hh_8190	Hh_5756	Hh_7780	Hh_6782	Hh_5134	Hh_7176	Hh_7029	Hh_7877	Hh_4863	Hh_4703	Hh_7815	Hh_9452	Hh_5862	Hh_7647	Hh_8253	Hh_6071	Hh_8114	Hh_7418	Hh_7641	Hh_6314	Hh_7658	Hh_7673	Hh_8738	Hh_6809	Hh_6846	Hh_9481	Hh_6310	Hh_9392	Hh_6524	Hh_7834	Hh_5485	Hh_5075	Hh_6213	Hh_9637	Hh_8618	Hh_8340	Hh_7092	Hh_7799	Hh_5543	Hh_7930	Hh_9242	Hh_9544	Hh_7788	Hh_8614	Hh_8649	Hh_9533	Hh_6190	Hh_7162	Hh_6299	Hh_8261	Hh_7682	Hh_5194	Hh_4607	Hh_4824	Hh_7116	Hh_4919	Hh_7625	Hh_8612	Hh_7818	Hh_6718	Hh_5664	Hh_8174	Hh_9493	Hh_7091	Hh_5499	Hh_5901	Hh_8419	Hh_7610	Hh_9036	Hh_6716	Hh_7095	Hh_4627	Hh_8871	Hh_7615	Hh_7857	Hh_7879	Hh_8259	Hh_8204	Hh_8674	Hh_8694	Hh_7690	Hh_8401	Hh_6913	Hh_8199	Hh_9325	Hh_4728	Hh_202	Hh_4400	Hh_1011	Hh_8494	Hh_8909	Hh_7274	Hh_9172	Hh_5947	Hh_4799	Hh_597	Hh_396	Hh_95	Hh_152	Hh_696	Hh_2902	Hh_1174	Hh_966	Hh_469	Hh_555	Hh_3101	Hh_4518	Hh_3445	Hh_853	Hh_1820	Hh_2566	Hh_4451	Hh_1632	Hh_2436	Hh_4401	Hh_3300	Hh_2615	Hh_161	Hh_1915	Hh_3363	Hh_3294	Hh_4092	Hh_3784	Hh_1677	Hh_4308	Hh_682	Hh_2364	Hh_3145	Hh_1897	Hh_852	Hh_2752	Hh_4089	Hh_2382	Hh_6728	Hh_7332	Hh_7482	Hh_8681	Hh_6457	Hh_5642	Hh_8033	Hh_6992	Hh_8706	Hh_7569	Hh_8131	Hh_5471	Hh_6074	Hh_9531	Hh_6091	Hh_5335	Hh_7635	Hh_9539	Hh_7827	Hh_6636	Hh_5582	Hh_7045	Hh_8025	Hh_8808	Hh_7742	Hh_7465	Hh_9566	Hh_7055	Hh_9096	Hh_5671	Hh_8342	Hh_5455	Hh_8471	Hh_4632	Hh_9418	Hh_7460	Hh_7226	Hh_9286	Hh_6759	Hh_6790	Hh_9605	Hh_8004	Hh_4967	Hh_7119	Hh_4655	Hh_5741	Hh_9125	Hh_6323	Hh_7217	Hh_1716	Hh_2370	Hh_3666	Hh_3338	Hh_1284	Hh_8875	Hh_8329	Hh_6879	Hh_6905	Hh_5547	Hh_9275	Hh_9162	Hh_4268	Hh_2510	Hh_2635	Hh_3643	Hh_2201	Hh_4360	Hh_2976	Hh_2285	Hh_1231	Hh_6168	Hh_6792	Hh_8753	Hh_4729	Hh_8762	Hh_2481	Hh_1050	Hh_3348	Hh_2098	Hh_1259	Hh_2759	Hh_146	Hh_2057	Hh_4175	Hh_1170	Hh_3818	Hh_1565	Hh_3870	Hh_395	Hh_4377	Hh_756	Hh_377	Hh_1214	Hh_912	Hh_1535	Hh_4199	Hh_3007	Hh_1286	Hh_3825	Hh_461	Hh_1497	Hh_4494	Hh_277	Hh_2997	Hh_953	Hh_3005	Hh_503	Hh_3386	Hh_3236	Hh_4078	Hh_4101	Hh_1912	Hh_579	Hh_2952	Hh_1919	Hh_3292	Hh_4272	Hh_122	Hh_1146	Hh_2258	Hh_2524	Hh_4513	Hh_3736	Hh_3845	Hh_9268	Hh_4806	Hh_8545	Hh_4673	Hh_4641	Hh_5586	Hh_5816	Hh_4738	Hh_7488	Hh_6517	Hh_9375	Hh_9134	Hh_5215	Hh_7391	Hh_4590	Hh_7568	Hh_8196	Hh_9429	Hh_8974	Hh_8485	Hh_7589	Hh_8082	Hh_9331	Hh_4759	Hh_176	Hh_935	Hh_950	Hh_858	Hh_824	Hh_1507	Hh_8	Hh_3474	Hh_3502	Hh_2579	Hh_3779	Hh_3655	Hh_867	Hh_498	Hh_2025	Hh_3658	Hh_1556	Hh_2799	Hh_564	Hh_4150	Hh_445	Hh_8943	Hh_6545	Hh_5900	Hh_4501	Hh_1729	Hh_1382	Hh_196	Hh_2989	Hh_3512	Hh_2066	Hh_4270	Hh_2801	Hh_3858	Hh_700	Hh_5044	Hh_4691	Hh_4699	Hh_7192	Hh_9598	Hh_4916	Hh_8543	Hh_6201	Hh_9551	Hh_5229	Hh_4122	Hh_4100	Hh_453	Hh_1827	Hh_4028	Hh_3977	Hh_911	Hh_1846	Hh_3142	Hh_2896	Hh_3884	Hh_5973	Hh_7141	Hh_5342	Hh_4718	Hh_5181	Hh_8668	Hh_6054	Hh_9198	Hh_7058	Hh_7066	Hh_9524	Hh_5365	Hh_5562	Hh_8914	Hh_6407	Hh_8825	Hh_1744	Hh_2433	Hh_3635	Hh_2090	Hh_2591	Hh_2111	Hh_1607	Hh_7174	Hh_7919	Hh_6364	Hh_8741	Hh_872	Hh_3045	Hh_1494	Hh_2575	Hh_3268	Hh_967	Hh_2557	Hh_2538	Hh_3131	Hh_1353	Hh_2241	Hh_4415	Hh_590	Hh_463	Hh_2279	Hh_4256	Hh_3139	Hh_4138	Hh_938	Hh_1815	Hh_4034	Hh_4148	Hh_123	Hh_3358	Hh_9322	Hh_5128	Hh_5770	Hh_5434	Hh_8143	Hh_7664	Hh_8183	Hh_5987	Hh_7633	Hh_6896	Hh_6403	Hh_8792	Hh_1824	Hh_698	Hh_3530	Hh_4213	Hh_428	Hh_2532	Hh_2261	Hh_3865	Hh_2992	Hh_3896	Hh_2918	Hh_7144	Hh_4716	Hh_9405	Hh_8014	Hh_9424	Hh_9168	Hh_7507	Hh_8623	Hh_6991	Hh_8622	Hh_9380	Hh_3362	Hh_2545	Hh_4116	Hh_4484	Hh_9284	Hh_113	Hh_4021	Hh_1461	Hh_1396	Hh_990	Hh_250	Hh_1442	Hh_4363	Hh_2448	Hh_4289	Hh_2077	Hh_7949	Hh_7455	Hh_9211	Hh_5051	Hh_8778	Hh_6001	Hh_4825	Hh_8505	Hh_6616	Hh_1189	Hh_2209	Hh_126	Hh_200	Hh_2354	Hh_3749	Hh_1469	Hh_2068	Hh_2798	Hh_1108	Hh_2589	Hh_1402	Hh_881	Hh_2231	Hh_1387	Hh_1160	Hh_2035	Hh_1528	Hh_1667	Hh_2636	Hh_2514	Hh_1570	Hh_467	Hh_3556	Hh_1689	Hh_2374	Hh_1637	Hh_1276	Hh_2282	Hh_4533	Hh_2233	Hh_3171	Hh_2567	Hh_1682	Hh_2036	Hh_4269	Hh_699	Hh_2662	Hh_2560	Hh_345	Hh_4456	Hh_2665	Hh_2758	Hh_1100	Hh_3677	Hh_1199	Hh_3213	Hh_2728	Hh_2275	Hh_1822	Hh_841	Hh_1380	Hh_4275	Hh_2847	Hh_3558	Hh_3836	Hh_1796	Hh_4488	Hh_4450	Hh_1162	Hh_5048	Hh_7195	Hh_5593	Hh_6061	Hh_6079	Hh_4644	Hh_4647	Hh_6381	Hh_5463	Hh_8858	Hh_6697	Hh_6893	Hh_9123	Hh_6815	Hh_5336	Hh_6010	Hh_7757	Hh_8540	Hh_4913	Hh_8043	Hh_5594	Hh_9369	Hh_7855	Hh_4879	Hh_5046	Hh_7258	Hh_4681	Hh_5013	Hh_6088	Hh_7111	Hh_5520	Hh_8994	Hh_8275	Hh_9502	Hh_7791	Hh_9484	Hh_7392	Hh_5301	Hh_5115	Hh_5160	Hh_6785	Hh_4675	Hh_9192	Hh_9220	Hh_6769	Hh_8321	Hh_8136	Hh_7680	Hh_6275	Hh_8836	Hh_6095	Hh_7835	Hh_5949	Hh_8644	Hh_6850	Hh_4701	Hh_7804	Hh_7722	Hh_9311	Hh_4808	Hh_441	Hh_1202	Hh_4520	Hh_5646	Hh_5893	Hh_6935	Hh_6355	Hh_1076	Hh_3297	Hh_1784	Hh_2463	Hh_2499	Hh_1154	Hh_1675	Hh_1419	Hh_2359	Hh_8246	Hh_8804	Hh_5512	Hh_5206	Hh_8795	Hh_6466	Hh_8547	Hh_5318	Hh_5687	Hh_5624	Hh_5073	Hh_7172	Hh_5326	Hh_6539	Hh_6247	Hh_8101	Hh_7088	Hh_6582	Hh_8937	Hh_6903	Hh_7931	Hh_5483	Hh_4651	Hh_8198	Hh_7953	Hh_9632	Hh_1685	Hh_929	Hh_77	Hh_1620	Hh_287	Hh_611	Hh_2439	Hh_2704	Hh_2939	Hh_1394	Hh_2618	Hh_187	Hh_1114	Hh_2542	Hh_508	Hh_9	Hh_224	Hh_772	Hh_1789	Hh_839	Hh_3433	Hh_182	Hh_2694	Hh_3454	Hh_3557	Hh_687	Hh_2082	Hh_4310	Hh_1795	Hh_1705	Hh_680	Hh_1466	Hh_160	Hh_4553	Hh_2505	Hh_4147	Hh_1920	Hh_1885	Hh_1445	Hh_2707	Hh_4018	Hh_4273	Hh_1817	Hh_3200	Hh_2091	Hh_73	Hh_2199	Hh_219	Hh_295	Hh_415	Hh_3790	Hh_969	Hh_3681	Hh_4412	Hh_1454	Hh_368	Hh_1176	Hh_1593	Hh_3888	Hh_3500	Hh_39	Hh_470	Hh_1292	Hh_1027	Hh_3823	Hh_4120	Hh_2153	Hh_1591	Hh_1725	Hh_1673	Hh_278	Hh_1130	Hh_2940	Hh_2502	Hh_3722	Hh_3804	Hh_3559	Hh_4173	Hh_4040	Hh_1996	Hh_961	Hh_4062	Hh_3376	Hh_3770	Hh_3889	Hh_1609	Hh_3969	Hh_619	Hh_4407	Hh_2869	Hh_3621	Hh_524	Hh_4207	Hh_4542	Hh_2627	Hh_2899	Hh_3219	Hh_3053	Hh_3127	Hh_1145	Hh_4057	Hh_2009	Hh_1808	Hh_4565	Hh_2715	Hh_2177	Hh_3654	Hh_3146	Hh_3277	Hh_3972	Hh_5116	Hh_5530	Hh_6357	Hh_7586	Hh_6679	Hh_6131	Hh_5834	Hh_9028	Hh_6611	Hh_6030	Hh_6291	Hh_9179	Hh_5037	Hh_5796	Hh_5167	Hh_8655	Hh_6669	Hh_6906	Hh_4640	Hh_5625	Hh_7216	Hh_7661	Hh_5227	Hh_6558	Hh_8805	Hh_5199	Hh_7677	Hh_6711	Hh_5587	Hh_5376	Hh_9584	Hh_6350	Hh_7795	Hh_5905	Hh_5060	Hh_5561	Hh_5977	Hh_5070	Hh_7221	Hh_7148	Hh_5873	Hh_6017	Hh_9412	Hh_6217	Hh_8257	Hh_6155	Hh_5381	Hh_8749	Hh_8425	Hh_4771	Hh_6529	Hh_5180	Hh_6068	Hh_5045	Hh_5723	Hh_5012	Hh_5402	Hh_7069	Hh_8095	Hh_4704	Hh_9264	Hh_8305	Hh_9359	Hh_9376	Hh_5021	Hh_5107	Hh_8027	Hh_9641	Hh_7292	Hh_7483	Hh_5553	Hh_4889	Hh_8773	Hh_6605	Hh_7313	Hh_6143	Hh_7751	Hh_8609	Hh_7157	Hh_8889	Hh_5861	Hh_6489	Hh_6195	Hh_9273	Hh_9077	Hh_8429	Hh_8727	Hh_7170	Hh_6650	Hh_5367	Hh_5752	Hh_6930	Hh_7186	Hh_8047	Hh_8959	Hh_5101	Hh_4608	Hh_7657	Hh_1750	Hh_4172	Hh_3402	Hh_4076	Hh_2093	Hh_1780	Hh_831	Hh_653	Hh_2746	Hh_2658	Hh_4014	Hh_612	Hh_582	Hh_44	Hh_2628	Hh_3266	Hh_2597	Hh_2596	Hh_3709	Hh_1781	Hh_3096	Hh_2523	Hh_2813	Hh_2001	Hh_4204	Hh_6480	Hh_9578	Hh_5288	Hh_6383	Hh_4987	Hh_6553	Hh_6460	Hh_4947	Hh_6293	Hh_5024	Hh_8022	Hh_5450	Hh_5881	Hh_5009	Hh_8923	Hh_4948	Hh_6534	Hh_6528	Hh_6551	Hh_6118	Hh_6587	Hh_8710	Hh_8553	Hh_6648	Hh_8202	Hh_6737	Hh_2175	Hh_8189	Hh_683	Hh_650	Hh_4012	Hh_1899	Hh_4026	Hh_1977	Hh_3399	Hh_860	Hh_1444	Hh_3900	Hh_4016	Hh_2546	Hh_1317	Hh_2703	Hh_623	Hh_4455	Hh_2772	Hh_5104	Hh_5383	Hh_5246	Hh_4877	Hh_5907	Hh_8634	Hh_4620	Hh_4826	Hh_5407	Hh_8869	Hh_8910	Hh_9356	Hh_5057	Hh_7679	Hh_4348	Hh_2190	Hh_416	Hh_3686	Hh_3741	Hh_3023	Hh_7917	Hh_6565	Hh_6767	Hh_4812	Hh_5531	Hh_4859	Hh_9312	Hh_5281	Hh_7793	Hh_7279	Hh_895	Hh_1508	Hh_1151	Hh_20	Hh_2920	Hh_2515	Hh_4418	Hh_1048	Hh_3295	Hh_3810	Hh_2079	Hh_2350	Hh_1840	Hh_3315	Hh_6347	Hh_7011	Hh_6758	Hh_4617	Hh_7107	Hh_6687	Hh_7509	Hh_1524	Hh_1097	Hh_3570	Hh_977	Hh_1411	Hh_1992	Hh_5516	Hh_8059	Hh_9579	Hh_8980	Hh_4128	Hh_9233	Hh_9368	Hh_5631	Hh_7500	Hh_7378	Hh_1954	Hh_484	Hh_99	Hh_1534	Hh_712	Hh_3891	Hh_479	Hh_973	Hh_1039	Hh_1505	Hh_947	Hh_3418	Hh_944	Hh_2372	Hh_4064	Hh_4167	Hh_6724	Hh_6836	Hh_5452	Hh_6322	Hh_8336	Hh_7581	Hh_9473	Hh_9472	Hh_6549	Hh_5840	Hh_7803	Hh_9055	Hh_7914	Hh_5936	Hh_8883	Hh_180	Hh_236	Hh_828	Hh_569	Hh_2465	Hh_4315	Hh_1181	Hh_869	Hh_229	Hh_3791	Hh_5509	Hh_6637	Hh_6525	Hh_7349	Hh_549	Hh_3527	Hh_4354	Hh_1129	Hh_4266	Hh_3586	Hh_598	Hh_3965	Hh_5170	Hh_1295	Hh_4613	Hh_4853	Hh_7213	Hh_5391	Hh_7875	Hh_8713	Hh_8839	Hh_9556	Hh_9512	Hh_6417	Hh_6715	Hh_4435	Hh_4338	Hh_6109	Hh_1762	Hh_4119	Hh_101	Hh_1746	Hh_672	Hh_2578	Hh_3676	Hh_2225	Hh_1826	Hh_2414	Hh_3529	Hh_1378	Hh_2654	Hh_3492	Hh_297	Hh_1933	Hh_3756	Hh_770	Hh_1540	Hh_79	Hh_4136	Hh_2245	Hh_1406	Hh_4466	Hh_1973	Hh_314	Hh_1934	Hh_5473	Hh_5292	Hh_5029	Hh_4658	Hh_9476	Hh_8341	Hh_5387	Hh_6494	Hh_7230	Hh_6873	Hh_7584	Hh_8008	Hh_2023	Hh_2342	Hh_2430	Hh_2890	Hh_5925	Hh_5806	Hh_1329	Hh_4084	Hh_1697	Hh_248	Hh_1890	Hh_226	Hh_1496	Hh_2700	Hh_4164	Hh_4283	Hh_5668	Hh_3275	Hh_2783	Hh_1561	Hh_3608	Hh_4301	Hh_2788	Hh_802	Hh_3992	Hh_8831	Hh_8326	Hh_5154	Hh_4765	Hh_827	Hh_1753	Hh_4411	Hh_3040	Hh_3550	Hh_3855	Hh_5274	Hh_8226	Hh_8362	Hh_4860	Hh_5779	Hh_9611	Hh_7546	Hh_2056	Hh_3278	Hh_8086	Hh_5169	Hh_1348	Hh_6305	Hh_2724	Hh_350	Hh_1481	Hh_525	Hh_1239	Hh_276	Hh_2344	Hh_474	Hh_2931	Hh_85	Hh_1167	Hh_4425	Hh_670	Hh_4578	Hh_4861	Hh_5462	Hh_5155	Hh_7027	Hh_5823	Hh_7100	Hh_2919	Hh_3724	Hh_166	Hh_32	Hh_1056	Hh_223	Hh_294	Hh_1935	Hh_272	Hh_2933	Hh_2136	Hh_3955	Hh_1321	Hh_4073	Hh_8537	Hh_7026	Hh_9417	Hh_6379	Hh_4591	Hh_3798	Hh_649	Hh_3720	Hh_1955	Hh_239	Hh_485	Hh_1293	Hh_661	Hh_2208	Hh_3627	Hh_3824	Hh_4526	Hh_2145	Hh_3532	Hh_7056	Hh_5174	Hh_7009	Hh_4693	Hh_6800	Hh_5409	Hh_8810	Hh_8881	Hh_1941	Hh_3432	Hh_1589	Hh_2334	Hh_208	Hh_985	Hh_1635	Hh_1674	Hh_6543	Hh_8437	Hh_4881	Hh_8559	Hh_4817	Hh_9261	Hh_8931	Hh_8631	Hh_4797	Hh_3350	Hh_3162	Hh_4246	Hh_5334	Hh_4811	Hh_1041	Hh_4237	Hh_626	Hh_3967	Hh_1271	Hh_4319	Hh_3630	Hh_2886	Hh_2398	Hh_2883	Hh_2892	Hh_1503	Hh_6982	Hh_721	Hh_2871	Hh_1548	Hh_4457	Hh_147	Hh_2722	Hh_1093	Hh_3880	Hh_1283	Hh_1000	Hh_1443	Hh_7631	Hh_9575	Hh_5043	Hh_4614	Hh_8480	Hh_7761	Hh_2230	Hh_1440	Hh_915	Hh_1733	Hh_3739	Hh_883	Hh_5635	Hh_9504	Hh_5918	Hh_6941	Hh_7521	Hh_870	Hh_1587	Hh_3716	Hh_1415	Hh_1278	Hh_2401	Hh_414	Hh_3017	Hh_2287	Hh_4931	Hh_4731	Hh_4793	Hh_5661	Hh_1449	Hh_8395	Hh_4043	Hh_706	Hh_4423	Hh_2213	Hh_2742	Hh_533	Hh_9572	Hh_6536	Hh_5308	Hh_5454	Hh_4656	Hh_8999	Hh_6023	Hh_8651	Hh_1484	Hh_1457	Hh_97	Hh_66	Hh_1647	Hh_3493	Hh_420	Hh_422	Hh_1432	Hh_2437	Hh_3982	Hh_607	Hh_4447	Hh_918	Hh_4556	Hh_1103	Hh_3310	Hh_2585	Hh_5549	Hh_4636	Hh_6994	Hh_9397	Hh_7890	Hh_2717	Hh_4917	Hh_1136	Hh_466	Hh_1113	Hh_768	Hh_806	Hh_4460	Hh_9372	Hh_333	Hh_21	Hh_1147	Hh_3538	Hh_4312	Hh_2519	Hh_1917	Hh_4887	Hh_9589	Hh_8260	Hh_4753	Hh_7534	Hh_206	Hh_1244	Hh_4299	Hh_2599	Hh_1719	Hh_4011	Hh_3554	Hh_2041	Hh_2777	Hh_1099	Hh_1367	Hh_1410	Hh_2909	Hh_1015	Hh_1670	Hh_4010	Hh_4465	Hh_1297	Hh_301	Hh_3701	Hh_1605	Hh_545	Hh_701	Hh_391	Hh_5559	Hh_7889	Hh_5981	Hh_9306	Hh_6713	Hh_6831	Hh_6111	Hh_9112	Hh_7013	Hh_9171	Hh_329	Hh_72	Hh_501	Hh_2012	Hh_4349	Hh_1252	Hh_1731	Hh_2371	Hh_595	Hh_2979	Hh_505	Hh_2841	Hh_28	Hh_3926	Hh_1413	Hh_3004	Hh_4441	Hh_5453	Hh_5737	Hh_829	Hh_7504	Hh_3134	Hh_2727	Hh_231	Hh_3437	Hh_792	Hh_6175	Hh_4083	Hh_4113	Hh_5192	Hh_8385	Hh_4483	Hh_5310	Hh_9615	Hh_3734	Hh_9285	Hh_81	Hh_7314	Hh_7936	Hh_2291	Hh_777	Hh_5041	Hh_4135	Hh_537	Hh_8746	Hh_6196	Hh_9619	Hh_9089	Hh_6285	Hh_9406	Hh_1421	Hh_9006	Hh_1025	Hh_3298	Hh_434	Hh_1344	Hh_3223	Hh_3698	Hh_3590	Hh_8164	Hh_6191	Hh_9229	Hh_4714	Hh_9193	Hh_592	Hh_4448	Hh_3028	Hh_5441	Hh_6022	Hh_560	Hh_9317	Hh_256	Hh_4209	Hh_1752	Hh_1898	Hh_615	Hh_1472	Hh_2522	Hh_3068	Hh_7143	Hh_8292	Hh_547	Hh_633	Hh_2003	Hh_4240	Hh_3839	Hh_8414	Hh_7251	Hh_1871	Hh_6943	Hh_4677	Hh_624	Hh_7772	Hh_240	Hh_271	Hh_2131	Hh_2254	Hh_2688	Hh_3436	Hh_2302	Hh_1251	Hh_3233	Hh_964	Hh_1327	Hh_627	Hh_1211	Hh_2821	Hh_5764	Hh_8956	Hh_4226	Hh_1047	Hh_4159	Hh_2124	Hh_709	Hh_2905	Hh_2593	Hh_429	Hh_1425	Hh_3561	Hh_847	Hh_3864	Hh_7865	Hh_5451	Hh_3359	Hh_5913	Hh_2228	Hh_2804	Hh_2509	Hh_1168	Hh_2232	Hh_4414	Hh_7068	Hh_5410	Hh_3426	Hh_424	Hh_1188	Hh_8245	Hh_4382	Hh_5500	Hh_1222	Hh_2318	Hh_3827	Hh_2549	Hh_4492	Hh_695	Hh_216	Hh_3319	Hh_1478	Hh_1506	Hh_4110	Hh_3214	Hh_3678	Hh_3973	Hh_1372	Hh_404	Hh_4491	Hh_3417	Hh_8125	Hh_2671	Hh_2556	Hh_4132	Hh_3996	Hh_3682	Hh_2497	Hh_4297	Hh_2024	Hh_4376	Hh_3080	Hh_4339	Hh_3670	Hh_4474	Hh_6621	Hh_8725	Hh_796	Hh_4300	Hh_4024	Hh_3930	Hh_8699	Hh_1157	Hh_4	Hh_1692	Hh_2513	Hh_3652	Hh_3576	Hh_1173	Hh_2362	Hh_4726	Hh_6371	Hh_785	Hh_5976	Hh_3322	Hh_3641	Hh_3948	Hh_4440	Hh_2500	Hh_1836	Hh_1441	Hh_4537	Hh_2853	Hh_4051	Hh_3706	Hh_8747	Hh_4476	Hh_8670	Hh_3050	Hh_2096	Hh_4228	Hh_3020	Hh_1501	Hh_1738	Hh_4111	Hh_3137	Hh_7760	Hh_386	Hh_5065	Hh_610	Hh_905	Hh_2415	Hh_4417	Hh_1761	Hh_392	Hh_2674	Hh_3249	Hh_6945	Hh_1186	Hh_3548	Hh_3840	Hh_3197	Hh_2606	Hh_4540	Hh_2978	Hh_5123	Hh_866	Hh_998	Hh_2133	Hh_1184	Hh_10	Hh_2753	Hh_5004	Hh_1833	Hh_6321	Hh_591	Hh_1033	Hh_3531	Hh_179	Hh_2454	Hh_4253	Hh_4510	Hh_2277	Hh_6224	Hh_9223	Hh_5755	Hh_5602	Hh_7131	Hh_9203	Hh_7323	Hh_6124	Hh_604	Hh_7049	Hh_9590	Hh_5395	Hh_2373	Hh_9009	Hh_5150	Hh_9196	Hh_4788	Hh_9437	Hh_7607	Hh_4604	Hh_6683	Hh_9131	Hh_6409	Hh_8500	Hh_3484	Hh_7957	Hh_7398	Hh_7291	Hh_5323	Hh_7281	Hh_7648	Hh_8756	Hh_3767	Hh_2345	Hh_4068	Hh_1403	Hh_601	Hh_939	Hh_1190	Hh_9068	Hh_5761	Hh_7185	Hh_8896	Hh_6671	Hh_8444	Hh_7321	Hh_8961	Hh_7235	Hh_3961	Hh_9350	Hh_6353	Hh_4982	Hh_6294	Hh_5258	Hh_5849	Hh_6145	Hh_7231	Hh_5955	Hh_9626	Hh_6478	Hh_2543	Hh_2584	Hh_6499	Hh_7831	Hh_1602	Hh_1007	Hh_4852	Hh_8535	Hh_284	Hh_2388	Hh_3293	Hh_730	Hh_1952	Hh_1749	Hh_2162	Hh_2666	Hh_6526	Hh_8447	Hh_6464	Hh_1848	Hh_3752	Hh_1881	Hh_225	Hh_1816	Hh_8752	Hh_9394	Hh_1267	Hh_3814	Hh_3479	Hh_5242	Hh_7612	Hh_4810	Hh_215	Hh_1823	Hh_6904	Hh_8079	Hh_1539	Hh_1053	Hh_1262	Hh_1304	Hh_1436	Hh_5742	Hh_3480	Hh_265	Hh_2356	Hh_1843	Hh_3317	Hh_3919	Hh_4327	Hh_8144	Hh_4622	Hh_8222	Hh_7085	Hh_7898	Hh_2795	Hh_5163	Hh_663	Hh_6110	Hh_5345	Hh_6192	Hh_7379	Hh_4980	Hh_4961	Hh_9527	Hh_5808	Hh_7856	Hh_9518	Hh_8546	Hh_7012	Hh_8684	Hh_8714	Hh_3921	Hh_2283	Hh_5018	Hh_4888	Hh_7035	Hh_6919	Hh_4935	Hh_7895	Hh_9066	Hh_9390	Hh_9031	Hh_4773	Hh_3838	Hh_7882	Hh_8237	Hh_7207	Hh_8944	Hh_4777	Hh_1261	Hh_6762	Hh_3188	Hh_8903	Hh_2620	Hh_5953	Hh_4070	Hh_1671	Hh_4234	Hh_4979	Hh_407	Hh_139	Hh_7704	Hh_5605	Hh_9509	Hh_7352	Hh_9644	Hh_8309	Hh_7168	Hh_9270	Hh_6048	Hh_4928	Hh_7869	Hh_9465	Hh_8075	Hh_9087	Hh_8167	Hh_6011	Hh_8572	Hh_8186	Hh_7256	Hh_6081	Hh_9646	Hh_8060	Hh_9557	Hh_5267	Hh_9648	Hh_6598	Hh_8841	Hh_8127	Hh_245	Hh_6673	Hh_9202	Hh_40	Hh_7086	Hh_9217	Hh_9625	Hh_9560	Hh_6507	Hh_8557	Hh_9638	Hh_8660	Hh_5063	Hh_9580	Hh_6042	Hh_4816	Hh_1051	Hh_4606	Hh_6770	Hh_5851	Hh_2237	Hh_4162	Hh_8798	Hh_1498	Hh_8615	Hh_5211	Hh_8000	Hh_5848	Hh_6178	Hh_5895	Hh_9367	Hh_8848	Hh_8170	Hh_787	Hh_9599	Nn_1915	Nn_40	Nn_2723	Nn_2047	Nn_3584	Nn_1829	Nn_1003	Nn_3257	Nn_1966	Nn_3594	Nn_3	Nn_1168	Nn_1991	Nn_2737	Nn_2809	Nn_2043	Nn_2527	Nn_1512	Nn_1937	Nn_1344	Nn_1642	Nn_2316	Nn_1286	Nn_990	Nn_3255	Nn_2673	Nn_701	Nn_1534	Nn_2614	Nn_227	Nn_2698	Nn_565	Nn_3206	Nn_448	Nn_3209	Nn_3983	Nn_3129	Nn_3640	Nn_3302	Nn_4307	Nn_2715	Nn_3150	Nn_3456	Nn_3929	Nn_2432	Nn_474	Nn_2764	Nn_3639	Nn_1363	Nn_2970	Nn_3432	Nn_4316	Nn_2914	Nn_2502	Nn_406	Nn_2532	Nn_4049	Nn_2444	Nn_1224	Nn_3842	Nn_1128	Nn_3538	Nn_6491	Nn_5572	Nn_7715	Nn_7493	Nn_6569	Nn_5665	Nn_7075	Nn_5726	Nn_6065	Nn_9936	Nn_6842	Nn_9743	Nn_9574	Nn_6666	Nn_6840	Nn_9675	Nn_9403	Nn_7613	Nn_4823	Nn_8328	Nn_8064	Nn_4996	Nn_9285	Nn_9850	Nn_6444	Nn_5515	Nn_9810	Nn_6359	Nn_6340	Nn_8625	Nn_7639	Nn_8433	Nn_6964	Nn_9928	Nn_6783	Nn_5362	Nn_5870	Nn_6605	Nn_5402	Nn_9538	Nn_7998	Nn_8444	Nn_9762	Nn_6863	Nn_6743	Nn_5383	Nn_8889	Nn_8178	Nn_6346	Nn_6114	Nn_7504	Nn_7093	Nn_6954	Nn_8382	Nn_7757	Nn_6375	Nn_9601	Nn_9249	Nn_5894	Nn_9091	Nn_5222	Nn_7102	Nn_6043	Nn_6167	Nn_5183	Nn_8028	Nn_7823	Nn_9693	Nn_8238	Nn_4812	Nn_8383	Nn_6888	Nn_8113	Nn_8627	Nn_5292	Nn_5905	Nn_9331	Nn_6973	Nn_8495	Nn_7128	Nn_7816	Nn_10328	Nn_5952	Nn_4468	Nn_9482	Nn_5074	Nn_9293	Nn_5871	Nn_7086	Nn_5932	Nn_8697	Nn_6176	Nn_4931	Nn_9785	Nn_9591	Nn_6456	Nn_9011	Nn_8462	Nn_6938	Nn_5381	Nn_9424	Nn_7374	Nn_6936	Nn_8664	Nn_7207	Nn_6202	Nn_8007	Nn_8401	Nn_9265	Nn_7543	Nn_7772	Nn_5009	Nn_5037	Nn_9758	Nn_8297	Nn_6012	Nn_8424	Nn_9963	Nn_9802	Nn_8683	Nn_9295	Nn_10027	Nn_7085	Nn_6741	Nn_4699	Nn_9429	Nn_5627	Nn_4506	Nn_4798	Nn_5405	Nn_4564	Nn_5839	Nn_9492	Nn_6224	Nn_8249	Nn_5386	Nn_7399	Nn_8952	Nn_6719	Nn_7846	Nn_8686	Nn_7683	Nn_4697	Nn_4789	Nn_6354	Nn_5687	Nn_10066	Nn_5704	Nn_4565	Nn_8847	Nn_9161	Nn_8642	Nn_8069	Nn_6580	Nn_5701	Nn_6838	Nn_7928	Nn_5119	Nn_6680	Nn_9684	Nn_7936	Nn_10162	Nn_9157	Nn_8282	Nn_8997	Nn_9397	Nn_4755	Nn_10190	Nn_9325	Nn_9691	Nn_5643	Nn_9710	Nn_7863	Nn_6135	Nn_8837	Nn_4458	Nn_9019	Nn_9935	Nn_5503	Nn_6319	Nn_7498	Nn_4717	Nn_7690	Nn_8639	Nn_8459	Nn_8929	Nn_9740	Nn_9298	Nn_9920	Nn_8230	Nn_5584	Nn_4597	Nn_8490	Nn_10197	Nn_7791	Nn_8483	Nn_9789	Nn_6430	Nn_9757	Nn_8142	Nn_9166	Nn_9509	Nn_6211	Nn_5365	Nn_9486	Nn_7675	Nn_10110	Nn_8197	Nn_8785	Nn_8190	Nn_9352	Nn_9254	Nn_8138	Nn_9428	Nn_8908	Nn_7039	Nn_8472	Nn_7106	Nn_8600	Nn_6885	Nn_9598	Nn_7935	Nn_6947	Nn_10223	Nn_7500	Nn_8995	Nn_8169	Nn_5451	Nn_6257	Nn_8067	Nn_10155	Nn_6896	Nn_10086	Nn_8622	Nn_8979	Nn_4394	Nn_5925	Nn_7988	Nn_8141	Nn_8231	Nn_8719	Nn_8619	Nn_9524	Nn_9180	Nn_2817	Nn_1969	Nn_2802	Nn_3638	Nn_3317	Nn_2518	Nn_3652	Nn_9635	Nn_9458	Nn_7554	Nn_8869	Nn_2920	Nn_981	Nn_3172	Nn_4128	Nn_8176	Nn_6148	Nn_2074	Nn_5512	Nn_3661	Nn_2151	Nn_1825	Nn_1143	Nn_3693	Nn_1134	Nn_958	Nn_449	Nn_4247	Nn_2732	Nn_8775	Nn_8984	Nn_5553	Nn_7035	Nn_4902	Nn_5245	Nn_7391	Nn_6330	Nn_4956	Nn_9467	Nn_4921	Nn_7930	Nn_5090	Nn_6415	Nn_5316	Nn_6074	Nn_6897	Nn_7542	Nn_6097	Nn_6687	Nn_7230	Nn_6398	Nn_7939	Nn_8502	Nn_5229	Nn_9584	Nn_10072	Nn_9324	Nn_6190	Nn_2582	Nn_326	Nn_3444	Nn_3422	Nn_8374	Nn_7600	Nn_7614	Nn_5628	Nn_5501	Nn_7773	Nn_6955	Nn_5483	Nn_7133	Nn_5054	Nn_8325	Nn_8742	Nn_9781	Nn_6927	Nn_7652	Nn_7982	Nn_6800	Nn_9816	Nn_2366	Nn_9924	Nn_4447	Nn_8361	Nn_8739	Nn_782	Nn_885	Nn_2136	Nn_2252	Nn_2120	Nn_3850	Nn_947	Nn_1912	Nn_2073	Nn_3493	Nn_1821	Nn_1174	Nn_3233	Nn_70	Nn_1653	Nn_3426	Nn_3830	Nn_3635	Nn_2968	Nn_169	Nn_3043	Nn_2661	Nn_2197	Nn_1131	Nn_856	Nn_858	Nn_547	Nn_1513	Nn_1799	Nn_4178	Nn_458	Nn_1934	Nn_3957	Nn_3967	Nn_3978	Nn_1123	Nn_4260	Nn_3007	Nn_2599	Nn_1277	Nn_3841	Nn_1830	Nn_318	Nn_3235	Nn_980	Nn_1965	Nn_4093	Nn_8701	Nn_6287	Nn_7333	Nn_8528	Nn_10079	Nn_9988	Nn_4461	Nn_7352	Nn_4693	Nn_4948	Nn_10038	Nn_8478	Nn_5083	Nn_5562	Nn_4656	Nn_4379	Nn_7264	Nn_7615	Nn_10193	Nn_4333	Nn_5603	Nn_10008	Nn_10160	Nn_8833	Nn_7899	Nn_5527	Nn_9551	Nn_8428	Nn_5491	Nn_9694	Nn_8369	Nn_9141	Nn_5662	Nn_9066	Nn_7211	Nn_7290	Nn_5269	Nn_9644	Nn_4437	Nn_6079	Nn_9837	Nn_10161	Nn_8645	Nn_9828	Nn_8103	Nn_9548	Nn_10247	Nn_8509	Nn_9897	Nn_9027	Nn_9065	Nn_9596	Nn_4425	Nn_9510	Nn_3100	Nn_1125	Nn_3826	Nn_4127	Nn_3552	Nn_6880	Nn_10317	Nn_341	Nn_108	Nn_370	Nn_454	Nn_1235	Nn_4058	Nn_7629	Nn_5410	Nn_8706	Nn_8003	Nn_4445	Nn_7730	Nn_7199	Nn_5280	Nn_5101	Nn_6854	Nn_7740	Nn_8105	Nn_7151	Nn_5922	Nn_6234	Nn_6672	Nn_9504	Nn_9876	Nn_5719	Nn_8899	Nn_695	Nn_2508	Nn_1386	Nn_228	Nn_9	Nn_121	Nn_2205	Nn_461	Nn_3794	Nn_1251	Nn_3783	Nn_3797	Nn_3161	Nn_2842	Nn_2297	Nn_2800	Nn_207	Nn_3267	Nn_2458	Nn_3069	Nn_4233	Nn_3704	Nn_2163	Nn_2029	Nn_485	Nn_1871	Nn_4194	Nn_6982	Nn_5226	Nn_5147	Nn_8848	Nn_7611	Nn_10051	Nn_7517	Nn_10169	Nn_9592	Nn_7282	Nn_6613	Nn_8532	Nn_8743	Nn_8555	Nn_5754	Nn_8573	Nn_8519	Nn_8678	Nn_5693	Nn_7640	Nn_1509	Nn_553	Nn_103	Nn_1584	Nn_1776	Nn_974	Nn_561	Nn_2277	Nn_516	Nn_648	Nn_2352	Nn_2803	Nn_4039	Nn_616	Nn_4080	Nn_1867	Nn_829	Nn_3618	Nn_59	Nn_3591	Nn_2635	Nn_4028	Nn_3298	Nn_9814	Nn_5886	Nn_7309	Nn_5255	Nn_9431	Nn_6590	Nn_6201	Nn_6163	Nn_8219	Nn_5107	Nn_7855	Nn_8581	Nn_1568	Nn_823	Nn_2799	Nn_4139	Nn_2449	Nn_2140	Nn_1760	Nn_997	Nn_96	Nn_258	Nn_938	Nn_25	Nn_93	Nn_284	Nn_1218	Nn_653	Nn_691	Nn_1703	Nn_2566	Nn_1993	Nn_2108	Nn_2828	Nn_963	Nn_1659	Nn_1182	Nn_3394	Nn_2135	Nn_5225	Nn_8897	Nn_10343	Nn_9558	Nn_10094	Nn_8606	Nn_7237	Nn_2708	Nn_1712	Nn_1054	Nn_1193	Nn_1139	Nn_180	Nn_1227	Nn_3556	Nn_163	Nn_3586	Nn_1383	Nn_2840	Nn_3222	Nn_738	Nn_1490	Nn_2397	Nn_322	Nn_1290	Nn_1008	Nn_2959	Nn_3347	Nn_838	Nn_1416	Nn_1591	Nn_2962	Nn_955	Nn_439	Nn_495	Nn_1547	Nn_3542	Nn_2940	Nn_3590	Nn_2534	Nn_4071	Nn_3567	Nn_2032	Nn_1685	Nn_696	Nn_2564	Nn_1489	Nn_1071	Nn_1633	Nn_1783	Nn_3851	Nn_2228	Nn_494	Nn_3885	Nn_335	Nn_1303	Nn_2588	Nn_4222	Nn_293	Nn_3376	Nn_2147	Nn_4257	Nn_259	Nn_812	Nn_2602	Nn_3483	Nn_2096	Nn_3194	Nn_3428	Nn_3170	Nn_3908	Nn_3301	Nn_1153	Nn_1522	Nn_412	Nn_791	Nn_3503	Nn_2188	Nn_1614	Nn_1865	Nn_222	Nn_338	Nn_3839	Nn_2209	Nn_1329	Nn_1201	Nn_3703	Nn_2019	Nn_2123	Nn_3688	Nn_1884	Nn_3705	Nn_3573	Nn_623	Nn_2507	Nn_1443	Nn_1217	Nn_137	Nn_2002	Nn_4095	Nn_2365	Nn_4012	Nn_3012	Nn_1259	Nn_1750	Nn_2067	Nn_4057	Nn_1355	Nn_3519	Nn_368	Nn_2812	Nn_3822	Nn_1462	Nn_688	Nn_1205	Nn_2844	Nn_4125	Nn_4308	Nn_3389	Nn_4312	Nn_2832	Nn_3013	Nn_2554	Nn_3808	Nn_3002	Nn_1844	Nn_3695	Nn_6159	Nn_6825	Nn_5317	Nn_5575	Nn_5909	Nn_10126	Nn_4666	Nn_4483	Nn_7499	Nn_8322	Nn_5926	Nn_6649	Nn_8575	Nn_5498	Nn_6639	Nn_5378	Nn_5115	Nn_7334	Nn_8431	Nn_7445	Nn_6455	Nn_5234	Nn_6702	Nn_7162	Nn_10017	Nn_6429	Nn_4970	Nn_7200	Nn_6797	Nn_9992	Nn_7328	Nn_9278	Nn_8754	Nn_9162	Nn_8865	Nn_9949	Nn_8237	Nn_9353	Nn_4518	Nn_5758	Nn_5030	Nn_10374	Nn_4410	Nn_5088	Nn_8119	Nn_7484	Nn_5608	Nn_6997	Nn_8757	Nn_8911	Nn_6708	Nn_9022	Nn_6437	Nn_10131	Nn_5970	Nn_7923	Nn_10214	Nn_9713	Nn_6586	Nn_7976	Nn_9269	Nn_7997	Nn_9749	Nn_8241	Nn_8788	Nn_5478	Nn_9404	Nn_7993	Nn_5612	Nn_9959	Nn_5373	Nn_8510	Nn_4623	Nn_5303	Nn_7968	Nn_9223	Nn_7341	Nn_9284	Nn_6195	Nn_8283	Nn_7480	Nn_7608	Nn_9370	Nn_9172	Nn_9636	Nn_9476	Nn_9243	Nn_4979	Nn_7760	Nn_5331	Nn_6285	Nn_5395	Nn_8781	Nn_6727	Nn_7441	Nn_8300	Nn_10116	Nn_5061	Nn_5722	Nn_8024	Nn_8244	Nn_9999	Nn_6998	Nn_10280	Nn_4335	Nn_7361	Nn_8610	Nn_7585	Nn_7157	Nn_9602	Nn_9563	Nn_8577	Nn_7275	Nn_10127	Nn_9536	Nn_4707	Nn_9723	Nn_7580	Nn_6566	Nn_9901	Nn_7214	Nn_6983	Nn_7698	Nn_443	Nn_295	Nn_3236	Nn_1474	Nn_8672	Nn_1437	Nn_1738	Nn_10	Nn_3469	Nn_3148	Nn_1023	Nn_1779	Nn_747	Nn_212	Nn_4315	Nn_1425	Nn_2538	Nn_4166	Nn_1800	Nn_2238	Nn_2907	Nn_4542	Nn_5613	Nn_7767	Nn_7092	Nn_8725	Nn_6449	Nn_5577	Nn_4455	Nn_4715	Nn_9552	Nn_6900	Nn_4806	Nn_4909	Nn_8849	Nn_8207	Nn_6092	Nn_9783	Nn_7875	Nn_10330	Nn_9801	Nn_5895	Nn_6280	Nn_7490	Nn_6486	Nn_9039	Nn_4591	Nn_7552	Nn_6033	Nn_7114	Nn_9395	Nn_5691	Nn_5993	Nn_5341	Nn_6650	Nn_8403	Nn_8101	Nn_6656	Nn_4519	Nn_8309	Nn_5586	Nn_4337	Nn_9806	Nn_9123	Nn_7431	Nn_8959	Nn_4904	Nn_5759	Nn_4356	Nn_6554	Nn_5447	Nn_10310	Nn_4648	Nn_9339	Nn_5930	Nn_8845	Nn_8448	Nn_7859	Nn_8694	Nn_7723	Nn_8541	Nn_5878	Nn_6634	Nn_9534	Nn_7354	Nn_9629	Nn_6546	Nn_8934	Nn_6427	Nn_4743	Nn_6458	Nn_8812	Nn_8590	Nn_6127	Nn_6085	Nn_8087	Nn_9721	Nn_9589	Nn_4432	Nn_5246	Nn_10389	Nn_10286	Nn_5367	Nn_4380	Nn_8574	Nn_8632	Nn_9957	Nn_8345	Nn_5435	Nn_8756	Nn_7798	Nn_5642	Nn_5794	Nn_7647	Nn_8447	Nn_7766	Nn_8551	Nn_4359	Nn_7794	Nn_8129	Nn_5487	Nn_10321	Nn_7890	Nn_7121	Nn_10258	Nn_4377	Nn_4567	Nn_4661	Nn_7912	Nn_9312	Nn_10050	Nn_10170	Nn_9804	Nn_9531	Nn_10010	Nn_5654	Nn_10353	Nn_8513	Nn_9532	Nn_5735	Nn_9863	Nn_5800	Nn_7235	Nn_6869	Nn_5974	Nn_8199	Nn_6996	Nn_9445	Nn_8440	Nn_9976	Nn_9774	Nn_7178	Nn_6407	Nn_10136	Nn_10252	Nn_983	Nn_967	Nn_1072	Nn_9812	Nn_8626	Nn_3681	Nn_4032	Nn_2289	Nn_1082	Nn_3583	Nn_1891	Nn_1702	Nn_1624	Nn_2807	Nn_624	Nn_1698	Nn_3531	Nn_733	Nn_1366	Nn_585	Nn_699	Nn_3140	Nn_2930	Nn_555	Nn_2044	Nn_427	Nn_2121	Nn_1461	Nn_2411	Nn_1849	Nn_505	Nn_3911	Nn_2058	Nn_3795	Nn_2465	Nn_2116	Nn_3294	Nn_2789	Nn_3595	Nn_403	Nn_3327	Nn_9889	Nn_10390	Nn_6094	Nn_4971	Nn_4759	Nn_5328	Nn_9185	Nn_9905	Nn_5412	Nn_7433	Nn_4428	Nn_9393	Nn_9100	Nn_8339	Nn_9608	Nn_9178	Nn_8029	Nn_8647	Nn_8969	Nn_9311	Nn_5978	Nn_6093	Nn_7561	Nn_6908	Nn_4569	Nn_5810	Nn_5555	Nn_8681	Nn_9380	Nn_9891	Nn_2717	Nn_3626	Nn_3452	Nn_386	Nn_209	Nn_2569	Nn_6270	Nn_6467	Nn_9732	Nn_960	Nn_77	Nn_4550	Nn_1855	Nn_3219	Nn_1992	Nn_3252	Nn_1296	Nn_611	Nn_2456	Nn_1514	Nn_3159	Nn_881	Nn_1335	Nn_1384	Nn_2558	Nn_1219	Nn_1976	Nn_1407	Nn_2666	Nn_3670	Nn_2402	Nn_2150	Nn_3844	Nn_2821	Nn_268	Nn_4284	Nn_4232	Nn_5117	Nn_9218	Nn_4624	Nn_5488	Nn_7918	Nn_8255	Nn_10188	Nn_8736	Nn_7194	Nn_7023	Nn_6841	Nn_6872	Nn_9535	Nn_4508	Nn_7559	Nn_5217	Nn_10132	Nn_4716	Nn_8497	Nn_10078	Nn_4497	Nn_8764	Nn_7817	Nn_1482	Nn_2911	Nn_2870	Nn_3098	Nn_2358	Nn_2105	Nn_384	Nn_1364	Nn_2353	Nn_1280	Nn_3005	Nn_1926	Nn_2748	Nn_4062	Nn_4141	Nn_2198	Nn_4268	Nn_5344	Nn_6102	Nn_9733	Nn_9427	Nn_4775	Nn_709	Nn_897	Nn_2382	Nn_1493	Nn_472	Nn_4154	Nn_1409	Nn_2090	Nn_2278	Nn_5205	Nn_5043	Nn_6977	Nn_8396	Nn_8521	Nn_1631	Nn_1664	Nn_1291	Nn_14	Nn_1515	Nn_4256	Nn_2893	Nn_7568	Nn_9203	Nn_7756	Nn_4507	Nn_4383	Nn_5484	Nn_8517	Nn_10300	Nn_5038	Nn_8974	Nn_1623	Nn_1021	Nn_1676	Nn_4011	Nn_4106	Nn_3093	Nn_4363	Nn_4336	Nn_4988	Nn_9614	Nn_1897	Nn_2787	Nn_2071	Nn_1894	Nn_3210	Nn_4270	Nn_3562	Nn_486	Nn_2971	Nn_1234	Nn_1005	Nn_3417	Nn_3001	Nn_2276	Nn_5181	Nn_5543	Nn_8748	Nn_10344	Nn_5591	Nn_9657	Nn_4826	Nn_10053	Nn_109	Nn_2972	Nn_3087	Nn_3880	Nn_2376	Nn_1271	Nn_488	Nn_327	Nn_3936	Nn_9933	Nn_8864	Nn_8823	Nn_9885	Nn_3833	Nn_2620	Nn_9410	Nn_7822	Nn_7776	Nn_7778	Nn_1467	Nn_1075	Nn_2514	Nn_2407	Nn_3480	Nn_3343	Nn_5194	Nn_8274	Nn_9517	Nn_9443	Nn_5683	Nn_10337	Nn_9521	Nn_2036	Nn_2862	Nn_3787	Nn_882	Nn_1146	Nn_2753	Nn_3047	Nn_3049	Nn_1931	Nn_518	Nn_1948	Nn_2086	Nn_3740	Nn_2629	Nn_1099	Nn_3814	Nn_1396	Nn_1917	Nn_764	Nn_455	Nn_4076	Nn_292	Nn_3076	Nn_2847	Nn_407	Nn_3305	Nn_2017	Nn_2659	Nn_2544	Nn_1104	Nn_3022	Nn_1847	Nn_4167	Nn_2495	Nn_3448	Nn_1911	Nn_3679	Nn_3509	Nn_4211	Nn_1413	Nn_7146	Nn_6623	Nn_6738	Nn_9943	Nn_5452	Nn_7651	Nn_5542	Nn_4912	Nn_5944	Nn_4950	Nn_9372	Nn_4884	Nn_10195	Nn_10123	Nn_8890	Nn_6642	Nn_10262	Nn_5521	Nn_4622	Nn_4865	Nn_5046	Nn_9545	Nn_10021	Nn_8779	Nn_6629	Nn_10267	Nn_7134	Nn_4340	Nn_5737	Nn_10030	Nn_9317	Nn_4736	Nn_10022	Nn_6144	Nn_6534	Nn_4369	Nn_8156	Nn_5322	Nn_7466	Nn_10283	Nn_4385	Nn_9843	Nn_4647	Nn_9996	Nn_6462	Nn_6636	Nn_4951	Nn_9585	Nn_4491	Nn_8406	Nn_8014	Nn_10230	Nn_8121	Nn_7624	Nn_9559	Nn_8388	Nn_5265	Nn_5605	Nn_9582	Nn_3431	Nn_7677	Nn_2356	Nn_2334	Nn_1557	Nn_5760	Nn_6351	Nn_9307	Nn_6188	Nn_5742	Nn_4882	Nn_4614	Nn_6532	Nn_5935	Nn_5947	Nn_10175	Nn_4346	Nn_7383	Nn_8402	Nn_8611	Nn_9651	Nn_309	Nn_3665	Nn_206	Nn_1629	Nn_248	Nn_124	Nn_2020	Nn_2050	Nn_3246	Nn_254	Nn_2891	Nn_4285	Nn_2430	Nn_3811	Nn_177	Nn_3348	Nn_4314	Nn_2557	Nn_3254	Nn_2976	Nn_1508	Nn_264	Nn_2559	Nn_346	Nn_621	Nn_3828	Nn_3401	Nn_1479	Nn_3377	Nn_3434	Nn_3067	Nn_2703	Nn_3155	Nn_1611	Nn_3371	Nn_534	Nn_1599	Nn_273	Nn_1190	Nn_42	Nn_2794	Nn_491	Nn_1327	Nn_777	Nn_2531	Nn_2712	Nn_3706	Nn_1229	Nn_3122	Nn_2741	Nn_1272	Nn_195	Nn_3611	Nn_2129	Nn_2774	Nn_4295	Nn_827	Nn_2076	Nn_3629	Nn_3921	Nn_1176	Nn_1266	Nn_2539	Nn_3189	Nn_2433	Nn_2388	Nn_4223	Nn_3930	Nn_854	Nn_2547	Nn_2453	Nn_97	Nn_3656	Nn_4216	Nn_2312	Nn_4069	Nn_4305	Nn_4691	Nn_5131	Nn_8526	Nn_4582	Nn_9764	Nn_6776	Nn_6793	Nn_6015	Nn_6216	Nn_7082	Nn_8210	Nn_10216	Nn_5203	Nn_7569	Nn_8079	Nn_6849	Nn_6816	Nn_10128	Nn_8523	Nn_8950	Nn_6723	Nn_7853	Nn_6829	Nn_4672	Nn_5681	Nn_6728	Nn_5429	Nn_8901	Nn_6920	Nn_5059	Nn_8438	Nn_9455	Nn_9414	Nn_8587	Nn_9461	Nn_9842	Nn_8778	Nn_4868	Nn_7241	Nn_6646	Nn_8159	Nn_8117	Nn_5829	Nn_9754	Nn_4343	Nn_10358	Nn_9015	Nn_7495	Nn_7840	Nn_9948	Nn_10071	Nn_10251	Nn_10135	Nn_1995	Nn_3173	Nn_3142	Nn_1175	Nn_4048	Nn_3747	Nn_2326	Nn_536	Nn_2577	Nn_436	Nn_3857	Nn_3530	Nn_47	Nn_1593	Nn_1267	Nn_1804	Nn_4264	Nn_2118	Nn_1426	Nn_186	Nn_2327	Nn_4698	Nn_6204	Nn_5294	Nn_6565	Nn_6592	Nn_9399	Nn_6852	Nn_8076	Nn_4897	Nn_9479	Nn_9899	Nn_554	Nn_1092	Nn_552	Nn_4138	Nn_8482	Nn_4831	Nn_4953	Nn_9695	Nn_912	Nn_1592	Nn_2328	Nn_4248	Nn_1499	Nn_256	Nn_706	Nn_986	Nn_577	Nn_218	Nn_2114	Nn_556	Nn_1967	Nn_4193	Nn_4300	Nn_2078	Nn_4123	Nn_5945	Nn_4896	Nn_4792	Nn_5209	Nn_7864	Nn_4678	Nn_8091	Nn_8209	Nn_7661	Nn_2253	Nn_517	Nn_2624	Nn_9668	Nn_7342	Nn_9923	Nn_7276	Nn_9444	Nn_3835	Nn_3999	Nn_2581	Nn_1852	Nn_1506	Nn_2160	Nn_3698	Nn_721	Nn_3351	Nn_482	Nn_1826	Nn_3664	Nn_917	Nn_2933	Nn_3341	Nn_8025	Nn_7708	Nn_5026	Nn_5128	Nn_8791	Nn_6890	Nn_968	Nn_1279	Nn_673	Nn_3196	Nn_4280	Nn_1112	Nn_715	Nn_2751	Nn_9818	Nn_8039	Nn_9550	Nn_9262	Nn_68	Nn_2447	Nn_3202	Nn_2491	Nn_5286	Nn_8975	Nn_9738	Nn_741	Nn_2414	Nn_2705	Nn_949	Nn_413	Nn_2888	Nn_105	Nn_9622	Nn_9752	Nn_4768	Nn_9765	Nn_8172	Nn_7522	Nn_6379	Nn_5110	Nn_9230	Nn_1609	Nn_3491	Nn_1994	Nn_2419	Nn_2224	Nn_3279	Nn_3393	Nn_1841	Nn_4440	Nn_8343	Nn_9156	Nn_1314	Nn_1613	Nn_1377	Nn_2808	Nn_2551	Nn_1735	Nn_2196	Nn_301	Nn_1643	Nn_2785	Nn_4401	Nn_9437	Nn_3915	Nn_581	Nn_2513	Nn_4819	Nn_1357	Nn_2943	Nn_8870	Nn_9224	Nn_10026	Nn_7546	Nn_4719	Nn_735	Nn_1155	Nn_529	Nn_588	Nn_2504	Nn_1073	Nn_1983	Nn_3881	Nn_2987	Nn_4781	Nn_6140	Nn_4730	Nn_4895	Nn_7327	Nn_5980	Nn_10231	Nn_9176	Nn_6630	Nn_10206	Nn_3849	Nn_4020	Nn_193	Nn_213	Nn_3433	Nn_3123	Nn_2021	Nn_1527	Nn_4103	Nn_4104	Nn_333	Nn_2048	Nn_9112	Nn_8707	Nn_6628	Nn_1938	Nn_8196	Nn_6157	Nn_7196	Nn_336	Nn_4133	Nn_3744	Nn_28	Nn_4147	Nn_3290	Nn_1087	Nn_2246	Nn_3499	Nn_8811	Nn_8013	Nn_5150	Nn_6378	Nn_7225	Nn_2296	Nn_2650	Nn_2894	Nn_480	Nn_646	Nn_1695	Nn_1935	Nn_1183	Nn_2956	Nn_324	Nn_1988	Nn_3357	Nn_8245	Nn_4576	Nn_10034	Nn_2415	Nn_360	Nn_9454	Nn_9336	Nn_7869	Nn_10279	Nn_3224	Nn_3384	Nn_349	Nn_641	Nn_3200	Nn_4590	Nn_6241	Nn_7833	Nn_6480	Nn_7762	Nn_9171	Nn_456	Nn_1709	Nn_6598	Nn_1762	Nn_2231	Nn_4042	Nn_7217	Nn_3553	Nn_8981	Nn_2669	Nn_10039	Nn_5660	Nn_8395	Nn_2416	Nn_1640	Nn_3651	Nn_3182	Nn_2841	Nn_4986	Nn_1392	Nn_3516	Nn_3104	Nn_1102	Nn_6436	Nn_6700	Nn_5670	Nn_9620	Nn_9103	Nn_2675	Nn_305	Nn_2910	Nn_2110	Nn_3884	Nn_367	Nn_10073	Nn_6692	Nn_10074	Nn_2867	Nn_799	Nn_2101	Nn_4101	Nn_2367	Nn_3407	Nn_1471	Nn_1817	Nn_7394	Nn_8305	Nn_10179	Nn_4010	Nn_1391	Nn_1545	Nn_2313	Nn_8127	Nn_5568	Nn_7927	Nn_5170	Nn_7172	Nn_7011	Nn_2760	Nn_1014	Nn_361	Nn_1463	Nn_2107	Nn_4266	Nn_9895	Nn_5656	Nn_10141	Nn_9761	Nn_1481	Nn_3442	Nn_3889	Nn_149	Nn_2455	Nn_375	Nn_844	Nn_1022	Nn_1453	Nn_3948	Nn_704	Nn_629	Nn_3103	Nn_9189	Nn_4338	Nn_4402	Nn_6262	Nn_9805	Nn_7748	Nn_6185	Nn_5581	Nn_1604	Nn_1455	Nn_10356	Nn_10081	Nn_1770	Nn_3854	Nn_2954	Nn_6916	Nn_757	Nn_710	Nn_10080	Nn_1598	Nn_2175	Nn_3998	Nn_3777	Nn_138	Nn_197	Nn_4107	Nn_143	Nn_1466	Nn_3498	Nn_1661	Nn_1588	Nn_3905	Nn_3263	Nn_7682	Nn_4858	Nn_8163	Nn_7052	Nn_6018	Nn_4500	Nn_8546	Nn_9059	Nn_9219	Nn_8613	Nn_642	Nn_2262	Nn_587	Nn_6926	Nn_1792	Nn_1835	Nn_266	Nn_1723	Nn_1655	Nn_609	Nn_2396	Nn_283	Nn_668	Nn_1745	Nn_916	Nn_3212	Nn_1575	Nn_752	Nn_3799	Nn_9359	Nn_4454	Nn_2526	Nn_9630	Nn_542	Nn_708	Nn_4561	Nn_122	Nn_3264	Nn_3418	Nn_211	Nn_1431	Nn_5539	Nn_3081	Nn_6777	Nn_2404	Nn_635	Nn_1207	Nn_9800	Nn_4621	Nn_496	Nn_91	Nn_1682	Nn_6446	Nn_2548	Nn_9956	Nn_8696	Nn_7017	Nn_4124	Nn_3671	Nn_1100	Nn_2714	Nn_2543	Nn_3976	Nn_1358	Nn_4183	Nn_719	Nn_3966	Nn_1187	Nn_4073	Nn_5053	Nn_8370	Nn_7485	Nn_10147	Nn_422	Nn_1958	Nn_8976	Nn_2701	Nn_6236	Nn_10090	Nn_5573	Nn_1949	Nn_2533	Nn_1662	Nn_4016	Nn_440	Nn_1535	Nn_289	Nn_7228	Nn_4332	Nn_9788	Nn_7607	Nn_175	Nn_2537	Nn_1854	Nn_509	Nn_945	Nn_9416	Nn_3902	Nn_3147	Nn_1406	Nn_1365	Nn_626	Nn_3183	Nn_1672	Nn_817	Nn_3511	Nn_6583	Nn_3947	Nn_6932	Nn_148	Nn_3644	Nn_7181	Nn_4099	Nn_3836	Nn_2040	Nn_3898	Nn_1109	Nn_1777	Nn_3617	Nn_3858	Nn_3502	Nn_418	Nn_2439	Nn_3340	Nn_2848	Nn_2609	Nn_3933	Nn_490	Nn_160	Nn_3840	Nn_4580	Nn_6315	Nn_4999	Nn_2896	Nn_2811	Nn_5141	Nn_2008	Nn_8980	Nn_250	Nn_2384	Nn_203	Nn_620	Nn_5471	Nn_9305	Nn_5508	Nn_3592	Nn_591	Nn_99	Nn_3094	Nn_6736	Nn_4907	Nn_2830	Nn_4331	Nn_1893	Nn_2772	Nn_1012	Nn_118	Nn_1510	Nn_373	Nn_2304	Nn_1345	Nn_4306	Nn_1159	Nn_4054	Nn_3026	Nn_2838	Nn_593	Nn_707	Nn_2990	Nn_5482	Nn_3106	Nn_3092	Nn_1419	Nn_2117	Nn_3940	Nn_1927	Nn_1025	Nn_3261	Nn_10270	Nn_5278	Nn_824	Nn_4168	Nn_1516	Nn_5546	Nn_7648	Nn_5351	Nn_9549	Nn_4748	Nn_5817	Nn_5507	Nn_7744	Nn_9415	Nn_9565	Nn_9205	Nn_9857	Nn_7735	Nn_196	Nn_2501	Nn_7655	Nn_5709	Nn_136	Nn_1980	Nn_931	Nn_1956	Nn_300	Nn_3615	Nn_4911	Nn_6655	Nn_3466	Nn_6433	Nn_6788	Nn_595	Nn_2089	Nn_3951	Nn_969	Nn_6595	Nn_5639	Nn_5910	Nn_3555	Nn_2702	Nn_3259	Nn_2155	Nn_683	Nn_7668	Nn_8527	Nn_2437	Nn_2730	Nn_3823	Nn_5425	Nn_1782	Nn_1570	Nn_545	Nn_100	Nn_1311	Nn_3110	Nn_9078	Nn_8272	Nn_4770	Nn_8593	Nn_586	Nn_6767	Nn_3167	Nn_5580	Nn_8580	Nn_2957	Nn_848	Nn_9860	Nn_3610	Nn_6543	Nn_8441	Nn_8540	Nn_6091	Nn_9879	Nn_8489	Nn_6329	Nn_9018	Nn_2892	Nn_9468	Nn_6208	Nn_9153	Nn_9808	Nn_8474	Nn_4533	Nn_7564	Nn_10345	Nn_10020	Nn_4696	Nn_5276	Nn_9911	Nn_6504	Nn_3944	Nn_7528	Nn_7028	Nn_7387	Nn_6184	Nn_8807	Nn_8359	Nn_10378	Nn_8205	Nn_3151	Nn_4278	Nn_9820	Nn_5320	Nn_7098	Nn_8999	Nn_7051	Nn_4479	Nn_5311	Nn_7000	Nn_2464	Nn_7359	Nn_9903	Nn_9163	Nn_8189	Nn_7270	Nn_10109	Nn_7457	Nn_2383	Nn_6047	Nn_10324	Nn_5190	Nn_7353	Nn_6791	Nn_8498	Nn_10260	Nn_8660	Nn_8644	Nn_5558	Nn_8733	Nn_4946	Nn_2346	Nn_5441	Nn_6465	Nn_4558	Nn_5782	Nn_9382	Nn_4662	Nn_8589	Nn_4848	Nn_4933	Nn_8397	Nn_5253	Nn_6051	Nn_5390	Nn_10005	Nn_5177	Nn_10329	Nn_8295	Nn_2658	Nn_8703	Nn_5449	Nn_5307	Nn_8451	Nn_8925	Nn_4741	Nn_5016	Nn_7049	Nn_8291	Nn_9698	Nn_5934	Nn_10305	Nn_8276	Nn_6603	Nn_9320	Nn_10222	Nn_9543	Nn_8842	Nn_7771	Nn_6231	Nn_10248	Nn_4646	Nn_6691	Nn_8419	Nn_8216	Nn_6965	Nn_5671	Nn_7266	Nn_6500	Nn_6716	Nn_7070	Nn_4488	Nn_4473	Nn_6751	Nn_8263	Nn_8286	Nn_4511	Nn_9682	Nn_2385	Nn_10204	Nn_10379	Nn_6957	Nn_10385	Nn_5420	Nn_8813	Nn_3310	Nn_1326	Nn_7335	Nn_7438	Bb_4681	Bb_3413	Bb_3018	Bb_2806	Bb_9668	Bb_7655	Bb_7662	Bb_5713	Bb_9983	Bb_9686	Bb_5782	Bb_10309	Bb_5474	Bb_7964	Bb_8384	Bb_9900	Bb_9270	Bb_9541	Bb_8776	Bb_3161	Bb_451	Bb_1179	Bb_2407	Bb_2846	Bb_666	Bb_7462	Bb_7677	Bb_7734	Bb_9561	Bb_59	Bb_5530	Bb_4719	Bb_6371	Bb_29	Bb_8068	Bb_5208	Bb_1264	Bb_2276	Bb_1043	Bb_1621	Bb_3353	Bb_1348	Bb_3066	Bb_3273	Bb_4085	Bb_7402	Bb_7193	Bb_7893	Bb_10020	Bb_6125	Bb_4665	Bb_6702	Bb_9378	Bb_7756	Bb_9133	Bb_9751	Bb_5187	Bb_8143	Bb_223	Bb_4427	Bb_4594	Bb_8858	Bb_5418	Bb_5445	Bb_669	Bb_1246	Bb_752	Bb_4617	Bb_4814	Bb_3253	Bb_8968	Bb_4782	Bb_1561	Bb_4963	Bb_8620	Bb_2303	Bb_7804	Bb_9142	Bb_9959	Bb_140	Bb_1190	Bb_3756	Bb_3768	Bb_9337	Bb_4893	Bb_8517	Bb_5395	Bb_8242	Bb_621	Bb_10015	Bb_7743	Bb_9610	Bb_1130	Bb_1850	Bb_6619	Bb_744	Bb_3422	Bb_8198	Bb_943	Bb_1427	Bb_1280	Bb_2308	Bb_3517	Bb_713	Bb_1588	Bb_4000	Bb_8360	Bb_5878	Bb_6161	Bb_7714	Bb_1955	Bb_1974	Bb_3125	Bb_4337	Bb_4346	Bb_433	Bb_2863	Bb_4540	Bb_2550	Bb_6582	Bb_947	Bb_3144	Bb_6075	Bb_3875	Bb_2039	Bb_9149	Bb_5741	Bb_1803	Bb_2552	Bb_1653	Bb_6490	Bb_5796	Bb_7838	Bb_10186	Bb_7289	Bb_6565	Bb_8275	Bb_40	Ff_2683	Ff_751	Ff_2738	Ff_657	Ff_213	Ff_2041	Ff_1861	Ff_5687	Ff_3653	Ff_4272	Ff_4474	Ff_3327	Ff_4608	Ff_5805	Ff_3893	Ff_4594	Ff_4839	Ff_4063	Ff_3563	Ff_4806	Ff_5700	Ff_4853	Ff_5346	Ff_6153	Ff_5373	Ff_5732	Ff_3745	Ff_5004	Ff_1331	Ff_2271	Ff_4915	Ff_5411	Ff_5944	Ff_5313	Ff_4731	Ff_5436	Ff_2647	Ff_219	Ff_1333	Ff_1714	Ff_958	Ff_1601	Ff_2406	Ff_4821	Ff_3292	Ff_3934	Ff_5256	Ff_4273	Ff_5644	Ff_4682	Ff_5820	Ff_5690	Ff_6163	Ff_4505	Ff_4850	Ff_3664	Ff_2475	Ff_1752	Ff_2906	Ff_3231	Ff_6006	Ff_2408	Ff_915	Ff_338	Ff_2060	Ff_2460	Ff_1374	Ff_2346	Ff_1762	Ff_3989	Ff_2312	Ff_474	Ff_3133	Ff_917	Ff_2473	Ff_518	Ff_1754	Ff_54	Ff_2086	Ff_651	Ff_2396	Ff_3025	Ff_1328	Ff_115	Ff_3041	Ff_2277	Ff_3050	Ff_654	Ff_5294	Ff_3790	Ff_4735	Ff_4863	Ff_4445	Ff_5318	Ff_4884	Ff_5897	Ff_5781	Ff_3894	Ff_6168	Ff_5428	Ff_2425	Ff_2499	Ff_6216	Ff_5521	Ff_3157	Ff_4628	Ff_4717	Ff_5070	Ff_3930	Ff_5458	Ff_4295	Ff_4194	Ff_2569	Ff_1281	Ff_310	Ff_157	Ff_2394	Ff_2631	Ff_2890	Ff_3504	Ff_4047	Ff_6133	Ff_4763	Ff_1196	Ff_3083	Ff_3013	Ff_743	Ff_971	Ff_982	Ff_3309	Ff_4422	Ff_6058	Ff_3541	Ff_1144	Ff_1354	Ff_1010	Ff_1933	Ff_5152	Ff_3341	Ff_227	Ff_499	Ff_2752	Ff_880	Ff_6194	Ff_1277	Ff_3393	Ff_5730	Ff_2509	Ff_100	Ff_2701	Ff_679	Ff_2712	Ff_960	Ff_2875	Ff_2990	Ff_1697	Ff_1906	Ff_907	Ff_5441	Ff_4088	Ff_3291	Ff_5640	Ff_6085	Ff_3375	Ff_5407	Ff_5357	Ff_886	Ff_3148	Ff_1955	Ff_3018	Ff_1798	Ff_815	Ff_1787	Ff_127	Ff_2210	Ff_4291	Ff_5053	Ff_3749	Ff_5858	Ff_2872	Ff_2994	Ff_1350	Ff_245	Ff_5663	Ff_187	Ff_1008	Ff_964	Ff_4439	Ff_732	Ff_3730	Ff_1347	Ff_1015	Ff_2172	Ff_2995	Ff_3744	Ff_4736	Ff_234	Ff_2822	Ff_254	Ff_492	Ff_1353	Ff_1925	Ff_2066	Ff_4712	Ff_4191	Ff_455	Ff_3210	Ff_1181	Ff_1932	Ff_5931	Ff_4349	Ff_126	Ff_1870	Ff_2209	Ff_900	Ff_3610	Ff_3785	Ff_825	Ff_539	Ff_998	Ff_1018	Ff_2531	Ff_5832	Ff_4167	Ff_2960	Ff_365	Ff_1157	Ff_247	Ff_904	Ff_3147	Ff_812	Ff_182	Ff_1702	Ff_2837	Ff_3282	Ff_6202	Ff_3427	Ff_124	Ff_590	Ff_829	Ff_1997	Ff_3657	Ff_2634	Ff_152	Ff_251	Ff_2526	Ff_2025	Ff_5930	Ff_3752	Ff_4558	Ff_3655	Ff_521	Ff_5657	Ff_295	Ff_3076	Ff_4091	Ff_5882	Ff_5128	Ff_5462	Ff_2781	Ff_4237	Ff_3535	Ff_5981	Ff_2751	Ff_5929	Ff_5671	Ff_2650	Ff_5765	Ff_5499	Ff_955	Ff_2666	Ff_1213	Ff_3747	Ff_5915	Ff_2207	Ff_610	Ff_5791	Ff_1595	Ff_1658	Ff_1383	Ff_3879	Ff_3597	Ff_2847	Ff_1668	Ff_2275	Ff_2592	Ff_1316	Ff_1086	Ff_2784	Ff_1979	Ff_2150	Ff_280	Ff_2221	Ff_1454	Ff_1619	Ff_3036	Ff_2251	Ff_2422	Ff_629	Ff_3008	Ff_2731	Ff_2630	Ff_3226	Ff_3914	Ff_4869	Ff_3221	Ff_5289	Ff_5293	Ff_3650	Ff_4930	Ff_5525	Ff_4197	Ff_5788	Ff_3445	Ff_4722	Ff_3787	Ff_5625	Ff_125	Ff_1791	Ff_1084	Ff_2021	Ff_91	Ff_6102	Ll_541	Ll_2717	Ll_1160	Ll_3524	Ll_2416	Ll_1328	Ll_408	Ll_2745	Ll_3717	Ll_1039	Ll_4279	Ll_1021	Ll_3761	Ll_1910	Ll_4471	Ll_1416	Ll_4586	Ll_3772	Ll_3689	Ll_3178	Ll_3113	Ll_4709	Ll_9890	Ll_7648	Ll_7731	Ll_7561	Ll_6445	Ll_6606	Ll_10071	Ll_5743	Ll_7516	Ll_8412	Ll_6794	Ll_9557	Ll_7473	Ll_8289	Ll_9595	Ll_9965	Ll_6065	Ll_9825	Ll_5492	Ll_5094	Ll_7841	Ll_4917	Ll_9208	Ll_8844	Ll_9625	Ll_6356	Ll_9313	Ll_6245	Ll_9480	Ll_6994	Ll_7765	Ll_8715	Ll_7420	Ll_7012	Ll_10053	Ll_7575	Ll_7313	Ll_6894	Ll_4996	Ll_5433	Ll_10316	Ll_9988	Ll_8095	Ll_8764	Ll_8788	Ll_9990	Ll_4281	Ll_2832	Ll_3245	Ll_3458	Ll_9791	Ll_1212	Ll_9676	Ll_9671	Ll_8654	Ll_1024	Ll_1785	Ll_3101	Ll_10045	Ll_7905	Ll_10107	Ll_8390	Ll_7618	Ll_9820	Ll_9108	Ll_9299	Ll_10158	Ll_7232	Ll_3799	Ll_1859	Ll_2093	Ll_2019	Ll_50	Ll_668	Ll_612	Ll_403	Ll_4749	Ll_1066	Ll_1154	Ll_3921	Ll_4456	Ll_2992	Ll_1412	Ll_4580	Ll_10338	Ll_8645	Ll_6051	Ll_9226	Ll_6419	Ll_5586	Ll_6778	Ll_9578	Ll_9267	Ll_8792	Ll_5863	Ll_5425	Ll_9295	Ll_9577	Ll_7935	Ll_9133	Ll_8236	Ll_2946	Ll_6117	Ll_3425	Ll_4210	Ll_3272	Ll_2993	Ll_7122	Ll_9444	Ll_6763	Ll_10258	Ll_2026	Ll_2705	Ll_1651	Ll_1426	Ll_3715	Ll_4679	Ll_3172	Ll_3527	Ll_863	Ll_2825	Ll_6007	Ll_5918	Ll_7922	Ll_7747	Ll_5474	Ll_7704	Ll_4108	Ll_1248	Ll_3002	Ll_3411	Ll_3184	Ll_4799	Ll_4106	Ll_4381	Ll_4219	Ll_4881	Ll_5683	Ll_9944	Ll_6109	Ll_9318	Ll_3596	Ll_2529	Ll_1967	Ll_3202	Ll_976	Ll_4557	Ll_2110	Ll_3108	Ll_3975	Ll_2616	Ll_3709	Ll_5924	Ll_6361	Ll_10340	Ll_8998	Ll_8742	Ll_5600	Ll_714	Ll_263	Ll_3175	Ll_2666	Ll_2888	Ll_535	Ll_2948	Ll_4635	Ll_1442	Ll_2565	Ll_3976	Ll_2148	Ll_1142	Ll_624	Ll_870	Ll_4288	Ll_260	Ll_4159	Ll_2784	Ll_1980	Ll_3719	Ll_2771	Ll_998	Ll_4441	Ll_2828	Ll_3295	Ll_2623	Ll_2538	Ll_3262	Ll_2604	Ll_2841	Ll_2612	Ll_4594	Ll_543	Ll_4560	Ll_2862	Ll_2750	Ll_4567	Ll_1871	Ll_4120	Ll_5798	Ll_7200	Ll_7006	Ll_5949	Ll_7401	Ll_9881	Ll_6431	Ll_6869	Ll_7858	Ll_4936	Ll_4971	Ll_9537	Ll_5955	Ll_8559	Ll_6342	Ll_6006	Ll_5641	Ll_9522	Ll_6905	Ll_6229	Ll_7680	Ll_8182	Ll_8091	Ll_7341	Ll_5113	Ll_5857	Ll_4875	Ll_7377	Ll_5717	Ll_10192	Ll_2406	Ll_3339	Ll_8717	Ll_10309	Ll_5633	Ll_7751	Ll_6915	Ll_8018	Ll_6963	Ll_9462	Ll_9917	Ll_8338	Ll_5790	Ll_6523	Ll_5048	Ll_9248	Ll_8920	Ll_9809	Ll_7361	Ll_8741	Ll_4850	Ll_9598	Ll_9081	Ll_6766	Ll_9571	Ll_6494	Ll_8886	Ll_8554	Ll_7386	Ll_6101	Ll_5501	Ll_9183	Ll_9901	Ll_9991	Ll_7769	Ll_7415	Ll_10167	Ll_7073	Ll_5306	Ll_9417	Ll_10148	Ll_8054	Ll_8424	Ll_8310	Ll_1274	Ll_1796	Ll_1466	Ll_4088	Ll_4253	Ll_4669	Ll_2403	Ll_4273	Ll_4593	Ll_3589	Ll_5099	Ll_5212	Ll_8150	Ll_7149	Ll_5475	Ll_6544	Ll_9907	Ll_8102	Ll_244	Ll_7539	Ll_462	Ll_613	Ll_1780	Ll_1023	Ll_2605	Ll_841	Ll_3095	Ll_1694	Ll_4237	Ll_217	Ll_3666	Ll_7253	Ll_4509	Ll_2854	Ll_9323	Ll_9878	Ll_3738	Ll_2691	Ll_2558	Ll_7292	Ll_7673	Ll_5714	Ll_6180	Ll_5020	Ll_3752	Ll_30	Ll_4228	Ll_2910	Ll_7154	Ll_10183	Ll_1688	Ll_6044	Ll_7043	Ll_3421	Ll_2494	Ll_3294	Ll_4310	Ll_324	Ll_1454	Ll_2080	Ll_549	Ll_1225	Ll_410	Ll_3367	Ll_4727	Ll_4399	Ll_2398	Ll_3286	Ll_1010	Ll_3906	Ll_9931	Ll_7672	Ll_6993	Ll_5027	Ll_7692	Ll_9100	Ll_9302	Ll_6105	Ll_8152	Ll_9011	Ll_4900	Ll_3679	Ll_418	Ll_10304	Ll_6683	Ll_9612	Ll_8350	Ll_4516	Ll_3602	Ll_991	Ll_3106	Ll_492	Ll_4278	Ll_2599	Ll_3802	Ll_4805	Ll_3730	Ll_2446	Ll_4611	Ll_3631	Ll_469	Ll_4363	Ll_2065	Ll_3999	Ll_3901	Ll_9047	Ll_7925	Ll_7065	Ll_5982	Ll_5416	Ll_6369	Ll_6823	Ll_7605	Ll_6591	Ll_9468	Ll_9843	Ll_7113	Ll_8728	Ll_7853	Ll_9148	Ll_7668	Ll_5689	Ll_1183	Ll_170	Ll_1268	Ll_1768	Ll_4420	Ll_692	Ll_534	Ll_8416	Ll_7199	Ll_6408	Ll_212	Ll_1511	Ll_374	Ll_9365	Ll_5038	Ll_5703	Ll_8805	Ll_9428	Ll_6118	Ll_8217	Ll_3039	Ll_8210	Ll_123	Ll_7601	Ll_8072	Ll_4255	Ll_119	Ll_262	Ll_9420	Ll_4874	Ll_2291	Ll_7187	Ll_9348	Ll_8481	Ll_6936	Ll_2527	Ll_9333	Ll_4767	Ll_7943	Ll_4398	Ll_10065	Ll_10091	Ll_770	Ll_3667	Ll_4625	Ll_6909	Ll_6188	Ll_5068	Ll_6151	Ll_4710	Ll_2181	Ll_8668	Ll_9657	Ll_3558	Ll_4937	Ll_4906	Ll_4793	Ll_3735	Ll_2607	Ll_9407	Ll_9855	Ll_3135	Ll_5321	Ll_8843	Ll_147	Ll_4156	Ll_7750	Ll_9210	Ll_9759	Ll_10003	Ll_9304	Ll_1438	Ll_3721	Ll_178	Ll_6834	Ll_8287	Ll_4595	Ll_9830	Ll_1560	Ll_9209	Ll_4119	Ll_8750	Ll_4884	Ll_2499	Ll_7650	Ll_5537	Ll_9745	Ll_1567	Ll_23	Ll_2762	Ll_415	Ll_1742	Ll_9321	Ll_7285	Ll_184	Ll_1195	Ll_3780	Ll_2236	Ll_2483	Ll_7140	Ll_7903	Ll_1429	Ll_1439	Ll_8878	Ll_468	Ll_1049	Ll_513	Ll_7304	Ll_10313	Ll_507	Ll_834	Ll_5024	Ll_6071	Ll_5845	Ll_8650	Ll_5932	Ll_2781	Ll_4476	Ll_9746	Ll_1117	Ll_138	Ll_8570	Ll_2433	Ll_2539	Ll_4430	Ll_5646	Ll_5539	Ll_8884	Ll_6266	Ll_518	Ll_3267	Ll_805	Ll_1095	Ll_741	Ll_1118	Ll_2020	Ll_5946	Ll_6913	Ll_2619	Ll_3899	Ll_20	Ll_2418	Ll_4356	Ll_4868	Ll_1528	Ll_501	Ll_3594	Ll_9715	Ll_6262	Ll_9424	Ll_8552	Ll_7552	Ll_8534	Ll_599	Ll_4227	Ll_1354	Ll_3945	Ll_1614	Ll_6633	Ll_272	Ll_1918	Ll_4837	Ll_4427	Ll_6243	Ll_10274	Ll_2914	Ll_4204	Ll_4795	Ll_3488	Ll_582	Ll_4867	Ll_4619	Ll_1604	Ll_2943	Ll_4295	Ll_4642	Ll_9086	Ll_2595	Ll_932	Ll_4789	Ll_6635	Ll_137	Ll_7147	Ll_3795	Ll_7523	Ll_633	Ll_7106	Ll_578	Ll_3399	Ll_294	Ll_7819	Ll_7809	Ll_1679	Ll_2696	Ll_865	Ll_3318	Ll_2123	Ll_1647	Ll_4555	Ll_1115	Ll_3506	Ll_3609	Ll_2369	Ll_4093	Ll_8372	Ll_5952	Ll_7123	Ll_5749	Ll_9668	Ll_1958	Ll_8269	Ll_9117	Ll_6135	Ll_8824	Ll_5930	Ll_6703	Ll_1674	Ll_5109	Ll_5767	Ll_5421	Ll_6159	Ll_7384	Ll_9772	Ll_10180	Ll_4890	Ll_5075	Ll_7945	Ll_7090	Ll_8145	Ll_6308	Ll_9409	Ll_5074	Ll_10326	Ll_9663	Ll_3332	Ll_3696	Ll_5718	Aa_2741	Aa_912	Aa_334	Aa_3101	Aa_275	Aa_3251	Aa_4246	Aa_451	Aa_2777	Aa_3700	Aa_3932	Aa_1144	Aa_1917	Aa_974	Aa_1042	Aa_2065	Aa_2266	Aa_1644	Aa_2173	Aa_784	Aa_7016	Aa_7032	Aa_6480	Aa_5621	Aa_8346	Aa_5229	Aa_6673	Aa_6625	Aa_6257	Aa_8195	Aa_7975	Aa_5217	Aa_6484	Aa_6235	Aa_7127	Aa_8169	Aa_6197	Aa_6262	Aa_7083	Aa_7472	Aa_7348	Aa_6873	Aa_6780	Aa_5020	Aa_4790	Aa_6715	Aa_7576	Aa_4983	Aa_6043	Aa_5620	Aa_5371	Aa_5244	Aa_6963	Aa_8038	Aa_6565	Aa_6355	Aa_7659	Aa_6492	Aa_8290	Aa_7345	Aa_8163	Aa_7075	Aa_5503	Aa_7929	Aa_6568	Aa_6682	Aa_8114	Aa_6537	Aa_6711	Aa_7626	Aa_5372	Aa_5400	Aa_7229	Aa_7123	Aa_7449	Aa_6280	Aa_7718	Aa_7172	Aa_4613	Aa_7558	Aa_2507	Aa_4571	Aa_3063	Aa_7459	Aa_1189	Aa_2177	Aa_3699	Aa_2205	Aa_6585	Aa_7546	Aa_5768	Aa_391	Aa_7921	Aa_6359	Aa_6641	Aa_6866	Aa_7317	Aa_6529	Aa_2620	Aa_930	Aa_5114	Aa_8282	Aa_203	Aa_4063	Aa_4396	Aa_2281	Aa_2700	Aa_1776	Aa_626	Aa_1061	Aa_2297	Aa_3322	Aa_1287	Aa_2649	Aa_3685	Aa_4052	Aa_3819	Aa_3393	Aa_3080	Aa_1840	Aa_4079	Aa_1955	Aa_2886	Aa_3227	Aa_4968	Aa_5346	Aa_7783	Aa_4663	Aa_5798	Aa_6985	Aa_7423	Aa_8545	Aa_5932	Aa_8544	Aa_4311	Aa_312	Aa_4357	Aa_3818	Aa_7046	Aa_6702	Aa_5951	Aa_6317	Aa_7534	Aa_4123	Aa_3472	Aa_66	Aa_2373	Aa_3716	Aa_341	Aa_7053	Aa_7232	Aa_6256	Aa_7827	Aa_1752	Aa_911	Aa_465	Aa_4238	Aa_4005	Aa_1434	Aa_5878	Aa_7635	Aa_6875	Aa_4874	Aa_7258	Aa_6555	Aa_812	Aa_1012	Aa_823	Aa_2590	Aa_600	Aa_2452	Aa_2221	Aa_2401	Aa_7519	Aa_6267	Aa_2822	Aa_3293	Aa_6504	Aa_4268	Aa_800	Aa_2922	Aa_3519	Aa_2219	Aa_2339	Aa_4121	Aa_223	Aa_2081	Aa_294	Aa_284	Aa_2969	Aa_151	Aa_2236	Aa_590	Aa_1243	Aa_440	Aa_526	Aa_3651	Aa_863	Aa_3965	Aa_730	Aa_915	Aa_4083	Aa_1576	Aa_3065	Aa_1674	Aa_644	Aa_4239	Aa_886	Aa_3755	Aa_2672	Aa_3826	Aa_3266	Aa_1411	Aa_2942	Aa_1962	Aa_2202	Aa_1628	Aa_3160	Aa_3961	Aa_549	Aa_2802	Aa_857	Aa_2214	Aa_4202	Aa_2667	Aa_4395	Aa_64	Aa_2268	Aa_2381	Aa_1530	Aa_1276	Aa_3587	Aa_3003	Aa_4551	Aa_4247	Aa_3405	Aa_7864	Aa_6019	Aa_6154	Aa_8087	Aa_7758	Aa_8011	Aa_6453	Aa_6799	Aa_6689	Aa_6918	Aa_5909	Aa_7514	Aa_8385	Aa_7042	Aa_5442	Aa_4621	Aa_5547	Aa_6839	Aa_7027	Aa_7749	Aa_7324	Aa_8012	Aa_7017	Aa_6027	Aa_8489	Aa_1132	Aa_3052	Aa_2841	Aa_1788	Aa_1263	Aa_4033	Aa_1289	Aa_4218	Aa_6567	Aa_7414	Aa_5515	Aa_5923	Aa_7990	Aa_5994	Aa_5221	Aa_8110	Aa_7277	Aa_5750	Aa_6818	Aa_5699	Aa_5391	Aa_7565	Aa_5006	Aa_7344	Aa_7556	Aa_7759	Aa_6982	Aa_6227	Aa_5815	Aa_7732	Aa_6304	Aa_5556	Aa_8540	Aa_6843	Aa_7531	Aa_4585	Aa_7033	Aa_4932	Aa_7041	Aa_6105	Aa_7506	Aa_4600	Aa_6914	Aa_6708	Aa_7591	Aa_5647	Aa_7658	Aa_2925	Aa_4411	Aa_1724	Aa_2937	Aa_3504	Aa_2293	Aa_461	Aa_3203	Aa_3106	Aa_3722	Aa_1275	Aa_8329	Aa_7409	Aa_5433	Aa_7879	Aa_7237	Aa_5593	Aa_4863	Aa_7632	Aa_8423	Aa_1728	Aa_1367	Aa_3641	Aa_4582	Aa_6070	Aa_2431	Aa_265	Aa_2350	Aa_4348	Aa_1561	Aa_1021	Aa_3993	Aa_4000	Aa_1921	Aa_1846	Aa_7830	Aa_7968	Aa_8191	Aa_8049	Aa_4723	Aa_7410	Aa_91	Aa_1463	Aa_442	Aa_2421	Aa_6724	Aa_3579	Aa_7073	Aa_8115	Aa_4614	Aa_3222	Aa_1974	Aa_3823	Aa_1084	Aa_2761	Aa_1164	Aa_1721	Aa_2933	Aa_4438	Aa_4816	Aa_7763	Aa_628	Aa_3051	Aa_2009	Aa_684	Aa_2397	Aa_4213	Aa_94	Aa_825	Aa_2762	Aa_1334	Aa_180	Aa_1823	Aa_1755	Aa_403	Aa_4186	Aa_4148	Aa_4244	Aa_3327	Aa_4067	Aa_1251	Aa_5705	Aa_5377	Aa_8117	Aa_7204	Aa_5831	Aa_5126	Aa_6510	Aa_4772	Aa_6266	Aa_8559	Aa_5397	Aa_7756	Aa_3448	Aa_1379	Aa_4541	Aa_5178	Aa_5532	Aa_4815	Aa_2048	Aa_3268	Aa_448	Aa_3746	Aa_1742	Aa_2578	Aa_1346	Aa_3480	Aa_1392	Aa_2803	Aa_1527	Aa_4366	Aa_1593	Aa_4258	Aa_2405	Aa_3284	Aa_2779	Aa_2388	Aa_2492	Aa_1866	Aa_714	Aa_4264	Aa_2895	Aa_4459	Aa_2541	Aa_6752	Aa_5956	Aa_7803	Aa_6978	Aa_7645	Aa_5668	Aa_4673	Aa_6316	Aa_7829	Aa_5301	Aa_5058	Aa_2355	Aa_2207	Aa_3609	Aa_7	Aa_548	Aa_1947	Aa_5079	Aa_6411	Aa_6858	Aa_6709	Aa_7008	Aa_815	Aa_4274	Aa_2921	Aa_2199	Aa_2573	Aa_1726	Aa_5106	Aa_8343	Aa_4531	Aa_553	Aa_2369	Aa_6162	Aa_1448	Aa_1023	Aa_1931	Aa_4138	Aa_3061	Aa_5215	Aa_152	Aa_382	Aa_5529	Aa_6055	Aa_4380	Aa_5612	Aa_8314	Aa_3850	Aa_4219	Aa_6654	Aa_7134	Aa_3431	Aa_3056	Aa_4111	Aa_7407	Aa_917	Aa_4190	Aa_6592	Aa_4648	Aa_3095	Aa_4633	Aa_2066	Aa_1493	Aa_4467	Aa_5389	Aa_6876	Aa_1736	Aa_3883	Aa_3896	Aa_4450	Aa_7987	Aa_6377	Aa_7376	Aa_232	Aa_492	Aa_1437	Aa_3889	Aa_4286	Aa_8567	Aa_8194	Aa_6022	Aa_7661	Aa_7453	Aa_1695	Aa_3252	Aa_6159	Aa_4099	Aa_1280	Aa_1427	Aa_1818	Aa_1500	Aa_3614	Aa_747	Aa_7666	Aa_4766	Aa_3724	Aa_2730	Aa_4544	Aa_4203	Aa_4125	Aa_4919	Aa_56	Aa_2462	Aa_8441	Aa_1543	Aa_6126	Aa_4640	Aa_1795	Aa_445	Aa_716	Aa_4228	Aa_3389	Aa_7736	Aa_5810	Aa_4722	Aa_254	Aa_2296	Aa_1675	Aa_3270	Aa_344	Aa_3676	Aa_1329	Aa_650	Aa_33	Aa_4759	Aa_8531	Aa_1186	Aa_760	Aa_1526	Aa_2049	Aa_1426	Aa_3503	Aa_7390	Aa_5035	Aa_2580	Aa_1472	Aa_1769	Aa_3688	Aa_2806	Aa_3042	Aa_2263	Aa_571	Aa_3214	Aa_1640	Aa_3881	Aa_1210	Aa_433	Aa_1553	Aa_997	Aa_2494	Aa_1041	Aa_1529	Aa_3183	Aa_1829	Aa_4454	Aa_3870	Aa_1864	Aa_3338	Aa_3739	Aa_1694	Aa_2506	Aa_1024	Aa_2831	Aa_8200	Aa_1062	Aa_3524	Aa_36	Aa_3192	Aa_3283	Aa_3404	Aa_1253	Aa_2635	Aa_756	Aa_2733	Aa_1568	Aa_5320	Aa_808	Aa_2345	Aa_306	Aa_7528	Aa_1790	Aa_4570	Aa_5401	Aa_1209	Aa_4984	Aa_3709	Aa_4010	Aa_769	Aa_2239	Aa_1207	Aa_2704	Aa_4507	Aa_2076	Aa_1741	Aa_2019	Aa_1922	Aa_2392	Aa_4370	Aa_4364	Aa_1970	Aa_2554	Aa_5119	Aa_8457	Aa_5987	Aa_7203	Aa_6299	Aa_3974	Aa_6531	Aa_5857	Aa_6731	Aa_5617	Aa_7693	Aa_5611	Aa_4557	Aa_482	Aa_1436	Aa_7771	Aa_5131	Aa_6422	Aa_6059	Aa_6864	Aa_7538	Aa_4770	Aa_7778	Aa_4916	Aa_3673	Aa_4742	Aa_4887	Aa_7039	Aa_6124	Aa_4675	Aa_4886	Aa_7638	Aa_8563	Aa_6242	Aa_4812	Aa_8468	Aa_8481	Gg_929	Gg_1159	Gg_1267	Gg_327	Gg_1175	Gg_1142	Gg_1092	Gg_556	Gg_466	Gg_1641	Gg_1103	Gg_3450	Gg_2215	Gg_2070	Gg_2245	Gg_2376	Gg_1946	Gg_3055	Gg_2562	Gg_3029	Gg_2758	Gg_2422	Gg_3080	Gg_2008	Gg_3343	Gg_2174	Gg_3176	Gg_2781	Gg_1838	Gg_2346	Gg_2631	Gg_3287	Gg_2887	Gg_1450	Gg_474	Gg_2068	Gg_2842	Gg_3372	Gg_3015	Gg_847	Gg_2449	Gg_2833	Gg_420	Gg_351	Gg_1299	Gg_938	Gg_141	Gg_965	Gg_1726	Gg_2153	Gg_2273	Gg_2753	Gg_3026	Gg_1908	Gg_2433	Gg_2911	Gg_2379	Gg_918	Gg_1705	Gg_382	Gg_541	Gg_3000	Gg_227	Gg_1419	Gg_207	Gg_1352	Gg_970	Gg_2935	Gg_2184	Gg_716	Gg_1059	Gg_1395	Gg_767	Gg_1476	Gg_3241	Gg_2859	Gg_1068	Gg_1808	Gg_2635	Gg_1914	Gg_893	Gg_491	Gg_705	Gg_1664	Gg_1185	Gg_1400	Gg_520	Gg_650	Gg_1330	Gg_1763	Gg_1644	Gg_602	Gg_689	Gg_360	Gg_2568	Gg_3037	Gg_2541	Gg_2603	Gg_2432	Gg_2141	Gg_1924	Gg_2811	Gg_2505	Gg_3122	Gg_3196	Gg_453	Gg_398	Gg_2259	Gg_2214	Gg_2730	Gg_2122	Gg_2793	Gg_2083	Gg_3251	Gg_1919	Gg_2113	Gg_3204	Gg_3316	Gg_1813	Gg_2543	Gg_2840	Gg_3242	Gg_3219	Gg_3361	Gg_2095	Gg_3174	Gg_3423	Gg_51	Gg_503	Gg_633	Gg_1667	Gg_1700	Gg_2512	Gg_2529	Gg_2507	Gg_2958	Gg_2930	Gg_3286	Gg_3327	Gg_1046	Gg_1834	Gg_2803	Gg_3171	Gg_2332	Gg_1623	Gg_586	Gg_1025	Gg_1870	Gg_2981	Gg_34	Gg_260	Gg_389	Gg_958	Gg_1549	Gg_510	Gg_1658	Gg_2225	Gg_2934	Gg_1566	Gg_1256	Gg_1711	Gg_3380	Gg_2726	Gg_948	Gg_2440	Gg_1818	Gg_326	Gg_135	Gg_1138	Gg_509	Gg_1511	Gg_1169	Gg_1447	Gg_2602	Gg_1955	Gg_2107	Gg_2144	Gg_359	Gg_1690	Gg_1952	Gg_2221	Gg_888	Gg_597	Gg_625	Gg_680	Gg_1487	Gg_1312	Gg_1317	Gg_1452	Gg_1703	Gg_1978	Gg_3154	Gg_2444	Gg_2264	Gg_2856	Gg_1964	Gg_3128	Gg_2037	Gg_3402	Gg_3460	Gg_1862	Gg_1421	Gg_1251	Gg_128	Gg_2838	Gg_1842	Gg_3065	Gg_1527	Gg_2492	Gg_3312	Gg_1517	Gg_2402	Gg_276	Gg_613	Gg_2189	Gg_872	Gg_168	Gg_1293	Gg_608	Gg_2662	Gg_1377	Gg_1636	Gg_788	Gg_266	Gg_523	Gg_2931	Gg_702	Gg_904	Gg_883	Gg_143	Gg_264	Gg_2006	Gg_3203	Gg_515	Gg_330	Gg_1233	Gg_1936	Gg_2808	Gg_601	Gg_1689	Gg_368	Gg_258	Gg_494	Gg_1347	Gg_2322	Gg_2161	Gg_2358	Gg_535	Gg_1133	Gg_2241	Gg_1976	Gg_671	Gg_162	Gg_2352	Gg_2496	Gg_2573	Gg_512	Gg_1907	Gg_1374	Gg_399	Gg_1710	Gg_588	Gg_1044	Gg_1725	Gg_731	Gg_2234	Gg_1620	Gg_406	Gg_33	Gg_585	Gg_1381	Gg_818	Gg_1234	Gg_539	Gg_628	Gg_1745	Gg_246	Gg_1314	Gg_2426	Gg_2479	Gg_2510	Gg_3276	Gg_254	Gg_897	Gg_3088	Gg_177	Gg_1973	Gg_2672	Gg_2217	Gg_2466	Gg_2482	Gg_2005	Gg_2386	Gg_2739	Gg_2921	Gg_1183	Gg_2545	Pp_1174	Pp_1264	Pp_153	Pp_1995	Pp_1627	Pp_1654	Pp_1063	Pp_2136	Pp_1283	Pp_1582	Pp_314	Pp_1042	Pp_312	Pp_227	Pp_1552	Pp_1192	Pp_42	Pp_2115	Pp_952	Pp_262	Pp_1179	Pp_307	Pp_1917	Pp_2105	Pp_2952	Pp_3990	Pp_3265	Pp_3981	Pp_4549	Pp_3772	Pp_3316	Pp_4830	Pp_3687	Pp_3544	Pp_4474	Pp_4876	Pp_3663	Pp_2996	Pp_2578	Pp_2935	Pp_4561	Pp_4273	Pp_3599	Pp_3914	Pp_3714	Pp_2971	Pp_3423	Pp_2567	Pp_3850	Pp_2764	Pp_4778	Pp_4728	Pp_4364	Pp_3535	Pp_4693	Pp_3143	Pp_2983	Pp_3237	Pp_3899	Pp_3223	Pp_4316	Pp_3838	Pp_4461	Pp_4220	Pp_4007	Pp_3299	Pp_4120	Pp_3768	Pp_4389	Pp_4791	Pp_4629	Pp_4235	Pp_2823	Pp_3947	Pp_3573	Pp_4833	Pp_4219	Pp_3664	Pp_4135	Pp_2502	Pp_3639	Pp_4578	Pp_4299	Pp_4884	Pp_4723	Pp_4676	Pp_4770	Pp_4576	Pp_1660	Pp_2071	Pp_1317	Pp_3100	Pp_2006	Pp_1723	Pp_1602	Pp_2489	Pp_3457	Pp_4324	Pp_3066	Pp_2394	Pp_4543	Pp_4721	Pp_1605	Pp_3274	Pp_3253	Pp_4196	Pp_1642	Pp_551	Pp_1508	Pp_2183	Pp_1556	Pp_541	Pp_1216	Pp_1683	Pp_2253	Pp_2019	Pp_1886	Pp_771	Pp_1271	Pp_1414	Pp_1859	Pp_496	Pp_1901	Pp_44	Pp_1250	Pp_1672	Pp_1647	Pp_1769	Pp_1591	Pp_2023	Pp_3725	Pp_3634	Pp_3917	Pp_2939	Pp_2305	Pp_3472	Pp_2757	Pp_2984	Pp_4797	Pp_3978	Pp_1121	Pp_856	Pp_982	Pp_2390	Pp_3332	Pp_1646	Pp_1732	Pp_4031	Pp_4027	Pp_3869	Pp_1498	Pp_1774	Pp_561	Pp_1027	Pp_808	Pp_673	Pp_1738	Pp_1558	Pp_1895	Pp_481	Pp_1763	Pp_697	Pp_2225	Pp_1474	Pp_3675	Pp_4344	Pp_3684	Pp_3091	Pp_4605	Pp_2727	Pp_4686	Pp_3906	Pp_3567	Pp_1081	Pp_1173	Pp_1402	Pp_400	Pp_2120	Pp_123	Pp_4024	Pp_3258	Pp_4424	Pp_287	Pp_546	Pp_1086	Pp_2140	Pp_3657	Pp_468	Pp_1380	Pp_96	Pp_475	Pp_132	Pp_601	Pp_961	Pp_1909	Pp_1167	Pp_1355	Pp_2433	Pp_3781	Pp_2627	Pp_4301	Pp_125	Pp_1087	Pp_1349	Pp_1050	Pp_62	Pp_1409	Pp_663	Pp_667	Pp_1482	Pp_1083	Pp_237	Pp_144	Pp_2080	Pp_661	Pp_1932	Pp_512	Pp_1507	Pp_1520	Pp_1547	Pp_927	Pp_1451	Pp_2058	Pp_2148	Pp_727	Pp_1491	Pp_671	Pp_2045	Pp_904	Pp_960	Pp_2261	Pp_948	Pp_1820	Pp_1945	Pp_818	Pp_356	Pp_1099	Pp_966	Pp_441	Pp_1352	Pp_1005	Pp_1128	Pp_503	Pp_1858	Pp_1782	Pp_185	Pp_2177	Pp_1459	Pp_1926	Pp_1876	Pp_1835	Pp_1956	Pp_1392	Pp_3137	Pp_3517	Pp_2845	Pp_3251	Pp_3188	Pp_3795	Pp_2527	Pp_2875	Pp_4432	Pp_2483	Pp_3891	Pp_3026	Pp_3245	Pp_3030	Pp_4182	Pp_3184	Pp_3635	Pp_3909	Pp_4879	Pp_3514	Pp_3921	Pp_3214	Pp_2737	Pp_4385	Pp_2975	Pp_3487	Pp_4060	Pp_4434	Pp_3365	Pp_3796	Pp_4855	Pp_4112	Pp_2410	Pp_52	Pp_2130	Pp_1422	Pp_2014	Pp_1976	Pp_923	Pp_450	Pp_3336	Pp_4720	Pp_2828	Pp_2590	Pp_3674	Pp_2761	Pp_2623	Pp_3141	Pp_4656	Pp_4004	Pp_2488	Pp_3842	Pp_3058	Pp_3094	Pp_4703	Pp_4563	Pp_4597	Pp_4776	Pp_4366	Pp_4827	Pp_2499	Pp_3962	Pp_4663	Pp_3805	Pp_2552	Pp_4591	Pp_2920	Pp_3870	Pp_4075	Pp_4177	Pp_4278	Pp_3561	Pp_4566	Pp_4840	Pp_4719	Pp_4383	Pp_3904	Pp_2400	Pp_4509	Pp_3598	Pp_3460	Pp_3080	Pp_4054	Pp_4530	Pp_2313	Pp_4286	Pp_1065	Pp_1910	Pp_888	Pp_323	Pp_242	Pp_1510	Pp_833	Pp_1263	Pp_1807	Pp_1011	Pp_2710	Pp_3122	Pp_3690	Pp_3855	Pp_3673	Pp_3728	Pp_2848	Pp_2780	Pp_3637	Pp_2874	Pp_4307	Pp_1227	Pp_3213	Pp_4142	Pp_4568	Pp_2772	Pp_3350	Pp_4643	Pp_3429	Pp_1952	Pp_78	Pp_1259	Pp_1224	Pp_2144	Pp_249	Pp_1921	Pp_1066	Pp_330	Pp_1902	Pp_1833	Pp_1599	Pp_3452	Pp_4854	Pp_2495	Pp_1645	Pp_830	Pp_47	Pp_1472	Pp_4754	Pp_1249	Pp_1850	Pp_4059	Pp_2722	Pp_285	Pp_71	Pp_240	Pp_4272	Pp_2500	Pp_689	Pp_4069	Pp_218	Pp_1968	Pp_445	Pp_2033	Pp_3494	Pp_3700	Pp_3922	Pp_2075	Pp_935	Pp_2859	Pp_3242	Pp_1022	Pp_1054	Pp_4562	Pp_4814	Pp_1433	Pp_2531	Pp_2322	Pp_1887	Pp_1741	Pp_316	Pp_1865	Pp_390	Pp_942	Pp_1359	Pp_254	Pp_1470	Pp_772	Pp_778	Pp_761	Pp_2250	Pp_2212	Pp_4303	Pp_4329	Pp_3380	Pp_2445	Pp_3970	Pp_4261	Pp_3979	Pp_4349	Pp_2321	Pp_4679	Pp_4589	Pp_3266	Pp_2094	Pp_571	Pp_3773	Pp_4255	Pp_2893	Pp_3438	Pp_3005	Pp_2302	Pp_2568	Pp_232	Pp_431	Pp_2181	Pp_1108	Pp_291	Pp_1439	Pp_228	Pp_1788	Pp_190	Pp_1019	Pp_912	Pp_2116	Pp_244	Pp_2192	Pp_1143	Pp_1178	Pp_1559	Pp_1836	Pp_3575	Pp_3939	Pp_3101	Pp_2846	Pp_3372	Pp_2719	Pp_2404	Pp_2698	Pp_3799	Pp_4029	Pp_4095	Pp_4479	Pp_4052	Pp_4183	Pp_4551	Pp_2620	Pp_4082	Pp_2395	Pp_711	Pp_747	Pp_1869	Pp_2969	Pp_2944	Pp_4839	Pp_1332	Pp_2626	Pp_1184	Pp_1864	Pp_578	Pp_1293	Pp_786	Pp_149	Pp_1794	Pp_3034	Pp_2839	Pp_4802	Pp_3247	Pp_136	Pp_740	Pp_898	Pp_3112	Pp_2885	Pp_869	Pp_2146	Pp_2553	Pp_3528	Pp_2575	Pp_3716	Pp_2219	Pp_1944	Pp_4789	Pp_98	Pp_425	Pp_1639	Pp_2929	Pp_3036	Pp_3988	Pp_3241	Pp_4065	Pp_65	Pp_1025	Pp_1704	Pp_3064	Pp_614	Pp_2444	Pp_1132	Pp_994	Pp_2064	Pp_43	Pp_3120	Pp_620	Pp_4172	Pp_2240	Pp_3283	Pp_4204	Pp_4473	Pp_354	Pp_3363	Pp_2030	Pp_4085	Pp_3540	Pp_1030	Pp_737	Pp_402	Pp_470	Pp_582	Pp_2230	Pp_1461	Pp_708	Pp_1225	Pp_832	Pp_163	Pp_1770	Pp_2226	Pp_1852	Pp_2447	Pp_2693	Pp_2452	Pp_484	Pp_2231	Pp_3604	Pp_1029	Pp_3646	Pp_3609	Pp_2966	Pp_2217	Pp_217	Pp_2059	Pp_1809	Pp_882	Pp_1555	Pp_1540	Pp_4619	Pp_4413	Pp_4391	Pp_4304	Pp_2085	Pp_529	Pp_3466	Pp_1920	Pp_3254	Pp_666	Pp_4882	Pp_4223	Pp_1304	Pp_4423	Pp_191	Pp_2172	Pp_842	Pp_855	Pp_1418	Pp_433	Pp_608	Pp_172	Pp_2822	Pp_3014	Pp_3196	Pp_931	Pp_932	Pp_893	Pp_1463	Pp_1633	Pp_1802	Pp_4631	Pp_3200	Pp_1274	Pp_75	Pp_1092	Pp_3607	Pp_2092	Pp_677	Pp_1888	Pp_70	Pp_313	Pp_1020	Pp_1289	Pp_1288	Pp_1985	Pp_26	Pp_359	Pp_813	Pp_1576	Pp_2785	Pp_407	Pp_681	Pp_261	Pp_810	Pp_1618	Pp_1387	Pp_1588	Pp_2453	Pp_2243	Pp_750	Pp_2100	Pp_1812	Pp_1449	Pp_623	Pp_3170	Pp_4851	Pp_1479	Pp_1144	Pp_2000	Pp_1465	Pp_1933	Pp_1238	Pp_1371	Pp_1219	Pp_2473	Pp_3769	Pp_4620	Pp_3671	Pp_4026	Pp_405	Pp_1290	Pp_1049	Pp_2596	Pp_3074	Pp_3070	Pp_4253	Pp_3943	Pp_4163	Pp_3629	Pp_2701	Pp_3828	Pp_2692	Pp_2407	Pp_3152	Pp_2608	Pp_4016	Pp_3754	Pp_4038	Pp_3587	Pp_4845	Pp_4008	Pp_4143	Pp_4527	Pp_2341	Pp_4810	Pp_636	Pp_784	Pp_489	Pp_2860	Pp_3282	Pp_208	Pp_1205	Pp_3039	Pp_662	Pp_293	Pp_2494	Pp_834	Pp_490	Pp_1183	Pp_2759	Pp_4603	Pp_4590	Pp_1432	Pp_2224	Pp_2865	Pp_2777	Pp_2625	Pp_3995	Pp_2618	Pp_2334	Pp_4809	Pp_3061	Pp_4106	Pp_2894	Pp_2570	Pp_2792	Pp_2432	Pp_4160	Pp_4354	Pp_4742	Pp_2379	Pp_3208	Pp_3969	Pp_4298	Pp_945	Pp_3013	Cc_2442	Cc_1998	Cc_2536	Cc_1649	Cc_1270	Cc_2201	Cc_2106	Cc_1017	Cc_709	Cc_1459	Cc_1608	Cc_1232	Cc_2444	Cc_1876	Cc_2327	Cc_3974	Cc_4950	Cc_5646	Cc_5002	Cc_3861	Cc_4756	Cc_3304	Cc_4148	Cc_5763	Cc_2746	Cc_4687	Cc_4931	Cc_4779	Cc_5073	Cc_3919	Cc_4805	Cc_5395	Cc_3774	Cc_4317	Cc_4995	Cc_4230	Cc_5297	Cc_3802	Cc_4535	Cc_5374	Cc_2711	Cc_4534	Cc_5243	Cc_4261	Cc_3229	Cc_3826	Cc_3110	Cc_4826	Cc_5071	Cc_5038	Cc_5186	Cc_2644	Cc_1667	Cc_32	Cc_1557	Cc_3989	Cc_4765	Cc_3652	Cc_4859	Cc_2811	Cc_5454	Cc_5759	Cc_5411	Cc_2205	Cc_4007	Cc_5110	Cc_3468	Cc_3766	Cc_5001	Cc_3279	Cc_3119	Cc_2992	Cc_3344	Cc_3470	Cc_3489	Cc_2928	Cc_4512	Cc_5291	Cc_5240	Cc_2974	Cc_4343	Cc_2587	Cc_1527	Cc_2647	Cc_3798	Cc_3607	Cc_3067	Cc_5525	Cc_4194	Cc_2592	Cc_375	Cc_1774	Cc_847	Cc_2056	Cc_2099	Cc_1962	Cc_3649	Cc_2436	Cc_834	Cc_2114	Cc_476	Cc_1280	Cc_2347	Cc_2072	Cc_4556	Cc_3955	Cc_1098	Cc_2173	Cc_1920	Cc_1489	Cc_1328	Cc_2087	Cc_230	Cc_992	Cc_870	Cc_325	Cc_756	Cc_1532	Cc_1762	Cc_2402	Cc_2283	Cc_2037	Cc_2465	Cc_1061	Cc_2263	Cc_125	Cc_1466	Cc_2202	Cc_2134	Cc_1225	Cc_1393	Cc_1373	Cc_580	Cc_3016	Cc_4500	Cc_4688	Cc_5088	Cc_2887	Cc_4722	Cc_2712	Cc_4494	Cc_5497	Cc_5499	Cc_4365	Cc_5056	Cc_5444	Cc_3617	Cc_4441	Cc_4600	Cc_5445	Cc_4757	Cc_4989	Cc_5321	Cc_4289	Cc_1444	Cc_1260	Cc_45	Cc_241	Cc_2122	Cc_1878	Cc_4171	Cc_3321	Cc_3010	Cc_3457	Cc_3482	Cc_3145	Cc_2883	Cc_4770	Cc_3756	Cc_3318	Cc_5614	Cc_3198	Cc_3512	Cc_5590	Cc_4255	Cc_3930	Cc_3088	Cc_4502	Cc_3574	Cc_4048	Cc_4980	Cc_5713	Cc_2724	Cc_3686	Cc_2806	Cc_5585	Cc_5393	Cc_4499	Cc_3754	Cc_3103	Cc_3856	Cc_1264	Cc_1598	Cc_1027	Cc_251	Cc_1245	Cc_2622	Cc_3983	Cc_2988	Cc_3920	Cc_5222	Cc_5581	Cc_5767	Cc_1526	Cc_2494	Cc_3997	Cc_88	Cc_2534	Cc_702	Cc_2330	Cc_3519	Cc_4727	Cc_5647	Cc_3682	Cc_2058	Cc_470	Cc_2264	Cc_4773	Cc_3032	Cc_872	Cc_4669	Cc_1645	Cc_305	Cc_515	Cc_1192	Cc_664	Cc_5785	Cc_1853	Cc_1091	Cc_1913	Cc_2632	Cc_1737	Cc_2809	Cc_983	Cc_2218	Cc_1496	Cc_1752	Cc_2665	Cc_2772	Cc_2977	Cc_3716	Cc_3590	Cc_5659	Cc_3631	Cc_3014	Cc_5781	Cc_1045	Cc_977	Cc_1005	Cc_849	Cc_448	Cc_1612	Cc_935	Cc_1072	Cc_2659	Cc_4991	Cc_4305	Cc_3351	Cc_3075	Cc_3094	Cc_4596	Cc_5052	Cc_3356	Cc_2694	Cc_4567	Cc_4459	Cc_3006	Cc_4039	Cc_4933	Cc_3018	Cc_4605	Cc_3998	Cc_4653	Cc_2985	Cc_869	Cc_1872	Cc_4961	Cc_1182	Cc_50	Cc_204	Cc_48	Cc_5736	Cc_2771	Cc_443	Cc_2408	Cc_1142	Cc_299	Cc_203	Cc_297	Cc_164	Cc_1369	Cc_3317	Cc_950	Cc_2211	Cc_857	Cc_2411	Cc_5716	Cc_2886	Cc_1268	Cc_4972	Cc_952	Cc_335	Cc_4466	Cc_5761	Cc_5386	Cc_701	Cc_4660	Cc_2986	Cc_5337	Cc_3039	Cc_91	Cc_1412	Cc_4473	Cc_2255	Cc_396	Cc_1319	Cc_3531	Cc_320	Cc_1016	Cc_766	Cc_2252	Cc_2301	Cc_779	Cc_5663	Cc_2728	Cc_956	Cc_1370	Cc_1426	Cc_2096	Cc_3694	Cc_2878	Cc_39	Cc_2182	Cc_818	Cc_408	Cc_27	Cc_461	Cc_2307	Cc_4916	Cc_428	Cc_3721	Cc_703	Cc_506	Cc_1528	Cc_132	Cc_2094	Cc_1689	Cc_5421	Cc_5685	Cc_579	Cc_4768	Cc_972	Cc_1788	Cc_2112	Cc_1961	Cc_1090	Cc_753	Cc_1851	Cc_4819	Cc_4034	Cc_2289	Cc_341	Cc_1778	Cc_4552	Cc_4352	Cc_3116	Cc_589	Cc_220	Cc_487	Cc_5226	Cc_5477	Cc_211	Cc_1505	Cc_1480	Cc_706	Cc_3312	Cc_4217	Cc_367	Cc_4799	Cc_1974	Cc_2334	Cc_820	Cc_271	Cc_670	Cc_288	Cc_1892	Cc_1741	Cc_868	Cc_2025	Cc_2367	Cc_2628	Cc_2946	Cc_5394	Cc_2981	Cc_4681	Cc_3853	Cc_3302	Cc_4387	Cc_5093	Cc_5241	Cc_4707	Cc_3378	Cc_4943	Cc_1619	Cc_5010	Cc_4823	Cc_3839	Cc_5703	Cc_4391	Cc_5494	Cc_3619	Cc_5565	Cc_4978	Cc_5755	Cc_2773	Cc_4778	Cc_1026	Cc_244	Cc_1543	Kk_130	Kk_2298	Kk_405	Kk_3112	Kk_213	Kk_1217	Kk_1581	Kk_1600	Kk_163	Kk_3737	Kk_7580	Kk_5704	Kk_5290	Kk_5785	Kk_5742	Kk_6655	Kk_7387	Kk_5943	Kk_3932	Kk_7340	Kk_5851	Kk_4902	Kk_6151	Kk_7007	Kk_7146	Kk_6742	Kk_7023	Kk_6012	Kk_5033	Kk_5007	Kk_5885	Kk_5701	Kk_7869	Kk_6681	Kk_7412	Kk_4194	Kk_5790	Kk_7676	Kk_7073	Kk_6525	Kk_7885	Kk_7845	Kk_5655	Kk_5235	Kk_7272	Kk_6948	Kk_7927	Kk_7491	Kk_5273	Kk_7904	Kk_6981	Kk_7446	Kk_172	Kk_7077	Kk_6541	Kk_1522	Kk_2921	Kk_1809	Kk_3103	Kk_2665	Kk_2608	Kk_1882	Kk_3702	Kk_7233	Kk_1890	Kk_1472	Kk_460	Kk_4626	Kk_6506	Kk_2322	Kk_1447	Kk_5094	Kk_6059	Kk_5101	Kk_6395	Kk_897	Kk_40	Kk_6786	Kk_7946	Kk_8076	Kk_3319	Kk_1165	Kk_5341	Kk_5725	Kk_5133	Kk_680	Kk_2757	Kk_2776	Kk_4756	Kk_4143	Kk_2541	Kk_2938	Kk_3094	Kk_6370	Kk_7749	Kk_6407	Kk_6380	Kk_6383	Kk_8087	Kk_7551	Kk_6976	Kk_6629	Kk_7635	Kk_37	Kk_204	Kk_496	Kk_683	Kk_1727	Kk_3265	Kk_751	Kk_1624	Kk_3205	Kk_3005	Kk_5117	Kk_6689	Kk_6135	Kk_4708	Kk_5079	Kk_6692	Kk_6894	Kk_5326	Kk_4012	Kk_3879	Kk_7144	Kk_7648	Kk_3901	Kk_5216	Kk_7457	Kk_3532	Kk_6792	Kk_6301	Kk_63	Kk_2137	Kk_864	Kk_521	Kk_1774	Kk_948	Kk_4817	Kk_4840	Kk_4845	Kk_3818	Kk_4670	Kk_3430	Kk_2925	Kk_2308	Kk_3733	Kk_111	Kk_7980	Kk_586	Kk_1050	Kk_2734	Kk_1930	Kk_2052	Kk_5247	Kk_7057	Kk_4487	Kk_7838	Kk_2128	Kk_6988	Kk_2281	Kk_677	Kk_3742	Kk_2457	Kk_380	Kk_3661	Kk_4104	Kk_6278	Kk_5001	Kk_5823	Kk_7477	Kk_1578	Kk_1208	Kk_853	Kk_3120	Kk_367	Kk_2503	Kk_3590	Kk_2726	Kk_3072	Kk_7389	Kk_4340	Kk_4285	Kk_645	Kk_637	Kk_1198	Kk_2675	Kk_2908	Kk_1962	Kk_589	Kk_423	Kk_728	Kk_3132	Kk_2736	Kk_5622	Kk_5334	Kk_5812	Kk_6032	Kk_6590	Kk_7437	Kk_7174	Kk_6181	Kk_6554	Kk_6867	Kk_7498	Kk_4034	Kk_6562	Kk_6281	Kk_1908	Kk_5331	Kk_66	Kk_3274	Kk_1825	Kk_1068	Kk_2263	Kk_2540	Kk_2179	Kk_3576	Kk_2966	Kk_3806	Kk_7306	Kk_5370	Kk_2388	Kk_6652	Kk_5378	Kk_271	Kk_1988	Kk_7367	Kk_7001	Kk_1911	Kk_41	Kk_5657	Kk_4395	Kk_2334	Kk_3513	Kk_1713	Kk_4552	Kk_7741	Kk_2109	Kk_8023	Kk_1210	Kk_4047	Kk_2881	Kk_1430	Kk_1049	Kk_453	Kk_4512	Kk_1676	Kk_1343	Kk_1180	Kk_2120	Kk_1348	Kk_6334	Kk_3735	Kk_8075	Kk_3444	Kk_45	Kk_1182	Kk_4113	Kk_391	Kk_3545	Kk_5292	Kk_7461	Kk_3107	Kk_8059	Kk_2706	Kk_916	Kk_7405	Kk_3659	Kk_115	Kk_480	Kk_5623	Kk_1153	Kk_101	Kk_8018	Kk_7812	Kk_227	Kk_362	Kk_1159	Kk_2567	Kk_3301	Kk_1004	Kk_2198	Kk_2454	Kk_1969	Kk_1144	Kk_962	Kk_2827	Kk_3177	Kk_3226	Kk_3292	Kk_2669	Kk_408	Kk_1840	Kk_3332	Kk_1113	Kk_2276	Kk_2597	Kk_3803	Kk_3125	Kk_1331	Kk_1660	Kk_2178	Kk_707	Kk_1259	Kk_4648	Kk_6349	Kk_7997	Kk_2762	Kk_3895	Kk_3946	Kk_4689	Kk_5024	Kk_6704	Kk_6714	Kk_7201	Kk_4712	Kk_7028	Kk_7086	Kk_6191	Kk_4362	Kk_7353	Kk_4290	Kk_5468	Kk_4928	Kk_5315	Kk_4002	Kk_6070	Kk_866	Kk_4548	Kk_7893	Kk_5837	Kk_7125	Kk_4040	Kk_6105	Kk_6477	Kk_5175	Kk_5109	Kk_5200	Kk_339	Kk_3384	Kk_4422	Kk_7245	Kk_5739	Kk_7493	Kk_6172	Ee_1576	Ee_1418	Ee_56	Ee_151	Ee_1524	Ee_2089	Ee_2080	Ee_1327	Ee_2715	Ee_622	Ee_62	Ee_1808	Ee_1349	Ee_2367	Ee_2058	Ee_4750	Ee_5255	Ee_3957	Ee_4424	Ee_3631	Ee_3713	Ee_5140	Ee_3443	Ee_4815	Ee_4068	Ee_5009	Ee_4724	Ee_4566	Ee_2859	Ee_3006	Ee_3562	Ee_4410	Ee_3323	Ee_4822	Ee_4967	Ee_3655	Ee_5387	Ee_3287	Ee_3444	Ee_4907	Ee_4659	Ee_5130	Ee_5478	Ee_4240	Ee_4752	Ee_1415	Ee_1668	Ee_4065	Ee_5023	Ee_2263	Ee_4945	Ee_4144	Ee_3353	Ee_3832	Ee_5577	Ee_4713	Ee_4837	Ee_4437	Ee_5260	Ee_5520	Ee_428	Ee_763	Ee_1930	Ee_2426	Ee_1422	Ee_112	Ee_536	Ee_1138	Ee_1917	Ee_1132	Ee_3138	Ee_5724	Ee_3790	Ee_4953	Ee_4661	Ee_3362	Ee_3814	Ee_4964	Ee_1742	Ee_5471	Ee_4866	Ee_5217	Ee_556	Ee_727	Ee_5305	Ee_1204	Ee_902	Ee_116	Ee_2434	Ee_730	Ee_1719	Ee_1223	Ee_1971	Ee_1711	Ee_4326	Ee_3021	Ee_3758	Ee_2201	Ee_269	Ee_1890	Ee_3165	Ee_5389	Ee_2767	Ee_962	Ee_792	Ee_1834	Ee_1361	Ee_1427	Ee_1195	Ee_2423	Ee_221	Ee_2586	Ee_1778	Ee_1398	Ee_1539	Ee_2547	Ee_332	Ee_636	Ee_82	Ee_1006	Ee_2569	Ee_399	Ee_531	Ee_2987	Ee_4901	Ee_3960	Ee_3937	Ee_4978	Ee_3895	Ee_5664	Ee_4456	Ee_4333	Ee_4932	Ee_5342	Ee_4137	Ee_3183	Ee_3298	Ee_4637	Ee_5310	Ee_4445	Ee_2860	Ee_3023	Ee_4817	Ee_4419	Ee_4224	Ee_2709	Ee_1832	Ee_361	Ee_4558	Ee_4627	Ee_5304	Ee_3054	Ee_3938	Ee_3174	Ee_1572	Ee_1163	Ee_3481	Ee_720	Ee_931	Ee_570	Ee_1208	Ee_2844	Ee_2804	Ee_4356	Ee_5203	Ee_341	Ee_2921	Ee_1179	Ee_1112	Ee_316	Ee_775	Ee_392	Ee_4821	Ee_3739	Ee_2175	Ee_1425	Ee_1149	Ee_1067	Ee_1984	Ee_3710	Ee_4723	Ee_1815	Ee_1540	Ee_3786	Ee_2244	Ee_700	Ee_886	Ee_2710	Ee_1444	Ee_1562	Ee_366	Ee_1669	Ee_3594	Ee_2944	Ee_5258	Ee_5163	Ee_4805	Ee_4115	Ee_4417	Ee_4544	Ee_655	Ee_1829	Ee_3155	Ee_5628	Ee_1038	Ee_926	Ee_748	Ee_986	Ee_1205	Ee_1646	Ee_1704	Ee_562	Ee_1268	Ee_3707	Ee_3852	Ee_3784	Ee_3055	Ee_3313	Ee_4502	Ee_1566	Ee_4920	Ee_3309	Ee_5581	Ee_86	Ee_5427	Ee_5422	Ee_4641	Ee_2016	Ee_1433	Ee_5632	Ee_1698	Ee_1911	Ee_2031	Ee_2212	Ee_2332	Ee_287	Ee_1033	Ee_1828	Ee_2664	Ee_4517	Ee_4903	Ee_2445	Ee_1141	Ee_541	Ee_2508	Ee_519	Ee_1417	Ee_5788	Ee_2514	Ee_1535	Ee_301	Ee_2660	Ee_4443	Ee_3114	Ee_498	Ee_5316	Ee_2184	Ee_787	Ee_488	Ee_1965	Ee_5038	Ee_1586	Ee_2141	Ee_2717	Ee_1027	Ee_865	Ee_4291	Ee_1249	Ee_4106	Ee_3593	Ee_1074	Ee_3065	Ee_3491	Ee_2116	Ee_4082	Ee_1923	Ee_2164	Ee_1588	Ee_4042	Ee_4128	Ee_963	Ee_1716	Ee_691	Ee_5815	Ee_1598	Ee_3851	Ee_5833	Ee_3591	Ee_2185	Ee_1039	Ee_5351	Ee_2825	Ee_4434	Ee_2459	Ee_2640	Ee_1255	Ee_818	Ee_507	Ee_1083	Ee_4839	Ee_2033	Ee_2317	Ee_665	Ee_5287	Ee_3066	Ee_3408	Ee_4955	Ee_1023	Ee_4567	Ee_3349	Ee_396	Ee_5681	Ee_4537	Ee_2761	Ee_4836	Ee_5123	Ee_5594	Ee_4496	Ee_3351	Ee_4915	Ee_5077	Ee_3496	Ee_3149	Ee_5193	Ee_5768	Ee_3831	Ee_5800	Ee_4584	Ee_4591	Ee_4005	Ee_3843	Ee_2914	Ee_4228	Ee_3032	Ee_3279	Oo_1943	Oo_2032	Oo_898	Oo_563	Oo_1401	Oo_1844	Oo_4709	Oo_3245	Oo_3717	Oo_6130	Oo_5722	Oo_3580	Oo_4285	Oo_5451	Oo_4524	Oo_3751	Oo_5198	Oo_4429	Oo_4579	Oo_4784	Oo_3624	Oo_5889	Oo_1643	Oo_1716	Oo_2972	Oo_3680	Oo_551	Oo_732	Oo_2683	Oo_1338	Oo_831	Oo_2686	Oo_922	Oo_4640	Oo_5271	Oo_3731	Oo_6090	Oo_4918	Oo_5080	Oo_5368	Oo_4389	Oo_5135	Oo_1647	Oo_3919	Oo_4070	Oo_5510	Oo_4	Oo_1630	Oo_1988	Oo_3886	Oo_1739	Oo_630	Oo_2435	Oo_1665	Oo_2376	Oo_1584	Oo_2688	Oo_2623	Oo_511	Oo_884	Oo_2345	Oo_1884	Oo_1970	Oo_5425	Oo_5444	Oo_4555	Oo_5071	Oo_3961	Oo_5173	Oo_3469	Oo_5711	Oo_5990	Oo_4004	Oo_2524	Oo_3845	Oo_4144	Oo_5171	Oo_5830	Oo_3126	Oo_5399	Oo_4574	Oo_4566	Oo_5697	Oo_5245	Oo_4884	Oo_5759	Oo_3268	Oo_5705	Oo_3146	Oo_3461	Oo_5882	Oo_5958	Oo_2719	Oo_1289	Oo_1026	Oo_5121	Oo_4088	Oo_2728	Oo_3198	Oo_2285	Oo_3780	Oo_3734	Oo_2333	Oo_2810	Oo_4237	Oo_3283	Oo_5418	Oo_915	Oo_1007	Oo_3702	Oo_6109	Oo_1311	Oo_2929	Oo_1910	Oo_1726	Oo_2180	Oo_2015	Oo_4226	Oo_3982	Oo_4823	Oo_3041	Oo_5088	Oo_5290	Oo_10	Oo_6193	Oo_2667	Oo_3123	Oo_164	Oo_2242	Oo_6048	Oo_1239	Oo_1015	Oo_3782	Oo_1608	Oo_5631	Oo_1116	Oo_715	Oo_2140	Oo_2837	Oo_3852	Oo_2044	Oo_1668	Oo_4273	Oo_1691	Oo_572	Oo_5617	Oo_2754	Oo_865	Oo_530	Oo_1948	Oo_5832	Oo_2187	Oo_29	Oo_3956	Oo_6232	Oo_3897	Oo_4594	Oo_2326	Oo_4611	Oo_420	Oo_701	Oo_3407	Oo_2733	Oo_1623	Oo_5899	Oo_1156	Oo_2718	Oo_849	Oo_1263	Oo_2091	Oo_3678	Oo_2011	Oo_689	Oo_892	Oo_5262	Oo_5309	Oo_5283	Oo_949	Oo_5344	Oo_6110	Oo_446	Oo_2162	Oo_1807	Oo_4627	Oo_6016	Oo_5386	Oo_5902	Oo_3100	Oo_2512	Oo_2746	Oo_1328	Oo_3352	Oo_318	Oo_942	Oo_866	Oo_2391	Oo_253	Oo_855	Oo_2926	Oo_580	Oo_1352	Oo_2685	Oo_2639	Oo_5461	Oo_3946	Oo_5018	Oo_1670	Oo_2386	Oo_1154	Oo_1194	Oo_5465	Oo_3446	Oo_5778	Oo_3881	Oo_2961	Oo_4941	Oo_4384	Oo_6205	Ii_1010	Ii_2282	Ii_1697	Ii_566	Ii_6470	Ii_6447	Ii_6098	Ii_5687	Ii_5772	Ii_5145	Ii_4270	Ii_5106	Ii_4122	Ii_6302	Ii_6688	Ii_6649	Ii_6797	Ii_5576	Ii_1963	Ii_4949	Ii_6570	Ii_791	Ii_1007	Ii_1796	Ii_505	Ii_1056	Ii_4784	Ii_3785	Ii_6197	Ii_1947	Ii_2851	Ii_4719	Ii_3104	Ii_558	Ii_363	Ii_3697	Ii_5979	Ii_1670	Ii_2046	Ii_1378	Ii_3473	Ii_738	Ii_3004	Ii_1808	Ii_2324	Ii_1341	Ii_1564	Ii_3453	Ii_2823	Ii_2688	Ii_2039	Ii_3007	Ii_1072	Ii_1766	Ii_2678	Ii_2726	Ii_2553	Ii_245	Ii_729	Ii_1588	Ii_5941	Ii_6074	Ii_4601	Ii_5763	Ii_4510	Ii_4564	Ii_7246	Ii_6248	Ii_373	Ii_6588	Ii_6168	Ii_3801	Ii_5164	Ii_7239	Ii_5965	Ii_2676	Ii_5653	Ii_3606	Ii_4098	Ii_6018	Ii_6393	Ii_2828	Ii_2185	Ii_5494	Ii_1516	Ii_4231	Ii_112	Ii_416	Ii_4576	Ii_7058	Ii_4195	Ii_5195	Ii_46	Ii_6203	Ii_5984	Ii_2496	Ii_2064	Ii_2732	Ii_6340	Ii_664	Ii_3255	Ii_276	Ii_6678	Ii_5520	Ii_4831	Ii_5316	Ii_5347	Ii_1885	Ii_1836	Ii_5137	Ii_352	Ii_1689	Ii_2501	Ii_3223	Ii_4932	Ii_4632	Ii_1011	Ii_3666	Ii_4666	Ii_2845	Ii_4947	Ii_50	Ii_5422	Ii_4551	Ii_1957	Ii_2871	Ii_1118	Ii_6642	Ii_782	Ii_1319	Ii_6703	Ii_6833	Ii_274	Ii_1155	Ii_339	Ii_7	Ii_2173	Ii_1690	Ii_2891	Ii_2231	Ii_5181	Ii_312	Ii_521	Ii_1609	Ii_2899	Ii_4008	Ii_6446	Ii_4469	Ii_6055	Ii_6587	Ii_4838	Ii_5906	Ii_7123	Ii_6000	Ii_6277	Ii_5684	Ii_6353	Ii_5480	Ii_5071	Ii_6188	Ii_6245	Ii_5449	Ii_5696	Ii_7284	Ii_3622	Ii_4871	Ii_616	Ii_2383	Mm_1190	Mm_2623	Mm_5421	Mm_6411	Mm_5771	Mm_5529	Mm_383	Mm_1535	Mm_3019	Mm_4090	Mm_5712	Mm_6902	Mm_2238	Mm_3116	Mm_3384	Mm_2680	Mm_715	Mm_2102	Mm_5369	Mm_1182	Mm_18	Mm_5307	Mm_857	Mm_6105	Mm_5751	Mm_1847	Mm_3495	Mm_6741	Mm_3437	Mm_4857	Mm_1997	Mm_3382	Mm_1986	Mm_3086	Mm_604	Mm_6870	Mm_3237	Mm_1931	Mm_3906	Mm_4712	Mm_1561	Mm_1203	Mm_5060	Mm_1233	Mm_268	Mm_808	Mm_2754	Mm_382	Mm_2682	Mm_1506	Mm_1467	Mm_2008	Mm_310	Mm_3156	Mm_5995	Mm_4727	Mm_6155	Mm_4245	Mm_6892	Mm_6440	Mm_4876	Mm_4979	Mm_1955	Dd_5612	Dd_6752	Dd_1938	Dd_4177	Dd_1571	Dd_71	Dd_2143	Dd_3481	Dd_3630	Dd_4088	Dd_4899	Dd_4935	Dd_2368	Dd_6408	Dd_6899	Dd_2950	Dd_976	Dd_4266	Dd_4889	Hh_6101	Hh_7715	Hh_7438	Hh_4660	Hh_9478	Hh_5902	Hh_9304	Hh_3327	Hh_746	Hh_3692	Hh_3962	Oo_2545	Oo_2429	Oo_1628	Oo_3175	Oo_6154	Oo_5627	Oo_947	Oo_2997	Oo_4670	Oo_6195	Dd_4091	Dd_6112	Dd_1687	Dd_1552	Dd_3390	Dd_6305	Dd_1982	Dd_4419	Ii_7185	Ii_7071	Ii_360	Ii_1137	Ii_5553	Kk_4795	Kk_3152	Kk_6473	Kk_5198	Mm_2866	Mm_6711	Mm_518	Kk_1821	Kk_5454	Kk_1844
476	Hh_6660	Hh_1869	Mm_5901
477	Nn_1204	Nn_7749	Nn_886	Nn_5007	Nn_3399	Nn_5936	Nn_2319	Nn_2865	Nn_1832	Nn_4157	Nn_275	Nn_5223	Nn_150	Pp_2591	Pp_2636	Aa_3474
478	Kk_779	Kk_5477	Kk_5718	Kk_6247	Kk_4720	Kk_6537	Kk_4742	Kk_3007	Kk_19	Kk_1758	Kk_1024	Kk_1814	Kk_4412	Kk_7759
479	Ff_56	Ff_1252	Ff_5579	Gg_2732	Gg_3428	Ff_3035	Ff_389	Nn_1034
480	Kk_3347	Kk_6636	Kk_4759	Kk_5223	Kk_4609	Kk_4999	Kk_6512	Gg_1990	Gg_1062	Gg_742	Gg_1694	Gg_999	Gg_1571	Gg_3021	Dd_5598	Dd_2498	Dd_2215	Mm_3322	Mm_2655
481	Ff_4261
482	Kk_4283	Kk_5587	Kk_8062
483	Nn_3373
484	Gg_772	Gg_1457	Gg_319	Gg_1008	Gg_2385	Gg_2442	Gg_3236	Gg_3455	Gg_2608	Gg_3075	Gg_2787	Gg_1469	Gg_752	Gg_792	Gg_3308	Gg_485	Gg_679	Gg_1579	Gg_2114	Gg_262	Gg_1764	Gg_1898	Gg_2694	Gg_3182	Gg_1510	Gg_1093	Gg_1094	Gg_214	Gg_219	Gg_231	Gg_609	Gg_1536	Gg_1811	Gg_369	Gg_2013	Gg_2600	Gg_187	Gg_1417	Gg_2554	Gg_1357	Gg_1202	Gg_2718	Gg_2472	Gg_2476	Gg_3399	Gg_2339	Gg_922	Gg_1892	Gg_603	Gg_456	Gg_121	Gg_1391	Gg_2546	Gg_2582	Gg_1518	Gg_3342	Gg_2783	Gg_61	Gg_78	Gg_1367	Gg_3042	Gg_2493	Gg_2643	Gg_307	Gg_1494	Gg_665	Gg_3344	Gg_230	Gg_380	Gg_3067	Gg_1723	Gg_2937	Gg_238	Gg_694	Gg_182	Gg_257	Gg_1024	Gg_92	Gg_347	Gg_1659	Gg_274	Gg_313	Gg_901	Gg_2203	Gg_3070	Gg_3350	Gg_2156	Gg_2801	Gg_727	Gg_2587	Gg_3337	Gg_2209	Ee_3391	Ee_5677	Ee_1978	Ee_3791	Ee_957	Ee_2736	Ee_2980	Ee_5618	Ee_701	Ee_5417	Ee_2188	Ee_4472	Ee_156	Ee_3475	Ee_5061	Ee_5448	Ee_1198	Ee_667	Ee_249	Ee_1452	Ee_1613	Ee_2523	Ee_1096	Ee_2412	Ee_3168	Ee_3526	Ee_3581	Dd_3467
485	Cc_4804	Kk_2922
486	Ff_4624	Ff_4189	Ff_5607	Ff_3267	Ff_2896	Ff_405	Ff_2640	Ff_4297	Ff_3572	Ff_3285	Ff_4723	Ff_2720	Ff_772	Ff_888	Ff_5051	Ff_2955	Ff_4565	Ff_701	Ff_5759	Ff_1853	Ff_3371	Ff_4382	Ff_2991	Ff_313	Ff_3784	Ff_35	Ff_1462	Ff_2108	Ff_4344	Ff_3819	Ff_3319	Ff_5172	Ff_3227	Ff_4611	Ff_132	Ff_614	Ff_2194	Ff_566	Ff_1744	Ff_579	Ff_3876	Ff_638	Ff_3915	Ff_2201	Ff_1103	Ff_3853	Ff_6210	Ff_223	Ff_3003	Ff_2468	Ff_4649	Ff_2830	Ff_1446	Ff_596	Ff_1998	Ff_5747	Ff_2506	Ff_2254	Ff_6057	Ff_4130	Ff_2584	Ff_4960	Ff_5927	Ff_3952	Ff_5913	Ll_9184	Ll_8229	Ll_2732	Ll_6384	Ll_5459	Ll_3234	Ll_3395	Ll_2907	Ll_4459	Ll_6114	Ll_8306	Ll_3077	Ll_768	Ll_382	Ll_9048	Ll_2073	Ll_2136	Ll_673	Ll_6735	Ll_3072	Ll_5965	Ll_3919	Ll_460	Ll_4950	Ll_2548	Ll_10332	Ll_4892	Ll_2206	Ll_6603	Ll_9346	Ll_6272	Ll_2631	Ll_3063	Ll_1678	Ll_3161	Ll_3916	Ll_4357	Ll_1001	Ll_499	Ll_5216	Ll_2829	Ll_10257	Ll_6517	Ll_7487	Ll_7373	Ll_8527	Ll_5583	Ll_4365	Ll_8934	Ll_5571	Ll_9521	Ll_6657	Ll_9831	Hh_7813	Hh_7127	Hh_5283	Hh_7755	Hh_8181	Hh_7087	Hh_4593	Hh_723	Hh_7909	Hh_48	Hh_5468	Hh_8012	Hh_1702	Hh_3601	Hh_7307	Hh_7513	Hh_7	Hh_7424	Hh_190	Hh_6581	Hh_2227	Hh_5340	Hh_2185	Hh_2645	Hh_878	Hh_5428	Hh_1555	Hh_1551	Hh_3201	Hh_4170	Hh_3329	Hh_4044	Hh_3661	Hh_8828	Hh_9565	Hh_7942	Dd_5664	Dd_4719	Dd_5780	Dd_1152	Dd_2919	Dd_3697	Dd_417	Dd_164	Dd_1675	Dd_5196	Dd_5304	Dd_2255	Dd_3015	Dd_568	Dd_4259	Dd_5763	Dd_4498	Dd_1785	Dd_5624	Dd_4680	Dd_3899	Dd_2772	Dd_1670	Dd_2302	Dd_3677	Dd_751	Dd_5168	Dd_3294	Dd_3591	Dd_5041	Dd_4742	Dd_2860	Dd_1573	Mm_4590	Mm_4062	Mm_3747	Mm_6867	Mm_4042	Mm_5394	Mm_362	Mm_886	Mm_2426	Mm_1604	Mm_5881	Mm_2783	Mm_1211	Mm_2508	Mm_509	Mm_4761	Mm_6296	Mm_5941	Mm_1615	Gg_2409	Gg_990	Gg_758	Gg_1496	Gg_1155	Gg_77	Gg_1542	Gg_1406	Gg_2617	Gg_2589	Gg_951	Gg_1180	Gg_988	Gg_3273	Gg_3153
487	Gg_1847
488	Ff_693	Ff_1926	Ff_3386	Ff_2430	Dd_2420
489	Dd_4718
490	Ll_7432	Ll_9331	Ll_191	Ll_9869	Ll_18	Ll_10021	Gg_811	Gg_2291	Gg_3093	Gg_1246	Ff_4776
491	Hh_2818	Hh_3165	Hh_1365	Hh_530	Hh_739	Hh_4385	Hh_5343	Hh_7501	Hh_5525	Hh_9474	Hh_1572	Cc_2178	Cc_1991	Cc_2599	Cc_4430	Cc_2813	Cc_300	Cc_2145	Cc_2020	Cc_5436	Cc_3360	Cc_4855	Kk_6140	Kk_1531	Kk_394	Kk_4009	Kk_7188	Kk_5669	Kk_2799	Oo_4109	Oo_5804	Oo_5191	Pp_2720	Pp_553
492	Ff_513	Ff_4447	Ff_5761	Ff_3594	Ff_5576	Ff_3679	Ff_1851	Ff_2888	Ff_2102	Kk_2247	Kk_3320	Aa_5138	Ii_5006
493	Hh_9328	Hh_8452	Hh_71	Hh_7948	Hh_2763	Hh_586	Hh_5655	Hh_2845
494	Ii_3389
495	Hh_7741	Hh_2642	Hh_748	Hh_4561
496	Hh_2144	Hh_4634	Hh_7113	Hh_8633	Hh_5622	Hh_3374	Hh_6283	Hh_4522	Hh_7458	Hh_1909	Hh_5162	Hh_4638	Hh_4480	Hh_1921	Hh_8817	Hh_8892	Hh_8005	Hh_5879	Hh_8466	Hh_9633	Gg_2124	Gg_184	Gg_590	Gg_2497	Gg_2581	Nn_5277	Nn_3413	Nn_8256	Ll_4494	Ll_2553	Oo_4322
497	Bb_1182
498	Cc_316	Cc_5451	Cc_1227	Cc_1389	Cc_1989	Cc_1433
499	Ll_3191	Ll_5710	Ll_7369	Ll_8955	Nn_7731	Nn_1713	Nn_7836	Mm_5378	Mm_1469	Mm_5713	Ii_7165
500	Mm_2027	Mm_3081	Mm_3877
501	Ii_2155	Ii_754	Ii_2941	Ii_1879	Ii_1614	Ii_3774	Ii_5651	Ii_4339	Ii_6686	Ii_5803	Ii_4117	Ii_4193	Ii_3788	Ii_6941	Ii_6900	Ii_3570	Ii_1499	Ii_425	Ii_3598	Ii_1302	Ii_5655	Ii_1663	Ii_365	Ii_6051	Ii_2892	Ii_5399	Ii_3673	Ii_2052	Ii_1474	Ii_4353	Ii_2209	Ii_88	Ii_2005	Ii_3796	Ii_1036	Ii_2004	Ii_997	Ii_4402	Ii_1647	Ii_4659	Ii_7149	Ii_5524	Ii_5436	Bb_2076	Bb_3613	Bb_1824	Bb_5066	Bb_1210	Bb_8932	Bb_9980	Bb_7512	Bb_5033	Bb_5	Ll_2325	Ll_3324	Ll_3638	Ll_3366	Ll_4763	Ll_5777	Ll_5456	Ll_3147	Ll_9418
502	Ii_385	Ii_2744	Ii_1634	Ii_1777	Ii_3090	Ii_4840
503	Nn_4615
504	Kk_7739
505	Hh_7112	Hh_8277	Hh_4946	Hh_4121	Hh_4672	Hh_3419	Hh_8267	Hh_5213	Hh_7032	Hh_3130	Hh_7863	Hh_2408	Hh_9385	Hh_8950	Hh_8379	Hh_2134	Hh_9525	Hh_6167	Hh_2084	Hh_4335	Hh_8856	Hh_4251	Hh_257	Hh_2527	Hh_7775	Hh_7896	Hh_5974	Ii_818	Ii_4340	Ii_4331	Ii_751	Ii_904	Ii_3209	Ii_2249	Ii_4389	Kk_2928	Kk_2975	Kk_2851	Kk_5463	Kk_126	Kk_2600	Kk_5354	Kk_6299	Aa_4694	Aa_3705	Aa_6942	Aa_3590	Aa_1038	Aa_1837	Aa_3922	Gg_2855	Gg_2437	Gg_1889	Gg_1797	Gg_1916	Gg_1988	Oo_952	Oo_2159	Oo_5100	Oo_68	Oo_1824	Oo_4081	Mm_2368	Mm_4432	Mm_1245	Mm_191	Mm_2145	Mm_3375	Ll_5472	Ll_7683	Ll_1579	Ll_6625	Ll_2297	Ll_5916	Cc_3422	Cc_4967	Cc_2192	Cc_458
506	Pp_4869
507	Mm_2581
508	Ll_1477	Ll_502	Ll_10014	Ll_3863	Ll_8020	Ll_8417	Ll_5025	Ll_787	Ll_33	Ll_9251	Ll_1865	Ll_4027	Ll_2490	Ll_7706	Ll_8826	Aa_1518	Aa_7928	Aa_7991	Aa_2798	Aa_3733	Aa_3905	Aa_431	Aa_5968	Mm_1054
509	Dd_1293	Dd_4717	Dd_4097	Dd_3694	Dd_5533	Dd_6693	Dd_5458	Dd_2553	Dd_5750	Dd_5114	Dd_1508	Dd_1046	Dd_1453	Dd_6582	Dd_2547	Dd_840	Dd_1377	Dd_6374	Dd_6346	Dd_4488	Dd_1621	Dd_3089	Dd_3051	Dd_642	Dd_475	Dd_1547	Dd_3314	Ff_271	Ff_5321	Ff_2420	Ff_4375	Ff_2203	Ff_4138	Ff_6094	Ff_3525	Mm_5214	Mm_1308	Mm_594	Mm_5569
510	Ll_4249	Ll_3768	Ll_3477	Ll_2971	Ll_3805
511	Ll_3650
512	Dd_866	Dd_4251	Dd_2796	Dd_2994	Dd_2980	Dd_4383	Dd_5634
513	Dd_6375
514	Ll_1084	Ll_7110	Ll_2925	Ll_9199
515	Ll_7532	Ll_9836	Ll_9631	Ll_4105	Ll_3864	Ll_385	Ll_8349	Ll_7032	Ll_596	Ll_6712	Ll_9970	Ll_1685	Ll_2062	Ll_3141	Ll_3446	Ll_3383	Ll_2099	Ll_2525	Ll_9497	Ll_7647	Ll_5484	Ll_9309	Mm_798	Mm_3590	Mm_1563	Mm_659	Mm_386	Mm_3605	Mm_1568	Mm_2200	Mm_3151	Mm_3720	Mm_4426	Mm_2230	Mm_5813	Ee_2676	Ee_2370	Ee_1127
516	Oo_640
517	Ll_436	Ll_953	Ll_8983	Ll_8302	Ll_5041	Ll_1887	Ll_8274	Ll_9265	Ll_9026	Ll_977	Ll_2791	Ll_3801	Ll_1838	Ll_3534	Ll_8945	Ll_5257	Ll_797	Ll_6056	Ll_9801	Ll_1580	Ll_6293	Ll_7814	Ll_3804	Ll_962	Ll_1519	Ll_1564	Ll_5872	Ll_8184	Ll_9387	Ll_6807	Ll_7555	Ll_7691	Ll_6527	Ll_8918	Ll_10078	Ll_2210	Ll_10084	Ll_4129	Ll_4378	Ll_5466	Ll_3884	Ll_5862	Ll_3123	Ll_9006	Ll_8778	Ll_2692	Ll_1540	Ll_4216	Ll_9016	Ll_4682	Ll_7681	Kk_6872	Kk_1813	Kk_7071	Kk_1301	Kk_2639	Aa_233	Aa_104	Aa_4587
518	Hh_4631	Hh_5564	Hh_2299	Hh_8421	Hh_1087	Hh_8468	Hh_2248	Hh_6207	Hh_193	Hh_799	Hh_7693	Oo_5141	Oo_3412	Oo_2336	Oo_3394	Ll_5625	Ll_878	Ll_7999	Ll_6149	Ff_5673
519	Ee_4810	Ee_1389	Ee_3602	Dd_4292	Dd_5795
520	Ee_3869	Ee_4735	Ee_3281	Ee_4519	Ee_3291	Ee_3656	Ee_4663	Ee_2938	Ee_4187	Ee_4057	Ee_5264	Ee_2234	Ee_2750	Ee_4459	Ee_1921	Ee_5555	Ee_2162	Ee_4391	Ee_4573	Ee_5472	Ee_1066	Ee_5712	Ee_5346	Ee_1356	Ee_2425	Ee_4026	Ee_3311	Ee_1848	Ee_774	Ee_5741	Ee_5052	Ee_1888	Ee_815	Ee_3422	Ee_1622	Ee_1000	Ee_2269	Ee_3683	Ee_5623	Ee_4179	Ee_2102	Ee_1747	Ee_5028	Ee_3319	Ee_4067	Ee_3068	Ee_3072	Ee_2178	Ee_1469	Ee_2216	Ee_2556	Ee_561	Ee_5117	Ee_218	Ee_686	Ee_1806	Ee_1068	Ee_5563	Ee_4756	Ee_2849	Ee_4899	Ee_5107	Ee_4292	Ee_1133	Ee_5138	Ee_2390	Ee_2408	Ee_1549	Ee_872	Ee_1891	Ee_4623	Ll_169	Ll_4608	Ll_9034	Ll_6488	Ll_10163	Ll_5678	Ll_7632	Ll_8366	Ll_5634	Ll_6732	Ll_3427	Ll_9627	Ll_4539	Ll_7505	Ll_1866	Ll_4194	Ll_419	Ll_5335	Ll_3238	Ll_4840	Ll_4335	Ll_47	Ll_3452	Ll_9268	Ll_8815	Ll_4817	Ll_2085	Ll_10321	Ll_6021	Ll_10108	Ll_225	Ll_6900	Ll_8224	Ll_8400	Ll_6411	Ll_1509	Ll_1099	Ll_1639	Ll_9068	Ll_4497	Ll_3566	Ll_10236	Ll_1807	Ll_6863	Ll_8179	Ll_8933	Ll_114	Ll_8972	Ll_10284	Ll_238	Ll_8376	Ll_4207	Ll_1216	Ll_357	Ll_8927	Ll_9237	Ll_7901	Ll_639	Ll_74	Ll_8340	Ll_3145	Ll_1710	Ll_8323	Ll_5204	Ll_5395	Ii_458	Ii_5657	Ii_6100	Ii_1658	Ii_6030	Ii_4875	Ii_2926	Ii_1447	Ii_5999	Ii_5873	Ii_2432	Ii_1721	Ii_1239	Ii_4560	Ii_1664	Ii_4005	Ii_3049	Ii_6425	Ii_3112	Ii_287	Ii_4900	Ii_2708	Ii_6598	Ii_108	Ii_1477	Ii_1527	Ii_2437	Ii_6586	Ii_335	Ii_2796	Ii_7047	Nn_8155	Nn_6912	Nn_7417	Nn_9612	Nn_3269	Nn_508	Nn_6526	Nn_5020	Nn_5310	Nn_2984	Nn_8671	Nn_1390	Nn_7375	Nn_2695	Nn_2470	Nn_5548	Nn_4495	Nn_2499	Nn_4687	Nn_7295	Nn_7507	Nn_4423	Nn_9371	Nn_1541	Nn_1171	Mm_2349	Mm_3866	Mm_6940	Mm_6896	Mm_2662	Mm_637	Mm_109	Mm_2259	Mm_430	Mm_5474	Mm_865	Mm_2821	Mm_2839	Mm_6211	Mm_2852	Mm_684	Mm_2022	Mm_989	Mm_2770	Mm_4161	Mm_1771	Mm_5573	Mm_6906	Hh_6351	Hh_7789	Hh_9548	Hh_8884	Hh_4829	Hh_177	Hh_5249	Hh_4532	Hh_8759	Hh_1988	Hh_955	Hh_6273	Hh_2280	Hh_42	Hh_2360	Hh_3282	Pp_1330	Pp_2611	Pp_2311	Pp_4067	Pp_4867	Pp_4519	Pp_2013	Pp_152	Pp_4447	Pp_1297	Pp_4674	Pp_3506	Pp_2992	Gg_1499	Gg_3458	Gg_808	Gg_2710	Gg_334	Gg_138	Gg_1665	Gg_1560	Gg_2125	Gg_3179	Gg_2624	Gg_65	Gg_3033	Cc_1590	Cc_1413	Cc_4652	Cc_2941	Cc_4894	Cc_994	Cc_2362	Cc_1081	Cc_239	Cc_4167	Cc_5602	Dd_5887	Dd_3995	Dd_4095	Dd_4853	Dd_3555	Dd_1058	Dd_4066	Dd_4500	Dd_4511	Dd_3953	Mm_6464	Mm_6380	Mm_6944	Mm_3472	Mm_6223	Mm_5726	Mm_6668	Hh_1471	Hh_1351	Hh_230	Hh_324	Hh_3164	Hh_6519	Aa_3789	Aa_7636	Aa_6128	Aa_935	Oo_5377	Oo_3191	Oo_5526	Oo_1492
521	Ff_1013
522	Aa_8395	Aa_5368	Aa_2120	Aa_6152	Ii_1370	Ll_2161	Ee_615
523	Kk_1945
524	Ff_5260	Ff_1513	Ff_2973	Ff_459	Ff_3907	Ff_3646	Ff_5443	Ff_1279	Ff_1505	Ff_1675	Ff_5101	Ff_4641	Ff_4241	Ff_6053	Ff_3213	Ff_5533	Ff_5258	Ff_5478	Ee_5261	Ee_574	Ee_2134	Ee_827	Ee_1788	Ee_3232	Ee_2356	Gg_1519	Gg_2399	Gg_3279	Dd_3549	Dd_5867	Hh_1336	Ii_6402	Oo_3701
525	Ii_7131	Ii_4816	Ii_6336	Ii_665	Ii_6176	Ii_3988	Ii_1233	Ii_6204	Ii_4817
526	Pp_1890	Pp_2644	Pp_4733	Pp_4375	Pp_3032	Pp_4115	Pp_3341	Pp_2403	Pp_4191	Pp_573	Pp_3711	Pp_664	Pp_308	Pp_2388	Pp_3497	Pp_4606	Pp_2188	Pp_4277	Pp_2211	Pp_3975	Pp_1567	Pp_1634	Pp_155	Pp_1939	Pp_4692	Pp_1305	Pp_3844	Pp_567	Pp_1851	Pp_3062	Pp_1190	Pp_225	Pp_2461	Pp_1517	Pp_64	Pp_2941	Pp_4564	Pp_871	Pp_480	Pp_5	Pp_1299	Pp_2291	Pp_592	Pp_1689	Pp_4668	Pp_4468	Pp_3346	Pp_838	Pp_1038	Pp_3271	Pp_2808	Pp_4445	Pp_3913	Pp_4510	Pp_4119	Hh_6946
527	Ff_2944
528	Nn_1838	Nn_790	Nn_3419	Nn_3825	Nn_9073	Nn_5114	Nn_8288	Nn_3812	Nn_7104	Nn_5374	Nn_7297	Nn_2330	Nn_3176	Nn_5708	Nn_5363	Nn_8651	Nn_172	Nn_1076	Nn_8692	Nn_5519	Nn_1839	Nn_9527	Nn_4655	Nn_8673	Nn_1449	Nn_10340	Nn_9115	Nn_7594	Nn_2292	Nn_2030	Nn_4056	Nn_7575	Nn_1606	Nn_7612	Nn_4199	Nn_8583	Nn_7643	Nn_8258	Nn_3208	Nn_1097	Nn_1061	Nn_4966	Nn_1863	Nn_3214	Nn_9375	Nn_8777	Nn_7541	Nn_9199	Nn_5134	Nn_679	Nn_3813	Nn_9727	Nn_4935	Nn_794	Nn_1895	Nn_4705	Nn_2505	Nn_1137	Nn_3576	Nn_1960	Nn_6679	Nn_8337	Nn_6898	Nn_4448	Nn_8435	Nn_8473	Nn_4894	Nn_9313	Nn_4603	Nn_8384	Nn_7529	Nn_5738	Nn_4641	Nn_176	Nn_5285	Nn_6770	Nn_4776	Pp_2844	Pp_2690	Pp_4408	Pp_3652	Pp_4464	Pp_1623	Pp_1536	Pp_3720	Pp_28	Pp_1232	Pp_4532	Pp_4803	Pp_2263	Pp_4021	Pp_3880	Pp_1198	Pp_3354	Pp_3267	Pp_118	Pp_2806	Pp_1150	Pp_375	Pp_1617	Pp_1719	Pp_3413	Pp_3218	Pp_3228	Pp_2898	Pp_177	Pp_1716	Pp_2165	Pp_1747	Pp_2189	Pp_2371	Pp_1589	Pp_4753	Pp_3993	Pp_3823	Pp_2830	Pp_4508	Ff_3649	Ff_592	Ff_3011	Ff_1284	Ff_3001	Ff_1790	Ff_1218	Ff_5269	Ll_1836	Ll_3131	Ll_8501	Ll_4221	Dd_2588	Dd_4170	Dd_401	Dd_284	Oo_1478	Oo_5704
529	Cc_2001	Ll_893	Nn_4571
530	Ff_2582	Ff_5948	Ff_6190	Ff_624	Ff_4536	Ff_1337	Ff_1389
531	Dd_6286	Dd_3651	Dd_6738	Dd_225	Dd_5341	Dd_6294	Dd_6631	Nn_7006	Nn_9874	Nn_3282	Nn_857	Nn_1678
532	Ii_845
533	Cc_1610	Cc_1362
534	Ll_3599	Ll_2414	Ll_4301	Ll_3733	Ll_3639	Ll_5779	Ll_484	Ll_9433	Hh_2076	Hh_4629	Hh_7868	Hh_742	Hh_2951	Hh_1807	Hh_9167	Hh_6267
535	Hh_1788	Hh_1149	Hh_5747
536	Aa_2103	Aa_1665	Aa_925
537	Ll_2995
538	Nn_6720
539	Kk_6513
540	Kk_2365	Kk_2661
541	Nn_6432	Nn_1098	Nn_7443	Nn_5863	Nn_6380	Nn_727	Nn_2726	Ll_242	Ll_5013	Ll_980
542	Dd_6275
543	Dd_6272	Dd_6692
544	Nn_7434	Nn_6913	Nn_2364	Nn_1258	Nn_7660	Nn_8036	Nn_5313	Nn_199	Nn_5132	Ee_1995	Ee_1242	Ee_512	Ee_1856	Ee_1605	Ee_2088	Ee_5553	Ee_4679	Mm_4257	Mm_5150	Mm_1409	Mm_641	Dd_3700	Dd_3123	Dd_3086
545	Nn_965	Nn_2647	Nn_5535	Nn_8236	Nn_9286	Nn_9084	Nn_5966	Nn_1154	Nn_2897	Nn_4196	Nn_8605	Nn_2336	Nn_5569	Nn_7591	Nn_1088	Nn_893	Nn_2568	Nn_2909	Nn_45	Nn_1285	Nn_8796	Nn_1791	Nn_3520	Nn_3217	Nn_1775	Nn_2540	Nn_8011	Nn_7868	Nn_339	Nn_820	Nn_4513	Nn_8284	Nn_3742	Nn_2839	Nn_5833	Nn_2182	Nn_4185	Nn_4585	Nn_3414	Nn_1360	Nn_6822	Nn_4772	Nn_7544	Nn_7412	Nn_1367	Nn_3577	Nn_34	Nn_7187	Nn_10019	Nn_7492	Nn_5296	Nn_4348	Nn_2177	Nn_1130	Nn_9822	Nn_8391	Nn_4760	Nn_6493	Nn_10245	Ii_4597	Ii_4073	Ii_3985	Ii_3951	Ii_5097	Ii_3543	Ii_2684	Ii_6913	Ii_1464	Ii_6780	Ii_3661	Ii_4826	Ii_1023	Ii_2230	Ii_669	Ii_2530	Ii_547	Ii_3709	Ii_6486	Ii_6072	Ii_5417	Ii_2786	Ii_6494	Ii_771	Ii_3278	Ii_4024	Ii_5461	Ii_5716	Ii_5443	Ii_7201	Ii_5093	Ii_2632	Ii_4392	Ii_6990	Ii_5585	Ii_7228	Ii_2727	Ii_389	Ii_2110	Ii_4723	Ii_5830	Ii_3837	Ff_329	Ff_2697	Ff_3832	Ff_1873	Ff_3238	Ff_4620	Ff_5904	Ff_4322	Ff_188	Ff_1459	Ff_1491	Ff_2004	Ff_5831	Ff_2336	Ff_3936	Ff_2067	Ff_1173	Ff_328	Ff_1677	Ff_3006	Ff_3639	Ff_4452	Ff_3910	Ff_3305	Ff_4501	Ff_4973	Ff_4873	Ff_4590	Ff_5932	Ff_3374	Pp_1222	Pp_4772	Pp_4628	Pp_3000	Pp_1090	Pp_3432	Pp_3079	Pp_2811	Pp_4667	Pp_272	Pp_2709	Pp_1413	Pp_1464	Pp_385	Pp_2178	Pp_3562	Pp_2715	Pp_4671	Pp_4241	Pp_742	Pp_899	Pp_505	Pp_383	Pp_770	Pp_1951	Pp_1497	Pp_4055	Pp_3817	Ee_1147	Ee_900	Ee_4804	Ee_4976	Ee_2254	Ee_5739	Ee_1979	Ee_95	Ee_870	Ee_4672	Ee_5672	Ee_4520	Ee_5226	Ee_1634	Ee_2029	Ee_2186	Ee_4928	Ee_1434	Ee_37	Ee_2831	Ee_3283	Ee_4353	Ee_4956	Ee_1839	Ee_4909	Ee_4858	Ee_4895	Ee_699	Ll_489	Ll_43	Ll_3618	Ll_5410	Ll_8655	Ll_7822	Ll_8158	Ll_5215	Ll_4440	Ll_6698	Ll_120	Ll_3277	Ll_9353	Ll_8328	Ll_6187	Ll_10006	Ll_625	Ll_3290	Ll_2162	Oo_5583	Oo_5916	Oo_3226	Oo_1606	Oo_4793	Oo_3225	Oo_1688	Oo_6135	Oo_2603	Oo_344	Oo_3508	Oo_5553	Oo_240	Oo_4652	Oo_5254	Oo_5044	Oo_911	Cc_28	Cc_2655	Cc_3502	Cc_4992	Cc_3662	Cc_1050	Cc_656	Cc_2630	Cc_4922	Cc_5059	Cc_2370	Cc_4858	Cc_2399	Cc_5726	Cc_4031	Cc_5215	Cc_2948	Mm_330	Mm_5756	Mm_5718	Mm_911	Mm_6898	Mm_3881	Mm_1195	Mm_1627	Mm_606	Mm_4164	Dd_623	Dd_517	Dd_2324	Dd_1297	Dd_1935	Dd_773	Dd_804	Kk_7763	Kk_6492	Kk_6939	Kk_5236	Kk_695	Kk_3264	Kk_4860	Dd_1044	Dd_154	Dd_553
[truncated: 478,533 more chars]
