# Supplementary material for: Distinct Phyllosphere Bacterial Communities on Arabidopsis Wax Mutant Leaves
Source: PLoS One. 2013 Nov 5;8(11):e78613. doi: 10.1371/journal.pone.0078613 (PMC3818481; doi:10.1371/journal.pone.0078613)
Supplement: Sequence File S3 — Representative sequences. (FNA) [file pone.0078613.s011.fna]

>0 Kk_3527
TGGGGAATATTGCGCAATGGGCGAAAGCCTGACGCAGCGACGCCGCGTGAGGGATGAATGCCTTCGGGTTGTAAACCTCTTTCAGCAGGGAAGAAGCGAAAGTGACGGTACCTGCAGAAGAAGCACCGGCTAACTACGTGCCAGCAGCCGCGGTAATACGTAGGGTGCAAGCGTTGTCCGGAATTATTGGGCGTAAAGAGCTCGTAGGCGGTCTGTCGCGTCTGCTGTGAAAACTCAGGGCTTAACCCTGAGCTTGCAGTGGGTACGGGCAGACTAGAGTGCAGTAGGGGAGACTGGAATTCCTGGTGTAGCGGTGAAATGCGCAGATATCAGGAGGAACACCGGTGGCGAAGGCGGGGTCTCTGGGGCTGTAACTGACGCTGAGGGAGCGAAAGCGTGGGGGAGCGAACAGGGATTAGATACCCTGGGTAGTCCACGCCGTAAACGTTGGGGCGCTAGGGTGTGGGGTCTCATTCCACGAGGGTCTGTGCCGCAGCTAAACGCATTAAAGCGCCCC
>1 Kk_3524
TGGGGAATCTTGCGCAATGGGCGAAAGCCTGACGCAGCCATGCCGCGTGAATGATGAAGGTCTTAGGATTGTAAAATTCTTTCACCGGGGACGATAATGACGGTACCCGGAGAAGAAGCCCCGGCTAACTTCGTGCCAGCAGCCGCGGTAATACGAAGGGGGCTAGCGTTGCTCGGAATTACTGGGCGTAAAGGGCGCGTAGGCGGATCGTTAAGTCAGAGGTGAAATCCCAGGGCTCAACCCTGGAACTGCCTTTGATACTGGCGATCTTGAGTATGAGAGAGGTATGTGGAACTCCGAGTGTAGAGGTGAAATTCGTAGATATTCGGAAGAACACCAGTGGCGAAGGCGACATACTGGCTCATTACTGACGCTGAGGCGCGAAAGCGTGGGGGAGCAAACAGGGATTAGATACCCTGGGTAGTCCACGCCGTAAACGATGATTGCTAGTTGTCGGGGCTGCATGCAGTTCGGTGACGCAGCTAAACGCAATTAAGCAAATCCGCCT
>10 Ll_7089
TGGGGAATCTTGCGCAATGGGCGAAAGCCTGACGCAGCCATGCCGCGTGGATGATGAAGGTCTTAGGATTGTAAAATCCTTTCAGCGGGGACGATAATGACGGTACCCGCAGAAGAAGCCCCGGCTAACTTCGTGCCAGCAGCCGCGGTAATACGAAGGGGGCTAGCGTTGCTCGGATTTACTGGGCGTAAAGGGCGCGTAGGCGGACAGTTAAGTCGGGGGTGAAAGCCCGGGGCTCAACCTCGGAATTGCCTTCGATACTGGCTGTCTTGAGTACGGGAGAGGTGTGTGGAACTCCGAGTGTAGAGGTGAAATTCGTAGATATTCGGAAGAACACCAGTGGCGAAGGCGACACACTGGCCCGTTACTGACGCTGAGGCGCGAAAGCGTGGGGAGCAAACAGGATTAAGATACCCTGGTAGTCCACGCCGTAAACGATGAGTGCTAGTTGTCGGGCATGCATGCATGTCGGGTGACGCAGCTAACGCATTAAGCACTCCGCCTGGGGGAGTAC
>100 Kk_6723
TAGGGAATATTGGGCAATGGGCGAGAGCCTGACCCAGCCATGCCGCGTGCAGGATGAAGGCCTTCTGGGTTGTAAACTGCTTTTCTCAGGGAAGAAAAAGGGGATGCGTCCCAAACTGACGGTACCTGAGGAATAAGCACCGGCTAACTCCGTGCCAGCAGCCGCGGTAATACGGAGGGTGCAAGCGTTGTCCGGATTTATTGGGTTTAAAGGGTGCGTAGGTGGCCCGTTAAGTCCGGGGTGAAAGCCCACTGCTCAACAGTGGAACTGCCCTGGATACTGGCGGGCTTGAGTCCAGACGAGGTTGGCGGAATGGATGGTGTAGCGGTGAAATGCATAGATACCATCCAGAACCCCGATTGCGTAGGCAGCTGACTAGGCTGGTACTGACACTGAGGCACGAAAGCGTGGGGAGCGGAACAGGGATTAGATACCCTGGTAGTCCACGCCGTAAACGATGGGATACTCGTTGCTAGCGATACACCGTTAGTGACTTAGCGAAAGCGTTAAGTATCCCACCTGGGGGA
>101 Ff_5554
TGGGGAATTTTCCGCAATGGGCGAAAGCCTGACGGAGCAAGACCGCGTGAGGGAGGAAGGCCTACTGGTTGTAAACCTCTTTTGATAGGGAAGAAGACAATGACGGTACCTATCGAATCAGCACCGGCTAACTCCGTGCCAGCAGCCGCGGTAATACGGAGGGTGCAAGCGTTATCCGGAATTATTGGGCGTAAAGCGTCCGTAGGTGGATGTTCAAGTCAGTTGTTAAAGCGTGGAGCTTAACTCCATAAGGGCAATTGAAACTGAGCGTCTAGAGTGCGATAGGGGCAAGGGGAATTCCCAGTGTAGCGGTGAAATGCGTAGATATTGGGAAGAACATCGGTGGCGAAAGCGCCTTGCTGGGTCTGCACTGACACTGAGGGACGAAAGCTAGGGGAGCGAAAGGGATTAGATACCCCTGTAGTCCTAGCCGTAAACGATGGGGTACTAGGGCGTTGACCGTATCGACCCGGGTCAGTGCCGTAGCTAACGCGTTAAGTACCCCGCC
>102 Ll_3487
TAGGGAATATTGGGCAATGGGGGCAACCCTGACCCAGCCATGCCGCGTGGAGGATGAAGGCGCTCAGCGTCGTAAACTTCTTTTATCTGGGAAGAACAAGCTCTATGCGTAGAGTCATGACGGTACCAGAGGAATAAGCACCGGCTAACTCCGTGCCAGCAGCCGCGGTAATACGGAGGGTGCAAGCGTTGTCCGGATTTATTGGGTTTAAAGGGTGCGTAGGTGGGTGGCGAAGTCTGGTTTGAAAGCAAGCGGCTCAACCGTTTGATGTGGCTGGAAACTGGTTATCTTGAATGGGTTGGCGGTCGCCGGAACGGGTCATGTAGCGGTGAAATGCATAGATATGACCCAGAACACCGATTGCGAAGGGCAGGGCGACTACGACCTGATTGACACTGAGGGCACGAGAGCATGGGGGTAGCGAAACAGGGATTAGATACCCTGGTAGTCCATGCCGTAAACGATGATTACTGGGCTGTGTGCATAAACAAATGTGCGTGGG
>103 Mm_2541
TGGGGAATCTTGCGCAATGGGCGAAAGCCTGACGCAGCGACGCCGCGTGCGGGAGGACGCTTTTCGGAGTGTAAACCGCTGTCAGAGGGGAAGAAATGTCACCCGAGGAAATGCGGGTGATTTGACGGTACCCTCAAAGGAAGCACCGGCTAACTCTGTGCCAGCAGCCGCGGTAATACAGAGGGTGCAAGCGTTGTTCGGAATTACTGGGCGTAAAGCGCGCGCAGGCGGCCCTTTAAGTCTGTCGGTCAAACGCCGGGGCTCAACCCCGTGCTCGCCGCGGATACTGGAGGGCTGGAGACAGGTAGAGGCAGGCGGAATTCCGGGTGTAGCGGTGGAATGCGTAGAGATCCGGAAGAACACCAGAGGGCGAAGGGCGGCCTGCTGGGGCCTTGTCTGACGCTGAGGCGCGAAAGC
>104 Ff_4076
TGGGGAATATTGCACAATGGGCGCAAGCCTGATGCAGCGACGCCGCGTGAGGGATGACGGCCTTCGGGTTGTAAACCTCTTTCAGTAGGGAAGAAGCGAAAGTGACGGTACCTGCAGAAGAAGCGCCGGCTAACTACGTGCCAGCAGCCGCGGTAATACGTAGGGCGCAAGCGTTATCCGGAATTATTGGGCGTAAAGAGCTCGTAGGCGGTTTGTCGCGTCTGCCGTGAAAGTCCGGGGCTCAACTCCGGATCTGCGGTGGGTACGGGCAGACTAGAGTGATGTAGGGGAGACTGGAATTCCTGGTGTAGCGGTGAAATGCGCAGATATCAGGAGGAACACCGATGGCGAAGGCAGGTCTCTGGGCATTAACTGACGCTGAGGAGCGAAAGCATGGGGAGCGGAACAGGGATTAGATACCCTGGTAGTCCATGCCGTAAACGTTGGGGCACTAGGGTGGTGGGGGGACATTCCACGTTTTCCGTCGCCGTA
>105 Ee_223
TAGGGAATATTGCGCAATGGACGAAAGTCTGACGCAGCCACGCCGCGTGAGTGAAGAAGGCCTTCGGGTTGTAAAGCTCTGTCAACTGGGAAAAACGATTATCCGGGGAAAGTTCGGGTAATGTGATGGTACCAGTGGAGGAAGCACCGGCAAACTCTGTGCCAGCAGCCGCGGTAATACAGAGGGTGCAAGCGTTGTTCGGAATTACTGGGCGTAAAGCGTGCGTAGTCGGTATTGAGAGTCATTGGTGAAATCCCCGGGCTTAACCCGGGAACTGCCAGTGAGACCTCAGTACTAGAGTGTGATAGGGGATAGTGGAATGCCAAGTGTAGCGGTGAAATGCGTAGAGATTTGGCGGAACACCGGTGGCGAAGGGCGGCTATCTGGGATCACAACTGACGATCAGGGCACGAAAGC
>106 Ee_586
TAGGGAATCTTGCGCAATGGGCGAAAGCCTGACGCAGCCATGCCGCGTGAATGATGAAGGTCTTAGGATTGTAAAATTCTTTCACCGGGGAAGATAATGACGGTACCCGGAGAAGAAGCCCCGGCTAACTTCGTGCCAGCAGCCGCGGTAATACGAAGGGGGCTAGCGTTGCTCGGAATTACTGGGCGTAAAGGGCGCGTAGGCGGATATTTAAGTTGGGGGTGAAATCCCGGGGCTCAACCTCGGAATTGCCTTCAAAACTGGATATCTTGAGTTCGGGAGAGGTGAGTGGAACTCCGAGTGTAGAGGTGAAATTCGTAGATATTCGGAAGAACACCAGTGGCGAAGGCGACTCACTGGCCCGATACTGACGCTGAGGCGCGAAAGCGTGGGGGAGCAAACAGGGATTAGATACCCTGGTAGTCCACGCTGTAAACGATGAGTGCTAGTTGTCGGGCATGCATGCATGTCGGGTGACGCAGCTAACGCATTAAAGCACTCCGCCTGGGGGAGTACGGGTC
>107 Aa_6593
CAAGGAATTTTCCGCAATGGGCGAAAGCCTGACGGAGCAACGCCGCGTGCGGGATGACGCTTTTCGGAGTGTAAACCGCTTTTCTTGGGGACGATGAAGGACGGTACCCAAGGAATAAGGCCCGGCTAACTACGTGCCAGCAGCCGCGGTAATACGTAGGGGCCGAGCGTTGTCCGGAGTTATTGGGCGTAAAGCGCGCGCAGGCGGCTTCGCGCGTCCGACGTGAAAGCCCCCGGCTTAACCGGGGAGGGTCGTTGGGTACGGCGGAGCTTGAGGGCGGTAGAGGTTGGTGGAATTCCCGGTGTAGTGGTGAAATGCGTAGAGATCGGGAGGAACACCTGTGGCGAAGGCGGCCAACGTGGGCCGACCCTGACGCTGAGGCGCGAAGGCGTGGGGAGCGAACGGGATTAGATACCCCGGTAGTCCACGCAGTAAACGATGCAGACTAGGCGTAGGGTGGACTTGACCCCATCTGTGCCGGGAGC
>108 Ii_2555
TGGGGAATCTTGCGCAATGGGCGAAAGCCTGACGCAGCCATGCCGCGTGTATGATGAAGGTCTTAGGATTGTAAAATACTTTCACCGGTGAAGATAATGACTGTAGCCGGAGAAGAAGCCCCGGCTAACTTCGTGCCAGCAGCCGCGGTAATACGAAGGGGGCTAGCGTTGCTCGGAATTACTGGGCGTAAAGGGAGCGTAGGCGGACATTTAAGTCAGAGGTGAAATCCCGGAGCTTAACTTCGGAACTGCCTTTGATACTGGATGTCTTGAGTGTGAGAGAGGTATGTGGAACTCCGAGTGTAGAGGTGAAATTCGTAGATATTCGGAAGAACACCAGTGGCGAAGGCGACATACTGGGCTCATTACTGACGCTGAGGGCTCGAAAGCGTGGGGGAGCAAACAGGGATTAGATACCCTGGTAGTCCACGCCGTAAACGATGATTGCTAGTTGTCGGGGGAGTTTACTCTCGGTGACGCAGCTAAACGCATTAAAGCAAATCCGCCTGGGGGA
>109 Ll_4049
TGAGGAATATTGGACAATGGGCGCAAGCCTGATCCAGCCATGCCGCGTGCAGGATGAAGCATCTATGGTGTGTAAACTGCTTTTATACGGGAAGAAACCCTGGCTCGTGAGCCAGACTGACGGTACCGTAGGAATAAGGATCGGCTAACTCCGTGCCAGCAGCCGCGGTAATACGGAGGATCCAAGCGTTATCCGGAATCATTGGGTTTAAAGGGTCCGTAGGCGGCCCTGTAAGTCAGTGGTGAAATCTCCCGGCTCAACCGGGAAATTGCCATTGATACTGCAGGGCTTGAATTTCTGTGAAGTAACTAGAATATGTAGTGTAGCGGTGAAATGCTTAGATATTACATGGGAATACCGATTGCGAAGGCAGGTTACTAACAGACGATTGACGCTGATGGGACGAAAGCGTGGGGTAGCGAACAGGATTAGATACCCTGGGTAGTCC
>11 Gg_1649
TGGGGAATATTGGACAATGGGGGCAACCCTGATCCAGCAATACCGCGTGAGTGAAGAAGGCCTTCGGGTTGTAAAGCTCTTTTACCGGGGAAGATAATGACGGTACCCGGGGAATAAGCTCCGGCTAACTTCGTGCCAGCAGCCGCGGTAATACGAAGGGAGCTAGCGTTGTTCGGAATTACTGGGCGTAAAGGGCGCGTAGGCGGCTTTGTAAGTCAGATGTGAAAGCCCCGGGCTCAACCTGGGAACTGCATTTGATACTGCAAGGCTAGAGATCGAGAGAGGAAAGTGGAATTACGAGTGTAGAAGTGAAATTCGTAGATATTCGTAGGAACACCAGTGGCGAAGGCGACTTTCTGGCTCGATACTGACGCTAAAGCGCGAAAGCGTGGGGGAGCAAACAGGATTAGATACCCTGGTAGTCCACGCTGTAAACGATGAGTGCTAGATGTTAGGAGGGTAACCTTTTAGTGTCGCAGCTAACGCAATAAGCACTCCGCCTGGGGAGTACGGGTCGCAAAGATTAAAAAACTCAAAAA
>110 Dd_3860
TTAGGAATCTTCCCCAATGGGCGCAAGTCTGAGGGAGCGACGCCGCGTGAGGGACGAAGGTCTTCGGATCGTAAACCTCTGAACCCACGACGAAAGGCCCGCAAGGGAGATGACGGTAGTGGGGTAATAGCACCGGCTAACTCCGTGCCAGCAGCCGCGGTAATACGGAGGGTGCAAGCGTTACCCGGAATCACTGGGCGTAAAGGGCGTGTAGGCGGATACTTAAGTCTGGCTTTGAAGACTGGGGCTCAACCCCAGGAATGGGCTGGGTACTGGGTATCTGGACCTCTGGAGAGGGAACTGGAATTCCTGGTGTAGCGGTGGAATGCGTAGATACCAGGAGGAACACCAATGGCGAAGGCAGGTTCCTGGACAGAAGGTGACGCTGAGGCGCGAAAGTGTGGGGAGCGAACCGGATTAGATACCCGGGGTAGTCCACACCCTAAACGATGTACGTTGGCTTATGGGCAGGGATGCCGTCATGGGGCGAAGCAAACGCGATAAACGTACCGCCTGGGGAAGTACGGGCCGCAAGGTTG
>111 Ii_3131
TAGGGAATATTGGGCAATGGGCGAGAGCCTGACCCAGCCATGCCGCGTGCCGGATGAAGGCCTTCTGGGTTGTAAACGGCTTTTCTCAGGGAAGAAAAAGACCATGCGTGGTACACTGACGGTACCTGAGGAATAAGCACCGGCTAACTCCGTGCCAGCAGCCGCGGTAATACGGAGGGTGCAAGCGTTGTCCGGATTTATTGGGTTTAAAGGGTGCGTAGGTGGTTTGATAAGTCCGGGGTGAAAGCCCACAGCTCAACTGTGGAACTGCCCTGGATACTGTCAGACTTGAGGGTAGACGAGGTTGGCGGAATAGAAGGTGTAGCGGTGAAATGCATAGATACCTTCTAGAACCCCGATTGCGTAGGCAGCTGACTAGGGCTACACCTGACACTGAGGCACGAAAGCGTGGGGGAGCGAACAGGGATTAGATACCCTGGTAGTCCACGCCGTAAACGATGGGATACTCGCTGGTGGCGGATAGACAGTCACTGGGCTTAGCGAAAAGCGGGTAAAGTATCCCACC
>112 Dd_2090
TAAGGAATATTGGTCAATGGACGCAAGTCTGAACCAGCCATGCCGCGTGGAGGATGAAGGTCCTCTGGATTGTAAACTTCTTTTATCTGGGAAGAAATCACTTTTTTCTAAAGGTGTTGACGGTACCAGATGAATAAGCACCGGCTAACTCCGTGCCAGCAGCCGCGGTAATACGGAGGGTGCAAGCGTTATCCGGATTCACTGGGTTTAAAGGGTGCGTAGGCGGAATTGTAAGTCCGTGGTGAAATCTCCGAGCTTAACTCGGAAACTGCCGTGGATACTATGATTCTTGAATGTTGTGGAGGTTTGCGGAATATGTCATGTAGCGGTGAAATGCTTAGATATGACATAGAACACCGATTGCGAAGGGCAGCAGGGCTACACAAATATTGACGCTGAGGCACGAAAGCGTGGGGGATCAAACAGGGATTAGATACCCTGGTAGTCCACGCCCTAAACGATGATTACTCGACATACGCGATATACAAGTGTGTGT
>113 Bb_11
TAGGGAATTTTCCACAATGGACGAAAGTCTGATGGAGCAACGCCGCGTGAACGATGAAGGCTTTCGGGTCGTAAAGTTCTGTTGTTAGGGACGAACAAGTGCCGTTCAAATGGGGCGGCACCTTGACGGTACCTAACGAGAAAGCCACGGCTAACTACGTGCCAGCAGCCGCGGTAATACGTAGGTGGCAAGCGTTGTCCGGAATTATTGGGCGTAAAGCGCGCGCAGGCGGTTATGTAAGTCTGATGTTAAAGCCCGGGGCTCAACCTCGGTCCGCATTGGAAACTGTGTAACTTGAGTGCAGAAGAGGAAAGTGGTATTCCACGTGTAGCGGTGAAATGCGTAGAGATGTGGAGGAACACCAGT
>114 Oo_338
TAGGGAATATTGGACAATGGGCGAAAGCCTGATCCAGCAATGCCGCGTGAGTGATGAAGGCCTTAGGGTTGTAAAGCTCTTTTACCCGGGATGATAATGACAGTACCGGGAGAATAAGCCCCGGCTAACTCCGTGCCAGCAGCCGCGGTAATACGGAGGGGGCTAGCGTTGTTCGGAATTACTGGGCGTAAAGCGCGCGTAGGTGGTTTGTTAAGTTGAATGTGAAATCCCCGGGCTCAACCTGGGAACTGCATCCAAAACTGGCAAGCTAGAGTAGGGCAGAGGGTGGTGGAATTTCCTGTGTAGCGGTGAAATGCGTAGATATAGGAAGGAACACCAGTGGCGAAGGCGACCACCTGGGCTCATACTGACACTGAGGTGCGAAAGCGTGGGGGAGCAAACAGGGATTAGATACCCTGGGTAGTCCACGCCGTAAACGATGTCACTAGCCGTTGGGAGTCTTGAACTCTTAGTGGGCGCAGCTAACGCATTAAG
>115 Ll_4044
TGGGGAATATTGGACAATGGGCGCAAGCCTGATCCAGCCATGCCGCGTGAGTGATGAAGGCCTTAGGGTTGTAAAGCTCTTTCGGCGGGGACGATAATGACGGTACCCGCAGAAGAAGCCCCGGCTAACTTCGTGCCAGCAGCCGCGGTAATACGAAGGGGGCTAGCGTTGTTCGGAATCACTGGGCGTAAAGGGCGCGTAGGCGGCTTTATAAGTCGGGGGTGAAAGCCTGTGGCTCAACCACAGAATTGCCTTCGATACTGTAGAGCTTGAGACCGGAAGAGGTAAGTGGAACTGCGAGTGTAGAGGTGAAATTCGTAGATATTCGCAAGAACACCAGTGGCGAAGGCGGCTTACTGGTCCGGTTCTGACGCTGAGGGCGCGAAAGCGTGGGGGAGCAAACAGGGATTAGATACCCTGGGTAGTCCACGCCGTAAACGATGAATGCCAGCCGTTGGGGCAGCTTGCTGCTCAGTGGCGCAGCTAAACGCTTTAAAAGCATTCCGCCTGGGGGAGTAC
>116 Ii_1631
TGGGGAATATTGGACAATGGGCGCAAGCCTGATCCAGCCATGCCGCGTGAGTGATGAAGGCCTTAGGGTTGTAAAGCTCTTTTGTCCGGGAAGATAATGACTGTACCGGAAGAATAAGCCCCGGCTAACTTCGTGCCAGCAGCCGCGGTAATACGAAGGGGGCTAGCGTTGCTCGGAATCACTGGGCGTAAAGGGCGCGTAGGCGGACTCTTAAGTCGGGGGTGAAAGCCCAGGGCTCAACCCTGGAATTGCCTTCGATACTGGGAGTCTTGAGTTCGGAAGAGGTTGGTGGAACTGCGAGTGTAGAGGTGAAATTCGTAGATATTCGCAAGAACACCGGTGGCGAAGGCGGCCAACTGGTCCGATACTGACGCTGAGGGCGCGAAAGCGTGGGGGAGCAAACAGGGATTAGATACCCTGGTAGTCCACGCCGTAAACGATGAATGCCAGCCGTTGGGGAGCTTGCTCTTCAGTGGCGCAGCTAACGCTTTAAGCATTCCGCCTGGGGGAGTACGGGTCGCAAAGA
>117 Ff_2753
TGGGGAATATTGGACAATGGGCGCAAGCCTGATCCAGCAATGCCGCGTGTGTGATGAAGGCCTTAGGGTTGTAAAGCACTTTCGCCGGTGACGATGATGACGGTAGCCGGATAAGAAGCCCCGGCTAACTCCGTGCCAGCAGCCGCGGTAATACGGAGGGGGCGAGCGTTGTTCGGAATTACTGGGCGTAAAGGGCGCGTAGGCGGTGACGTTAGTCGGGCGTGAAAGCCCCGGGCTCAACCTGGGATGTGCGCTCGATACTGCGTCGCTCGAGAGCGGAAGAGGGTAGTGGAATTCCCAGTGTAGAGGTGAAATTCGTAGATATTGGGAAGAACACCAGTGGCGAAGGCGGCTACCTGGTCCGTTTCTGACGCTGAGGGCGCGAAAGCGTGGGGGAGCAAACAGGGATTAGATACCCTGGGTAGTCCACGCCGTAAACGATGAGTGCTAGACGTCGGGGAAACTTGTTTCTCGGGTGTCGCCGCTAACGCATTAAGCAC
>118 Ff_2758
TGGGGAATATTGCACAATGGGCGCAAGCCTGATGCAGCCATGCCGCGTGTGTGAAGAAGGCCTTCGGGTTGTAAAGCACTTTCAGTGGGGAGGAAGGCGATGAGGTTAATAACCTTATCGATTGACGTTACCCGCAGAAGAAGCACCGGCTAACTCCGTGCCAGCAGCCGCGGTAATACGGAGGGTGCAAGCGTTAATCGGAATTACTGGGCGTAAAGCGCACGCAGGCGGTCTGTCAAGTCGGATGTGAAATCCCCGGGCTCAACCTGGGAACTGCATTCGAAACTGGCAGGCTAGAGTCTTGTAGAGGGGGGTAGAATTCCAGGTGTAGCGGTGAAATGCGTAGAGATCTGGAGGGAATACCGGGTGGGCGAAGGGGCGGGCCCCCTGGGACAAAGACTGACGCTCAGGGTGCGAAAGCGTGGGGGAGCAAACAGGATAGATA
>119 Nn_9194
TAGGGAATATTGGACAATGGGCGCAAGCCTGATCCAGCCATCCCGCGTGAAGGATTAAGGCCCTATGGGTTGTAAACTTCTTTTCTCTGGGAATAAAAAACTGGGATTTTTCCTAGCTTGAAGGTACCAGAGGAATAAGCACCGGCTAACTCCGTGCCAGCAGCCGCGGTAATACGGAGGGTGCAAGCGTTATCCGGATTCACTGGGTTTAAAGGGTGCGTAGGTGGTTTTGTAAGTCAGTGGTGAAAGCCCGGAGCTCAACTCCGGAACTGCCATTGATACTGCTTAACTTGAATCAAGTAGAGGTGGATGGAATAATACATGTAGCGGTGAAATGCTTAGATATGTATTAGAACACCGATTGCGAAGGCAGTTCACTATGCTTGTATTGACACTGAGGCACGAAAGCGTGGGGATCAAACAGGATTAGATACCCTGGTAGTCCACGCCCTAAACTATGTATACTCGACATATGCGATACACTGTATGTGTCCAAGCGAAAG
>12 Ee_3667
TAGGGAATATTGGGCAATGGGCGAGAGCCTGACCCAGCCATGCCGCGTGCAGGAAGAAGGCTTTCTGAGTCGTAAACTGCTTTTGATAGGGAAGAATAAGCCGTACGTGTACGGTGATGACGGTACCTACAGAATAAGCACCGGCTAACTCCGTGCCAGCAGCCGCGGTAATACGGAGGGTGCGAGCGTTGTCCGGATTTATTGGGTTTAAAGGGTGCGTAGGCGGCCCGTTAAGTCCGGGGTGAAAGCCCGTTGCTCAACAACGGAACTGCCCTGGATACTGGCGGGCTTGAGTATAGTGGAGGTTGGCGGAATGGACCGAGTAGCGGTGAAATGCATAGATACGGTCCAGAACCCCGATTGCGAAGGCAGCTGACTACACTACTACTGACGCTGAGGCACGACAGCGTGGGGAGCGAACAGGGATTAGATACCCTGGTAGTCCACGCCGTAAACGATGGGATACTCGCTGCGGGGCTAAAGATTGTCCGTGGGCTTAGTGAAAACGATAAGTATCCCACC
>120 Nn_9623
TGGGGAATATTGGACAATGGGCGAAAGCCTGATCCAGCCATGCCGCGTGAGTGATGAAGGCCCTAGGGTTGTAAAGCTCTTTCGACGGGGACGATAATGACGGTACCCGTAGAAGAAGCCCCGGCTAACTTCGTGCCAGCAGCCGCGGTAATACGAAGGGGGCTAGCGTTGTTCGGAATCACTGGGCGTAAAGCGCACGTAGGCGGATTGTTAAGTCAGGGGTGAAATCCCGAGGCTCAACCTCGGAACTGCCTTTGATACTGGCAATCTTCGAGTCCGGGAGAGGTGAGTGGAACTCCGAGTGTAGAGGTGAAATTCGTAGATATTCGGAAGAACACCAGTGGCGAAGGCGGCTCACTGGCCCGGTACTGACGCTGAGGTGCGAAAGCGTGGGGAGCAAACAGGATTAGATACCCTGGTAGTCCACGCCGTAAACGATGAATGCTAGCCGTCGGTGAGCATGCTCTTCGGGTGGGCGCAGCCAACGCAATAAGCATTCCGCCTGGGGGA
>121 Dd_1855
TGGGGAATATTGGACAATGGGCGAAAGCCTGATCCAGCCATGCCGCGTGTGTGATGAAGGCCTTAGGGTTGTAAAGCACTTTCGACGGGGACGATAATGACGGTACCCGTAGAAGAAGCCCCGGCTAACTTCGTGCCAGCAGCCGCGGTAATACGAAGGGGGCTAGCGTTGCTCGGAATCACTGGGCGTAAAGGGCGCGTAGGCGGCCGATCAAGTCAGAGGTGAAAGCCCAAGGCTCAACCTTGGAATTGCCTTTGATACTGTTCGGCTCGAGACCGGAAGAGGTTAGTGGAACTGCGAGTGTAGAGGTGAAATTCGTAGATATTCGCAAGAACACCAGTGGCGAAGGCGGCTAACTGGTCCGGTTCTGACGCTGAGGGCGCGAAAGCGTGGGGGAGCAAACAGGGATTAGATACCCTGGTAGTCCACGCCGTAAACGATGAATGCTAGCCGTTGGGCAGGGCTTGCCTGTCAGTGGGCGCAGCTAACGCTTTAAAGCATTCCGCC
>122 Nn_2290
TGGGGAATCTTAGACAATGGGCGCAAGCCTGATCTAGCCATGCCGCGTGAGCGATGAAGGCCTTAGGGTTGTAAAGCTCTTTCGTGGGGGAAGATAATGACTGTACCCCAAGAAGAAGCCCCGGCTAACTCCGTGCCAGCAGCCGCGGTAATACGGAGGGGGCTAGCGTTGTTCGGAATTACTGGGCGTAAAGCGCACGTAGGCGGACTGGAAAGTCAGAGGTGAAATCCCAGGGCTCAACCTTGGAACTGCCTTTGAAACTCCCAGTCTTGAGGTCGAGAGAGGTGAGTGGAATTCCGAGTGTAGAGGTGAAATTCGTAGATATTCGGAGGAACACCAGTGGCGAAGGCGGCTCACTGGCTCGATACTGACGCTGAGGTGCGAAAGCGGTGGGGGAGCAAACAGGGGATTAGATACCCTGGGTAGTCCACGCCGTAAACGATGAATGCCAGACGTCGGGGCAGCATGCTGTTCGGGTGTCACACCTAACGGGATTAAAGCATTCCGCCT
>123 Mm_4831
TGGGGGAATATTGCGCAATGGGCGAAAGCCTGACGCAGCAACGCCGCGTGAGTGATGAAGGCCTTCGGGTCGTAAAGCTCTGTCGGAGGGAACGAATGCTTTTGAGGTTAATAGCCTCAGGAGGTGACGGTACCCTCAAAGGAAGCACCGGCTAACTCTGTGCCAGCAGCCGCGGTAATACAGAGGGTGCAAGCGTTGTTCGGAATTATTGGGCGTAAAGGGCGTGTAGGCGGTCTGCTAAGTCATGTGTGAAATCCCTCGGCTTAACCGAGGAACGACGCATGAAACTGGCAAGCTAGAGTACCAAAGAGGGGGTGGAATTCCCGGTGTAGCGGTGAAATGCGTAGATATCGGGAGGAACACCGGTGGCGAAGGCGGCCCCCTGGTTGGATACTGACGCTGAGACGCGAAAGCGTGGGGAGCAAACAGGATTA
>124 Ee_1400
TGAGGAATATTGGTCAATGGGTGCAAGCCTGAACCAGCCATCCCGCGTGAAGGACGACTGCCCTATGGGTTGTAAACTTCTTTTGTATAGGGATAAACCTACCCTCGTGAGGGTAGCTGAAGGTACTATACGAATAAGCACCGGCTAACTCCGTGCCAGCAGCCGCGGTAATACGGAGGGTGCAAGCGTTATCCGGATTTATTGGGTTTAAAGGGTCCGTAGGCGGACTTATAAGTCAGTGGTGAAAGCCTGTCGCTTAACGATAGAACTGCCATTGATACTGTAAGTCTTGAGTATATTTGAGGTAGCTGGAATAAGTAGTGTAGCGGTGAAATGCATAGATATTACTTAGAACACCAATTGCGAAGGCAGGGTTACCAAGATATAACTGACGCTGAGGGGACGAAAGCGTGGGGGAGCGAACAGGGATTAGATACCCTGGTAGTCCACGCCGTAAACGATGCTAAC
>125 Aa_2754
TGGGGAATATTGGACAATGGGCGAAAGCCTGATCCAGCAATTCCGCGTGTGTGAAGAAGGCCTTCGGGTTGTAAAGCACTTAGTGGGGGAAGAAACAGCTTGGCCACACCAAGCCTTGACGGTACCCCAAGAATAAGCACCGGCTAACTCTGTGCCAGCAGCCGCGGTAATACAGAGGGTGCAAGCGTTAATCGGATTTACTGGGCGTAAAGGGTGCGTAGGTGGCTATTTAAGTCGGATGTGAAAGCCCGGGGCTCAACCTCGGAATTGCATTCGATACTGGGTGGCTAGAGTTCGGTAGAGGGCGGCGGAATTTCCGGTGTAGCGGTGAAATGCGTAGATATCGGAAGGAACATCAATGGCGAAGGCAGCCGCCTGGGGCCTGAACTGACACTGA
>126 Hh_5277
TTAAGAATCTTGCTCAATGGGGGCAACCCTGAAGCAGCGACGCCGCGTGAACGAAGAAGGTCTTCGGATTGTAAAGTTCAGTAAGCAGGGAAAAATAAGCAGCAATGTGATGATGGTACCTGCCTAAAGCACCGGCTAACTACGTGCCAGCAGCCGCGGTAATACGTATGGTGCAAGCGTTGTTCGGAATCATTGGGCGTAAAGGGTGCGTAGGCGGACTTGTAAGTCAGGTGTGAAAACTGCGGGCTCAACCCGTGGCCTGCACTTGAAACTGCAAGTCTGGAGTTTGGGAGAGGCAAGTGGAATTCCGAGGTGTAGCGGTGAAATGCGTAGATATCTGGAGGAACACCAGTGGCGAAGGCGACTTGCTGGCTCAAAAACTGACGCTGAGGCACGAAAGC
>127 Aa_4407
TAGGGAATATTGGGCAATGGGCGAGAGCCTGACCCAGCCATGCCGCGTGCCGGATGAAGGCCTTCTGGGTTGTAAACGGCTTTTCTCAGGGAAGAAAACGGGTGTGCGCACTCAACTGACGGTACCTGAGGAATAAGCACCGGCTAACTCCGTGCCAGCAGCCGCGGTAATACGGAGGGTGCAAGCGTTGTCCGGATTTATTGGGTTTAAAGGGTGCGTAGGCGGCCCGTTAAGTCCGGGGTGAAAGCCTCTTGCTCAACAAGAGAACTGCCCTGGATACTGGCGGGCTTGAGTCCAGACGAGGTTGGCGGAATGGATGGTGTAGCGGTGAAATGCATAGATACCATCCAGAACCCCGATTGCGAAGGCAGCTGACTAGGCTGGGTACTGACGCTGAGGGCACGAAAGCGTGGGGGAGCGGAACAGGGATTAGATACCCTGGGTAGTCCACGCCGTAAACGATGGGATACTCGCTGGGTGGCGATAGACAGTCACTGGGCTTAGGGGAAAACCGGGT
>128 Gg_277
TGGGGAATATTGGACAATGGGCGCAAGCCTGATCCAGCCATACCGCGTGGGTGAAGAAGGCCTTCGGGTTGTAAAGCCCTTTTGTTGGGAAAGAAAAGCAGCGGGCTAATACCTTGCTGTTCTGACGGTACCCAAAGAATAAGCACCGGCTAACTTCGTGCCAGCAGCCGCGGTAATACGAAGGGTGCAAGCGTTACTCGGAATTACTGGGCGTAAAGCGTGCGTAGGTGGTCGTTTAAGTCTGTTGTGAAAGCCCTGGGCTCAACCTGGGAACTGCAGTGGAAACTGGACGACTAGAGTGTGGTAGAGGGTAGCGGAATTCCCGGTGTAGCAGTGAAATGCGTAGAGATCGGGAGGAACATCCATGGCGAAGGCAGCTACCTGGGACCAACACTGACACTGAGGCACGAAAGCGTGGGGGAGCAAACAGGATTAGATACCCTGGTAGTCCACGCCCTAAACGATGCGAACTGGGATGTTGGGGTGCACTTTGGCACGCAGTATCGAAAGCTAAACGCGTTAAAGTTCGCC
>129 Aa_2979
TAGGGAATATTGGGCAATGGATGCAAGTCTGACCCAGCCATGCCGCGTGCCGGATGAAGGCCCTCAGGGTTGTAAACGGCTTTTATTCGGGAAGAAGAGCAGGGATGCGTCCTTGTGTGACGGTACCGAATGAATAAGCACCGGCTAACTCCGTGCCAGCAGCCGCGGTAATACGGAGGGTGCGAGCGTTGTCCGGATTTATTGGGTTTAAAGGGTGCGTAGGTGGCTTAATAAGTCAGTGGTGAAATACAGCCGCTCAACGGTTGAGGTGCCATTGATACTGTTAAGCTTGAAACAAGTGGAGGTTGCCGGAATGGATGGTGTAGCGGTGAAATGCATAGATATCATCCAGAACACCGATTGCGAAGGCAGGTGACTACGTTTGATTTGACACTGAGGGCACGAAAGCATGGGGAGCAAACAGGGATTAGATACCCTGGGTAGTCCATGCCGTAAACGATGAGGGACTCGCTGTTGGGTCTGTCAAAGGGATCAGCGGGCTTA
>13 Dd_2881
TGGGGAATATTGGACAATGGGCGAAAGCCTGATCCAGCAATGCCGCGTGGATGAAGAAGGTTTTCGGATTGTAAAGTCCTTTCGGCGGGGACGATGATGACGGTACCCGCAGAAGAAGCCCCGGCTAACTTCGTGCCAGCAGCCGCGGTAATACGAAGGGGGCTAGCGTTGCTCGGAATGACTGGGCGTAAAGGGCGCGTAGGCGGTATGGACAGTCAGGTGTGAAATTCCCGGGCTTAACCTGGGGACTGCATTTGATACGTTCAAACTAGAGTGTGGAAGAGGGTCGTGGAATTCCCAGTGTAGAGGTGAAATTCGTAGATATTGGGAAGAACACCGGTGGCGAAGGCGGCGACCTGGTCCATTACTGACGCTGAGGCGCGAAAGCGTGGGGGAGCAAACAGGGATTAGATACCCTGGTAGTCCACGCCGTAAACGATGTGTGCTGGGATGTTGGGGTGACCTAGTCACTCAGTGTCGTAGCTAACGCGATAAGCACACCGCCTGGGGGAGTACGGGCCGCAAAGGGTT
>130 Cc_3057
TGGGGAATTTTCCGCAATGGGCGCAAGCCTGACGGAGCAAGACCGCGTGGGGGAGGAAGGTCTGTGGATTGTAAACCCCTTTTGACTGGGAAGAACACAATGACGGTACCAGTCGAATCAGCCTCGGCTAACTCCGTGCCAGCAGCCGCGGTAATACGGAGGAGGCAAGCGTTATCCGGATTTATTGGGCGTAAAGCGTCCGCAGGTGGTTATACAAGTCTGCTGTCAAAGCGCGAAGCTTAACTTCGTAAAGGCAGTGGAAACTGTATGACTTGAGTGTGATAGGGGCAGAGGGAATTCCTAGTGTAGCGGTGAAATGCGTAGAGATTAGGAAGAACACCGGTGGCGAAGGCGCTCTGCTGGGTCATGACTGACACTGAGGGACGAAAGCTAGGGGAGCGAAAGGGATTAGATACCCCTGTAGTCCTAGCCGTAAACGATGGGGTACTAGGGCGTTGACCGTATCGACCCGGTCA
>131 Kk_5343
TAGGGAATATTGGGCAATGCTCGCAAGAGTGACCCAGCCATGCCGCGTGCAGGAAGAAGGCCTTCTGGGTTGTAAACTGCTTTTGGAAGGGAACAAAATGACACTGCGGTGTAACTTGAGTGTACCTTCAGAACTAAGCACCGGCTAACTCCGTGCCAGCAGCCGCGGTAATACGGAGGGTGCAAGCGTTGTCCGGATTTATTGGGTTTAAAGGGTGCGTAGGCGGCTTATTAAGTCAGGGGTGAAAGACTGCAGCTCAACTGTAGCAGTGCCTTTGATACTGATGAGCTTGAGTACAGATGAGGCTGGCGGAATGGGTGGTGTAGCGGTGAAATGCATAGATACCATCCAGAACACCGATTGCGAAGGCAGCCGGCTAAACTGTAACTGACGCTGAGGCACGAAAGC
>132 Ii_4692
TGGGGAATTGTTCGCAATGGGCGCAAGCCTGACGACGCAACGCCGCGTGGAGGATGAAGGTCTTCGGATTGTAAACTCCTGTTGCTCGGGACGAAATGCTCCAACCTAATACGTTGGAGTTTGACGGTACCGAGTGAGGAAGCCCCGGCTAACTCTGTGCCAGCAGCCGCGGTAATACAGAGGGGGCAAGCGTTGTTCGGAATTACTGGGCGTAAAGGGCGCGTAGGCGGCCTGTTAAGTCGAACGTGAAATCCCCGGGCTCAACCCGGGAACTGCGTCCGAAACTGGCAGGCTCGAATTCGGGAGAGGGATGCGGAATTCCAGGTGTAGCGGTGAAATGCGTAGATATCTGGAGGAACATCGGTGGCGAAGGCGGCATCCTGGACCGATATTGACGCTGAGGCG
>133 Ff_2684
TGGGGAATTTTGGACAATGGGGGCAACCCTGATCCAGCAACGCCGCGTGAATGAAGAAGGCCTTAGGGTTGTAAAGTTCTTTTGTCAGGGAAGAAAAGGTTTGTGCTAATATCATAAACTGATGACGGTACCTGAAGAATAAGCACCGGCTAACTACGTGCCAGCAGCCGCGGTAATACGTAGGGTGCGAGCGTTAATCGGAATTACTGGGCGTAAAGCGTGCGCAGGCGGATATGTAAGTTAGAAGTGAAATCCCCGGGCTCAACCTGGGAATGGCTTTTAAGACTGCGTATCTAGAGTTTGTCAGAGGGGGGTGGAATTCCAAGTGTAGCAGTGAAATGCGTAGAGATTTGGAGGAACACCAATGGCGAAGGCAACCCCCTGGGGATAAAACTGACGCTCATGCACGAAAGCGTGGGGTAGCAAACAGGGATTAGATACCCTGGTAGTCCACGCCCTAAACGATGTCTACTTGCTGTTGGGGGGCAACCTTAGTAGCGAAGCTAACGCGAGAAAGTAGAACCGGCCTGGGGGAGTACGGGTCGC
>134 Mm_4961
TGGGGGAATTTTGGACAATGGGCGCAAGCCTGATCCAGCCATGCCGCGTGTGGGAAGAAGGCCTTCGGGTTGTAAACCACTTTTGTCAGGGAAGAAACGGCTCTTACTAATATTGAGGGCTAATGACGGTACCTGAAGAATAAGCACCGGCTAACTACGTGCCAGCAGCCGCGGTAATACGTAGGGTGCAAGCGTTAATCGGAATTACTGGGCGTAAAGCGTGCGCAGGCGGCTTTGCAAGACAGATGTGAAATCCCCGGGCTCAACCTGGGAACTGCATTTGTGACTGCATGGCTAGAGTACGGTAGAGGGGGATGGAATTCCGCGTGTAGCAGTGAAATGCGTAGATATGCGGAGGAACACCGATGGCGAAGGCAATCCCCTGGACCTGTACTGACGCTCATGCACGAAAGCGTGGGGGAGCAAACAGGGATTAGATACCCTGGGTAGTCCACGCCCTAAAACGATGTCAACTGGGTTGTTGGGACGGGCTTGCTGTTCAGTAACGAAGC
>135 Hh_7508
TAGGGAATATTGGGCAATGGACGCAAGTCTGACCCAGCCATGCCGCGTGTAGGAAGACGGCCCTCTGGGTTGTAAACTACTTTTATCAGGGAAGAAGAGCAGAGATGAGTCTTTGTGTGACGGTACCTGAGGAATAAGCACCGGCTAACTCCGTGCCAGCAGCCGCGGTAATACGGAGGGTGCAAGCGTTGTCCGGATTTATTGGGTTTAAAGGGTGCGTAGGTGGCCTTTTAAGTCAGCTTTGAAAGCTGGTCGCTTAACGATCAGGGGTGGGTTGATACTGGAAGGCTTGGATCAGGTGGCGGTTTCTGGAACGGGTCGTGTAGCGGTGAAATGCATAGATATGACCCAGAACTCCGATTGCGAAGGCAGGAGGCTACGCCTGTATTGACACTGAGGCACGAGAGCATGGGGAGCAAAACAGGGATTAGATACCCTGGGTAGTCCATGCCGTAAACGATGATTACTGACTGTGT
>136 Dd_2474
TAGGGAATCTTCGGCAATGGGGAAACCCTGACCGAGCAACGCCGCGTGAGTGAGGAAGGTCTTCGGATCGTAAAGCTCTGTTGCCAGGGAAGAGACGCCCAGGGGAGGGAATGCCCTTGGGGTGACGGTACCTGAGAAGAAAGCCCCGGCTAACTACGTGCCAGCAGCCGCGGTAATACGTAGGGGGCAAGCGTTGTCCGGAATTATTGGGCGTAAAGCGCGCGCAGGCGGTCCTTTAAGTCTTGTGTTTAAGCCCGGGGCTCAACCTCGGTTCGCATGGGAAACTGGAGGACTGGAGTGCAGGAGAGGAAAGTGGAATTCCACGTGTAGCGGTGAAATGCGTAGAGATGTGGAGGAACACCAGTGGCGAAGGCGACTTTCTGGGCCTGTAACTGACGCTGAGGCGCGAAAGCGTGGGGGAGCAAACAGGATTAGATACCCTGGGTAGTCCACGCCGTAAACGATGAATGCTAGGGTGTCGGGGGATTCGATTTCTCGGGTGCCGAAGTTAACAC
>137 Ff_1957
TGGGGAATATTGGACAATGGGGGCAACCCTGATCCAGCCATGCCGCGTGAGTGAAGAAGGCCTTCGGGTTGTAAAGCTCTTTCGACGGGGACGGATGATGACGGTACCCGTATAAGAAGCCCCGGCAAACTTCGTGCCAGCAGCCGCGGTAATACGAAGGGGGCTAGCGTTGTTCGGAATTACTGGGCGTAAAGCGCGCGTAGGCGGTGATCCATGTCAGAGGTGAAAGCCTGGAGCTCAACTCCAGAATTGCCTTTGAAACGGGATCGCTAGAGTCCGAGAGAGGATGGCGGAATTCCTAGTGTAGAGGTGAAATTCGTAGATATTAGGAAGAACACCGGTGGCGAAGGCGGCCATCTGGCTCGGTACTGACGCTCAGGGCGCGAAAGCGTGGGGGAGCGAAACAGGGATTAGATACCCTGGGTAGTCCACGCCGTAAACGATGAGTGCTAGTTGTTGGGGAAGTTTACTTCTCAGTGACGCAGCTAACGCGTTAAGCACTCCGCCTGGGGGAGTACGGGTCG
>138 Ii_3824
TGGGGAATTTTGGACAATGGGGGGCAACCCTGATCCAGCAATGCCGCGTGAGTGAAGAAGGCCTTCGGGTTGTAAAGCTCTTTTGTCAGGGAAGAAACGGTGGAGGCTAATATCCTCTGCTAATGACGGTACCTGAAGAATAAGCACCGGCTAACTACGTGCCAGCAGCCGCGGTAATACGTAGGGTGCAAGCGTTAATCGGAATTACTGGGCGTAAAGCGTGCGCAGGCGGTTGTGCAAGACCGATGTGAAATCCCCGGGCTTAACCTGGGAATGGCATTGGTGACTGCACGGCTAGAGTGTGTCAGGAGGGGGGTAGAATTCCACGTGTAGCAGTGAAATGCGTAGAGATGTGGAGGAATACCGATGGCGAAGGCACGCCCCCTGGGATAACACTGACGCTCATGCAACGAAA
>139 Ee_3757
TGGGGAATCTTGCGCAATGGCCGAAAGGCTGACGCAGCGACGCCGCGTGCGGGAGGACGCCTTTCGGGGTGTAAACCGCTGTCAGGGGGGACGAAGGCTCTTGGGAGGCAATGCCCGAGGGATTGACGGTACCCCCAGAGGAAGCACCGGCTAACTCCGTGCCAGCAGCCGCGGTAATACGGAGGGTGCAAGCGTTGTCCGGAATCATTGGGCGTAAAGCGCACGTAGGCGGTTCTTTAAGTCTCAAGGTGAAAGGCTGGGGCTCAACCCCATGCATGCCGGGGATACTGGAGGACTGGAGACAGGTAGAGGCCAGCGGAATTCCGGGTGTAGCGGTGGAATGCGTAGAGATCCGGAAGAACACCGGAGGCGAAGGCGGCTGGCTGGACCTGATCTGACGCTGAGGTGCGAAAGCGTGGGGAGCGAACAGGGATTAGATACCCTGGGTAGTCCACGCCGTAAACGATGGGGGCACTGGGATGCCGGGGCGGATCGACCCGTTCGGGTGTCGTAGCTAACGCGTTAAGTGCCCCG
>14 Dd_1819
TAGGGAATATTGGGCAATGGCCGAGAGGCTGACCCAGCCATGCCGCGTGCAGGAAGAAGGCCTTCTGGGTTGTAAACTGCTTTTATCTGGGAAGAAAACGCTCCTGCGGGGGTAACTGACGGTACCAGATGAATAAGCACCGGCTAACTCCGTGCCAGCAGCCGCGGTAATACGGAGGGTGCAAGCGTTGTCCGGATTTATTGGGTTTAAAGGGTGCGTAGGCGGCCCTGTAAGTCAGTGGTGAAATCCCAGGGCTCAACCCTGGAACTGCCATTGATACTGCAGGGCTTGAGTTCGGTTAAGGCGGGCGGAACTGGTGGTGTAGCGGTGAAATGCATAGATACCACCAAGAACCCCGATTGCGTAGGCAGCTCGCTGAGCCGAAAACTGACGCTGAGGGCACGAAAGCGTGGGGGAGCGAACAGGGATTAGATACCCTGGTAGTCCACGCCGTAAACGATAGAATACTCGATGTTGGCGATACA
>140 Ii_2648
TGGGGAATATTGGACAATGGGCGCAAGCCTGATCCAGCAATGCCGCGTGAGTGAGGAAGGCCTTAGGGTTGTAAAGCTCTTTCACCCGCGACGATGATGACGGTAGCGGGAGAAGAAGCCCCGGCTAACTTCGTGCCAGCAGCCGCGGTAATACGAAGGGGGCGAGCGTTGTTCGGATTTACTGGGCGTAAAGGGCGCGCAGGCGGCTTGTTTTGTCAGGCGTGAAAGCCCCCGGGCTTAACCTGGGAACTGCGTTTGATACGGACGGGCTAGAGTTCGGGAGAGGAGAGTGGAATTCCCAGTGTAGAGGTGAAATTCGTAGATATTGGGAAGAACACCGGTGGCGAAGGCGGCTCTCTGGACCGAGACTGACGCTGAGGCGCGAAAGCGTGGGGGAGCAAAACAGGGATTAGATACCCTGGGTAGTCCACGCTGTAAACGATGTGTGCTAGACGTTGGGGAGCCTAGCTCTTCGGGTGTCGCAGCTAAACGCGGGTAAGCACACCGCCTGGGGGAGTACGGGCCGCAAAAGGGTTAAAAACTC
>141 Ll_6430
TGAGGAATATTGGACAATGGGTGAAAGCCTGATCCAGCCATCCCGCGTGAAGGATGACGGTCCTATGGATTGTAAACTTCTTTTATACAGGGATAAACCTAGATACGTGTATCTAGCTGAAGGTACTGTATGAATAAGCACCGGCTAACTCCGTGCCAGCAGCCGCGGTAATACGGAGGGTGCAAGCGTTATCCGGATTTATTGGGTTTAAAGGGTCCGTAGGCGGACTCGTAAGTCAGTGGTGAAATCTCATAGCTTAACTATGAAACTGCCATTGATACTGCGGGTCTTGAGTAAAGTAGAAGTGGCTGGAATAAGTAGTGTAGCGGTGAAATGCATAGATATTACTTAGAACACCAATTGCGAAGGCAGGTCACTATGTTTTAACTGACGCTGATGGACGAAAGCGTGGGGTAGCGAACAGGATTAGATACCCTGGTAGTCCACGCCGTAAACGATGCTAACTCGTTTTTGGGGCTTTCGGGGCTCAGAGACCAAGCGAAAGTGATAAGTTAGCC
>142 Mm_3327
TGGGGAATCTTGCACAATGGGGGAAACCCTGATGCAGCGACGCCGCGTGAGCGATGAAGCCCTTCGGGGTGTAAAGCTCTTTCGGCAGGGACGATAATGACGGTACCTGCAGAAGAAGCTGCGGCTAACTACGTGCCAGCAGCCGCGGTAATACGTAGGCAGCGAGCGTTGTTCGGAGTTACTGGGCGTAAAGAGTGCGTAGGCGGTGCTCCAAGTCTGGTGTGAAATCTCCCGGCTTAACCGGGAGGGTGCGCCGGAAACTGGGGTGCTGGAGTGTGGGAGAGGTAAGCGGAATTCCCGGTGTAGCGGTGAAATGCGTAGATAGTCGGGAGGAACACCTGCGGTGTAGACGGCTTACTGGACCATAACTGACGCTGAGGCACGAAAGCGT
>143 Gg_2637
TGGGGAATATTGGACAATGGGCGGAAGCCTGATCCAGCAACGCCGCGTGAGGGATGACGGCCTTCGGGTTGTAAACCTCTTTCATCATTGACGAAGTCCAGCTTTTTGTTGGGTGACGGTAGGTGGAGAAGAAGCACCGGCCAACTACGTGCCAGCAGCCGCGGTAATACGTAGGGTGCGAGCGTTGTCCGGAATTATTGGGCGTAAAGGGCTCGTAGGCGGTTTGTCGCGTCGGGAGTGAAAACACTGGGCTTAACCGAGTGCTTGCTTTCGATACGGGCAGACTAA
>144 Kk_892
TGGGGAATTTTGGACAATGGGCGAAAGCCTGATCCAGCCATGCCGCGTGCAGGATGAAGGCCTTCGGGTTGTAAACTGCTTTTGTACGGAACGAAACGGTCTTTTCTAATAAAGAAGGCTAATGACGGTACCGTAAGAATAAGCACCGGCTAACTACGTGCCAGCAGCCGCGGTAATACGTAGGGTGCAAGCGTTAATCGGAATTACTGGGCGTAAAGCGTGCGCAGGCGGTGATGTAAGACAGTTGTGAAATCCCCGGGCTCAACCTGGGAACTGCATCTGTGACTGCATCGCTGGAGTACGGCAGAGGGGGATGGAATTCCGCGTGTAGCAGTGAAATGCGTAGATATGCGGAGGAACACCGATGGGCGAAGGGCAATCCCCTGGGGCCTGTACTGACGCTCATGCACGAAAGCGTGGGGGAGCAAACAGGATTAGATACCCTGGGTAGTCCACGCCCTAAACGATGTCAACTGGGTTGTTGGGGTCTTCACTGACTCAAGTAAACGAAAGCT
>145 Ee_3209
TAAGGAATATTGGTCAATGGAGGGAACTCTGAACCAGCCATGCCGCGTGCAGGATGACTGCCCTATGGGTTGTAAACTGCTTTTGTCGGGGAATAAACCTACGTTTGCGAACGTAGCTGAATGTACCCGAAGAATAAGGATCGGCTAACTCCGTGCCAGCAGCCGCGGTAATACGGAGGATCCAAGCGTTATCCGGATTTATTGGGTTTAAAGGGTGCGTAGGCGGTTCTTTAAGTCAGAGGTGAAAGACGGCAGCTTAACTGTCGCAGTGCCTTTGATACTGAAGAACTTGAATTGGGTTGAGGAATGCGGAATGAGACAAGTAGCGGTGAAATGCATAGATATGTCTCAGAACCCCGATTGCGAAGGCAGCATTCCAAGCCTATATTGACGCTGATGCACGAAAGCGTGGGGATCGAACAGGATTAGATACCCTGGTAGTCCACGCCCTAAACGATGATAACTCGATGTTGGCGATAGACAGTCAG
>146 Gg_756
TGGGGAATATTGGACAATGGGCGCAAGCCTGATCCAGCCATACCGCGTGGGTGAAGAAGGCCTTCGGGTTGTAAAGCCCTTTTGTTGGGAAAGAAAAGCAGTCGATTAATACTCGGTTGTTCTGACGGTACCCAAAGAATAAGCACCGGCTAACTTCGTGCCAGCAGCCGCGGTAATACGAAGGGTGCAAGCGTTACTCGGAATTACTGGGCGTAAAGCGTGCGTAGGTGGTTGTTTAAGTCTGTTGTGAAAGCCCTGGGCTCAACCTGGGAATTGCAGTGGATACTGGGCGACTAGAGTGTGGTAGAGGGTAGTGGAATTCCCGGTGTAGCAGTGAAATGCGTAGAGATCGGGAGGAACATCCATGGCGAAGGCAGCTACCTGGGACCAACACTGACACTGAGGGCACGAAAGCGTGGGGGAGCAAACAGGGATTAGATACCCTGGTAGTCCACGCCCTAAACGATGCGAACTGGGATGTTGGGGTGCAATTTGGGCACGCAGTATCGAAAGCTAAACGCGTTAAAGTCGCC
>147 Aa_2379
TGGGGAATATTGGACAATGGGGGAAACCCTGATCCAGCAATGCCGCGTGTGTGAAGAAGGCCTTAGGGTTGTAAAGCACTTTCAGTGGGGAAGAAAACCTTAAAGCTAATATCTTTAAGGGGTGACATTACCCGCAGAAGAAGCACCGGCAAACTCTGTGCCAGCAGCCGCGGTAATACAGAGGGTGCAAGCGTTAATCGGAATTACTGGGCGTAAAGCGCACGTAGGCGGATAACTAAGTCGGATGTGAAATCCCTGGGCTTAACCTAGGAACTGCATTCGATACTGGTTGTCTAGAGTATGGTAGAGGATAGTGGAATTTCCGGTGTAGCGGTGAAATGCGTAGATATCGGAAAGAACACCAGTGGCGAAGGCGGCTATCTGGGACCAATACTGACGCTCAGGTGCGAAAGCGTGGGGGAGCAAACAGGGATTAGAGACCCTGGGTAGTCCACGCCGTCAACGATGAGAACTAGATGTTGGGGTGGCTTAGCCATTTAGTATCGAAAGCTAAACGCGTTAAAGTTCTCC
>148 Dd_6850
TGGGGAATATTGCGCAATGGCCGCAAGGCTGACGCAGCGACGCCGCGTGGAGGATGAAGCCCCTCGGGGTGTAAACTCCTGTTGCTCGGGACGAACCATGGGTTTCGACCCATCTGACGGTACCGAGTGAGGAAGCACCGGCTAACTCCGTGCCAGCAGCCGCGGTAATACGGAGGGTGCGAGCGTTGTCCGGAATCACTGGGCGTAAAGGGCGCGTAGGCGGTCCGGTAAGCGTGTGGTGAAAGCCCGGGGCTCAACCCCGGGTCTGCCGTGCGAACTGTCGGACTTGAGCACTGTAGAGGCAGGTGGAATTCCGAGTGTAGCGGTGGAATGCGTAGAGATTCGGAGGAACACCGGTGGCGAAGGCGGCCTGCTGGGCAGTGTCTGACGCTGAGGCGCGACAGCGTGGGGAGCAAACAGGATTAGATACCCTGGTAGTCCACGCCGTAAACGATGGGGCACTAGGGTGCTTCGGGGGAGCGACCCCCGGGAGTGCCGTCGCTAACGCATTAAGTGCCCCGCC
>149 Ii_6775
TGGGGAATATTGGACAATGGGCGAAAGCCTGATCCAGCAATGCCGCGTGAGTGATGAAGGCCTTAGGGTTGTAAAGCTCTTTTACCCGGGATGATAATGACAGTACCGGGAGAATAAGCCCCGGCTAACTCCGTGCCAGCAGCCGCGGTAATACGGAGGGGGCTAGCGTTGTTCGGAATTACTGGGCGTAAAGCGCACGTAGGCGGCTTTGTAAGTTAGAGGTGAAAGCCCGGGGCTCAACTCCGGAATTGCCTTTAAGACTGCATCGCTAGAATTGTGGAGAGGTAAGTGGAATTCCGAGTGTAGAGGTGAAATTCGTAGATATTCGGAAGAACACCAGTGGCGAAGGCGACTTACTGGACACATATTGACGCTGAGGTGCGAAAGCGTGGGGAGCAAACAGGATTAGATACCCTGGTAGTCCACGCCGTAAACGATGATGACTAGCTGTCGGGGGCGCTTAGCGTTCCGGGTGGGCGCAGCTAACGCGTTAAGTCATCCGCCTGGGGGAGTACGGGCCG
>15 Hh_2059
TGAGGAATATTGGACAATGGGCGCAAGCCTGATCCAGCCATGCCGCGTGCAGGATGACGGTCCTATGGATTGTAAACTGCTTTTGTACAGGAAGAAACCCTGGCTCGTGAGCCAGATTGACGGTACTGTAAGAATAAGGATCGGCTAACTCCGTGCCAGCAGCCGCGGTAATACGGAGGGTGCAAGCGTTGTCCGGAATCATTGGGCGTAAAGCGCACGTAGGCGGTTCTTTAAGTCTCACGGTGAAAGGCTGGGGCTCAACCCCATGCATGCCGGGGATACTGGAGGACTGGAGACAGGTAGAGGCCAGCGGAATTCCGGGTGTAGCGGTGGAATGCGTAGAGATCCGGAAGAACACCGGGAGGCGAAGGGCGGGCTGGGCTGGGACCTGATCTGACGCTGAGGTGCGAAAGCGTGGGGAGCGAACAGGGATTAGATACCCTGGGTAGTCCACGCCGTAAACGATGGGGCACTGGGATGCC
>150 Dd_5255
TGGGGAATATTGGACAATGGGCGAAAGCCTGATCCAGCAATGCCGCGTGAGTGATGAAGGCCTTAGGGTTGTAAAGCTCTTTTACCCGGGAAGATAATGACTGTACCGGGAGAATAAGCCCCGGCTAACTCCGTGCCAGCAGCCGCGGTAATACGGAGGGGGCTAGCGTTGTTCGGAATTACTGGGCGTAAAGCGTACGTAGGCGGCTTTTTAAGTTAGAGGTGAAAGCCCAGTGCTCAACACTGGAATTGCCTTTAAGACTGGATCGCTTGAACGTCGGAGAGGTGAGTGGAATTCCGAGTGTAGAGGTGAAATTCGTAGATATTCGGAAGAACACCAGTGGCGAAGGCGGCTCACTGGACGACTGTTGACGCTGAGGTACGAAAGCGTGGGGAGCAAACAGGATTAGATACCCTGGTAGTCCACGCCGTAAACGATGATAACTAGCTGTCTGGGGCTCTTGGAGCTTAGGGTGGCGCAGCTAACGCATTAAGTTATCCGCCTGGGGAGTACGGGTCGCAAGATTAAAAAC
>151 Kk_3948
TAGGGAATATTGGGCAATGGACGCAAGTCTGACCCAGCCATGCCGCGTGCAGGATGAAGGCGCTCAGCGTTGTAAACTGCTTTTACTGGTGAAGAAAGTTTGTCCTGCGGGATGATTTGACGGTATCCAGGGAATAAGCACCGGCTAACTCCGTGCCAGCAGCCGCGGTAATACGGAGGGTGCAAGCGTTGTCCGGATTTATTGGGTTTAAAGGGTGCGTAGGTGGTCATTTAAGTCTGATTTGAAAGCAGGCGGCTTAACCGTCTGATGTGGTTGGAAACTGAATGACTTGAATGGGTTGGCGGTAGCCGGAATGGGTCATGTAGCGGTGAAATGCATAGATATGACCCGGAACACCGATTGCGAAGGCAGGCTACTACGACTTGATTGACACTGAGGCACGAGAGCATGGGGTAGCGAACAGGATTAGATACCCTGGTAGTCCACGCCGTAAACGATGAATGCCAGCTGGTTGGGGGTGCTTGCACCGCAGTAGCG
>152 Aa_5573
TCTAGAGGCTTCGACAATGCCCGAAAGGGTGATCGAGCGACGCCGCGTGTGGGATGAAGGTTTTCGGATTGTAAACCACTTTTGTTTGGGAAGAAGGCTTGTATCGTGAATATGAGATTGACGGTACCAAACGAATAAGCCCCGGCTAACTCCGTGCCAGCAGCCGCGGTAAGACGGAGGGGGCAAGCGTTGTTCGGAATCATTGGGCGTAAAGGGCTCGTAGGCGGACTTGTAAGTCTGGCGTGAAATCTCCACCGCTCACCGGGGAGAGGTCGCTGGATACTGCAAGTCTTGAGTTCGGTAGAGGATTGTGGAATTTCGGGTGTAGCGGTGGAATGCGTAGATATCCGAAAGAACACCGGTGGCGAAGGCGGCAATCTGGGCCTGAACTGACGCTGAGGAGCG
>153 Kk_6556
TGGGGAATATTGCGCAATGGGCGGAAGCCTGACGCAGCGACGCCGCGTGAGGGATGACGGCCTTCGGTTGTAACCTCTTTCAGCAGGGACGAAGCGAAAGTGACGGTACCTGCAGAAGAAGCACCGGCCAACTACGTGCCAGCAGCCGCGGTAATACGTAGGGTGCAAGCGTTGTCCGGAATTATTGGGCGTAAAGAGCTCGTAGGCGGTTTGTCGCGTCGGCTGTGAAAGCCCGGAGCTCAACTCCGGGTCTGCAGTCGATACGGGCAGACTTGAGTGTTGCAGGGGAGACTGGAATTCCTGGTGTAGCGGTGAAATGCGCAGATATCAGGAGGAACACCGGTGGCGAAGGCGGGTCTCTGGGCAACAACTGACGCTGAGGAGCGAAAGCGTGGGGAGCGAACAGGATTAGATACCCTGGTAGTCCACGCCGTAAACGTTGGGGCGCTAGGGTGTGGGGGGCCATTCCACGGGTCTCCGTGCCGCAGCTAACGCATTAAGCGCCCCGCC
>154 Ii_192
TGGGGAATATTGGACAATGGGCGAAAGCCTGATCCAGCAATGCCGCGTGAGTGATGAAGGCCTTAGGGTTGTAAAGCTCTTTTACCCGGGATGATAATGACAGTACCGGGAGAATAAGCTCCGGCTAACTCCGTGCCAGCAGCCGCGGTAATACGGAGGGAGCTAGCGTTATTCGGAATTACTGGGCGTAAAGCGCACGTAGGCGGCTTTGTAAGTTAGAGGTGAAAGCCTGGAGCTCAACTCCAGAATTGCCTTTAAGACTGCATCGCTTGAATCCAGGAGAGGTGAGTGGAATTCCGAGTGTAGAGGTGAAATTCGTAGATATTCGGAAGAACACCAGTGGCGAAGGCGGCTCACTGGGACTGGGTATTGACGCTGAGGTGCGAAAGCGTGGGGGAGCAAACAGGGATTAGATACCCTGGGTAGTCCACGCCGTAAACGATGATAACTAGCTGTCGGGGGCTCTTAGAGCTTCGGGTGGCGCAGCTAAACGCAATTAAAGTTATCCGCCTGGGGGA
>155 Nn_1403
TGGGGAATATTGGACAATGGGGGAACCCTGATCCAGCAATGCCGCGTGTGTGAAGAAGGCCTGAGGGTTGTAAAGCACTTTCAGTTGGGAGGAGGATATTCAGGTTAAGAGCTAGGATATTGGACGTTACCGACAGAAGAAGCACCGGCTAACTCCGTGCCAGCAGCCGCGGTAATACGGAGGGTGCAAGCGTTAATCGGAATTACTGGGCGTAAAGGGTGCGTAGGTGGTTGATTAAGTTAGGTGTGAAATTCCTGGGCTTAACCTGGGCTGGAAACTTAAACTGGTCGACTTGAGTATGGGAGAGGGTAGTGGAATTTCCGGTGTAGCGGTGAAATGCGTAGAGATCGGAAGGAACACCAGTGGCGAAGGCGGCTACCTGGCCTAATACTGACACTGAAGCACGAAAGCGTGGGGGAGCAAACAGGGATTAGATACCCTGGGTAGTCCACGCTGTAAACGATGTCAACTAGCTGTTGGGTCATATGAATATGATTAGTGGCGCAGCAAAACGCGATAAAGTTGACC
>156 Mm_6119
TAAGGAATATTGGTCAATGGACGCAAGTCTGAACCAGCCATGCCGCGTGGAGGATGACGGTCCTCTGGATTGTAAACTTCTTTTATCTGGGACGAAACACTCCTATTCTTAGGGGCCTGACGGTACCAGATGAATAAGCACCGGCTAACTCCGTGCCAGCAGCCGCGGTAATACGGAGGGTGCAAGCGTTATCCGGATTCACTGGGTTTAAAGGGTGCGTAGGTGGGTATGTAAGTCAGTGGTGAAATCCCCGAGCTTAACTTGGGAACTGCCGTTGATACTATATATCTTGAATGTCGTAGAGGTAAGCGGAATATGTCATGTAGCGGTGAAATGCTTAGAGATGACATAGAACACCAATTGCGAAGGCAGCTTGCTATGCGATTATTGACACTGAGGCACGAAAGCGT
>157 Ff_379
TAGGGAATATTGGACAATGGGGGCAACCCTGATCCAGCCATTCCGCGTGCAGGAATAAGGCCCTATGGGTCGTAAACTGCTTTTGTATGGGAAAAAATCATCTTACGTGTAGGGTGTTGATGGTACCATGAGAATAAGGATCGGCTAACTTCGTGCCAGCAGCCGCGGTAATACGAAGGATCCAAGCGTTGTCCGGATTTACTGGGTTTAAAGGGTGCGTAGGCGGGGAATTAAGTCAGTGGTGAAAGCTGGTAGCTCAACTATCAAATTGCCATTGAAACTGATTCTCTCGAGTACGGTTGAGGTAGCTGGAATGTAACATGTAGCGGTGAAATGCTTAGATATGTTACAGAACACCGATTGCGAAGGGCAGGGCTACTAAACCGTAACTGACGCTGAGGCACGAAAGCGTGGGGGATCAAACAGGGATTAGATACCCTGGTAGTCCACGCTGTAAACGTTGCATACTCGGTCTTAGCGATATACAGTTAGGGACCTAAAGCGAAAAAGCAATTAAAGT
>158 Hh_2942
TGGGGAATCTTGCGCAATGGGCGAAAGCCTGACGCAGCCATGCCGCGTGAATGATGAAGGTCTTAGGATTGTAAAATTCTTTCACCGGGGACGATAATGACGGTACCCGGAGAAGAAGCCCCGGCTAACTTCGTGCCAGCAGCCGCGGTAATACGAAGGGGGCTAGCGTTGCTCGGAATTACTGGGCGTAAAGGGCGCGTAGGCGGACAGTTAAGTTGGGGGTGAAAGCCCGGGGCTCAACCTCGGAATTGCCTTCAATACTGGCTGTCTTGAGTATGAGAGAGGTGTGTGGAACTCCGAGTGTAGAGGTGAAATTCGTAGATATTCGGAAGAACACCAGTGGCGAAGGCGACACACTGGCTCATTACTGACGCTGAGGCGCGAAAGCGTGGGGGAGCAAACAGGGATTAGATACCCTGGGTAGTCCACGCTGTAAACGATGAGTGCTAGTTGTCGGGGCGGCATGCCGTTCGGGTGACGCAGCTAACGCATTAAAGCACTCCGCCTGGGGGAGTACGGGTC
>159 Aa_4011
TGGGGAGTATTGGACAATGGGGGAAACCCTGATCCAGCCATGCCGCGTGAGTGATGAAGGCCTTCGGGTTGTAAAGCTCTTTTAGCGGGGAAGATAATGACGGTACCCGCAGAATAAGCCCCGGCTAACTTCGTGCCAGCAGCCGCGGTAAGACGAAGGGGGCTAGCGTTGTTCGGAATTACTGGGCGTAAAGGGCGCGCAGGCGGCTCTACAAGTCAGGCGTTAAAGACCCAGGCTCAACCTGGGGAATGCGCTTGATACTGTGGGGCTTGAGATCGGAAGAGGAGAGTGGAATTCCCAGTGTAGAGGTGAAATTCGTAGATATTGGGAAGAACACCAGTGGCGAAGGCGGCTCTCTGGTCCGATTCTGACGCTGAGGGCGCGAAAGCGTGGGGGAGCAAACAGGGATTAGATACCCTGGGTAGTCCACGCCGTAAACGATGTGTGCTGGGACGTTGGGAAGGCCTAGCCTTTCGGGTGTCGTAGCTAACGCGTTAAGCACACCGCCTGGGGGAGTACGGGCCGCAAAGGGTTAAAAACTCAAAAA
>16 Ll_2311
TGGGGAATATTGGACAATGGGCGCAAGCCTGATCCAGCAATGCCGCGTGAGTGATGAAGGCCTTAGGGTTGTAAAGCTCTTTCACCGGGGAAGATAATGACGGTACCCGGAGAAGAAGCCCCGGCTAACTCCGTGCCAGCAGCCGCGGTAATACGGAGGGGGCTAGCGTTGTTCGGAATTACTGGGCGTAAAGCGCGCGTAGGCGGCTTGACAAGTTGGAGGTGAAAGCCCGGAGCTCAACTTCGGAATTGCCTTCAAGACTGTCTCGCTAGAGGCGGGGAGAGGAGAGCGGAATACCCAGTGTAGAGGTGAAATTCGTAGATATTGGGTGGAACACCGGTGGCGAAGGCGGCTCTCTGGCCCTGATCTGACGCTAAGGGCGCGAAAGCGTGGGGGAGCAAACAGGGATTAGATACCCTGGTAGTCCACGCCGTAAACTATGAGTGCTAGATGTTGGGGAGGGTTTACTTCTCAGTGTCGCAGCTAACGCATTAAGCACTCCGCCTGGGGGAGTACGGGCCGCAAA
>160 Nn_1318
TTGGGAATCTTGGACAATGGGGGAAACCCTGATCCAGCCATGCCGCGTGAGTGATGAAGGCCTTCGGGTTGTAAAACTCTTTCGACGGGGACGATAATGACGGTACCCGTAGAAGAAGCTCCGGCTAACTTCGTGCCAGCAGCCGCGGTAATACGAAGGGGGCTAGCGTTGTTCGGAATTACTGGGCGTAAAGCGCGCGCAGGCGGCTATCCAAGTCAGTGGTGAAAGCCCGGAGCTCAACTCCGGAACTGCCATTGAAACTGTTTAGCTTGAGGACGAGAGAGGTGAGTGGAATTCCCAGTGTAGAGGTGAAATTCGTAGATATTGGGAAGAACACCGGTGGCGAAGGCGGCTCACTGGCTCGTATCTGACGCTCAGGGCGCGATAGCGTGGGGGATCAAACAGGGATTAGATACCCTGGGTAGTCCACGCCGTAAACGATGAATGCTAGCCGTTGGGGTAGCTTGCTATTCAGTGGCGCAGCTAACGCATTAAAGCAATTCCGCCTGGGGGAGTACGGGCC
>161 Ii_5140
TGGGGAATATTGGACAATGGGCGAAAGCCTGATCCAGCGACGCCGCGTGGGTGAAGAAGGCCTGCGGGTTGTAAAGCCCTTTCAGTGGGGAAGAAAAGCCTCGTCCTAATACGGCGGGGTCTTGACGTAACCCATAGAAGAAGCACCGGCTAACTCTGTGCCAGCAGCCGCGGTAATACAGAGGGTGCGAGCGTTAATCGGAATTACTGGGCGTAAAGCGCGCGTAGGCGGCTTTGCAAGTCGGGTGTGAAATCCCCAGGCTTAACCTGGGAACTGCATTCGAGACTGCATTGCTAGAGTATGGGAGAGGGAAGTGGAATTTCCGGTGTAGCGGTGAAATGCGTAGATATCGGAAGGAACATCAGTGGCGAAAAGCGACTTCCTGGACCAATACTGACGCTCATGTGCGAAAGCGGTGGGGAGCAAACAGGGATTAGATACCCTGGGTACGTCCAACGCCATAAACGATGAGAACTGGATGGTCGGGG
>162 Ee_2308
TGGGGAATATTGGACAATGGGCGCAAGCCTGATCCAGCAATGCCGCGTGTGTGAAGAAGGCCCTCGGGTTGTAAAGCACTTTTATCAGGAACGAAATACCACGGGTTAATACCCTATGGGGCTGACGGTACCTGAGGAATAAGCACCGGCTAACTTCGTGCCAGCAGCCGCGGTAATACGAAGGGTGCAAGCGTTAATCGGAATTACTGGGCGTAAAGGGTGCGTAGGCGGTTCGTTAAGTCTGTCGTGAAATCCCCGGGCTCAACCTGGGAATGGCGATGGATACTGGCGAGCTAGAGTGTGTCAGAGGATGGTGGAATTCCCGGTGTAGCGGTGAAATGCGTAGAGATCGGGAGGAACATCAGTGGCGAAGGGCGGCCATCTGGGGACAACACTGACGCTGAAGCACGAAAGCGTGGGGGAGCAAACAGGATTAGATACCCTGGTAGTCCACGCCCTAAACGATGCGAACTGGGATGTTGGTCTCAACTCGGGAGATCAGTGTCGAAAGCTAAACGC
>163 Nn_1085
TGGGGAATCTTGCGCAATGGGCGAAAGCCTGACGCAGCCATGCCGCGTGGATGATGAAGGTCTTAGGATTGTAAAATCCTTTCACCGGTGAAGATAATGACTGTAGCCGGAGAAGAAGCCCCGGCTAACTTCGTGCCAGCAGCCGCGGTAATACGAAGGGGGCTAGCGTTGCTCGGAATTACTGGGCGTAAAGGGAGCGTAGGCGGACATTTAAGTCAGGGGTGAAATCCCAGAGCTCAACTCTGGAACTGCCTTTGATACTGGGTGTCTTGAGTGTGATAGAGGTATGTGGAACTCCGAGTGTAGAGGTGAAATTCGTAGATATTCGGAAGAACACCAGTGGCGAAGGCGACATACTGGGATCATTACTGACGCTGAGGGCTCGAAAGCGTGGGGGAGCAAACAGGGATTAGATACCCTGGGTAGTCCACGCCGTAAACGATGATTGCTAGTTGTCGGGGTTGTTTACAACTCGGGTGACGCAGCTAAACGCATTAAAGCAAATCCGCCT
>164 Nn_9699
TGGGGAATATTGGACAATGGGCGCAAGCCTGATCCAGCCATGCCGCGTGTGTGATGACGGCCTTAGGGTTGTAAAGCACTTTCGCCGATGAAGATAATGACTGTAGTCGGAGAAGAAGCCCCGGCTAACTTCGTGCCAGCAGCCGCGGTAATACGAAGGGGGCTAGCGTTGTTCGGAATTACTGGGCGTAAAGCGTACGTAGGCGGATCGTTAAGTTAGGGGTGAAATCCCGAGGCTCAACCTCGGAACTGCCTCTGATACTGGCGATCTTGAGTCCGGGAGAGGTGAGTGGAACTCCTAGTGTAGAGGTGAAATTCGTAGATATTAGGAAGAACACCAGTGGCGAAGGCGGCTCACTGGCCCGGAACTGACGCTGAGGTACGAAAGCGTGGGGAGCAAACAGGATTAGATACCCTGGTAGTCCACGCCGTAAACGATGGGATGCTAGCCGTCGGGGGAGCTTGCTCTTCGGGTGGCGCAGCTAACGCATTAAGCATCCCGCCTGGGGGATACGGT
>165 Oo_2896
TGGGGAATATTGGACAATGGGGGCAACCCTGATCCAGCGATGCCGCGTGAGTGAAGAAGGCCTTCGGGTCGTAAAGCTCTTTAGGTTGGGAAGAAGCTTATTAGAGGATAATTCTAGTAAGTTGACGGTACCGACAGAATAAGCACCGGCAAACTCTGTGCCAGCAGCCGCGGTAATACAGAGGGTGCGAGCGTTAATCGGAGTTACTGGGCGTAAAGGGCGCGTAGGCGGTTGTATGAGTGTGATGTGAAAGCCCCGGGCTTAACCTGGGAAGTGCATCGCAAACGATACAACTGGAGTAGATGAGGAGGGTGGCGG
>166 Ll_6640
TGGGGAATATTGCACAATGGGCGAAAGCCTGATGCAGCGACGCCGCGTGAGGGATGACGGCCTTCGGGTTGTAAACCTCTTTCAGCTCCGAAGAAGCGAAAGTGACGGTAGGAGCAGAAGAAGCACCGGCTAACTACGTGCCAGCAGCCGCGGTAATACGTAGGGTGCAAGCGTTGTCCGGAATTATTGGGCGTAAAGAGCTCGTAGGCGGTGTGTCGCGTCTGCTGTGAAAAACTCAGGGCTCAACTCTGAGCTTGCAGTGGGTACGGGCACACTTGAGTGCTGTAGGGAGACTGGAATTCCTGGTGTAGCGGTGAAATGCGCAGATATCAGGAGGAACACCGGTGGCGAAGGCGGGTCTCTGGGCAGTTACTGACGCTGAGGAGCGAAAGCATGGGGAGCGAAACAGGATTAGATACCCTGGGTAGTCCATGCCGTAAACGTTGGGGCGCTAGGT
>167 Nn_723
TGAGGAATATTGGTCAATGGGCGCAAGCCTGAACCAGCCATGCCGCGTGAAGGATGAAGGCCTTCTGGGTTGTAAACTTCTTTTATTGGGGAAGAAAATTACGGTTTCTACTGTAACCGACGGTACCCAAGGAATAAGCACCGGCTAACTCCGTGCCAGCAGCCGCGGTAATACGGAGGGTGCAAGCGTTATCCGGATTCACTGGGTTTAAAGGGTGTGTAGGCGGGCTGTTAAGTCAGTGGTGAAATCTCCGGGCTCAACCCGGAAACTGCCATTGATACTATCAGTCTTGAATCTTGTTGAGGTGGGCGGAATATGTCATGTAGCGGTGAAATGCTTAGATATGACATAGAACACCGATTGCGAAGGCAGCTCACTAAGCAAGTATTGACGCTGAGGGCACGAAAGCGTGGGGGATCAAACAGGGATTAGATACCCTGGTAGTCCACGCCCTAAACGATGATTACTCGACATACGCGATACACAGTGTGTGTCTGAGCGAAAAAGCA
>168 Ff_1036
TAAGGAATATTGGTCAATGGAGGCAACTCTGAACCAGCCATGCCGCGTGCAGGAAGACAGCCCTCTGGGTCGTAAACTGCTTTTATTCGGGAATAAACCTACTTACGTGTAAGTAGCTGAATGTACCGAAGGAATAAGGATCGGCTAACTCCGTGCCAGCAGCCGCGGTAATACGGAGGATCCAAGCGTTATCCGGATTTATTGGGTTTAAAGGGTGCGTAGGCGGCCTGTTAAGTCAGGGGTGAAAGACGGTAGCTCAACTATCGCAGTGCCCTTGATACTGATGGGCTTGAATACACTAGAGGTAGGCGGAATGTGACAAGTAGCGGTGAAATGCATAGATATGTCACAGAACACCGATTGCGAAGGGCAGCTTACTATGGTGTCATTGACGCTGAGGCACGAAAGCGTGGGGATCAAACAGGGATTAGATACCCTGTAGTCCACGCCTAAACGATGAATACTCGCTGTTAGCGATATACAGTTAGCGGCTAAAGCGAAAAA
>169 Nn_2106
TGGGGAATTTTGGACAATGGGCGCAAGCCTGATCCAGCCATGCCGCGTGTCTGAAGAAGGCCTTCGGGTTGTAAAGGACTTTTGTCAGGGAAGAAAAGGCTGTTGCTAATATCGACAGCTGATGACGGTACCTGAAGAATAAGCACCGGCTAACTACGTGCCAGCAGCCGCGGTAATACGTAGGGTGCGAGCGTTAATCGGAATTACTGGGCGTAAAGCGAGCGCAGACGGTTACTTAAGCAGGATGTGAAATCCCCGGGCTCAACCTGGGAACTGCGTTCTGAACTGGGTGACTAGAGTGTGTCAGAGGGAGGTAGAATTCCACGTGTAGCAGTGAAATGCGTAGAGATGTGGAGGAATACCGATGGCGAAGGCAGCCTCC
>17 Kk_154
TAGGGAATATTGGGCAATGGGCGAGAGCCTGACCCAGCCATGCCGCGTGCCGGATGAAGGCCTTCTGGGTTGTAAACGGCTTTTCTCAGGAAAGAAAAAGAGGATGCGTCCTAAACTGACGGTACCTGAGGAATAAGCACCGGCTAACTCCGTGCCAGCAGCCGCGGTAATACGGAGGGTGCAAGCGTTGTCCGGATTTATTGGGTTTAAAGGGTGCGTAGGTGGCTTGTTAAGTCCGGGGTGAAAGCCCACAGCTCAACTGTGGAACTGCCCTGGATACTGGCAAGCTTGAGAGTAGTCGAGGGTGGCGGAATGGACGGTGTAGCGGTGAAATGCATAGATACCGTCCAGAACCCCAATTGCGTAGGCAGCTGCCTAGGGCTACATCTGACACTGAGGGCACGAAAGCGTGGGGGAGCGAAACAGGGATTAGATACCCTGGGTAGTCCACGCCGTAAACGATGGGATACTCGTTGCCAGCGATAGACTGTTGGGTGACTTAGCGAAAAAAGCGTT
>170 Dd_2858
TGGGGAATATTGGACAATGGGCGCAAGCCTGATCCAGCCATGCCGCGTGGATGATGAAGGCCCTAGGGTTGTAAAGTCCTTTTAACGGGGAAGATAATGACGGTACCCGTAGAATAAGCCCCGGCTAACTTCGTGCCAGCAGCCGCGGTAATACGAAGGGGGCTAGCGTTGCTCGGAATTACTGGGCGTAAAGCGCACGTAGGCGGGTTGTTAAGTCGGGGGTGAAATCCTGGAGCTCAACTCCAGAACTGCCTTCGAAACTGACGATCTTGAGTTCGGGAGAGGTGAGTGGAACTGCGAGTGTAGAGGTGAAATTCGTAGATATTCGCAAGAACACCAGTGGCGAAGGCGGCTCACTGGCCCGATACTGACGCTGGAGGTGCGAAAGCGTGGGGGAGCAAACAGGGATTAGATACCCTGGGTAGTCCACGCCGTAAACGATGAATGCTAGCCGTTGGCGAGCTTGCTCGTCAGTGGGCGCAGCTAACGCTTTAAAGC
>171 Mm_4019
TAGGGAATATTGGGCAATGGGCGAGAGCCTGACCCAGCCATGCCGCGTGCAGGAAGAAGGCTTTCTGAGTCGTAAACTGCTTTTGACAGGGAAGAATAAGTCTTACGTGTAAGATGATGACGGTACCTGCAGAATAAGCACCGGCTAACTCCGTGCCAGCAGCCGCGGTAATACGGAGGGTGCGAGCGTTGTCCGGATTTATTGGGTTTAAAGGGTGCGTAGGCGGCTCCTTAAGTCCGGGGTGAAAGCCGTTGCTCAACAACGGAACTGCCCTGGATACTGAGGAGCTTGAGTACAGACGAGGTTGGCGGAATGGACGGAGTAGCGGTGAAATGCATAGATACCGTCCAGAACCCCGATTGCGAAGGCAGCTGACTAGGCTGTTACTGACGCTGAGGCACGACAGCGTGGGGAGCGAACAGGATTAGGATACCCTGGTAGTCCACGCCGTAAAACGATGGATACTCGCTGCGAGCTAAAGATTGTTCGTGGGCTTAGGGG
>172 Hh_5754
TAGGGAATATTGCACAATGGAGGAAACTCTGATGCAGCAACGCCGCGTGAGTGAAGAAGGCCATTGGGTCGTAAAGCTCTTTAGCCTGGAAAGAAGTGTCCATGAGTAAATAATTCATGGATGTGACGGTACCAGGAGAATAAGGACCGGCTAATTTCGTGCCAGCAGCCGCGGTAATACGAAAGGTCCAAGCGTTACTCGGAATTACTGGGCGTAAAGCGCGCGTAGGCGGCTTTGTATGTCGATTGTGAAAGCCCCGGGCTCAACCTGGGAACTGCAGTCGAAACTGCAAAGCTTGAATGTTGGAGGGGTTGGGGGAATACCTAGTGGAGAAGTGAAATTCGTAGAGATTAGGTGGAACACCAGAGGCGAAGGCGCCTGACTGGCCAAACATTGACGCTGAGGCGCGAAAGCGTGGGGTAGCAAACAGGATTAGATACCCTGGGTAGTCCACGCCGTAAACTATGGGACACTAGCCGTTCGAAGCATTAACCCTTTGAGTGGGCAAAGCTAACGCATTAA
>173 Dd_4605
TCGGGAATTTTGGGCAATGGGCGAAAGCCTGACCCAGCAACGCCGCGTGAAGGATGAAGCATTTCGGTGTGTAAACTTCGCAAGAATAGGAAGAATAAGTTTGAACAAATAATTCAAACGATGACGGTACTATTTATAAGCTCCGGCTAACTTCGTGCCAGCAGCCGCGGTAATACGAGGGGAGCAAGCGTTGTTCGGATTTACTGGGCGTAAAGGGTGCGTAGGCGGCACCACAAGTCACTTGTGAAATCTTTGGGCTTAACCCAAAGCGGCCAAGTGATACTGTGGAGCTAGAGTGCAGAAGGGGCAACTGGAATTCCCGGTGTAGCGGTGAAATGCGTAGATATCGGGAGGAACACCTGCGGCGAAGGCGGGTTGCTGGGCTGACACTGACGCTGAGGCACGAAAGCTAGGGGTAGCAAACGGGGATTAGATACCCCGGTAGTCCTAGCCTTAAACGATGAATGCTTAGTGTCCGGGGGTTTATAGTCCCCGGGGTGCTGGGAACTAACGTGTTAAGCATTCCGCCTGGGGGAGTACGTTC
>174 Ii_1708
TGGGGAATATTGGACAATGGGCGCAAGCCTGATCCAGCAATGCCGCGTGGGTGAAGAAGGTCTTCGGATTGTAAAGCCCTTTCGACGGGGACGATGATGACGGTACCCGTAGAAGAAGCCCCGGCTAACTTCGTGCCAGCAGCCGCGGTAATACGAAGGGGGCTAGCGTTGCTCGGAATTACTGGGCGTAAAGGGCGCGTAGGCGGCCCATCAAGTCAGGCGTGAAATTCCCGGGCTCAACCTGGGGACTGCGCTTGAGACTGGCGGGCTAGAGGCCGAGAGAGGGTGGTGGAATTCCCAGTGTAGAGGTGAAATTCGTAGATATTGGGAAGAACACCGGTGGCGAAGGCGGCCACCTGGCTCGGTACTGACGCTGAGGCGCGACAGCGTGGGGGAGCAAACAGGGATTAGATACCCTGGTAGTCCACGCCGTAAACGATGTGTGCTGGGATGTTGGGGAAACCTAGTTTCTCAGTGTCGTAGCTAACGCGGTAAGCACACCGCCTGGGGGAGTACGGGCCGCAAAGGGTTGAAAAACTC
>175 Hh_8104
TGGGGAATCTTGCGCAATGCGCGAAAGCGTGACGCAGCAACGCCGCGTGGGGGAAGAATGCCTTCGGGTTGTAAACCCCTTTCAGTTGGGACGAAGCTTCGACGGTGAATAGCCGGCTGGAGTGACGGTACCTTCAGAAGAAGCCCCGGCTAACTACGTGCCAGCAGCCGCGGTAATACGTAGGGGGCAAGCGTTGTCCGGAATCATTGGGCGTAAAGCGCGTGTAGGCGGTTCGATAAGTCTGCTGTGAAAGTCCAGGGCTCAACCCTGGGATGCCGGTGGATACTGTCGGACTAGAGTGCGGAAGAGGCGAGTGGAATTCCCGGTGTAGCGGTGAAATGCGCAGATATCGGGAGGAACACCAATTGCGAAGGCAGCTCGCTGGGACGTTACTGACGCTGAGACGCGAAAGCGTGGGGAGGCAAACAGGATTAGATACCCTGGGTAGTCCACGCCGTAAACGATGGGGCACTAGGGTGTGGGGGGTGTCGGACTCCCTCCGTGCCGAAGCTAACGCATTAAGTGCCCC
>176 Ii_6015
TGGGGAATCTTGCACAATGGGGGAAACCCTGATGCAGCGACGCCGCGTGAGTGATGACGCCCTTCGGGTGTAAAGCTCTTTCGGCCCGGACGATAATGACGGTACGGGAAGAAGAAGCTGCGGCTAACTACGTGCCAGCAGCCGCGGTAATACGTAGGCAGCGAGCGTTGTTCGGAGTTACTGGGCGTAAAGCGTGCGTAGGCGGTGGTCCAAGTCTGGTGTGAAATCTCCCGGCTCAACCGGGAGGGTGCGTCGGAAACTGGGCCGCTCGAGTGCCGGAGAGGTAAGCGGAATTCCTGGTGTAGCGGTGAAATGCGTAGATATCAGGAGGAACACCCGTGGTGTAGACGGCTTACTGGACGGCGACTGACGCTGAGGCACGAAAGCGTGGGGAGCAAACAGGATTAGATACCCTGGTAGTCCACGCCCTAAACGATGCATACTTGGGTGTGGGGCAGTTCAGTCTGTCCGTGCCGAAGCTAACGCGATAAGTATGCCGCC
>177 Ff_3323
TGGGGAATATTGGACAATGGGGGCAACCCTGATCCAGCAATGCCGCGTGTGTGAAGAAGGCCTTCGGGTTGTAAAGCACTTTAGTTGGGGAGGAAGGTTAGTAGTTTAAGAGATGACTAATTTGACTGTACCCAAAGAATAAGCACCGGCTAACTCTGTGCCAGCAGCCGCGGTAATACAGAGGGTGCGAGCGTTAATCGGAATTACTGGGCGTAAAGGGCGCGTAGGCGGTGTATTAAGTTGGATGTGAAATCCCTGGGCTTAACCTAGGAACTGCATTCAATACTGGTACGCTAGAGTGTAGTAGAGGGTAGTGGAATTTCCGGTGTAGCGGTGAAATGCGTAGATATCGGAAGGACACCAGTGGCGAAGGCGGCTACCTGGACTAACACTGACGCTGAGGCGCGAAAGCGTGGGGATCAAACAGGATTAGATACCCTGGTAGTCCACGCTGTAAACGATGAGAACTAGATGTTGGGTAGGCATGACCTATTAGTATCGAAG
>178 Oo_608
TGGGGAATATTGCACAATGGGCGAAAGCCTGATGCAGCAACGCCGCGTGAGGGATGACGGCCTTCGGGTTGTAAACCTCTTTAGTAGGGAAGAAGCGAAAGTGACGGTACCTGCAGAAAAAGCACCGGCTAACTACGTGCCAGCAGCCGCGGTAATACGTAGGGTGCAAGCGTTGTCCGGAATTATTGGGCGTAAAGAGCTCGTAGGCGGTTTGTCGCGTCTGCTGTGAAATCTGGGGGCTCAACCCCCAGCCTGCAGTGGGTACGGGCAGACTAGAGTGCGGTAGGGGAGATTGGAATTCCTGGTGTAGCGGTGGAATGCGCAGATATCAGGAGGAACACCGATGGCGAAGGCAGATCTCTGGGGCCGTAACTGACGCTGAGGAGCGAAAGCGTGGGGGAGCGAACAGGGATTAGATACCCTGGTAGTCCACGCCGTAAACGTTGGGGAACTAGATGTGGGGGACCATTCCACGGGTCTCCGTGTCGCAGCTAACGCATTAAAGT
>179 Cc_1474
TAGGGAATATTGGGCAATGGGCGAGAGCCTGACCCAGCCATGCCGCGTGCCGGATGAAGGCCTTCTGGGTTGTAAACGGCTTTTCTCAGGGAAGAAAACGACCATGCGTGGTACACTGACGGTACCTGAGGAATAAGCACCGGCTAACTCCGTGCCAGCAGCCGCGGTAATACGGAGGGTGCAAGCGTTGTCCGGATTTATTGGGTTTAAAGGGTGCGTAGGCGGCCCGTTAAGTCCGGGGTGAAAGCCCACTGCTCAACAGTGGAACTGCCCTGGATACTGGCGGGCTTGAGTCCAGACGAGGTTGGCGGAATGGATGCTGTAGCGGTGAAATGCATAGATAGCATCCAGAACCCCGATTGCGAAGGCAGCTGACTAGGGCTGGGTACTGACGCTGAGGCACGAAAGCGTGGGGGAGCGAAACAGGATTAGATACCCTGGGTAGTCCACGCCGTAAACGATGGGATACTCGCTGGGTGGCGATAGACAGTCACTGGGCTTAGGGGAAAACCGATAAAGTA
>18 Aa_6338
TTAGGAATCTTCCACAATGGGCGCAAGCCTGATGGAGCGACGCCGCGTGAGGGATGAAGGTTTTCGGATCGTAAACCTCTGAATCTGGGACGAAAGACGCGTAAGCGGGATGACGGTACCAGAGTAATAGCACCGGCTAACTCCGTGCCAGCAGCCGCGGTAATACGGAGGGTGCAAGCGTTACCCGGAATCACTGGGCGTAAAGGGCGTGTAGGCGGTTATTTAAGTCTGGTTTTAAAGACCGGGGCTCAACCCCGGGGATGGACTGGAGACTGGATGACTAGACCTCTGGAGAGGCAATCGGAATTCCTGGTGTAGCGGTGGAATGCGTAGATACCAGGAGGAACACCAACGGCGAAGGCAGATTGCTGGACAGAAGGTGACGCTGAGGCGCGAAAGTGTGGGGAGCGAACCGGATTAGATACCCGGGGTAGTCCACACCCTAAACGATGTACGTTGGCTTAGCGCAGGGATGCTGTGCTAGGGCGAAGCTAACGCGATAACGTACCGCCTGGGGAAGTACGGGCCGCAAGGGTT
>180 Ii_6196
TGGGGAATATTGGACAATGGGGGAAACCCTGATCCAGCAATGCCGCGTGAATGAAGAAGGCCTTAGGGTTGTAAAATTCTTTTGTTCGTGAAGATAATGACGGTAGCGGACGAATAAGCCCTGGCTAACTCTGTGCCAGCAGCCGCGGTAATACAGAGAGGGCAAGCGTTGTCCGGAATGACTGGGCGTAAAGCGCGCGCAGGCGGTTTTTTAAGTTGGATGTGAAATCCCCGGGCTCAACCTGGGAACTGCATTCGATACTGGAAAACTAGAGGCCGAGAGAGGAAAGCGGAATGACGAGTGTAGAGGTGAAATTCGTAGATATTCGTCGGAACACCAGAGGCGAAGGCGGCTTTCTGGCTCGGACCTGACGCTCAGGCGCGAAAGCGTGGGGAGCAAACAGGATTAGATACCCTGGTAGTCCACGCCCTAAACGATGAGTGCTAGATGTCGGATTTTCGGGATTCGGGTGTCGAAGCTAAAGCATTAAGCACTCCGCCTGGGGGAGTACGGGTCGCAAGATTAAAAC
>181 Kk_4084
TGGGGAATTTTGGACAATGGGCGAAAGCCTGATCCAGCAATGCCGCGTGAGTGAAGAAGGCCTTCGGGTTGTAAAGCTCTTTTGTCAGGGAAGAAACGGTTTGGGCTAATACCCTGAGCTAATGACGGTACCTGAAGAATAAGCACCGGCTAACTACGTGCCAGCAGCCGCGGTAATACGTAGGGTGCTAGCGTTATTCGGAATTACTGGGCGTAAAGCGCACGTAGGCGGCTTTGTAAGTAAGAGGTGAAAGCCCAGAGCTCAACTCTGGAATTGCCTTTTAGACTGCATCGCTTGAATCATGGAGAGGTCAGTGGAATTCCGAGTGTAGAGGTGAAATTCGTAGATATTCGGAAGAACACCAGTGGCGAAGGCGGCTGACTGGACATGTATTGACGCTGAGGTGCGAAAGCGTGGGGAGCAAACAGGGATTAGATACCCTGGTAGTCCACGCCGTAAACGATGATAACTAGCTGTCCGGGACACTTGGGTGTTTGGGGTGGGCGCAGCTAACGCA
>182 Mm_5492
TAGGGAATCTTCCGCAATGGGCGAAAGCCTGACGGAGCAACGCCGCGTGAGTGATGAAGGTCTTCGGATCGTAAAACTCTGTTATTAGGGAAGAACAAATGTGTAAGTAACTATGCACGTCTTGACGGTACCTAATCAGAAAGCCACGGCTAACTACGTGCCAGCAGCCGCGGTAATACGTAGGTGGCAAGCGTTATCCGGAATTATTGGGCGTAAAGCGCGCGTAGGCGGTTTTTTAAGCTGATGTGAAAGCCCACGGCTCAACCGTGGAGGGTCATTGGAAACTGGAAAACTTGAGTGCAGAAGAGGAAAGTGGAATTCCATGTGTAGCGGTGAAATGCGCAGAGATATGGAGGAACACCAGTGGCGAAGGCGACTTTCTGGTCTGTAACTGACGCTGATGTGCGAAAGCGTGGGGATCAAACAGGGATTAGATACCCTGGGTA
>183 Ll_7419
TGGGGAATCTTAGACAATGGGCGCAAGCCTGATCTAGCCATGCCGCGTGGGTGATGAAGGCCTTAGGGTCGTAAAGCCCTTTCGCCGGGGAAGATAATGACGGTACCCGGTAAAGAAACCCCGGCTAACTCCGTGCCAGCAGCCGCGGTAATACGGAGGGGGTTAGCGTTGTTCGGAATGACTGGGCGTAAAGCGCGCGTAGGCGGGCTGGAAAGTCAGAGGTGAAAGCCCGGGGCTCAACCCCGGAATGGCCTTTGAAACTCCCAGCCTTGAGTTCGAGAGAGGTGAGTGGAATTCCGAGTGTAGAGGTGAAATTCGTAGATATTCGGAGGAACACCAGTGGCGAAGGCGGCTCACTGGCTCGACACTGACGCTGAGGTGCGAAAGCGTGGGGAGCAAACAGGATTAGATACCCTGGTAGTCCACGCCGTAAACGATGAATGCCAGACGTCGGGGGGCTTGCCCTTCGGTGTCACACCTAACGGGATTAAGCATTCCGCCTGGGGGAGTACGGGTCGCAAGATTAAAACT
>184 Nn_1038
TGGGGAATATTGGACAATGGGGGCAACCCTGATCCAGCGATGCCGCGTGTGTGAAGAAGGCCTGAGGGTTGTAAAGCACTTTTGTTGGGGAAGAGATTTCAGAGTTTAAGAGACACTGGATGAGACATTAACCAAAGAATAAGCACCGGCTAACTCCGTGCCAGCAGCCGCGGTAATACGGAGGGTGCAAGCGTTAATCGGAATAATTGGGCGTAAAGAGTGCGTAGGTGGTTTGCTATGTGAGTTGTGAAATATTTGGGCTTAACCTGAGGATGTCAACTCAAACGGGCGAACTGGAGTACAGTAGAGGGTCGTGGAATTTCCGGTGTAGCGGTGAAATGCGTAGAGATCGGAAGGAACACCAGTGGCGAAGGGCGACGACCTGGGGCTGAAACTGACACTGAGGCACGAAAGCGTGGGGGAGCAAACAGGGATTAGATACCCTGGTAGTCCACGCCGTAAACGATGTCAACAAGCTTGTTTGTTTACCAAGAGTAAATGAAGTGGGCGCAGCTAAACGCGATTA
>185 Ff_2452
TAAGGAATATTGGACAATGGTCGCAAGACTGATCCAGCCATGCCGCGTGCAGGATGACTGCCCTATGGGTTGTAAACTGCTTTTATACGGGAATAAACCCTTGGACGTGTCCGAGGCTGAATGTACCGTAAGAATAAGGGTCGGCTAACTTCGTGCCAGCAGCCGCGGTAAGACGAAGGACCCAAGCGTTATCCGGATTCATTGGGTTTAAAGGGTGCGTAGGCGGGTTGATAAGTCAGTGGTGAAAGCCCAACGCTTAACGTTGGAACTGCCATTGATACTGTTAATCTTGAATATGTTTGATGTGGGCGGAATATGACATGTAGCGGTGAAATGCTTAGATATGTCATAGAACACCGATTGCGAAGGGCAGCTCACAAAAGCCATTATTGACGCTGAGGCACGAAAGTGCGGGGGATCAAACAGGATTAGATA
>186 Ll_3930
TGGGGAATTTTGGACAATGGGCGAAAGCCTGATCCAGCAATGCCGCGTGCAGGATGAAGGCCTTCGGGTTGTAAACTGCTTTTGTACGGAACGAAACGGCTCTTTCTAATAAAGAGGGCTAATGACGGTACCGTAAGAATAAGCACCGGCTAACTACGTGCCAGCAGCCGCGGTAATACGTAGGGTGCGAGCGTTAATCGGAATTACTGGGCGTAAAGCGTGCGCAGGCGGTTATGTAAGACAGTTGTGAAATCCCCGGGCTCAACCTGGGAATTGCATCTGTGACTGCATAGCTAGAGTACGGTAGAGGGGGATGGAATTCCGCGTGTAGCAGTGAAATGCGTAGATATGCGGAGGAACACCGATGGGCGAAGGGCAATCCCCTGGGACCTGTACTGACGCTCATGCACGAAAGCGGTGGGGGAGCAAACAGGATTAGATACCCTGGGTAGTCCACGCCCTAAACGATGTCAACTGGGTTGTTGGGGTCTTCACTGACTCAAGTAAACGAAGCTAAACGCGT
>187 Mm_454
TAGGGAATCTTCCACAATGGGCGAAAGCCTGATGGAGCAATGCCGCGTGAGTGATGAAGGTTTTCGGATCGTAAAGCTCTGTTGCCAGGGAAGAACGTCCGGGTGAGTAACTGCACCCGGAGTGACGGTACCTGAGAAGAAAGCCCCGGCTAACTACGTGCCAGCAGCCGCGGTAATACGTAGGGGGCAAGCGTTGTCCGGAATTATTGGGCGTAAAGCGCGTGCAGGCGGCGGGTTAAGTCGGATGTTTAAGATCGGGGCTCAACCCCGATTCGCATCCGAAAACTGGCCCGCTTGAGTGTAGGAGAGGAAAGTGGAATTCCACGTGTAGCGGTGAAATGCGTAGAGATGTGGAGGAACACCAGTGGCGAAGGGCGACTTTTCTGGGCCTATAACTGACGCTGAGGCGCGAAAGCGTGGGGGAGCAAACAGGGATTAGATACCCT
>188 Cc_5655
TGGGGAATATTGGACAATGGGCGCAAGCCTGATCCAGCCATGCCGCGTGGATGATGAAGGCCTTAGGGTTGTAAAGTCCTTTTAACGGGGAAGATAATGACGGTACCCGTAGAATAAGCCCCGGCTAACTTCGTGCCAGCAGCCGCGGTAATACGAAGGGGGCTAGCGTTGCTCGGAATTACTGGGCGTAAAGCGCACGTAGGCGGCTTCTTAAGTCGGGGGTGAAATCCTGGAGCTCAACTCCAGAACTGCCTTCGATACTGGGAAGCTCGAGTTCGGGAGAGGTGAGTGGAACTGCGAGTGTAGAGGTGAAATTCGTAGATATTCGCAAGAACACCAGTGGCGAAGGCGGCTCACTGGCCCGATACTGACGCTGAGGTGCGAAAGCGTGGGGAGCAAACAGGATTAGATACCCTGGTAGTCCACGCCGTAAACGATGAATGCTAGCCGTTGGCGAGCTTGCTCGTCAGTGGGCGCAGCTAACGCTTTAAGCATTCCGCCTGGGGGAGTACGGGTC
>189 Nn_3328
TGGGGAATATTGGACAATGGGCGCAAGCCTGATCCAGCCATGCCGCGTGAGTGATGAAGGCCTTAGGGTTGTAAAGCTCTTTCAGTGGGGACGATAATGACGGTACCCACAGAAGAAGCCCCGGCTAACTTCGTGCCAGCAGCCGCGGTAATACGAAGGGGGCTAGCGTTGTTCGGATTTACTGGGCGTAAAGCGCACGTAGGCGGATCGTTAAGTCAGGGGTGAAATCCTGGAGCTCAACTCCAGAACTGCCTTTGATACTGGCGATCTTGAGTCCGGAAGAGGTGAGTGGAACTCCTAGTGTAGAGGTGGAATTCGTAGATATTAGGAAGAACACCAGTGGCGAAGGCGGCTCACTGGTCCGGTACTGACGCTGAGGTGCGAAAGCGTGGGGGAGCAAACAGGGATTAGATACCCTGGGTAGTCCACGCCGTAAACTATGAGAGCTAGCCGTTGGGGGGATTTATCTCTCAGTGGGCGCAGCTAACGCATTAAAGCTCTCCGCCTGGGGGAGTAC
>19 Ii_3285
TAGGGAATATTGGGCAATGGGCGAGAGCCTGACCCAGCCATGCCGCGTGCAGGAAGAAGGCTTTCTGAGTCGTAAACTGCTTTTGACAGGGAAGAATAAGGCTTACGTGTAGGCTGATGACGGTACCTGCAGAATAAGCACCGGCTAACTCCGTGCCAGCAGCCGCGGTAATACGGAGGGTGCGAGCGTTGTCCGGATTTATTGGGTTTAAAGGGTGCGTAGGCGGCCGTTTAAGTCCGGGGTGAAAGCCCGCTGCTCAACAGCGGAACTGCCCTGGATACTGGATGGCTTGAGTACAGACGAGGTTGGCGGAATGGACTGAGTAGCGGTGAAATGCATAGATACAGTCCAGAACCCCGATTGCGAAGGGCAGCTGACTAGGGCTGTTACTGACGCTGAGGCACGAAAGCGTGGGGGAGCGAACAGGGATTAGATACCCTGGGTAGTCCACGCCGTAAACGATGGGATACTCGCTGCGGAGCTAAAAGATTGGTTCGTGGGCTTAAGGGGAAAACCGA
>190 Mm_2691
TGGGGAATTTTGGACAATGGGCGCAAGCCTGATCCAGCAATGCCGCGTGAGTGAAGAAGGCCTTCGGGTTGTAAAGCTCTTTTGTCAGGGAAGAAACGGCTCCAGCTAATATCTGGGGCTAATGACGGTACCTGAAGAATAAGCACCGGCTAACTACGTGCCAGCAGCCGCGGTAATACGTAGGGTGCAAGCGTTAATCGGAATTACTGGGCGTAAAGCGTGCGCAGGCGGTTTTGTAAGTCTGTCGTGAAAGCCCCGGGCTCAACCTGGGAATTGCGATGGAGACTGCAAGGCTTGAATCTGGCAGAGGGGGGTAGAATTCCACGTGTAGCAGTGAAATGCGTAGAGATGTGGAGGGAACACCGATGGGCGAAGGGCAGCCCCCCTGGGGGTCAAGATTGACGCTCATGCACGAAAGCGTGGGGAGCAAACAGGGATTAGATACCCTGGGTAGTCCACGCCCTAAACGATGTCTACTAGTTGTCGGGGTTTTAATAACTTGGGTAAACGCAGCTAAACG
>191 Ff_5020
TGGGGAATCTTAGACAATGGGCGCAAGCCTGATCTAGCCATGCCGCGTGATCGATGAAGGCCTTAGGGTTGTAAAGATCTTTCGTGGGGGAAGATAATGACTGTACCCCAAGAAGAAGCCCCGGCTAACTCCGTGCCAGCAGCCGCGGTAATACGGAGGGGGCTAGCGTTGTTCGGAATTACTGGGCGTAAAGCGCACGTAGGCGGATCAGAAAGTCAGAGGTGAAATCCCAGGGCTCAACCTTGGAACTGCCTTTGAAACTCCTGATCTTGAGGTCGAGAGAGGTGAGTGGAATTCCGAGTGTAGAGGTGAAATTCGTAGATATTCGGAGGAACACCAGTGGCGAAGGCGGCTCACTGGCTCGATACTGACGCTGAGGTGCGAAAGCGTGGGGAGCAAACAGGATTAGATACCCTGGGTAGTCCACGCCGTAAACGATGAATGCCAGACGTCGGGGTAGCATGCTATTCGGTGTCACACCTAACGGGATTAAGCATTCCGCCTGGGGGA
>192 Cc_2021
TAGGGAATATTGGGCAATGGAGGCAACTCTGACCCAGCCATGCCGCGTGGAGGAAGAAGGCGCTCAGCGTCGTAAACTTCTTTTCTTTACGAAGAACGTACGGGGTGGGCCCCGTAGTGACGGTAGTAGAGGAATAAGCACCGGCTAACTCCGTGCCAGCAGCCGCGGTAATACGGAGGGTGCGAGCGTTGTCCGGATTTATTGGGTTTAAAGGGTGCGTAGGTGGGTAGCGAAGTCTGGTTTGAAAGCAGGCGGCTCAACCGTGTGATGTGGCTGGAAACTGGTTATCTTGAATGGGTTGGCGGCTGCCGGAACGGGTCATGTAGCGGTGAAATGCATAGATATGACCCAGAACACCGATTGCGAAGGCAGGCAGCTACGACTTGATTGACACTGAGGCACGAGAGCAGTGGGGGAGC
>193 Mm_2826
TGGGGAATATTGCGCAATGGCCGCAAGGCTGACGCAGCGACGCCGCGTGGAGGATGAAGCCCCTCGGGGTGTAAACTCCTGTTGCTCGGGACGAACCATGGGTTTCGACCCATCTGACGGTACCGAGTGAGGAAGCACCGGCTAACTCCGTGCCAGCAGCCGCGGTAATACGGAGGGTGCGAGCGTTGTCCGGAATCACTGGGCGTAAAGGGCGCGTAGGCGGTCCGGTAAGCGTGTGGTGAAAGCCCGGGGCTCAACCCCGGGTCTGCCGTGCGAACTGTCGGACTTGAGCACTGTAGAGGCAGGTGGAATTCCGAGTGTAGCGGTGGAATGCGTAGAGATTCGGAGGAACACCGGTGGCGAAGGCGGCCTGCTGGGGCAGGTGTCTGACGCTGAGGGCGCGACAGCGTGGGGGAGCAAACAGGATTAGATACCCTGGGTACGTCCGACGCCGTAAACGATGGGGCACGTAGGGTGCGTTCGGGGGAGCCGGACCCCCGGGAGTCGGCCGTCGC
>194 Aa_5721
TAGGGAATATTGGGCAATGGGCGAGAGCCTGACCCAGCCATGCCGCGTGCAGGAAGAAGGCTTTCTGAGTCGTAAACTGCTTTTGACAGGGAAGAATAAGCTGGACGTGTCCAGTGATGACGGTACCTGCAGAATAAGCACCGGCTAACTCCGTGCCAGCAGCCGCGGTAATACGGAGGGTGCGAGCGTTGTCCGGATTTATTGGGTTTAAAGGGTGCGTAGGCGGTTCTTTAAGTCCGGGGTGAAAGCCCGTTGCTCAACAACGGAACTGCCCTGGATACTGGAGAACTTGAGTACAGACGAGGTTGGCGGAATGGACTGAGTAGCGGTGAAATGCATAGATACAGTCCAGAACCCCGATTGCGAAGGCAGCTGACTAGGCTGTTACTGACGCTGAGGCACGAAAGCGTGGGGAGCGAACAGGATTAGATACCCTGGTAGTCCACGCCGTAAACGATGGGATACTCGCTGCGAGCTAAAGA
>195 Ee_3989
TAGGGAATCTTGGACAATGGGCGAAAGCCTGATCCAGCCATGCCGCGTGTGTGATGAAGGCCTTAGGGTTGTAAAGCACTTTCGCTAGGGAAGATAATGACGGTACCTAGATAAGAAGCCCCGGCTAACTTCGTGCCAGCAGCCGCGGTAATACGAAGGGGGCTAGCGTTGTTCGGAATTACTGGGCGTAAAGCGCACGTAGGCGGCATTCCAAGTTGGAGGTGAAATCCCCGGGCTTAACCTGGGAACTGCCTCCAAAACTGGGAAGCTCGAGTCCGAGAGAGGTGAGTGGAATTTCCAGTGTAGAGGTGAAATTCGTAGATATTGGAAAGAACACCAGTGGCGAAGGCGGCTCACTGGCTCGGTACTGACGCTGAGGAGCGACAGCGTGGGGAGCAAACAGGATTAGATACCCTGGTAGTCCACGCCGTAAACTATGGGTGCTAGTTGTCGGGGCAGCTTGCTGTTCGGGTGACGCAGCTAACGCATTAAGCACCCCGCCTGGGGGAGTACGGTCGCAAGA
>196 Nn_7536
TAGGGAATCTTCGGCAATGGACGGAAGTCTGACCGAGCAACGCCGCGTGAGTGAAGAAGGTTTTCGGATCGTAAAGCTCTGTTGTAAGAGAAGAACGAGTGTGAGAGTGGAAAGTTCACACTGTGACGGTATCTTACCAGAAAGGGACGGCTAACTACGTGCCAGCAGCCGCGGTAATACGTAGGTCCCGAGCGTTGTCCGGATTTATTGGGCGTAAAGCGAGCGCAGGCGGTTAGATAAGTCTGAAGTTAAAGGCTGTGGCTTAACCATAGTACGCTTTGGAAACTGTTTAACTTGAGTGCAAGAGGGGAGAGTGGAATTCCATGTGTAGCGGTGAAATGCGTAGATATATGGAGGAACACCGGTGGCGAAAGCGGCTCTCTGGCTTGTAACTGACGCTGAGGCTCGAAAGCGTGGGGAGCAAACAGGATTAGATACCCTGGGTAGTCCACGCCGTAAACGATGAGTGCTAGGGTGTTAGACCCTTTCCGGGGGTTTAGTGCCGTAGCTAACGCATTAAGCACTCCGCC
>197 Kk_5880
TGGGGAATATTGCACAATGGGCGAAAGCCTGATGCAGCTATGCCGCGTGTATGAAGAAGGCCTTAGGGTTGTAAAGTACTTTCAGCGGGGAGGAAAAAATAAAACTAATAATTTTATTTCTTGACGTTACCCGAAGAAGAAGCACCGGCTAACTCCGTGCCAGCAGCCGCGGTAATACGGAGGGTGCTAGCGTTAATCAGAATTACTGGGCGTAAAGAGCACGTAGGTGGTTTTTTAAGTCAGATGTGAAATCCCTGGGCTTAACCTAGGAACTGCATTTGAAACTGAAATACTAGAGTATCGTAGAGGGAGGTAGAATTCTAGGTGTAGCGGTGAAATGCGTAGATATCTGGAGGAATACCCGTGGCGAAAGCGGCCTCCTAAAACGAATACTGACACTGAGGTGCGAAAGCGTGGGGAGCAAACAGGATTAGATACCCTGGTAGTCCATGCCGTAAACGATGTCGACTTGGGAGGTTGTTTCCAAGAGAAGTGACTTCCGAAGCTAACGCA
>198 Mm_6977
TGGGGAATTTTCCGCAATGGGCGAAAAGCCTGACGGAGCAATGCCGCGTGGAGGTAGAAGGCCTACGGGTCCTGAACTTCTTTTCCCAGAGAAGAAGCAATGACGGTATCTGGGGAATAAGCATCGGCTAACTCTGTGCCAGCAGCCGCGGTAATACAGAGGATGCAAGCGTTATCCGGAATGATTGGGCGTAAAGCGTCTGTAGGTGGCTTTTTAAGTCCGCCGTCAAATCCCAGGGCTCAACCCTGGACAGGCGGTGGAAACTACCAAGCTTGAGTACGGTAGGGGCAGAGGGAATTTCCGGTGGAGCGGTGAAATGCGTAGAGATCGGAAAGAACACCAACGGCGAAAGCACTCTGCTGGGCCGACACTGACACTGAGAGACGAAAGCTAGGGGAGCGGAAAAGTTGGGGGAAGTTTAAAGGAACGTTAAACCCCCCGAAGGGTT
>199 Ii_7117
TGGGGAATCTTGGTCAATGGGCGAAAGCCTGAACCAGCGATGCCGCGTGAGTGATGAAGGCCTTCGGGTTGTAAAGCTCTGTGGGAGGGACGAAAGAGCGCAGTCGAATAGGCTGCGTGTTGACGGTACCTCCTTAGCAAGCACCGGCTAACTCTGTGCCAGCAGCCGCGGTAAGACAGAGGGTGCAAACGTTGCTCGGAATCACTGGGCGTAAAGGGCGTGTAGGCGGGAAGGTAAGTCGGGCGTGAAATCCCCAAGCTCAACTTGGGAACTGCACTCGAAACTACTTTTCTTGAGTGTCGGAGAGGAAAGCGGAATACCTGGTGTAGAGGTGAAATTCGTAGATATCAGGTGGAACACCAGTGGCGAAGGCGGCTTTCTGGACGACTACTGACGCTGAGAC
>2 Ff_5452
TGAGGAATATTGGACAATGGGTGAGAGCCTGATCCAGCCATCCCGCGTGAAGGACGACGGCCCTATGGGTTGTAAACTTCTTTTGTATAGGGATAAACCTTTCCACGTGTGGAAAGCTGAAGGTACTATACGAATAAGCACCGGCTAACTCCGTGCCAGCAGCCGCGGTAATACGGAGGGTGCAAGCGTTATCCGGATTTATTGGGTTTAAAGGGTCCGTAGGCGGGCTCGTAAGTCAGTGGTGAAATCTCATAGCTTAACTATGAAACTGCCATTGATACTGCGAGCCTTGAGTAAGGTAGAGGTAGCTGGAATAAGTAGTGTAGCGGTGAAATGCATAGATATTACTTAGAACACCAATTGCGAAGGCAGGTTACCATGTCTTAACTGACGCTGATGGACGAAAGCGTGGGGAGCGAACAGGGATTAGATACCCTGGGTAGTCCACGCCGTAAACGATGCTAACTCGTTTTTGGGGTTTCGGATTCAGAGACTAAGCGAAAGTGATAAGTTAGCCACTGGGGGATAC
>20 Ll_5417
TGGGGAATTTTGGACAATGGGCGCAAGCCTGATCCAGCCATGCCGCGTGCAGGATGAAGGCCTTCGGGTTGTAAACTGCTTTTGTACGGAACGAAAAGACTCTGGTTAATACCTGGGGTCCATGACGGTACCGTAAGAATAAGCACCGGCTAACTACGTGCCAGCAGCCGCGGTAATACGTAGGGTGCGAGCGTTAATCGGAATTACTGGGCGTAAAGCGTGCGCAGGCGGTTATATAAGACAGATGTGAAATCCCCGGGCTCAACCTGGGAACTGCATTTGTGACTGTATAGCTAGAGTACGGCAGAGGGGGATGGAATTCCGCGTGTAGCAGTGAAATGCGTAGATATGCGGAGGAACACCGATGGCGAAGGCAATCCCCTGGGCCTGTACTGACGCTCATGCACGAAAGCGTGGGGGAGCAAAACAGGGATTAGATACCCTGGGTACGTCCACGCCCTAAACGATGTCAACTGGTTGTTGGGGTCTCACTGACTCAGTAACGAAGCTAACGC
>200 Dd_4045
TGGGGAATTTTCCGCAATGGGCGCAAGCCTGACGGAGCAATACCGCGTGAGGGAGGACGGCTTTTGGGTTGTAAACCTCTTTTATTGGGGAAGAAGAACGTGACGGTACCCAATGAATCAGCATCGGCTAACTCCGTGCCAGCAGCCGCGGTAATACGGAGGATGCAAGCGTTATCCGGAATTATTGGGCGTAAAGCGTCCGCAGGTGGTTATGCCAGTCTGCCGTTAAAGCGTGTAGCTCAACTACATCACGGCGGTGGAAACTGCATAACTAGAGTACGGTAGGGGTCGCGGGAATTCCCAGTGTAGCGGTGAAATGCGTAGATATTGGGAAGAACACCAGTGGCGAAAGCGCGCGGCTGGACCTGTACTGACACTCATGGACGAAAGCTAGGGGGAGCGAAAGGGGATTAGATACCCCTGTAGTCCTAGCTGTAAACGATGGGATACTAGGTGTTGCCCGTATCGACCCGGGGCAGTGCCGTAGCTAACGCGTTAAGTATCCCGCCTGGGGGAGTACGGCACGCAAGT
>201 Ee_3606
TGGGGAATCTTGGACAATGGGGGAAACCCTGATCCAGCCATGCCGCGTGATCGATGAAGGCCTTAGGGTTGTAAAGATCTTTCAGCTGGGAAGATAATGACTGTACCAGCAGAAGAAGCCCCGGCTAACTCCGTGCCAGCAGCCGCGGTAATACGGAGGGGGCTAGCGTTGTTCGGAATTACTGGGCGTAAAGCGCACGTAGGCGGATCAGCAAGTTAGGGGTGAAATCCCGGGGCTCAACCCCGGAACTGCCTTTAAAACTGTTGGTCTGGAGGTCGAGAGAGGTGAGTGGAATTCCGAGTGTAGAGGTGAAATTCGTAGATATTCGGAGGAACACCAGTGGCGAAGGCGGCTCACTGGCTCGATACTGACGCTGAGGTGCGAAAGCGTGGGGAGCAAACAGGATTAGATACCCTGGTAGTCCACGCCGTAAACGATGAGAGCTAGACGTCGGGGCGGCTTGCCGTTCGGTGTCGCAGTTAACGCATTAAGCTCTCCGCCTGGGGGAGTACGGGCCGC
>202 Kk_4261
TGGGGAATATTGGACAATGGGGGAAACCCTGATCCAGCAATGCCGCGTGTATGATGAAGGTCTTCGGATTGTAAAGTACTTTTATTGGTGACGATGATGACGGTAACCAATGAATAAGCTCCGGCTAACTTCGTGCCAGCAGCCGCGGTAATACGAAGGGAGCTAGCGTTGTTCGGAATAACTGGGCGTAAAGGGTGCGTAGGTGGATGTGTGCGTTAGATGTGAAATCCCCGGGCTTAACCTGGGAACTGCATTTAATACGGCACGTCTAGAGTGCGAGAGGGGAAAGCGGAATGGCGAGTGGAGCAGTGGAATGCATTGAGATTCGCTAGAACACCAGAGGCGAAGGCGGCTTTCTGGCTCGCTACTGACACTAAGGCACGAAAGCGTGGGGAGCAAACAGGATTAGATACCCTGGGTAGTCCACGCTGTAAACGATGGGATGCTAGATGTTGGGTCAGATTGCTGATCAGTGTCGGGCGCTTACGCAATAAGCA
>203 Ll_1666
TGGGGAATATTGGACAATGGGCGGAAGCCTGATCCAGCCATGCCGCGTGAGTGATGAAGGCCTTCGGGTTGTAAAGCTCTTTCACCCACGACGATGATGACGGTAGTGGGAGAAGAAGCCCCGGCTAACTTCGTGCCAGCAGCCGCGGTAATACGAAGGGGGCAAGCGTTGTTCGGAATGACTGGGCGTAAAGGGCGCGTAGGCGGCGCGTTGCGTCAGATGTGAAATCCCCGGGCTCAACCTGGGAATGGCATTTGATACGGGCGTGCTGGAATCCGTGAGAGGTTGGTGGAATTCCCAGTGTAGAGGTGAAATTCGTAGATATTGGGAAGAACACCAGTGGCGAAGGCGGCCAACTGGCACGGGTATTGACGCTGAGGCGCGAAAGCGTGGGGGAGCAAACAGGATTAGATACCCTGGGTACGTCCACGCCGTAAACGATGTGTGCTAGCCGTCGGTCAGCTTGCTGTTCGGGTGGCGCAGCTAACGCGATAAAGC
>204 Kk_2937
TGGGGAATATTGGACAATGGGCGCAAGCCTGATCCAGCCATGCCGCGTGAGTGATGAAGGCCCTAGGGTTGTAAAGCTCTTTCACCGGGGACGATAATGACGGTACCCGGAGAAGAAGCCCCGGCTAACTTCGTGCCAGCAGCCGCGGTAATACGAAGGGGGGCTAGCGTTGTTCGGAATTACTGGGCGTAAAGCGCACGTAGGCGGACATTTAAGTCAGGGGTGAAATCCCGGGGCTCAACCCCGGAACGGCCTTTGATACTGGGTGTCTTGAGTTCGGAAGAGGTGAGTGGAATTGCGAGTGTAGAGGTGAAATTCGTAGATATTCGCAGGAACACCAGTGGCGAAGGCGGCTCACTGGTCCGATACTGACGCTGAGGGTGCGAAAGCGTGGGGGAGCAAACAGGATTAGATACCCTGGTAGTCCACGCCGTAAACGATGGAAGCTAGCCGGTCGGGGGTTTACCTTTCGGGTGGGCGCAGCCAACGCATTAAGCTTCCCGCC
>205 Ff_4835
TGGGGAATATTGGACAATGGGCGAAAGCCTGATCCAGCCATGCCGCGTGAGTGATGAAGGCCTTAGGGTTGTAAAGCTCTTTCAGCTGGGAAGATAATGACGGTACCAGCAGAAGAAGCCCCGGCTAACTTCGTGCCAGCAGCCGCGGTAATACGAAGGGGGCTAGCGTTGTTCGGAATCACTGGGCGTAAAGCGCACGTAGGCGGATCGATAAGTCAGGGGTGAAATCCCGAGGCTCAACCTCGGAACTGCCTTTGATACTGTCGACCTTGAGTCCGGGAGAGGTGAGTGGAACTCCGAGTGTAGAGGTGAAATTCGTAGATATTCGGAAGAACACCAGTGGCGAAGGCGGCTCACTGGCCCGGTACTGACGCTGAGGTGCGAAAGCGTGGGGAGCAAACAGGATTAGATACCCTGGGTAGTCCACGCCGTAAACGATGGAAGCTAGCCGTCGGGGCAGCATGCTGTTCGGGTGGCGCAGCTAACGCATTAAGCTTCCCGCCTGGGGGAGTAC
>206 Hh_1139
TAGGGAATATTGGGCAATGGAGGGAACTCTGACCCAGCCATGCCGCGTGCAGGATGAAGGCGTTATGCGTTGTAAACTGCTTTTATATAGGAAGAAATAGTCCTTGCGAGGAAAGTTGACGGTACTATATGAATAAGCACCGGCTAACTCCGTGCCAGCAGCCGCGGTAATACGGAGGGTGCAAGCGTTGTCCGGATTTATTGGGTTTAAAGGGTGCGTAGGCGGTTTATTAAGTCAGTGGTGAAAGACGGTCGCTCAACGATTGCAGTGCCATTGATACTGGTAGACTTGAGTATGATTGAGGTAGCTGGAATGGATAGTGTAGCGGTGAAATGCATAGATATTATCCAGAACACCAATTGCGTAGGGCAAGTTACTAAGTCATAACTGACGCTGAGGGCACGAAAGTGTGGGGTATCAAACAGGGATTAGATACCCTGGGTAGTCCACACTGTAAACGATGATAACTAACTGTTGGGCTTTTGGGGTCAGTGGGTACAGAGAAAATC
>207 Kk_6005
TGGGGAATTTTGGACAATGGGCGCAAGCCTGATCCAGCCATGCCGCGTGCAGGATGAAGGCCTTCGGGTTGTAAACTGCTTTTGTACGGAACGAAAAGCCTCTTTCTAATAAAGAGAGGTCATGACGGTACCGTAAGAATAAGCACCGGCTAACTACGTGCCAGCAGCCGCGGTAATACGTAGGGTGCAAGCGTTAATCGGAATTACTGGGCGTAAAGCGTGCGCAGGCGGTAATGTAAGACAGATGTGAAATCCCCGGGCTCAACCTGGGAACTGCATTTGTGACTGCATTGCTGGAGTGCGGCAGAGGGGGATGGAATTCCGCGTGTAGCAGTGAAATGCGTAGATATGCGGAGGAACACCGATGGCGAAGGCAATCCCCTGGGCCTGCACTGACGCTCATGCACGAAAGCGTGGGGAGCAAACAGGGATTAGATACCCTGGGTAGTCCACGCCCTAAACGATGTCAACTGGGTTGTTGGGGTCTTCACTGACTCAGTAACGAA
>208 Ll_3235
TGGGGAATATTGGACAATGGGCGAAAGCCTGATCCAGCAATGCCGCGTGAGTGATGAAGGCCTTAGGGTTGTAAAGCTCTTTTACCCGGGATGATAATGACAGTACCGGGAGAATAAGCTCCGGCTAACTCCGTGCCAGCAGCCGCGGTAATACGGAGGGAGCTAGCGTTGTTCGGAATTACTGGGCGTAAAGCGCGCGTAGGCGGTTTTTTAAGTCAGAGGTGAAAGCCCAGTGCTCAACACTGGAACTGCCTTGAAACTGGAAAACTTGAATCTTGGAGAGGTCAGTGGAATTCCGAGTGTAGAGGTGAAATTCGTAGATATTCGGAAGAACACCAGTGGCGAAGGCGACTGACTGGACAAGTATTGACGCTGAGGGTGCGAAAGCGTGGGGGAGCAAACAGGGATTAGATACCCTGGGTAGTCCACGCCGTAAACGATGATAACTAGCTGTCCGGACTCATAGAGTTTGGGGTGGCGCAGCTAACGCATTAAGTATCCGCCTGGGGGAGTACGGGTCGCAAA
>209 Ll_1531
TGGGGAATTGTTCGCAATGGGCGCAAGCCTGACGACGCAACGCCGCGTGGGGGATGAAGGTCTTCGGATTGTAAACCCCTGTTGGGTGGGACGAACATTTCCGTGGTGAACATCCACGGGAACTGACGGTACCACCTGAGGAAGCCCCGGCTAACTCTGTGCCAGCAGCCGCGGTAATACAGAGGGGGCAAGCGTTGTTCGGAATTACTGGGCGTAAAGGGCGCGTAGGCGGCCTGTTAAGTCAGACGTGAAATCCCTCGGCTCAACCGGGGAACTGCGTCTGATACTGGCGGGCTTGAATTCGGGAGAGGGATGTGGAATTCCAGGTGTAGCGGTGAAATGCGTAGATATCTGGAGGAACACCGGTGGCGAAGGCGGCATCCTGGACCGACATTGACGCTGAGGGCGC
>21 Ii_3597
TGGGGAATATTGGACAATGGGGGCAACCCTGATCCAGCCATGCCGCGTGAGTGATGAAGGCCCTAGGGTTGTAAAGCTCTTTTGTGCGGGAAGATAATGACGGTACCGCAAGAATAAGCCCCGGCTAACTTCGTGCCAGCAGCCGCGGTAATACGAAGGGGGCTAGCGTTGCTCGGAATCACTGGGCGTAAAGGGTGCGTAGGCGGGTCTTTAAGTCAGAGGTGAAATCCTGGAGCTCAACTCCAGAACTGCCTTTGATACTGAGGATCTTGAGTCCGGAAGAGGTGAGTGGAACTGCGAGTGTAGAGGTGAAATTCGTAGATATTCGCAAGAACACCAGTGGCGAAGGCGGCTCACTGGTCCGGTACTGACGCTGAGGCACGAAAGCGTGGGGAGCAAACAGGATTAGATACCCTGGTAGTCCACGCTGTAAACGATGAATGCCAGCCGTTGGGGGAGTTTACTCTTCAGTGGCGCAGTTAACGCTTTAAGCATTCCGCCTGGGGAGTACGGT
>210 Mm_164
TGGGGAATCTTAGACAATGGGCGCAAGCCTGATCTAGCCATGCCGCGTGGGTGATGAAGGCCTTAGGGTCGTAAAGCCCTTTCGCCGGGGAAGATAATGACGGTACCCGGTAAAGAAACCCCGGCTAACTCCGTGCCAGCAGCCGCGGTAATACGGAGGGGGTTAGCGTTGTTCGGAATGACTGGGCGTAAAGCGCGCGTAGGCGGATCGGATAGTTGGGGGTGAAATCCCGGGGCTCAACCCCGGAATGGCCTTCAAAACTCCCGGTCTAGAGTTCGAGAGAGGTGAGTGGAATTCCGAGTGTAGAGGTGAAATTCGTAGATATTCGGAGGAACACCAGTGGCGAAGGCGGCTCACTGGCTCGATACTGACGCTGAGGTGCGAAAGCGTGGGGGAGCAAACAGGGATTAGATACCCTGGTAGTCCACGCCGTAAACGATGAATGCCAGGACGGTCGGGGGGCTT
>211 Mm_2377
TGGGGAATTTTGCACAATGGGCGAAAGCCTGATGCAGCAACGCCGCGTGTGTGATGAAGGTCTTTGGATTGTAAAGCACTTTCGACCGGGACGAAACCCGGATGGCTAATATCTATCCGACTGACGGTACCGGGAGAAGAAGCACCGGCTAACTCTGTGCCAGCAGCCGCGGTAATACAGAGGGTGCAAGCGTTGTTCGGAATTATTGGGCGTAAAGCGCGTGTAGGCGGCTTGGCAAGTCTGGTGTGAAAGCCCTCAGCTCAACTGAGGAAGTGCGCCCGAAACTGCTTGGCTTGAGTGCTGGAGAGGGTCGTGGAATTCCCCAAGTAGAGGTGAAATTCGTAGATATGGGGAGGAACACCGGGTGGCGAAGGGCGGGCGACCTGGGACAGTAACTGACGCTGAGACGCGAAAGCGTGGGGTAGCAAACAGGGATTAGATACCCTGGTAGTCCACGCCGTAAACGATGAGAACTAGGTGTCGTGGGGTGTTGACCCCCG
>212 Ff_2534
TGGGGAATATTGGACAATGGGCGCAAGCCTGATCCAGCCATGCCGCGTGAGTGATGAAGGCCCTAGGGTTGTAAAGCTCTTTCACCGGTGAAGATAATGACGGTAACCGGAGAAGAAGCCCCGGCTAACTTCGTGCCAGCAGCCGCGGTAATACGAAGGGGGCTAGCGTTGTTCGGAATTACTGGGCGTAAAGCGCACGTAGGCGGATATTTAAGTCAGGGGTGAAATCCCGGGGCTCAACCCCGGAACTGCCTTTGATACTGGGTATCTAGAGTCCAGAAGAGGTGAGTGGAATTCCGAGTGTAGAGGTGAAATTCGTAGATATTCGGAGGAACACCAGTGGCGAAGGCGGCTCACTGGTCTGGTACTGACGCTGAGGGTGCGAAAGCGGTGGGGGAGCAAACAGGGATTAGATACCCTGGGTAGTCCACGCCGTAAACGATGAATGTTAGCCGTCGGGGCTAGTTTACTGTTCGGGTGGCGCAGCTAACGC
>213 Dd_2753
TGGGGAATATTGGACAATGGGCGAAAGCCTGATCCAGCGACGCCGCGTGGGTGAAGAAGGCCTGCGGGTTGTAAAGCCCTTTCGGTGGGGAAGAAAAGCCTCGAGCTAATACCTCGGGGTCTTGACGTAACCCATAGAAGAAGCACCGGCCAACTCTGTGCCAGTAGCCGCGGTAATACAGAGGGTGCGAGCGTTAATCGGAATTACTGGGCGTAAAGCGCGCGTAGGCGGCTTTGCAAGTCGGGTGTGAAATCCCCAGGCTTAACCTGGGAACTGCATTCGAGACTGCATTGCTAGAGTATGGGAGAGGGAAGTGGAATTTCCGGTGTAGCGGTGAAATGCGTAGATATCGGAAGGAACATCAGTGGCGAAAGCGACTTCCTGGGACCAATACTGACGCTCATGTGCGAAAGCGTGGGGGAGCAAACAGGATTAGATACCCTGGGTAGTCCACGCCATAAACGATGAGAACTGGGA
>214 Ff_2536
TAGGGAATCTTCCGCAATGGACGAAAGTCTGACGGAGCAACGCCGCGTGAGTGATGAAGGCTTTCGGGTCGTAAAACTCTGTTGTTAGGGAAGAACAAGTGCTAGTTGAATAAGCTGGCACCTTGACGGTACCTAACCAGAAAGCCACGGCTAACTACGTGCCAGCAGCCGCGGTAATACGTAGGTGGCAAGCGTTATCCGGAATTATTGGGCGTAAAGCGCGCGCAGGTGGTTTCTTAAGTCTGATGTGAAAGCCCACGGCTCAACCGTGGAGGGTCATTGGAAACTGGGAGACTTGAGTGCAGAAGAGGAAAGTGGAATTCCATGTGTAGCGGTGAAATGCGTAGAGATATGGAGGAACACCAGTGGCGAAGGGCGACTTTCTGGTCTGTAACTGACACTGAGGGCGCGAAAGCGTGGGGGAGCAAACAGGGATTAGATACCCTGGTAGTCCACGCCGTAAACGATGAGTGCTAAGTGTTAGAGGGGTTTCCGCCCTTTAGT
>215 Ll_3948
TGGGGAATATTGGACAATGGGCGCAAGCCTGATCCAGCCATGCCGCGTGAGTGATGAAGGCCTTAGGGTTGTAAAGCTCTTTTGCCGGGGACGATAATGACGGTACCCGGAGAATAAGTCCCGGCTAACTTCGTGCCAGCAGCCGCGGTAATACGAAGGGGACTAGCGTTGTTCGGAATCACTGGGCGTAAAGCGCACGTAGGCGGATTTGTAAGTCAGGGGTGAAATCCCGGGGCTCAACCTCGGAACTGCCTTTGATACTGCGAATCTTGAGTCCGATAGAGGTGGGTGGAATTCCTAGTGTAGAGGTGAAATTCGTAGATATTAGGAAGAACACCGGTGGCGAAGGCGGCCCACTGGATCGGTACTGACGCTGAGGGTGCGAAAGCGTGGGGGAGCAAACAGGGATTAGATACCCTGGGTAGTCCACGCCGTAAACGATGGGATGCTAGCCGTCGGATAGCTTGCTATTCGGTGGGCGCAGCTAACGCATTAAGCATCCCGCCTGGGGGAGTACGGGCCGCAAAGGGTTAAAAAC
>216 Kk_571
TGGGGAATATTGGACAATGGGCGCAAGCCTGATCCAGCCATGCCGCGTGAGTGATGAAGGCCTTAGGGTTGTAAAGCTCTTTTATCCGGGACGATAATGACGGTACCGGAGGAATAAGCCCCGGCTAACTTCGTGCCAGCAGCCGCGGTAATACGAAGGGGGCTAGCGTTGCTCGGAATCACTGGGCGTAAAGGGCGCGTAGGCGGCGTTTTAAGTCGGGGGTGAAAGCCTGTGGCTCAACCACAGAATGGCCTTCGATACTGGGACGCTTGAGTATGGTAGAGGTTGGTGGAACTGCGAGTGTAGAGGTGAAATTCGTAGATATTCGCAAGAACACCGGTGGCGAAGGCGGCCAACTGGACCATTACTGACGCTGAGGCGCGAAAGCGTGGGGGAGCAAACAGGGATTAGATACCCTGGTAGTCCACGCCGTAAACGATGAATGCCAGCTGTTGGGGTGCTTGCACCGCAGTAGCGCAGCTAACGCTTTGAGCATTCCGCCTGGGGGAGTACGGGTCGC
>217 Nn_944
TGGGGAATATTGGTCAATGGGCGAAAGCCTGAACCAGCCATGCCGCGTGAGTGATGAAGGCCTTAGGGTTGTAAAGCTCTTTCGACGGGGAAGATAATGACGGTACCCGTAGAAGAAGCCCCGGCTAACTTCGTGCCAGCAGCCGCGGTAATACGAAGGGGGCTAGCGTTGTTCGGAATCACTGGGCGTAAAGCGCGCGTAGGCGGGTCGTTAAGTCAGGGGTGAAATCCCGAGGCTCAACCTCGGAACTGCCTTTGATACTGGCGACCTGGAGTCCGGGAGAGGTGAGTGGAACTCCTAGTGTAGAGGTGAAATTCGTAGATATTAGGAAGAACACCAGTGGCGAAGGCGGCTCACTGGCCCGGTACTGACGCTGATGCGCGAAAGCGTGGGGGAGCAAACAGGATTAGATACCCTGGTAGTCCACGCCGTAAACGATGAGTGCTAGCCGTCAGCAGGGCTTGCCTGTTGGGTGGGCGCAGCTAACGCATTAAGCACTCCGCCTGGGGGAGTACGGGTCGCAAAGA
>218 Nn_7802
TGGGGAATATTGGACAATGGGCGCAAGCCTGATCCAGCCATGCCGCGTGAGTGATGAAGGCCTTAGGGTTGTAAAGCTCTTTCAGTGGGGACGATAATGACGGTACCCACAGAAGAAGCCCCGGCTAACTTCGTGCCAGCAGCCGCGGTAATACGAAGGGGGCTAGCGTTGTTCGGATTTACTGGGCGTAAAGCGCACGTAGGCGGGTCGTTAAGTCAGGGGTGAAATCCTGGAGCTCAACTCCAGAACTGCCTTTGATACTGGCGACCTAGAGTCCGGAAGAGGTGAGTGGAACTCCTAGTGTAGAGGTGGAATTCGTAGATATTAGGAAGAACACCAGTGGCGAAGGCGGCTCACTGGTCCGGTACTGACGCTGAGGTGCGAAAGCGTGGGGAGCAAAACAGGATTAGATACCCTGGTAGTCCACGCCGTAAACTATGGAAGCTAGCCGTTGGGGAGGGTTTACCTCTCAGTGGCGCAGCTAACGCATTAAGCTTCCCGCCTGGGGGAGTACGGGTCGCAAGATTAAAAC
>219 Nn_3134
TGGGGAATATTGGACAATGGGCGCAAGCCTGATCCAGCCACGCCGCGTGAGTGGTGAAGGCCTTCGGGTCGTAAAGCTCTGTGGGGAGGGACGAACCGCTGCACGTTCATAGCGTGCAGCATGACGGTACCTCCTTAGCAAGCACCGGCTAACTTCGTGCCAGCAGCCGCGGTAATACGAAGGGTGCAAACGTTGCTCGGAATTATTGGGCGTAAAGCGCACGTAGGCGGCATTGCAAGTCGGATGTGAAATCCCTCGGCTTAACCAAGGAAGTGCATCCGAAACTGCCGTGCTTGAGTACTTAAGAGGATCGCGGAATTCCCGGTGTAGAGGTGAAATTCGTAGATATCGGGAGGAACACCGAGTGGGCGAAGGGCGGCGATCTGGGGAAGATACTGACGCTGAGGGTG
>22 Kk_2301
TGGGGAATATTGGACAATGGGCGCAAGCCTGATCCAGCAATGCCGCGTGAGTGATGAAGGCCTTCGGGTCGTAAAGCTCTTTTACCAGGGATGATAATGACAGTACCTGGAGAATAAGCTCCGGCTAACTCCGTGCCAGCAGCCGCGGTAATACGGAGGGAGCTAGCGTTGTTCGGAATTACTGGGCGTAAAGCGCACGTAGGCGGCGACACAAGTCAGAGGTGAAAGCCCGGGGCTCAACCCCGGAACTGCCTTTGAAACTAGGTTGCTAGAATCTTGGAGAGGTCAGTGGAATTCCGAGTGTAGAGGTGAAATTCGTAGATATTCGGAAGAACACCAGTGGCGAAGGCGACTGACTGGACAAGTATTGACGCTGAGGGTGCGAAAGCGTGGGGGAGCAAACAGGGATTAGATACCCTGGGTAGTCCACGCCGTAAACGATGATAACTAGCTGTCCGGGGCACTTGGGTGTTTGGGGTGGCGCAGCTAACGCATTAAAGTTATCCGGCCTGGGGGAGTACGGGTCGC
>220 Nn_2037
TGGGGAATATTGGACAATGGGCGCAAGCCTGATCCAGCCATGCCGCGTGTGTGAAGAAGGCCTTCGGGTTGTAAAGCACTTTCAGCGAGGAGGAAGGGTTAGTCGTTAATAGCGGCTAATTTTGACGTTACTCGCAGAAGAAGCACCGGCTAACTCTGTGCCAGCAGCCGCGGTAATACAGAGGGTGCAAGCGTTAATCGGAATTACTGGGCGTAAAGCGCACGTAGGCGGTTGGTTAAGTTGGATGTGAAAGCCCCGGGCTCAACCTGGGAATTGCATTCAAAACTGGCCAACTAGAATACGGGAGAGGGGGTAGAATTCCAAGTGTAGCGGTGAAATGCGTAGAGATTTGGAGGAATACCAGTGGCGAAGGGCGGCCCCCTGGGCCCGATATTGACGCTGAGGGTGCGAAAGCGTGGGGGAGCAAAACAGGGATTAGATACCCTGGTAGTCCACGCCGTAAACGATGTCTACTAGCTGTTCGTGGGTCTTGTACTGTGAGTAGCGCAGCTAAACGCAACTAAAGTA
>221 Hh_510
TGGGGAATATTGGACAATGGGGGCAACCCTGATCCAGCAATGCCGCGTGTGTGAAGAAGGCCTGAGGGTTGTAAAGCACTTTCAGTGGGGAGGAGGGATGTTTGGTTAAGAGCTGAGCATTTGGACGTTACCCACAGAAGAAGCACCGGCTAACTCCGTGCCAGCAGCCGCGGTAATACGGGGGGTGCAAGCGTTAATCGGAATTACTGGGCGTAAAGGGTGCGTAGGTGGTTTATTAAGTTATTTGTGAAATCCCTGGGCTTAACCTGGGCAGGTCAGATAAGACTGGTAGACTCGAGTATGGGAGAGGGTAGTGGAATTTCCGGTGTAGCGGTGAAATGCGTAGAGATCGGAAGGAACACCAGTGGCGAAGGCGGCTACCTGGGCCTAATACTGACACTGAGGGCACGAAAGCGTGGGGGAGCAAACAGGGATTAGATACCCTGGTAGTCCACGCCGTAAACGATGTCAACTAGCTGTTGGGTCATATTAATATGATTAGTGGCGCAGCTAAACGCGATAAAGTTGA
>222 Kk_1744
TAGGGAATATTGGGCAATGGGCGAGAGCCTGACCCAGCCATGCCGCGTGCCGGATGAAGGCCTTCTGGGTTGTAAACGGCTTTTCTCAGGGAAGAAAAAGGGTCTGCGGACTCAACTGACGGTACCTGAGGAATAAGCACCGGCTAACTCCGTGCCAGCAGCCGCGGTAATACGGAGGGTGCAAGCGTTGTCCGGATTTATTGGGTTTAAAGGGTGCGTAGGTGGCCGGGTAAGTCCGTGGTGAAAGCCTCTTGCTCAACAAGAGAACTGCCATGGATACTGCCCGGCTTGAGTCCAGACGAGGTTGGCGGAATAGAGGCTGTAGCGGTGAAATGCATAGATAGCCTCCTAGAACCCCGATTGCGTAGGCAGCTGACTAGGCTGGGTACTGACACTGAGGGCACGAAAGCGTGGGGGGAGCGAACAGGGATTAGATACCCCTGGTAGTCCACGCCGTAAACGATGGGATACTCGCTGGGGTGGCGATAGATGGGTCACTGGGCTGAGCGAAAAGCGTTAAAGTA
>223 Ii_2594
TGGGGAATATTGGACAATGGGGGCAACCCTGATCCAGCCATGCCGCGTGTGTGAAGAAGGCCTTTTGGTTGTAAAGCACTTTAAGCGAGGAGGAGGCTACCTGTATTAATACTACAGGCTAGTGGACGTTACTCGCAGAATAAGCACCGGCTAACTCTGTGCCAGCAGCCGCGGTAATACAGAGGGTGCGAGCGTTAATCGGAATTACTGGGCGTAAAGCGCGCGTAGGCGGTTTGTTAAGTCGGATGTGAAATCCCCGGGCTCAACCTGGGAATTGCATTCGATACTGGCAAGCTAGAGTATGGGAGAGGAAGGTAGAATTCCAGGTGTAGCGGTGAAATGCGTAGAGATCTGGAGGAATACCGATGGGCGAAGGGCAGCCTTCTGGGCCTAATACTGACGCTGAGGTGCGAAAGCATGGGGAGCAAACAGGGATTAGATACCCTGGGTAGTCCATGCCGTAAACGATGTCAACTAGCCGTTGGGGGATTTGGATCCTTTAGTGGGCGCA
>224 Ee_5711
TAAGGAATATTGGTCAATGGACGCAAGTCTGAACCAGCCATGCCGCGTGAAGGATTAAGGTCCTCTGGATTGTAAACTTCTTTTATTTGGGACGAAAAAGGGCCTTTCTAGGTCAACTGACGGTACCAGATGAATAAGCACCGGCTAACTCCGTGCCAGCAGCCGCGGTAATACGGAGGGTGCAAGCGTTATCCGGATTCACTGGGTTTAAAGGGTGCGTAGGCGGGTAGGTAAGTCAGTGGTGAAATCCTAGAGCTTAACTCTAGAACTGCCATTGATACTATCTATCTTGAATATTGTGGAGGTAAGCGGAATATGTCATGTAGCGGTGAAATGCTTAGATATGACATAGAACACCTATTGCGAAGGCAGCTTACTACGCATATATTGACGCTGAGGCA
>225 Kk_3537
TGGGGAATATTGGACAATGGGCGAAAGCCTGATCCAGCCATGCCGCGTGTGTGAAGAAGGTCTTCGGATTGTAAAGCACTTTAAGTTGGGAGGAAGGGCCGTTACCTAATACGTGATGGTTTTGACGTTACCGACAGAATAAGCACCGGCTAACTCTGTGCCAGCAGCCGCGGTAATACAGAGGGTGCAAGCGTTAATCGGAATTACTGGGCGTAAAGCGCGCGTAGGTGGTTTGTTAAGTTGGATGTGAAATCCCCGGGCTCAACCTGGGAACTGCATTCAAAACTGACTGACTAGAGTATGGTAGAGGGTGGTGGAAACTACCAAGCTTGAGTACGGTAGGGGCAGAGGGAATTTCCGGTGGAGCGGTGAAATGCGTAGAGATCGGGAAAGAACACCAACGGCGAAAGCACTCTGCTGGGGCCGACACTGACACTGAGAGACGAAAGCTAGGGGGAGCGGAATGGGGGATTAGATACCCCAGTAGTCCTAGCCGTAAACGATGGGATACTAGGGCGCTGTGCGT
>226 Nn_7087
CAAGGAATCTTCCGCAATGGGCGAAAGCCTGACGGAGCAACGCCGCGTGTGGGATGACGCCTTTCGGGGTGTAAACCACTTTTCTCGGGGAAGAAGCACTGACGGTACCCGAGGAATAAGGACCGGCTAACTACGTGCCAGCAGCCGCGGTAATACGTAGGGTCCGAGCGTTGTCCGGAGTTACTGGGCGTAAAGCGCGCGCAGGCGGCGGTGTAAGCATGGCGTGAAAGCCCCAGGCTCAACCTGGGAGGGTCGTCGTGGACTGCACCGCTTGAGGGCGGTAGGGGCTGGTGGAATGCCTGGTGTAGTGGTGAAATGCGTAGAGATCAGGCGGAACACCCGTGGCGAAGGCGGCCAGCTGGGCCGTCCCTGACGCTGAGGCGCGAAGGCGTGGGGAGCGAACGGGATTAGATACCCCGGTAGTCCACGCAGTAAACGATGCAGACTAGGGCGGTGGGGGGAGTT
>227 Nn_4887
TAAGGAATATTGGTCAATGGAGGCAACTCTGAACCAGCCATGCCGCGTGCAGGAAGACGGCCCTATGGGTTGTAAACTGCTTTTATCCGGGAATAAACCTTTCTACGTGTAGAGAGCTGAATGTACCGGAAGAATAAGGATCGGCTAACTCCGTGCCAGCAGCCGCGGTAATACGGAGGATCCAAGCGTTATCCGGATTTATTGGGTTTAAAGGGTGCGTAGGCGGCCTGTTAAGTCAGAGGTGAAAGACGGTAGCTCAACTATCGCAGTGCCTTTGATACTGACGGGCTTGAATGAACTAGAGGTAGGCGGAATGAGACAAGTAGCGGTGAAATGCATAGATATGTCTCAGAACACCGATTGCGAAGGCAGCTTACTATGGTTTTATTGACGCTGAGGCACGAAAGCGTGGGGATCAAACAGGGATTAGATACCCTGGTAGTCCACGCCCTAAACGATGAATACTCGCTGTTAGCGATATACAGTTAGC
>228 Ff_31
TGGGGAATATTGGACAATGGGCGCAAGCCTGATCCAGCCATGCCGCGTGAGTGATGAAGGCCTTAGGGTTGTAAAGCTCTTTTGTCCGGGACGATAATGACGGTACCGGAAGAATAAGCCCCGGCTAACTTCGTGCCAGCAGCCGCGGTAATACGAAGGGGGCTAGCGTTGCTCGGAATCACTGGGCGTAAAGGGCGCGTAGGCGGCCGATTAAGTCGGGGGTGAAAGCCTGTGGCTCAACCACAGAATTGCCTTCGATACTGGTTGGCTTGAGACCGGAAGAGGACAGCGGAACTGCGAGTGTAGAGGTGAAATTCGTAGATATTCGCAAGAACACCAGTGGCGAAGGCGGCTGTCTGGTCCGGTTCTGACGCTGAGGGCGCGAAAGCGTGGGGGAGCAAACAGGGATTAGATACCCTGGGTAGTCCACGCCGTAAACGATGAATGCCAGCCGTTGGCCTGCTTGCAGGGTCAGTGGCGCCGCTAACGCATTAAAGCATTCCGCCTGGGGGAGTAC
>229 Ll_771
TAGGGAATATTGCACAATGGACGCAAGTCTGATGCAGCAACGCCGCGTGAGTGAAGAAGGCCCTTGGGTCGTAAAGCTCTTTAGCCTGGAAAGAAGTGCCATCTCGTTAATAACACGATGGTGTGACGGTACCAGGAGAATAAGGACCGGCTAATTTCGTGCCAGCAGCCGCGGTAATACGAAAGGTCCAAGCGTTACTCGGAATTACTGGGCGTAAAGCGCGCGTAGGCGGCTTTGTATGTCGATTGTGAAAGCCCCGGGCTCAACCTGGGAACTGCAGTCGAAACTGCAAAGCTTGAATGTTGGAGAGGTTGGGGGAATACCTAGTGGAGAAGTGAAATTCGTAGAGATTAGGTGGAACACCAGAGGCGAAGGCGCCTGACTGGCCAAACATTGACGCTGAGGCGCGAAAGCGTGGGGTAGCAAACAGGATTAGATACCCTGGGTAGTCCACGCCGTAAACGATGGGT
>23 Aa_4760
TAGGGAATATTGGGCAATGGACGCAAGTCTGACCCAGCCATGCCGCGTGCAGGATGAAGGCCTTCTGGGTTGTAAACTGCTTTTATCTAGGAAGAAAAAACTCTTGCGAGAGGAACTGACGGTACTAGATGAATAAGCACCGGCTAACTCCGTGCCAGCAGCCGCGGTAATACGGAGGGTGCAAGCGTTGTCCGGATTTATTGGGTTTAAAGGGTGCGTAGGCGGCCTATTAAGTCAGTGGTGAAAGCCAACAGCTCAACTGTTGAACTGCCATTGATACTGATAGGCTTGAGTACAGACGAGGTAGGCGGAATTGATGCTGTAGCGGTGAAATGCATAGATAGCATCAAGAACACCGATTGCGTAGGCAGCTTACTAGGCTGT
>230 Nn_8904
TGGGGAATATTGGACAATGGGCGCAAGCCTGATCCAGCAATGCCGCGTGAGTGATGAAGGCCTTAGGGTCGTAAAGCTCTTTTACCCGGGATGATAATGACAGTACCGGGAGAATAAGCTCCGGCTAACTCCGTGCCAGCAGCCGCGGTAATACGGAGGGAGCTAGCGTTGTCCGGAATTATTGGGCGTAAAGCGCGCGCAGGCGGCCTCTTAAGTCTGATGTGAAAGCCCCCGGCTCAACCGGGGAGGGCCATTGGAAACTGGGAGGCTTGAGTATAGGAGAGAAGAGTGGAATTCCACGTGTAGCGGTGAAATGCGTAGAGATGTGGAGGAACACCAGTGGCGAAGGCGACTCTTTGGCCTATAACTGACGCTGAGGCGCGAAAGCGTGGGGAGCAAACAGGATTAGATACCCTGGGTAGTCCACGCCGTAAACGATGAGTGCTAGGGGTGTTGGGAGGGGTTTCCGCCCTTCAGTGCTGAAGCTAACGCATTAAGCACTCCGCC
>231 Aa_3150
TGGGGAATTTTCCGCAATGGGCGAAAGCCTGACGGAGCAACGCCGCGTGGGTGATGAAGTTTTTCGGAACGTAAAGCCCTTTCAGCAGGGACGAAGCGAGTGACGGTACCTGCAGAAGAAGCATCGGCTAACTACGTGCCAGCAGCCGCGGTAATACGTAGGATGCGAGCGTTGTCCGGAATTATTGGGCGTAAAGAGAACGTAGGTGGTTTCTTAAGTTCGGTCTTAAAGACCGGGGCTCAACCCCGGGAATGGACTGAAAACTGGGAGACTAGAGGATGTTAGAGGACGGTGGAATTCCAAGTGTAGCGGTGAAATGCGTAGATATTTGGAGGAACACCAGTGGCGAAAGCGGCCGTCTGGGACATTCCTGACACTGAGGTTCGAAAGCTCGGGGGAGCAAACAGGATTAGATACCCTGGGTAGTCCGAGCCGTAAACGATGGGACACTGGGGTGTAGAGGGGTAT
>232 Ll_2468
TAAGGAATATTGGTCAATGGGGGCAACCCTGAACCAGCCATGCCGCGTGCAGGAAGACGGCCCTACGGGTTGTAAACTGCTTTTATACGGGAATAAATCTCGCTACGTGTAGTGAGTTGAATGTACTGTAAGAATAAGGATCGGCTAACTCCGTGCCAGCAGCCGCGGTAATACGGAGGATCCAAGCGTTATCCGGATTTATTGGGTTTAAAGGGTGCGTAGGCGGCCTATTAAGTCAGGGGTGAAAGACGGTGGCTCAACCATCGCAGTGCCCTTGATACTGATGGGCTTGATTACACTTGAGGTAGGCGGAATGTGACAAGTAGCGGTGAAATGCATAGATATGTCACAGAACACCAATTGCGAAGGGCAGCTTACTAAGGTGTCAATGACGCTGAGGGCACGAAAGCGTGGGGGATCAAACAGGATTAGATACCCTGGTAGTCCACGCCCTAAACGATGAATACTCGATGTTAGCGATATACAGTTAGCGTCAAAAGCGAAAAAGCGTTAAA
>233 Ll_1365
TGGGGAATTTTGGACAATGGGCGCAAGCCTGATCCAGCAATGCCGCGTGAGTGAAGAAGGCCTTCGGGTTGTAAAGCTCTTTTGTCAGGGAAGAAACGGTGGGAGCTAATATCTCTTACTAATGACGGTACCTGAAGAATAAGCACCGGCTAACTACGTGCCAGCAGCCGCGGTAATACGTAGGGTGCAAGCGTTAATCGGAATTACTGGGCGTAAAGCGTGCGCAGGCGGTTTTGTAAGTCTGTCGTGAAAGCCCCGGGCTCAACCTGGGAATTGCGATGGAGACTGCAAGGCTTGAATCTGGCAGAGGGGGTAGAATTCCACGTGTAGCAGTGAAATGCGTAGAGATGTGGAGGAACACCGATGGGCGAAGGGCAGCCCCCTGGGGTCAAGATTGACGCTCATGCACGAAAGCGTGGGGAGCAAACAGGGATTAGATACCCTGGTAGTCCACGCCCTAAACGATGTCTACTAGTTGTCGGGGTTTAATAACTTGGTAAACGCAAGCTAAACGCGTGAAAGT
>234 Mm_4870
TTAGGAATATTCCACAATGGGGGCAACCCTGATGGAGCAACGCCGCGTGGAGGATGAAGGCCTTCGGGTTGTAACTTCTTTTCTCTGCGATGAATATGACAGTAACAGAGGAATAAGGGTCTGCTAACTACGTGCCAGCAGCCGCGGTCATACGTAGGACCCAAGCGTTATCCGGATTGACTGGGCGTAAAGAGTTGCGTAGGTGGTTTGTTAAGCGAATAGTGAAATCTTGTGGCTCAACCATGAGGCTATTATTCGAACTGGCAAACTCGAGAACAGGAGAGGTATCTGGAATTCCCAGTGTAGGAGTGAAATCCGTAGATATTGGGAGGAACACCAATGGCGTAGGCAGGATACTGGACTGTTTCTGACACTAAGGCACGAAAGCGTGGGGAGCGAACTGGATTAGATACCCAGGTAGTCCACGCCGTAAACTATGGGATGCTAGCAGTAAGCCGTATCGACCCGGGTTTGTTGCGAAGCTAACGCGTTAAGCATCCCGCCTGGGGTAGTAC
>235 Pp_2387
TGGGGAATATTGGACAATGGGCGCAAGCCTGATCCAGCCATGCCGCGTGGGTGAAGAAGGCCTTCGGGTTGTAAAGCCCTTTTGTTGGGAAAGAAAAGCAGTCGGTTAATACCCGATTGTTCTGACGGTACCCAAAGAATAAGCACCGGCTAACTTCGTGCCAGCAGCCGCGGTAATACGAAGGGTGCAAGCGTTACTCGGAATTACTGGGCGTAAAGCGTGCGTAGGTGGTGGTTTAAGTCTGTTGTGAAAGCCCTGGGCTCAACCTGGGAATTGCAGTGGATACTGGGTCACTAGAGTGTGGTAGAGGGTAGCGGAATTCCCGGTGTAGCAGTGAAATGCGTAGAGATCGGGAGGACATCCGTGGCGAAGGCGGCTACCTGGACCAACACTGACACTGAGGCACGAAAGCGTGGGGAGCAAACAGGATTAGATACCCTGGTAGTCCACGCCCTAAACGATGCGAACTGGGATGTTGGGGTGCAATTTGGGCACGGCAGTATCGAAGCTAACGCGTTAAGTTCGCCGCCT
>236 Hh_4988
TGGGGAATATTGCACAATGGGCGCAAGCCTGATGCAGCCATGCCGCGTGTGTGAAGAAGGCCTTCGGGTTGTAAAGCACTTTCAGTGGGGAGGAAGGCGATGAGGTTAATAACCTTATCGATTGACGTTACCCGCAGAAGAAGCACCGGCTAACTCCGTGCCAGCAGCCGCGGTAATACGGAGGGTGCAAGCGTTAATCGGAATTACTGGGCGTAAAGCGCACGCAGGCGGTCTGTCAAGTCGGATGTGAAATCCCCGGGCTCAACCTGGGAACTGCATTCGAAACTGGCAGGCTAGAGTCTTGTAGAGGGGGGTAGAATTCCAGGTGTAGCGGTGAAATGCGTAGAGATCTGGAGGAATACCGGTGGCGAAGGCGGCCCCCTGGACAAAGACTGACGCTCAGGTGCGAAAGCGTGGGGAGCAAACAGGATTAGATACCCTGGGTAGTCCACGCCGTAAAACGATGTCGACTTGGGAGGTTGTGCCCTTGAGGGCGTGGGCTTCC
>237 Dd_6135
TGGGGGAATCTTAGACAATGGGGGAAACCCTGATCTAGCCATGCCGCGTGAGCGATGAAGGCCTTAGGGTTGTAAAGCTCTTTCGTGGGGGAAGATAATGACGGTACCCCAAGAAGAAGCCCCGGCTAACTCCGTGCCAGCAGCCGCGGTAATACGGAGGGGGCTAGCGTTGTTCGGAATTACTGGGCGTAAAGCGCACGTAGGCGGACTGGAAAGTCAGGGGTGAAATCCCGGGGCTCAACCCCGGAACTGCCTTTGAAACTCCCGGTCTTGAGGTCGAGAGAGGTGAGTGGAATTCCGAGTGTAGAGGTGAAATTCGTAGATATTCGGAGGAACACCAGTGGCGAAGGCGGCTCACTGGCTCGATACTGACGCTGAGGTGCGAAAGCGTGGGGAGCAAACAGGATTAGATACCCTGGTAGTCCACGCCGTAAACGATGAATGCCAGTCGTCGGGCAGGGCATGCCTGTCGGGTGACACACCTAACGGGATTAAGCATTCCGCCTGGGGGAGTACGGGCCGCAAGGGTTAAAACTCAAAATGAA
>238 Nn_2084
TGGGGAATATTGGACAATGGGCGAAAGCCTGATCCAGCAATGCCGCGTGAGTGATGAAGGCCTTAGGGTTGTAAAGCTCTTTTACCAGGGATGATAATGACAGTACCTGGAGAATAAGCTCCGGCTAACTCCGTGCCAGCAGCCGCGGTAATACGGAGGGAGCTAGCGTTGTTCGGAATTACTGGGCGTAAAGCGCACGTAGGCGGCTTTTTAAGTCAGGGGTGAAATCCCGGGGCTCAACCCCGGAACTGCCCTTGAAACTGGAGAGCTAGAATCTTGGAGAGGCGAGTGGAATTCCGAGTGTAGAGGTGAAATTCGTAGATATTCGGAAGAACACCAGTGGCGAAGGCGACTCGCTGGACAAGTATTGACGCTGAGGTGCGAAAGCGTGGGGGAGCAAACAGGGATTAGATACCCTGGGTAGTCCACGCCGTAAACGATGATAACTAGCTGTCCGGGGCTCATGGGAGCTTGGGGTGGCGCAGCTAACGCATTAAAGTTATCCGCCTGGGGGAGTACGGGTCGC
>239 Ff_4017
TTAGGAATCTTCGGCAATGGGGGAAACCCTGACCGAGCGACACTGCTTGGAGGATGAAGGTTTTCGGATCGTAAACTCCTGAACGAGGGACGAAAAATGACGGTACCTCGCTAATAGCACCGGCTAACTCCGTGCCAGCAGCCGCGGTAATACGGAGGGTGCAAGCGTTATCCGGAATCACTGGGCGTAAAGGGCGCGTAGGCGGTTTGTTAAGTCCGATGTTAAAGACCGAGGCTCAACCTCGACACGGCGTTGGATACTGGCAAGCTGGACGGTTGGAGAGGAAGGTAGAATTACCAGTGTAGCGGTGGAATGCGTAGATACTGGTAGGAATACCCATTGCGAAGGCAGCCTTCTGGACAACACGTGACGCTGAGGCGCGAAAGTGTGGGGAGCAAACCGGATTAGATACCCGGGTAGTCCACACCCTAAACGATGCATACTTGGTGTCGGGCCCGTTGGGGGTCGGGTGCCGGGAGTTAACGCGTTAAGTATGCCGCC
>24 Hh_7646
GGATGAAGGCCTTCGGGTTGTAAAGCTCTTTTGGCGGGGACGATGATGACGGTACCCGCAGAATAAGCCCCGGCTAACTTCGTGCCAGCAGCCGCGGTAAGACGAAGGGGGCTAGCGTTGTTCGGAATTACTGGGCGTAAAGCGAGTGTAGGTGGTTGTCATAGTCAGGTGTGAAAGCCTTGAGCTCAACTCAAGAAATGCACTTGATACTGGGCGACTAGAGGACCGGAGAGGATAGTGGAATTCCCAGTGTAGTGGTGAAATACGTAGAGATTGGGAAGAACACCAGTGGCGAAGGCGGCTATCTGGACGGTTTCTGACACTAAAGACTCGAAAAGCGTGGGGAGCAAAACAGGATTAGATACCCTGGTAGTCCACGCCGTAAAACGATGGGTGCTAGACGTTGGCGGGCTTGCTCGTCAGTGTCGCAGCTAAACGCGTTAAAGCACCCCGCCTGGGGGAGTACGGCCGCAAAGGGTTGAAAACTCAAAAGGGAA
>240 Kk_5016
TAGGGAATATTGGGCAATGGAGGCAACTCTGACCCAGCCATGCCGCGTGCAGGATGAAGGCGCTCAGCGTTGTAAACTGCTTTTATTGGTGAAGAACTATGGTCCTGCGGGATTATTTGACGGTAGCCAAGGAATAAGCACCGGCTAACTCCGTGCCAGCAGCCGCGGTAATACGGAGGGTGCAAGCGTTGTCCGGATTTATTGGGTTTAAAGGGTGCGTAGGTGGTTTTCTAAGTCTGGTTTGAAAGCAAGCGGCTTAACCGTTTGATGTGGCTGGAAACTGGAGGACTTGAATGGGTTGGCGGTAGCCGGAATGGGTCATGTAGCGGTGAAATGCATAGATATGACCCGGAACACCGATTGCGAAGGCAGGCTACTACGACTTGATTGACACTGAGGCACGAGAGCATGGGGTAGCGAAACAGGGATTAGATACCCTGGGTAGTCCATGCCGTAAACGATGATTACTGGGCTGTATGTGTTCTAACATGTGTGGCTGAGCGAAA
>241 Ll_1218
TGAGGAATATTGGTCAATGGACGCAAGTCTGAACCAGCCATGCCGCGTGAAGGATGAAGGCGTTCTGCGTTGTAAACTTCTTTTATCTGGGAAGAAACCTCCGATTTCTATTGGAGCCGACGGTACCAGAGGAATAAGCACCGGCTAACTCCGTGCCAGCAGCCGCGGTAATACGGAGGGTGCAAGCGTTATCCGGATTTACTGGGTTTAAAGGGTGTGTAGGCGGACTATTAAGTCAGTGGTGAAATCTCCGGGCTCAACCCGGAAACTGCCATTGATACTATTAGTCTTGAATGTTGTGGAGGTGGGCGGAACGGGTCATGTAGCGGTGAAATGCATAGATATGACCCGGAACACCGATTGCGAAGGCAGCCCGCTACGCAACGATTGACGCTGAGGCACGAAAGCGTGGGGGATCAAACAGGATTAGATACCCTGGGTAGTCCACGCCCTAAACGATGATTACTCGACGTGTGCGATACACTGTACGCGTCCAAAG
>242 Nn_5467
TGAGGAATATTGGTCAATGGACGCAAGTCTGAACCAGCCATGCCGCGTGGAGGATGACAGCCTTCTGGGTTGTAAACTTCTTTTATATGGGAAGAAAAATACGGTTTCTACTGTATCCGACGGTACCATATGAATAAGCACCGGCTAACTCCGTGCCAGCAGCCGCGGTAATACGGAGGGTGCAAGCGTTATCCGGATTTACTGGGTTTAAAGGGTGTGTAGGCGGATATTTAAGTCAGAGGTGAAATCTCCGGGCTCAACCCGGAAACTGCCTTTGATACTATTTATCTTGAATTTCGTTGAGGTTGGCGGAATATATCATGTAGCGGTGAAATGCATAGATATGATATAGAACACCGATTGCGTAGGCAGCTGGCTGAACGACGATTGACGCTGAGGCACGAAAGCGTGGGGTAGCGAACAGGGATTAGATACCCTGGTAGTCCACGCCCTAAACGATGATTACTCGACATACGCGATACACAGTGTGTGTCTGAGCGAAA
>243 Pp_1124
TGGGGAATATTGGACAATGGGGGCAACCCTGATCCAGCCATGCCGCGTGAGTGATGACGGCCTTAGGGTTGTAAAGCTCTTTTCTCCGGGACGATAATGACGGTACCGGAGGAATAAGCCCCGGCTAACTTCGTGCCAGCAGCCGCGGTAATACGAAGGGGGCTAGCGTTGCTCGGAATCACTGGGCGTAAAGGGCGCGTAGGCGGCTGACTTAGTCGAGGGTGAAAGCCCGTGGCTCAACCACGGAATGGCCTTCGATACTGGTTGGCTTGAGACCGGAAGAGGACAGCGGAACTGCGAGTGTAGAGGTGAAATTCGTAGATATTCGCAAGAACACCAGTGGCGAAGGCGGCTGTCTGGTCCGGTTCTGACGCTGAGGGCGCGAAAGCGTGGGGGAGCAAACAGGGATTAGATACCCTGGGTAGTCCACGCCGTAAACGATGAATGCCAGCCGTTGGGGTGCATGCACCTCAGTGGCGCCGCTAACGCTATGAGCATTCCGCCTGGGGGAGTACGGGTC
>244 Hh_949
TAGGGAATATTGGGCAATGGGCGCGAGCCTGACCCAGCCATGCCGCGTGACGGATGAAGGCCTTCTGGGTTGTAAACGTCTTTTGCCCGGGAAGAAAAAACTCTTGCGAGAGGAATCGACGGTACCGGGTGAATAAGCACCGGCTAACTCCGTGCCAGCAGCCGCGGTAATACGGAGGGTGCAAGCGTTGTCCGGATTTATTGGGTTTAAAGGGTGCGTAGGTGGCCCCTTAAGTCCGTGGTGAAAGCCTGCCGCTTAACGGCAGAACTGCCATGGATACTGAGGGGCTTGAGTCCAGACGAGGTTGGCGGAATGGATGGTGTAGCGGTGAAATGCATAGATACCATCCAGAACCCCGATTGCGTAGGCAGCTGACTAGGGCTGGTACTGACACTGAGGCACGAAAGCGTGGGGGGAGCGAAACAGGGATTAGATACCCCTGGGTAGTCCACGCCGTAAACGATGGGATACTCGCTGTGGGGCGATACACAGTCCG
>245 Hh_7956
TAGGGAATCTTCGGCAATGGGGGCAACCCTGACCGAGCAACGCCGCGTGAGTGAAGAAGGTTTTCGGATCGTAAAGCTCTGTTGTAAGTCAAGAACGGGTGTGAGAGTGGAAAGTTCACACTGTGACGGTAGCTTACCAGAAAGGGACGGCTAACTACGTGCCAGCAGCCGCGGTAATACGTAGGTCCCGAGCGTTGTCCGGATTTATTGGGCGTAAAGCGAGCGCAGGCGGTTTGATAAGTCTGAAGTTAAAGGCTGTGGCTCAACCATAGTTCGCTTTGGAAACTGTCAAACTTGAGTGCAGAAGGGGAGAGTGGAATTCCATGTGTAGCGGTGAAATGCGTAGATATATGGAGGAACACCGGTGGCGAAAGCGGCTCTCTGGTCTGTAACTGACGCTGAGGCTCGAAAGCGTGGGGAGCGAACAGGGATTAGATACCCTGGTAGTCCACGCC
>246 Cc_5085
TGGGGAATATTGGACAATGGGCGCAAGCCTGATCCAGCCATGCCGCGTGTGTGATGAAGGCCTTAGGGTTGTAAAGCACTTTCACCGGAGAAGATAATGACGGTATCCGGAGAAGAAGCCCCGGCTAACTTCGTGCCAGCAGCCGCGGTAATACGAAGGGGGCTAGCGTTGTTCGGAATTACTGGGCGTAAAGCGCACGTAGGCGGATATTTAAGTCAGGGGTGAAATCCCAGAGCTCAACTCTGGAACTGCCTTTGATACTGGGTATCTTGAGTATGGAAGAGGTAAGTGGAATTGCGAGTGTAGAGGTGAAATTCGTAGATATTCGCAGGAACACCAGTGGCGAAGGCGGCTTACTGGTCCATAACTGACGCTGAGGTGCGAAAGCGTGGGGAGCAAACAGGATTAGATACCCTGGGTAGTCCACGCCGTAAACGATGATTGCTAGTTGTCGGGGATGCATGCATTTCGGGTGACGCAGCTAACGCATTAAGCAATCCGCC
>247 Aa_4811
TGGGGAATATTGGACAATGGGCGAAAGCCTGATCCAGCAATGCCGCGTGAGTGATGAAGGCCTTAGGGTTGTAAAGCTCTTTTACCCGGGATGATAATGACAGTACCGGGAGAATAAGCCCCGGCTAACTCCGTGCCAGCAGCCGCGGTAATACGGAGGGGGCTAGCGTTGTTCGGAATTACTGGGCGTAAAGCGCACGTAGGCGGCTTTGTAAGTTAGAGGTGAAAGCCTGGAGCTCAACTCCAGAATTGCGTTGGAGACTGCAAGGCTAGAATCTGGCAGAGGGGGTAGAATTCCACGTGTAGCAGTGAAATGCGTAGAGATGTGGAGGAACACCGATGGCGAAGGCAGCCCCCTGGGTCAAGATTGACGCTCATGCACGAAAGCGTGGGGAGCAAACAGGATTAGATACCCTGGTAGTCCACGCCCTAAACGATGTCTACTAGTTGTCGGGGGTTTTAATTAACTTGGTAACGCAGCTAACGCGTGAAGTAGACCGCCTGGGGGAGTACGGGTCGCAA
>248 Hh_2416
TGAGGAATATTGGACAATGGGTGGAAGCCTGATCCAGCCATCCCGCGTGTAGGATGACGGCCTTATGGGTTGTAAACTACTTTTATCTGGGGATAAACCTACTTACGTGTAAGTAGCTGAAGGTACCAGAAGAATAAGCACCGGCTAACTCCGTGCCAGCAGCCGCGGTAATACGGAGGGTGCAAGCGTTATCCGGATTTATTGGGTTTAAAGGGTCCGTAGGCGGATTAATCAGTCAGTGGTGAAATCTCATAGCTTAACTATGAAACTGCCATTGATACTGTTAGTCTTGAGTGATGTTGAAGTTGCTGGAATGTGTAGTGTAGCGGTGAAATGCTTAGATATTACGCAGAACACCAATTGCGAAGGGCAGGGTGACTAAACATTAACTGACGCTGA
>249 Hh_2432
TGAGGAATATTGGTCAATGGGCGCAAGCCTGAACCAGCCATGCCGCGTGCAGGAAGACGGTCCTATGGATTGTAAACTGCTTTTATTAGGGAATAAACCTTTCTACGTGTAGAAAGCTGAAGGTACCTAATGAATAAGCACCGGCTAACTCCGTGCCAGCAGCCGCGGTAATACGGAGGGTGCAAGCGTTATCCGGAATCATTGGGTTTAAAGGGTCCGCAGGCGGATTTATAAGTCAGTGGTGAAAGCCCGTCGCTCAACGACGGAACTGCCATTGATACTGTAAGTCTTGAATTCGGTCGAAGTGGGCGGAATATGACATGTAGCGGTGAAATGCTTAGATATGTCATAGAACACCGATAGCGAAGGGCAGCTCACTAGGCCTGGGATTGACGCTCAGGGGACGAAAGCGTGGGGGAGCAAACAGGGATTAGATACCCTGGGTAGTCCACGCCGTAAACTATGATTACTCGTTTTCGGGGACTTCGGGTCTTCGGGAGACTAAAGCGAAAAGTGATAAAGTAAATCC
>25 Nn_7176
TAGGGAATATTGGGCAATGGACGGAAGTCTGACCCAGCCATGCCGCGTGCAGGATGAAGGCGTTATGCGTTGTAAACTGCTTTTTATAGGAAGAAGAAGCCCTTGCGAGGGAAAGTGACGGTACTATAAGAATAAGCACCGGCTAACTCCGTGCCAGCAGCCGCGGTAATACGGAGGGTGCGAGCGTTGTCCGGATTTATTGGGTTTAAAGGGTGCGTAGGCGGTTTATTAAGTCAGTGGTGAAAGACGGTCGCTCAACGATTGCAGTGCCATTGATACTGGTAGACTTGAGTTCGTATGAGGTAGCTGGAATGGATAGTGTAGCGGTGAAATGCATAGATATTATCCAGAACTCCAATTGCGTAGGCAGGTTACTAATACGATACTGACGCTGATGCACGAAAGTGTGGGGGATCAAACAGGGATTAGATACCCTGGTAGTCCACACTGTAAACGATGATGACTAACTGTTTTGCCCTTCGGGGTGAGTGGGTACAGAG
>250 Dd_5429
TGGGGAATATTGGACAATGGGCGAAAGCCTGATCCAGCAATGCCGCGTGAGTGATGAAGGCCTTAGGGTTGTAAAGCTCTTTTACCCGGGATGATAATGACAGTACCGGGAGAATAAGCCCCGGCTAACTCCGTGCCAGCAGCCGCGGTAATACGGAGGGGGCTAGCGTTGTTCGGAATTACTGGGCGTAAAGCGCACGTAGGCGGCTATTCAAGTCAGAGGTGAAAGCCCGGAGCTCAACTCCGGAACTGCCTTTGAAACTAGATAGCTCGAATCATGGAGAGGCGAGTGGAATTCCGAGTGTAGAGGTGAAATTCGTAGATATTCGGAAGAACACCAGTGGCGAAGGCGGCTCGCTGGACATGTATTGACGCTGAGTGCGAAAGCGTGGGGAGCAAACAGGATTAGATACCCTGGTAGTCCACGCCGTAAACGATGATACTATCTGTTGGGGGCTCTTAGAGCTTCAGTGGAGC
>251 Ii_3447
TCGAGAATCTTCGGCAATGGGCGCAAGCCTGACCGAGCGACGCCGCGTGGAGGACGAAGGCCTTCGGGTTGTAAACTCCTGTCGAGGGGGAAAAAGGGCGGCAACGCCTTGATTGATCCCTGGAGGAAGCACGGGCTAAGTTCGTGCCAGCAGCCGCGGTAAGACGAACCGTGCGAACGTTATTCGGAATCATTGGGCTTAAAGCGCGTGTAGGCGGGTTCGTGCGTCCGACGCTGAAATCCCCCGGCTCAACCGGGGAACGGCGGGGATACGACGAGCCTGGAGGGGCGTAGGGGGACCTGGAACTTCCGGTGGAGCGGTGAAATGCGTTGAGATCGGAAGGAACGCCCGTGGCGAAAGCGAGGTCCTGGACGCCTACTGACGCTGAGACGCGAAAAGCCAGGGGGAGCGAACGGGGATTAGATACCCCGGGTAGTCCTGGGCCGTAAACGATGGGGTACTGGGATGGGGGGCTCGCCGATGGGGCTCCCTGTCGTAGGGGAAACCGT
>252 Ee_4988
TGGGGAATATTGGACAATGGGCGCAAGCCTGATCCAGCAATGCCGCGTGAATGATGAAGGCCTTAGGGTTGTAAAATTCTTTCGATAGGGAAGAGAATGACGGTACCTATATAAGAAGCTCCGGCTAACTCCGTGCCAGCAGCCGCGGTAATACGGAGGGAGCTAGCGTTTTTCGGAATTACTGGGCGTAAAGAGCATGTAGGCGGCTTATTAAGTTGAAAGTGAAAGCCCAGGGCTTAACCCTGGAACTGCTTTCAAAACTGATAAGCTAGAGGATGATAGGGGACAGTGGAATTCCTAGTGTAGAGGTGAAATTCTTAGATATTAGGAGGAACACCGGTGGCGAAGGCGACTGTCTGGATCATTACTGACGCTGAGATGCGAAAGCGTGGGGAGCAAACAGGATTAGATACCCTGGGTAGTCCACGCTGTAAACGATGAGTACTAGATATCGGGGATTTATTTCGGGTGTCGCAGCTAACGCGTTAAG
>253 Mm_6797
TGGGGAATATTGGACAATGGGGGCAACCCTGATCCAGCCATGCCGCGTGAGTGATGAAGGCCTTCGGGTTGTAAAGCTCTTTTGGCGGGGACGGATGATGACGGTACCCGCAGAATAAGCCCCGGCTAACTTCGTGCCAGCAGCCGCGGTAAGACGAAGGGGGCTAGCGTTGTTCGGAATTACTGGGCGTAAAGCGAGTGTAGGTGGTTGTCGTAGTCAGGCGTGAAAGCCCTTGAGCTCAAACTCAAGAAATGCGCTTGATACTGGGCAGCTAGAGGACCGGAGAGGATAAGTGGAATTCCCAGTGTAGTGGTGAAATACGTAGAGATTGGGAAGAACACCAGTGGCGAAGGCGGCTATCTGGACGGTTTCTGACACTAAGACTCGAAAGCGTGGGGAGCAAACAGGATTAGATACCCTGGTAGTCCACGCCGTAAACGATGGGGTGCTAGACGTTGGGCGGGGCTTGCCCGTCAGTGTCGCAGCTAACGCGTTAAG
>254 Dd_2978
TGGGGAATTTTCCGCAATGGGCGAAAGCCTGACGGAGCAAGACCGCGTGAGGGAGGAAGGCTCTTGGGTCGTAAACCTCTTTTGTCAGGGAAGAACACAATGACGGTACCTGACGAATCAGCCTCGGCTAACTCCGTGCCAGCAGCCGCGGTAATACGGAGGAGGCAAGCGTTATCCGGAATTATTGGGCGTAAAGCGTCCGTAGATGGTCGTTTCAAGTCTGCTGTCAAAGACCGGGGCTTAACCCCAGAAAGGCAGTGGAAACTGAACAGCTAGAGAGAGGTAGGGGTAGAGGGAATTCCCAGTGTAGCGGTGAAATGCGTAGATATTGGGAAGAACATCAGTGGCGAAAGCGCTCTACTGGACCTTATCTGACATTGAGGGGACGAAAGCTAGGGGGAGCGAATGGGGATTAGATACCCCAGTAGTCCTAGCCGTAAACGATGGGATACTAGGTGTTGTCCGTATCGACCCGGACAGTGTCGTAGCTAACGCGTTAAGTATCCCGCTGGGGAGTACGCTCGCAAAGAGTGAAAAC
>255 Nn_6843
TGAGGAATATTGGTCAATGGGCGCAAGCCTGAACCAGCCATGCCGCGTGAAGGATGAAGGTTCTATGGATTGTAAACTTCTTTTATTTGGGAATAAACCCTCTTACGTGTAGGAGGCTGAAGGTACCAAATGAATAAGCACCGGCTAACTCCGTGCCAGCAGCCGCGGTAATACGGAGGGTGCAAGCGTTATCCGGAATCATTGGGTTTAAAGGGTCCGCAGGCGGTCTTATAAGTCAGTGGTGAAAGCCTACAGCTCAACTGTAGAACTGCCATTGATACTGTAGGACTTGAATCTGGTCGAAGTGGGCGGAATGTGTAGTGTAGCGGTGAAATGCATAGATATTACACAGAACACCGATAGCGAAGGCAGCTCACTAGGTCAGTATTGACGCTCATGGACGAAAGCGTGGGGGAGCAAACAGGATTAGATACCCTGGTAGTCCACGCCGTAAACTATGATTACTCGTTTTCGGGCGATATACAGTCGGAGACTAAG
>256 Kk_5269
TAAGGAATATTGGTCAATGGACGCAAGTCTGAACCAGCCATGCCGCGTGGAGGATGAAGGTCCTCTGGATTGTAAACTTCTTTTATTTGGGAAGAAATGCATCTTTTCTAAGGTGTTTGACGGTACCAGATGAATAAGCACCGGCTAACTCCGTGCCAGCAGCCGCGGTAATACGGAGGGTGCAAGCGTTATCCGGATTCACTGGGTTTAAAGGGTGCGTAGGTGGGCAGTTAAGTCAGTGGTGAAATCTCCGGGCTCAACCCGGAAACTGCCATTGATACTATCTGTCTTGAATATCGTTGAGGTAAGCGGAATATGTCATGTAGCGGTGAAATGCTTAGATATGACATAGAACACCAATTGCGAAGGCAGCTTGCTAACCGAATATTGACACTGAGGCACGAAAGCGTGGGGATCAAACAGGGATTAGATACCCTGGTAGTCCACGCCCTAAACGATGGGATACTCGACATACGCGATATACAGTGTGTGTCTGAGC
>257 Pp_1275
TAGGGAATCTTCCGCAATGGACGCAAGTCTGACGGAGCAACGCCGCGTGAGTGATGAAGGTTTTCGGATCGTAAAGCTCTGTTGCCAGGGAAGAACGTCCGATAGAGTAACTGCTATCGGAGTGACGGTACCTGAGAAGAAAGCCCCGGCTAACTACGTGCCAGCAGCCGCGGTAATACGTAGGGGGCAAGCGTTGTCCGGAATTATTGGGCGTAAAGCGCGCGCAGGCGGCTTTTTAAGTCCGGTGTCACAGCCCCAAGGCTCAACCTTGGGTCGCACTGGAAACTGGAGAGCTTGAGTACAGAAGAGGAAAGTGGAATTCCACGTGTAGCGGTGAAATGCGTAGAGATGTGGAGGAACACCAGTGGGCGAAGGGCGACTTTCTGGGGCTGTAACTGACGCTGAGGCGCGAAAGCGTGGGGGAGCAAACAGGGATTAGATACCCTGGTAGTCCACGCCGTAAACGATGAATGCTAGGGTGTTAGGGGTTTCGATACCCTTGGGTGCCGAAAGTTAAACACATTAAAGCATTCC
>258 Dd_5567
TGGGGAATATTGGACAATGGGCGAAAGCCTGATCCAGCAATGCCGCGTGAGTGATGAAGGCCTTAGGGTTGTAAAGCTCTTTTACCCGGGAAGATAATGACTGTACCGGGAGAATAAGCCCCGGCTAACTCCGTGCCAGCAGCCGCGGTAATACGGAGGGGGCTAGCGTTGTTCGGAATTACTGGGCGTAAAGCGCACGTAGGCGGCTTGGTAAGTTAGAGGTGAAAGCCCAGGGCTCAACCCTGGAATTGCCTTTAAGACTGCCGAGCTAGTAGGTGAGAGAGGTGAGTGGAATTCCGAGTGTAGAGGTGAAATTCGTAGATATTCGGAAGAACACCAGTGGCGAAGGCGGCTCACTGGCTCATTCTAGACGCTGAGGTGCGAAAGCGTGGGGAGCAAACAGGATTAGATACCCTGGTAGTCCACGCCGTAAACGATGAAGACTAGCTGTCCGGGGCACATGGGTGCCTGGGGTGGCGCAGCTAACGCATTAAGTCTTCCGCCTGGGGGAGTACGGGCCGC
>259 Dd_5189
TGGGGGAATTTTCCGCAATGGGCGAAAGCCTGACGGAGCAAGACCGCGTGAGGGAGGAAGGCTCTTGGGTCGTAAACCTCTTTTGTCAGGGAAGAACACAATGACGGTACCTGACGAATCAGCCTCGGCTAACTCCGTGCCAGCAGCCGCGGTAATACAGAGGATGCAAGCGTTATCCGGAATGATTGGGCGTAAAGCGTCTGTAGGTGGCTTTTTAAGTCCGCCGTCAAATCCCAGGGCTCAACCCTGGACAGGCGGTGGAAACTACCAAGCTTGAGTACGGTAGGGGCAGAGGGAATTTCCGGTGGAGCGGTGAAATGCGTAGAGATCGGAAAGAACACCAACGGCGAAAGCACTCTGCTGGGCCGACACTGACACTGAGAGACGAAAGCTAGGGGAGCGAATGGGATTAGATACCCCAGTAGTCCTAGCCGTAAACGATGGATACTAGGCGCTGTGCGTATCGACCCGTGCAGTGCTGTAGCTAACG
>26 Oo_2367
TAGGGAATCTTCCACAATGGACGAAAGTCTGATGGAGCAACGCCGCGTGAGTGATGAAGGTTTTCGGATCGTAAAACTCTGTTGTAAGGGAAGAACAAGTACGAGAGGTAATGCTCGTACCTTGACGGTACCTTGCGAGAAAGCCACGGCTAACTACGTGCCAGCAGCCGCGGTAATACGTAGGTGGCAAGCGTTGTCCGGAATTATTGGGCGTAAAGCGCGCGCAGGCGGCCTTTTAAGTCTGATGTGAAAGCCCCCGGCTCAACCGGGGAGGGTCATTGGAAACTGGGAGGCTTGAGTACAGAAGAGAAGAGTGGAATTCCATGTGTAGCGGTGAAATGCGTAGAGATGTGGAGGAACACCAGTGGCGAAGGCGACTCTTTGGGTCTGTAACTGACGCTGAGGCGCGAAAGCGTGGGGGAGCAAACAGGGATTAGATACCCTGGGTAGTCCACGCCGTAAACGATGAGTGCTAGGGTGTTGGGGGGTTTCCGCCCCTCAGTGCTGAAAGCTAAACGCATTAAAGCAC
>260 Ll_5884
CAAGGAATTTTCGTCAATGGGCGCAAGCCTGAACGAGCAACGCCGCGTGGAGGATGACGGCCTTCGGGTTGTAAACTCCTTTTCGGGGGTACGATAATGACGGTACCCCGGGAATAAGGCTCGGCTAACTCTGTGCCAGCAGCCGCGGTAATACAGAGGAGCCAAGCGTTGTCCGGATTGACTGGGCGTAAAGCGCACGCAGGCGGACGCGCGCGTGGGGTGTGAAATCTGGCCGCTTAACGGCCAGGCGCCATCCCATACGGCGCGTCTGGAGCAATGCAGAGGTCGGTGGAATTGCCGGTGTAGTGGTGAAATGCGTAGAGATCGGCAGGAACACCCAGGGGGAAACCAGCCGACTGGGCATTTGCTGACGCTGAGGTGCGAGAGCGTGGGGAGCGAACCGGATTAGATACCCGGGGTAGTCCACGCCGTAAACGATGGCCACTCGGCCTTTGGCGGGCGGGAATCTCCGTCGCTGGGGGCCTTAGCTAACGCGGGGAAGT
>261 Gg_2079
TAGGGAATCTTCCGCAATGGACGAAAGTCTGACGGAGCAACGCCGCGTGAGTGATGAAGGCTTTCGGGTCGTAAAACTCTGTTGTTAGGGAAGAACAAGTACGAGAGTAACTGCTCGTACCTTGACGGTACCTAACCAGAAAGCCACGGCTAACTACGTGCCAGCAGCCGCGGTAATACGTAGGTGGCAAGCGTTATCCGGAATTATTGGGCGTAAAGCGCGCGCAGGCGGTTTCTTAAGTCTGATGTGAAAGCCCACGGCTCAACCGTGGAGGGTCATTGGAAACTGGGGAACTTGAGTGCAGAAGAGAAAAGCGGAATTCCACGTGTAGCGGTGAAATGCGTAGAGATGTGGAGGAACACCAGTGGCGAAGGCGGCTTTTTGGCTGTAACTGACGCTGAGGCGCGAAAGCGT
>262 Nn_4706
TGGGGAATTGTTCACAATGGGCGCAAGCCTGATGACGCAACGCCGCGTGGAGGATGAAGGTCTTCGGATTGTAAACTCCTGTTGCCCGGGACGAAAAGCTCTGACCTAACACGTCAGAGTCTGACGGTACCGGGTGAGGAAGCCCCGGCTAACTCTGTGCCAGCAGCCGCGGTAATACAGAGGGGGCAAGCGTTGTTCGGAATTACTGGGCGTAAAGGGCGCGTAGGCGGCCTTCTAAGTCAGACGTGAAATCCCCGGGCTCAACCCGGGAACTGCGTCTGATACTGGAAGGCTTGAATCCGGGAGAGGGATGTGGAATTCCAGGTGTAGCGGTGAAATGCGTAGATATCTGGAGGAACACCGGTGGCGAAGGCGGCATCCTGGACCGGTATTGACGCTGAGGCGCGAAAGCCAGGGGAGCAAACGGGGATTAGATACCCCGGGTAGTCCTGGCCCTAAACGATGAATGCTTGGGTGTGGGCGGGGTATCGATCCCTGCCGTGCCGAAGCTAACGCATTAAGCATTCCGCC
>263 Hh_148
TGAGGAATATTGGACAATGGGCGCAAGCCTGATCCAGCCATGCCGCGTGCAGGATGAAGCATCTATGGTGTGTAAACTGCTTTTGTACGGGAAGAAACACCTCTACGTGTAGAGGCTTGACGGTACCGTAAGAATAAGGATCGGCTAACTCCGTGCCAGCAGCCGCGGTAATACGGAGGATCCAAGCGTTATCCGGAATCATTGGGTTTAAAGGGTCCGTAGGCGGCTTTATAAGTCAGTGGTGAAATCCGGCAGCTCAACTGTCGAACTGCCATTGATACTGTAGGGCTTGAATTATTGTGAAGTAACTAGAATATGTAGTGTAGCGGTGAAATGCTTAGATATTACATGGAATACCAATTGCGAAGGCAGGGTTACTAACATTACATTGACGCTGATGGGACGAAAGCGTGGGGAGCGAACAGGGATTAGATACCCTGGGTAGTCCACGCCGTAAACGATGGGATACTAGCTGTTTGGTTTCGGGTACTGAGTGGCTAAAGCGAAAAA
>264 Ii_5185
TGGGGAATATTGGACAATGGGCGCAAGCCTGATCCAGCAATGCCGCGTGTGTGAAGAAGGCCTTCGGGTTGTAAAGCACTTTTATCAGGAACGAAAAGTTCTCGGTTAATACCCGGGAATGCTGACGGTACCTGAGGAATAAGCACCGGCTAACTTCGTGCCAGCAGCCGCGGTAATACGAAGGGTGCAAGCGTTAGTCGGAATTACTGGGCGTAAAGCGTGCGTAGGTGGTTTCTTAAGTCCGTTGTGAAAGCCCTGGGCTCAACCTGGGAACTGCAGTGGATACTGAGAGGCTAGAGTGTGTCAGAGGATGGTGGAATTCCCGGTGTAGCGGTGAAATGCGTAGAGATCGGGAGGAACATCAGTGGCGAAGGCGGCCATCTGGGACAACACTGACGCTGAGGCACGAAAGCGTGGGGAGCAAACAGGGATTAGATACCCTGGGTAGTCCACGCCCTAAACGATGCGAACTGGGGATGTTGGGGCTCAACTCGGGAGCTCAGTGTCGAAGCT
>265 Ll_8031
TGAGGAATATTGGTCAATGGACGCAAGTCTGAACCAGCCATGCCGCGTGAAGGATGAAGGCGTTCTGCGTTGTAAACTTCTTTTATCTGGGAAGAAACCTCAGTTTTCTAATTGAGCCGACGGTACCAGAGGAATAAGCACCGGCTAACTCCGTGCCAGCAGCCGCGGTAATACGGAGGGTGCAAGCGTTATCCGGATTCACTGGGTTTAAAGGGTGTGTAGGCGGGTATTTAAGTCAGTGGTGAAATCTCCGAGCTCAACTCGGAAACTGCCATTGATACTATTTATCTTGAATATTGTTGAGGTAGGCGGAATATGTCATGTAGCGGTGAAATGCTTAGATATGACATAGAACACCGATTGCGAAGGCAGCTTGCTAAACAATTATTGACGCTGAGGCACGAAAGCGTGGGGGATCAAACAGGATTAGATACCCTGGGTAGTCCACGCCCTAAACGATGATTA
>266 Kk_3331
TGGGGAATATTGGACAATGGGCGAAAGCCTGATCCAGCAATGCCGCGTGTGTGAAGAAGGTCTTCGGATTGTAAAGCACTTTCGACGGGGACGATGATGACGGTACCCGTAGAAGAAGCCCCGGCTAACTTCGTGCCAGCAGCCGCGGTAATACGAAGGGGGCTAGCGTTGCTCGGAATGACTGGGCGTAAAGGGCGCGTAGGCGGAACATACAGTCAGATGTGAAATTCCCGGGCTCAACCTGGGGGCTGCATTTGATACGTGTGATCTAGAGTGAGGAAGAGGGTCGTGGAATTCCCAGTGTAGAGGTGAAATTCGTAGATATTGGGAAGAACACCGGTGGCGAAGGCGGCGACCTGGTCCTTTACTGACGCTGAGGCGCGAAAGCGTGGGGGAGCAAACAGGGATTAGATACCCTGGTAGTCCACGCTGTAAACGATGTGTGCTGGGAT
>267 Cc_5280
TGGGGAATATTGGACAATGGGCGAAAGCCTGATCCAGCAATGCCGCGTGAGTGATGAAGGCCTTAGGGTTGTAAAGCTCTTTTACCCGGGATGATAATGACAGTACCGGGAGAATAAGCTCCGGCTAACTCCGTGCCAGCAGCCGCGGTAATACGGAGGGTGCAAGCGTTAATCGGAATTACTGGGCGTAAAGCGCACGCAGGCGGTCTGTTAAGTCAGATGTGAAATCCCCGGGCTTAACCTGGGAACTGCATTTGAAACTGGCAGGCTTGAGTCTTGTAGAGGGGGTAGAATTCCAGGTGTAGCGGTGAAATGCGTAGAGATCTGGAGGAATACCGGTGGCGAAGGCGGCCCCCTGGACAAAGACTGACGCTCAGGTGCGAAAGCGTGGGGAGCAAACAGGATTAGATACCCTGGTAGTCCACGCCGTAAACGATGTCGACTTGGGAGGTTGTTCCCTTGAGGGAGTGGGCTTCCGGGAGCTAACGCGTTAAGTCGACCGCCT
>268 Ff_5063
TGGGGAATCTTGCGCAATGGGCGAAAGCCTGACGCAGCCATGCCGCGTGAATGATGAAGGTCTTAGGATTGTAAAATTCTTTCACCGGGGACGATAATGACGGTACCCGGAGAAGAAGCCCCGGCTAACTTCGTGCCAGCAGCCGCGGTAATACGAAGGGGGCTAGCGTTGCTCGGAATTACTGGGCGTAAAGGGCGCGTAGGCGGACATTTAAGTCAGGGGTGAAATCCCAGAGCTCAACTCTGGAACTGCCTTTGATACTGGGTGTCTTGAGTGTGAGAGAGGTATGTGGAACTCCGAGTGTAGAGGTGAAATTCGTAGATATTCGGAAGAACACCAGTGGCGAAGGCGACATACTGGCTCATTACTGACGCTGAGGCGCGAAAGCGTGGGGAGCAAACAGGATTAGATACCCTGGTAGTCCACGCCGTAAACGATGATTGCTAGTTGTCGGGGGTAGTTTACTTCTCGGGTGACGCAGCTAACGCATTAAGCAATCCGCC
>269 Dd_6860
TGAGGAATATTGGACAATGGGTGAGAGCCTGATCCAGCCATCCCGCGTGAAGGACGACGGCCCTATGGGTTGTAAACTTCTTTTGTATAGGGATAAACCTTTCCACGTGTGGAAAGCTGAAGGTACTATACGAATAAGCACCGGCTAACTCCGTGCCAGCAGCCGCGGTAATACGGAGGGTGCAAGCGTTATCCGGATTTATTGGGTTTAAAGGGTCCGTAGGCGGACTCGTAAGTCAGTGGTGAAATCTCATAGCTTAACTATGAAACTGCCATTGATACTGCGGGTCTTGAGTAAAGTAGAAGTGGCTGGAATAAGTAGTGTAGCGGTGAAATGCATAGATATTACTTAGAACACCAATTGCGAAGGCAGGTCACTATGTTTTAACTGACGCTGATGGACGAAAGCGTGGGGAGCGAACAGGGATTAGATACCCTGGGTAGTCCACGCCGTAAACGATGCTAACTCGTTTTTGGGGTCTTCGGGATTCAGAGACTAAGCGAAAGTGATAAGTTAGCCACCTGGGGGA
>27 Kk_1147
GGATGAGGGCCTTAGGGTTGTAAAGCTCTTTTACCCGAGATGATAATGACAGTATCGGGAGAATAAGCTCCGGCTAACTCCGTGCCAGCAGCCGCGGTAATACGGAGGGAGCTAGCGTTGTTCGGAATTACTGGGCGTAAAGCGCACGTAGGCGGCGATTTAAGTCAGAGGTGAAAGCCCGGGGCTCAACCCGGAACTGCCTTTGAGACTGGATTGCTAGAATCTTGGAGAGGCGAGTGGAATTCCGAGTGTAGAGGTGAAATTCGTAGATATTCGGAAGAACACCAGTGGCGAAGGCGGCTCGCTGGACAAGTATTGACGCTGAGGTGCGAAAGCGTGGGGAGCAAACAGGATTAGATACCCTGGTAGTCCACGCCGTAAACGATGATAACTAGCTGCCGGGGGCACATGGGTGTTTCGGTGGGCGCAGCTAACGCATTAAGTTATCCGCCTGGGGAGTACGGGTCGCAAGATTAAAACTCAAATGAATTGAC
>270 Mm_4116
TGGGGAATCTTGCGCAATGCGCGAAAGCGTGACGCAGCAACGCCGCGTGGGGGAAGACGGCCTTCGGGTTGTAAACCCCTTTCAGGAGGGACGAAGGTTCACCGGTGAATAGCCGTGTGGATTGACGGTACCTCCAGAAGAAGCTCCGGCTAACTACGTGCCAGCAGCCGCGGTAATACGTAGGGAGCAAGCGTTGTCCGGAATCATTGGGCGTAAAGCGCGCGTAGGCGGCCCTGTAAGTCCGCTGTGAAAGTCAAAGGCTCAACCTTTGAAAGCCGGTGGATACTGCAGGGCTGGAGTCCGGAAGAGGCGAGTGGAATTCCTGGTGTAGCGGTGGAATGCGCAGATATCAGGAGGAACACCAATAGCGAAGGCAGCTCGCTGGACGGTACTGACGCTGAGGCGCGAAAGCGTGGGGAGCGAACAGGATTAGATACCTGGTAGTCCACGCCGTAAACGATGGGGCACTAGGGTGTGGGGAGTGTCGACTCCTCCCGTGCCGTCGCTAACGCAC
>271 Aa_74
TGGGGAATATTGGACAATGGGCGAAAGCCTGATCCAGCAATGCCGCGTGAGTGATGAAGGCCTTAGGGTTGTAAAGCTCTTTTACCCGGGATGATAATGACAGTACCGGGAGAATAAGCCCCGGCTAACTCCGTGCCAGCAGCCGCGGTAATACGGAGGGGGCTAGCGTTGTTCGGAATTACTGGGCGTAAAGCGCACGTAGGCGGCTTTGTAAGTTAGAGGTGAAAGCCTGGAGCTCAACTCCAGAATTGCCTTTAAGACTGCATCGCTTGAATCCAGGAGAGGTGAGTGGAATTCCGAGTGTAGAGGTGAAATTCGTAGATATTCGGAAGAACACCAGTGGCGAAGGCGGCTCACTGGACTGGGTATTGACGCTGAGGTGCGAAAGCGTGGGGGAGCAAACAGGGATTAGATACCCTGGGTAGTCCACGCCGTAAACGATGATAACTAGCTGTCCGGGGGACTTGGGTCTTTGGGGTGGGCGCAGCTAACGCATTAAGTTATCCGCCTGGGGGAGTACGGGCCGCAAA
>272 Nn_8533
TGGGGAATCTTGCGCAATGGGCGAAAGCCTGACGCAGCCATGCCGCGTGGATGATGAAGGTCTTAGGATTGTAAAATCCTTTCAGCGGGGACGATAATGACGGTACCCGCAGAAGAAGCCCCGGCTAACTTCGTGCCAGCAGCCGCGGTAATACGAAGGGGGCTAGCGTTGCTCGGATTTACTGGGCGTAAAGGGCGCGTAGGCGGATAGTTTAGTCAGAGGTGAAAGCCCAGGGCTCAACCTTGGAATAGCCTTTGATACTGGCTGTCTTGAGTACGGGAGAGGTGAGTGGAACTCCGAGTGTAGAGGTGAAATTCGTAGATATTCGGAAGAACACCAGTGGCGAAGGCGACTCACTGGCCCGTTACTGACGCTGAGGCGCGAAAGCGTGGGGAGCAAACAGGATTAGATACCCTGGTAGTCCACGCTGTAAACGATGAGTGCTAGCTGTCGGGGCGGGCATGCCGTTCGGGTGGCGCAGCTAACGCATTAAGCACTCCGCCTGGGGGA
>273 Nn_4681
TGGGGAATATTGGACAATGGGGGAAACCCTGATCCAGCCATGCCGCGTGAGTGAAGAAGGCCTTCGGGTTGTAAAGCTCTTTCGACGGGGAAGATGATGACGGTACCCGTATAAGAAGCCCCGGCTAACTTCGTGCCAGCAGCCGCGGTAATACGAAGGGGCTAGCGTTGTTCGGAATTACTGGGCGTAAAGCGCGCGTAGGCGGTGATCTTTGTCAGAGGTGAAAGCCCGGGGCTCAACTCCGGAATTGCCTTTGAAACGGGATCGCTTGAGTCCGAGAGAGGATGGCGGAATTCCTAGTGTAGAGGTGAAATTCGTAGATATTAGGAAGAACACCGGTGGCGAAGGCGGCCATCTGGCTCGGTACTGACGCTCAGGCGCGAAAGCGTGGGGAGCAAACAGGATTAGATACCCTGGTAGTCCCACGCCGTAAACTATGAAATGCTAGTTGTTAGGAAGTTTACTTCTTAGTGACGCAGCTAACGCGTTAAGCATTCCGCCTGGGGGAGTACGGGTCGCAAGATTAAAACTCAAATGAATT
>274 Nn_4685
TGGGGAATATTGGACAATGGGCGCAAGCCTGATCCAGCAATACCGCGTGAGTGATGAAGGTCTTCGGATTGTAAAGCTCTTTTAGTAGGGAAGATAATGACGGTACCTACAGAAAAAGCACCGGCAAACTTCGTGCCAGCAGCCGCGGTAATACGAAGGGTGCTAGCGTTGTTCGGAATCATTGGGCGTAAAGCGTACGTAGGCGGCTTAGTAAGTCGATTGTGAAAGCCCTGGGCTCAACTCAGGAATTGCAACCGAAACTGCTTCGCTTGAATTTGGTCGGGGATGGTGGAATTCCTAGTGTAGGGGTGAAATCCGTAGAGATTAGGAGGAATATCGGTGGCGAAAGCGACCATCTAGGCCAACATTGACGCTAAGGTACGAAAGCGTGGGGAGCAAACAGGATTAGATACCCTGGTAGTCCACGCAGTAAACGATGAGTGCTAGTTGTCGGGGGCCTTAGGGCTTCGGGTGGGCGAAGTTAACACGATAAGCACTCCGCCTGGGGG
>275 Hh_8229
TGGGGAATATTGGACAATGGGGGCAACCCTGATCCAGCAATGCCGCGTGTGTGAAGAAGGCCTGCGGGTTGTAAAGCACTTTAGTGAGGGAGGAAGGAATGAGTGTTAATAGTACTCATTATTGACGTTACCTCAAGAATAAGCACCGGCTAACTCTGTGCCAGCAGCCGCGGTAATACAGAGGGTGCAAGCGTTAATCGGAATGACTGGGCGTAAAGGGCGCGTAGGCGGTTAGATAAGTTAGATGTGAAATCCCTGGGCTTAACCTAGGAACTGCATTTGATACTATTTGACTAGAGTAGGGTAGAGGGAAGTGGAATTTCCGGTGTAGCGGTGAAATGCGTAGATATCGGAAGGAACACCAGTGGCGAAGGCGGCTTTCTGGACCTATACTGACGCTGAGGCGCGAAAGCGTGGGGAGCAAACAGGATTAGATACCCTGGGTAGTCCACGCTGTAAACGATGAGAACTAGATGTTGGGGTACATTAAAGTACTTAGTATCGCAGCTAACGCGA
>276 Nn_5039
TGGGGAATATTGGACAATGGGGGCAACCCTGATCCAGCCATGCCGCGTGAGTGATGAAGGCCCTAGGGTTGTAAAGCTCTTTTGTGCGGGAAGATAATGACGGTACCGCAAGAATAAGCCCCGGCTAACTTCGTGCCAGCAGCCGCGGTAATACGAAGGGGGCTAGCGTTGCTCGGAATCACTGGGCGTAAAGGGTGCGTAGGCGGGTCTTTAAGTCAGGGGTGAAATCCTGGAGCTCAACTCCAGAACTGCCTTTGATACTGAAGATCTTGAGTTCGGGAGAGGTGAGTGGAACTGCGAGTGTAGAGGTGAAATTCGTAGATATTCGCAAGAACACCAGTGGCGAAGGCGGCTCACTGGCCCGATACTGACGCTGAGGCACGAAAGCGTGGGGAGCAAACAGGATTAGATACCCTGGGTAGTCCACGCCGTAAACGATGAATGCCAGCCGTTAGTGGGGTTTACTCACTAGTGGGCGCAGCTAACGCTTTAAGCATTCCGCCTGGGGGA
>277 Ff_3713
TGGGGAATTTTGGACAATGGACGCAAGTCTGATCCAGCCATTCCGCGTGCAGGACGAAGGCCTTCGGGTTGTAAACTGCTTTTGTACGGAACGAAAAGGCTCTTCTTAATACGAGGGGCTCATGACGGTACCGTAAGAATAAGCACCGGCTAACTACGTGCCAGCAGCCGCGGTAATACGTAGGGTGCAAGCGTTAATCGGAATTACTGGGCGTAAAGCGTGCGCAGGCGGTTATATAAGACAGATGTGAAATCCCCGGGCTCAACCTGGGAACTGCATTTGTGACTGTATAGCTGGAGTACGGCAGAGGGGGATGGAATTCCGCGTGTAGCAGTGAAATGCGTAGATATGCGGAGGAACACCGATGGCGAAGGCAATCCCCTGGGCCTGTACTGACGCTCATGCACGAAAGCGTGGGGAGCAAACAGGATTAGATACCCTGGTAGTCCACGCCCTAAACGATGTCAACTGGGTTGTTGGGGTCTTTCACTGACTCAGTAACGAAGCTAACGCGT
>278 Ee_5817
TAGGGAATCTTCCGCAATGGACGCAAGTCTGACGGAGCAACGCCGCGTGAGTGAAGAAGGTTTTCGGATCGTAAAGCTCTGTTGCCAGGGAAGAAAGGTTAGGGGAGGAAATGCCCTTGACTTGACGGTACCTGAGAAGAAAGCCCCGGCTAACTACGTGCCAGCAGCCGCGGTAATACGTAGGGGGCAAGCGTTGTCCGGAATTATTGGGCGTAAAGCGCGCGCAGGCGGTGGACTTAGTCGGGTGGTTAAGCTCGGGGCTCAACCCCGAGTCACACCGGAAACGGGTGCACTTGAGTGCCGAAGAGGAGAGTGGAATTCCACGTGTAGCGGTGAAATGCGTAGAGATGTGGAGGAACACCAGTGGCGAAGGCGACTCTCTGGACGGTAACTGACGCTGAGGCGCGAAAGCGTGGGGAGCAAACAGGATTAGATACCCTGGTAGTCCACGCCGTAAACGATGAATGCTAGGGTGTTCGGGGGTTTCAATACCCTGGGGTGCCGAAGTTAACACATTAAGCATTCCGCCTGGGGG
>279 Dd_4888
TGGGGGAATTTTGCGCAATGGGGGAAACCCTGACGCAGCAACGCCGCGTGGAGGATGAAATATCTTGGTATGTAAACTCCTTTCGATGGGGACGATAATGACGGTACCCATAGAAGAAGCCCCGGCTAACTTCGTGCCAGCAGCCGCGGTAATACGAGGGGGGCAAGCGTTGTTCGGAATTATTGGGCGTAAAGGGTGCGTAGGCGGTTTCGCAAGTCTTGTGTGAAATCTATGGGCTCAACCCATAGTCTGCACAGGAAACTGCGAGGCTTGAGGATGGGGAGAGGTGAGTGGAATTTCCGGTGTAGCGGTGAAATGCGTAGATATCGGAAGGAACACCTGTGGCGAAAGCGGCTCACTGGACCATTTCTGACGCTGATGCACGAAAGCTAGGGGAGCAAACAGGATTAGATACCCTGGTAGTCCTAGCCCTAAACGATGATTGCTTGATGTGGGTGGGGTACCCAATCCTGCCGTGTCGAAGCTAACGCGATAAGCAATCCGCCTGGGGGAGTAC
>28 Gg_973
TAGGGAATCTTCCACAATGGACGCAAGTCTGATGGAGCAACGCCGCGTGAGTGAAGAAGGGTTTCGGCTCGTAAAGCTCTGTTGTTGGTGAAGAAGGACAGGGGTAGTAACTGACCTTTGTTTGACGGTAATCAATTAGAAAGTCACGGCTAACTACGTGCCAGCAGCCGCGGTAATACGTAGGTGGCAAGCGTTGTCCGGATTTATTGGGCGTAAAGCGAGTGCAGGCGGCTCGATAAGTCTGATGTGAAAGCCTTCGGCTCAACCGGAGAATTGCATCAGAAACTGTCGAGCTTGAGTACAGAAGAGGAGAGTGGAACTCCATGTGTAGCGGTGAAATGCGTAGATATATGGGAAGAACACCGGGTGGGCGAAGGGCGGCTCTCTGGGTCTGTTACTGACGCTGAGGGCTCGAAAGCATGGGGTAGCGGAACAGGGATTAGATACCCTGGGTAGTCCATGCCGTAAACGATGAGTGCTAAAGTGTTGGGGAGGGTTTCCGCC
>280 Ee_2520
CAAGGAATTTTCCGCAATGGGCGAAAGCCTGACGGAGCAACGCCGCGTGGGGGATGACGCTTTTCGGAGTGTAAACCCCTTTTCTCAGGGACGAAGACAATGACGGTACCTGAGGAATAAGGACCGGCTAACTACGTGCCAGCAGCCGCGGTAATACGTAGGGTCCGAGCGTTGTCCGGAGTTACTGGGCGTAAAGCGCGCGCAGGCGGCTCGATAAGACTGGCGTGAAAGCCCCCGGCTCAACCGGGGAGGGTCGTTGGTGACTGTCGAGCTTGAAGACAGCAGGGGCAGGTGGAATTCCCGGTGTAGTGGTGAAATGCGTAGAGATCGGGAGGAACACCCGTGGCGAAGGCGGCCTGCTGGGCTGATCTTGACGCTGAGGCGCGAAGGGCGGTGGGGGAGCGGAACGGGGATTAGATACCCCGGGTAGTCCACGCAGTAAACGATGCAGACTAGGGCGGTGGGGGGACTT
>281 Ii_158
TGAGGAATATTGGACAATGGGCGCAAGCCTGATCCAGCCATGCCGCGTGCAGGATGACGGTCCTATGGATTGTAAACTGCTTTTATACGGGAAGAAACCACTCTTCGTGAAGAGTACTGACGGTACCGTAAGAATAAGGATCGGCTAACTCCGTGCCAGCAGCCGCGGTAATACGGAGGATCCAAGCGTTATCCGGAATCATTGGGTTTAAAGGGTCCGTAGGCGGCCTTATAAGTCAGTGGTGAAATCTCCGGCTCAACCGGGAAATGGCCATTGATACTGTAGGGCTTGAATTATTAGGAAGTAACTAGAATATGTAGTGTAGCGGTGAAATGCTTAGATATTACATGGAATACCGATTGCGAAGGCAGGGTTACTACTAATTGATTGACGCTGATGGGACGAAAGCGTGGGGTAGCGAACAGGATTAGATACCCTGGTAGTCCACGCCGTAAACGATGGGATACTAGCTGGTTGGGGAGCAATC
>282 Bb_227
TGGGGAATTGTTCGCAATGGGCGCAAGCCTGACGACGCAACGCCGCGTGGGGGATGAAGGTCTTCGGATTGTAAACCCCTGTCGAGCGGGACGAATGACTCACGACCTAACACGTCGTGGGAATGACGGTACCGCTAAAGGAAGCCACGGCTAACTCTGTGCCAGCAGCCGCGGTAATACAGAGGTGGCAAGCGTTGTTCGGAATTACTGGGCGTAAAGGGCGCGTAGGCGGCCTTCTAAGTCAGACGTGAAATCCCCCGGCTTAACCTGGGAACTGCGTCTGATACTGGAAGGCTTGAATGCGGGAGAGGGATGTAGAATTCCAGGTGTAGCGGTGAAATGCGTAGATATC
>283 Cc_1122
TAGGGAATCTTCCACAATGGACGCAAGTCTGATGGAGCAACGCCGCGTGAGTGAAGAAGGTTTTCGGATCGTAAAGCTCTGTTGTTGGTGAAGAAGGACATGGGTAGTAACTGATCTATGTTTGACGGTAATCAACCAGAAAGTCACGGCTAACTACGTGCCAGCAGCCGCGGTAATACGTAGGTGGCAAGCGTTGTCCGGATTTATTGGGCGTAAAGCGAACGCAGGCGGGAGAACAAGTCAGCTGTGAAAGCCCTCGGCTTAACCGAGGAACGGCAACTGAAACTGTTTTTCTTGAGTGCAGAAGAGGAGAGTGGAACTCCATGTGTAGCGGTGAAATGCGTAGATATATGGAAGAACACCAGTGGGCGAAGGGCGGGCTCTCTGGGTCTGTAACTGACGCTGAGGGTTCGAAAGCATGGGGTAGCGAACAGGGATTAGATACCCTGGGTAGTCCATGCCGTAAACGATGAGTGCTAAGTGTT
>284 Ll_653
TAAGGAATATTGGTCAATGGAGGCAACTCTGAACCAGCCATGCCGCGTGCAGGAAGACTGCCCTATGGGTTGTAAACTGCTTTTATTCGGGAATAAACCTTATTACGTGTAATAAGCTGAATGTACCGAAGGAATAAGGATCGGCTAACTCCGTGCCAGCAGCCGCGGTAATACGGAGGATCCAAGCGTTATCCGGATTTATTGGGTTTAAAGGGTGCGTAGGCGGCCTGTTAAGTCAGGGGTGAAAGACGGTAGCTCAACTATCGCAGTGCCCTTGATACTGATGGGCTTGAATGGACTAGAGGTAGGCGGAATGAGACAAGTAGCGGTGAAATGCATAGATATGTCTCAGAACACCGATTGCGAAGGCAGCTTACTATGGGTCTTATTGACGCTGAGGCACGAAAGCGTGGGGGATCAAACAGGATTAGATACCCTGGTAGTCCACGCCCTAAACGATGAACACTCGCTGTTGGCGATACACAGTCAGCGGCTAAAGCGAAAA
>285 Oo_330
CAAGGAATTTTCCGCAATGGGCGCAAGCCTGACGGAGCAACGCCGCGTGGGGGATGACGCTTTTCGGAGTGTAAACCCCTTTTCTCGGGGAAGAAGATCTGACGGTACCCGAGGAAGAAGGACCGGCTAACTACGTGCCAGCAGCCGCGGTAATACGTAGGGTCCGAGCGTTGTCCGGAGTTACTGGGCGTAAAGCGCGCGCAGGCGGCTTGGTAAGACTGGCGTGAAAGCCCCCGGCTCAACCGGGGAGGGTCGTTGGTGACTGCCAGGCTTGAAGCCAGCAGGGGCAGGTGGAATTCCCGGTGTAGTGGTGAAATGCGTAGAGATCGGGAGGAACACCCGTGGCGAAGGCGGCCTGCTGGGCTGGGCTTGACGCTGAGGCGCGAAGGGCGTGGGGGAGCGGAACGGGGATTAGATACCCCGGGTAGTCCACGCAGTAAACGATGCCGAC
>286 Dd_2463
TGGGGAATATTGGACAATGGGCGAAAGCCTGATCCAGCAATGCCGCGTGAGTGATGAAGGCCTTAGGGTTGTAAAGCTCTTTTACCCGGGATGATAATGACAGTACCGGGAGAATAAGCTCCGGCTAACTCCGTGCCAGCAGCCGCGGTAATACGGAGGGAGCTAGCGTTATTCGGAATTACTGGGCGTAAAGCGCACGTAGGCGGCTTTGTAAGTAAGAGGTGAAAGCCCAGAGCTCAACTCTGGAATTGCCTTTTAGACTGCATCGCTTGAATCATGGAGAGGTCAGTGGAATTCCGAGTGTAGAGGTGAAATTCGTAGATATTGGGAAGAACACCGGTGGCGAAGGCGGCGACCTGGGTCCATTACTGACGCTGAGGCGCGAAAGCGTGGGGGAGCAAACAGGATTAGATACCCTGGTAGTCCACGCCGTAAACGATGTGTGCTGGGATGTTGGGGTGACCTAGTCACTCAGTGTCGTAGCTAAACGCGATAAAGC
>287 Ff_1507
TGAGGAATATTGGTCAATGGGCGCAAGCCTGAACCAGCCATGCCGCGTGAAGGATGAAGGTTCTATGGATTGTAAACTTCTTTTATTGGGGAATAAACCTCTCTACGTGTAGAGAGCTGAAGGTACCCAATGAATAAGCACCGGCTAACTCCGTGCCAGCAGCCGCGGTAATACGGAGGGTGCAAGCGTTATCCGGAATCATTGGGTTTAAAGGGTCCGCAGGCGGACGTATAAGTCAGTGGTGAAAGCCTACAGCTCAACTGTAGAACTGCCATTGATACTGTACGTCTTGAATTCGGTCGAAGTGGGCGGAATATGACATGTAGCGGTGAAATGCTTAGATATGTCATAGAACACCGATAGCGAAGGCAGCTCACTAGGGCCTGGGATTGACGCTCATGGACGAAAGCGTGGGGAGCAAACAGGATTAGATACCCTGGGTAGTCCACGCCGTAAACTATCAATACTCGTTCTC
>288 Oo_2863
TAAGGAATATTGGTCAATGGGCGCAAGCCTGAACCAGCCATGCCGCGTGCAGGAAGACGGCCCTACGGGTTGTAAACTGCTTTTGTACCGGAATAAACCTTTTCACGTGTGAGAAGCTGAATGTACGGTAAGAATAAGGATCGGCTAACTCCGTGCCAGCAGCCGCGGTAATACGGAGGATCCAAGCGTTATCCGGATTTATTGGGTTTAAAGGGTGCGTAGGCGGTTCTTTAAGTCAGGGGTGAAAGACGGTAGCTTAACTATCGCAGTGCCTTTGATACTGAAGAACTTGAATACACTTGAGGTAGGCGGAATGTGACAAGTAGCGGTGAAATGCATAGATATGTCACAGAACACCAATTGCGAAGGCAGCTTACTAAAGTGTCATTGACGCTGAGGCACGAAAGCGTGGGGGATCAAACAGGATTAGATACCCTGGTAGTCCACGCCCTAAACGATGAATACTCGATGTTGGCGATATACGGTCAGCGTCTAAAGCGAAAAGCGTTAAAGTATTCCACC
>289 Nn_3245
TAGGGAATATTGGGCAATGGACGAAAGTCTGACCCAGCCATGCCGCGTGCAGGAAGACGGCGCTCAGCGTTGTAAACTGCTTTTATCTGGGAAGAATAGACACTCTGCGGAGTGTTGTGACGGTACCAGAGGAATAAGCACCGGCTAACTCCGTGCCAGCAGCCGCGGTAATACGGAGGGTGCAAGCGTTGTCCGGATTTATTGGGTTTAAAGGGTGCGTAGGTGGCCTGGTAAGTCTGACCTGAAAGTGGGCCGCTTAACGGCACAGGGTGGTTGGATACTGTCAGGCTTGAAGAGGGTGGAGGCCGCCGGAACGGATCGTGTAGCGGTGAAATGCATAGAGATGATCCAGAACCCCGATTGCGTAGGCAGGCGGGCTACGCCCCACTTGACACTGAGGGCACGAGAGCATGGGGGAGCAAACAGGGATTAGATACCCTGGTAGTCCATGCCGTAAACGATGATAACTCGCTGCTGGGCCCTACGGGGTCAGTGGGCTTAGCGAAAAGC
>29 Kk_1209
TAGGGAATCTTGCGCAATGGGGGCAACCCTGACGCAGCAATACCGCGTGAGTGAGGAAGGTCTTCGGATTGTAAAGCTCTGTCGTGAGGGAAAAATGGTTATCCGGGTAATATTCGGGTAATTTGATGGTACCTCAGAAGGAAGCACCGGCTAACTTCGTGCCAGCAGCCGCGGTAATACGAAGGGTGCAAGCGTTGTTCGGATTTATTGGGCGTAAAGCGCGCGCAGGCGGGCCTGTAAGTCAGATGTGAAATCTCGGGGCTCAACCCCGAACGTGCGTCTGAAACTACAGGTCTAGAATATTGGAGGGGGCAGAGGAATTTCACATGTAGGGGTAAAATCCGTAGAGATGTGAAGGAACACCAGAGGCGAAGGCGTCTGCCTGGGCCAACCATTGACGCTGAGGGCGCGAAAGCGTGGGGGAGCAAACAGGGATTAGATACCCTGGGTAGTCCACGCCGTAAACGATGAGAACTAGTTATTGGGAGGTATTGACTCCTTCGGGTAACGCAGCTAAACGCATTAAAGTTCTCCGCC
>290 Ll_53
TAGGGAATATTGGGCAATGGGCGAGAGCCTGACCCAGCCATGCCGCGTGCCGGATGAAGGCCTTCTGGGTTGTAAACGGCTTTTCTCAGGGAAGAAAAAGGGGATGCGTCCTCAACTGACGGTACCTGAGGAATAAGCACCGGCTAACTCCGTGCCAGCAGCCGCGGTAATACGGAGGGTGCAAGCGTTGTCCGGATTTATTGGGTTTAAAGGGTGCGTAGGTGGCCTGTTAAGTCCGGGGTGAAAGCCCACAGCTCAACTGTGGAACTGCCCTGGATACTGGCGGGCTTGAGTCCAGACGAGGTTGGCGGAATGGATGCTGTAGCGGTGAAATGCATAGATAGCATCCAGAACCCCGATTGCGTAGGCAGCTGACTAGGGCTGGGTACTGACACTGAGGCACGAAAGCGTGGGGGAGCGAACAGGGATTAGATACCCTGGGTAGTCCACGCCGTAAACGATGGGATACTCGCTGGGCAGCGATACACTGTTGCTGGGCTTAGCGAAAAAGC
>291 Ff_591
TGGGGAATATTGGACAATGGGCGAAAGCCTGATCCAGCCATGCCGCGTGTGTGAAGAAGGTCTTCGGATTGTAAAGCACTTTAAGTTGGGAGGAAGGGCAGTAAGCGAATACCTTGCTGTTTTGACGTTACCGACAGAATAAGCACCGGCTAACTCTGTGCCAGCAGCCGCGGTAATACAGAGGGTGCAAGCGTTAATCGGAATTACTGGGCGTAAAGCGCGCGTAGGTGGTTTGTTAAGTTGGATGTGAAAGCCCCGGGCTCAACCTGGGAACTGCATCCAAAACTGGCAAGCTAGAGTACAGTAGAGGGTGGTGGAATTTCCTGTGTAGCGGTGAAATGCGTAGATATAGGAAGGAACACCAGTGGGCGAAGGCGACCACCTGGGACTGATACTGACACTGAGGGTGCGAAAGCGTGGGGGAGCAAACAGGGATTAGATACCCTGGTAGTCCACGCCGTAAACGATGTCAACTAGCCGTTGGAATCCTTGAGATTTTAGTGGGCGCAGCTAAAACGCA
>292 Ll_4643
TAGGGAATCTTCCGCAATGGGCGAAAGCCTGACGGAGCGACGCCGCGTGAGCGAAGAAGGCCTTCGGGTCGTAAAGCTCTGTTGTGAGGGACGAAGGAGCGCCGTTTGAAGAAGGCGGCGCGGTGACGGTACCTCACGAGAAAGCCCCGGCTAACTACGTGCCAGCAGCCGCGGTAATACGTAGGGGGCGAGCGTTGTCCGGAATTATTGGGCGTAAAGCGCGCGCAGGCGGTCTCTTAAGTCTGATGTGAAAGCCCACGGCTCAACCGTGGAGGGTCATTGGAAACTGGGGGGCTTGAGGGCAGGAGAGGAGAGCGGAATTCCACGTGTAGCGGTGAAATGCGTAGAGATGTGGAGGAACACCAGTGGCGAAGGGCGGGCTCTCTGGGCCTGCACCTGACGCTGAGGCGCGAAAAGCATGGGGGA
>293 Ee_1902
TGAGGAATATTGGACAATGGGCGAAAGCCTGATCCAGCAATACCGCGTGAGTGAAGAAGGCCTTAGGGTTGTAAAGCTCTTTCAGCAGGGAAAATAATGATGGTACCTGCAAAAGAAGTTCCGGCTAACTCCGTGCCAGCAGCCGCGGTAATACGGAGGGAACTAGCGTTGTTCGGATTTACTGGGCGTAAAGAGCGCGTAGGCGGTTTATTAAGTTAGAAGTGAAAGCCCAGGGCTTAACCCTGGAACTGCTTCTAAAACTGATAGACTAGAGTACGGGAGAGGATAGTGGAATTCCTAGTGTAGAGGTGAAATTCTTAGATATTAGGAGGAACACCGGTGGCGAAAGCGACTATCTGGAACGTTACTGACGCTGAGGCGCGAAAGCGTGGGGGAGCAAACAGGATTAGATACCCTGGTAGTCCACACTGTAAAACGATGAATGCTAGATATCGGGGTTTATTCTCGGTGTCGAAGTTAACATGATAAGCATTCCGCCTGGGGGA
>294 Dd_2395
TGGGGAATATTGGACAATGGGCGCAAGCCTGATCCAGCCATGCCGCGTGAGTGATGACGGCCTTAGGGTTGTAAAGCTCTTTCGCACGCGACGATAATGACGGTAGCGTGAGAAGAAGCCCCGGCTAACTTCGTGCCAGCAGCCGCGGTAATACGAAGGGGGCTAGCGTTGTTCGGAATCACTGGGCGTAAAGGGTGCGTAGGCGGATTCTTAAGTCAGGGGTGAAATCCCGAGGCTCAACCTCGGAACTGCCTTTGATACTGGGGATCTTGAGTCCGGAAGAGGTGAGTGGAACTGCGAGTGTAGAGGTGAAATTCGTAGATATTCGCAAGAACACCGGTGGCGAAGGCGGCTCACTGGTCCGGGAACTGACGCTGAGGGCACGACAGCGTGGGGGAGCAAACAGGGATTAGATACCCTGGTAGTCCACGCCGTAAACGATGAATGCCAGCCGTTGGGGTGATTTATCACTGAGTGGCGCAGCTAAACGCTTTGAGCATTCCGCC
>295 Aa_5319
TCGAGAATAATTCACAATGGGGGAAACCCTGATGGTGCAACGCCGCGTGGAGGATGAAGGTCTTCGGATTGTAAACTCCTGTCATCCGAGAGTAAGACCTGACGGTGAATAGCCGGCAGGGTTGATAGTATCGGAAGAGGAAGGGACGGCTAACTTCGTGCCAGCAGCCGCGGTAATACGAAGGTCCCAAGCGTTGTTCGGAATCACTGGGCGTAAAGGGAGCGTAGGCGGCGTGGTAAGTCAGATGTGAAATCCCGGGGCTCAACCCCGGAACTGCATCCGATACTGCCATGCTTGAGGGTTGGAGAGGTAGCTGGAATTCTCGGTGTAGCAGTGAAATGCGTGGATATCGGAGA
>296 Dd_1002
TAAGGAATATTGGACAATGGAGGCAACTCTGATCCAGCCATGCCGCGTGCAGGATGAAGGCGCTCAGCGTTGTAAACTGCTTTTGACTGGGAACAAAACCCTGGACGTGTCCGGGACTGAGGGTACCAGTAGAATAAGCACCGGCTAACTCCGTGCCAGCAGCCGCGGTAATACGGAGGGTGCAAGCGTTATCCGGAATCACTGGGTTTAAAGGTGCGTAGGCGGTGGCGTAAGTCAGTTGTGAAATTCCCCGGCTTAACCGGTGGGACTGCGATTGATACTGCGTTACTTGAATCAGGTTGAGGTAGGCGGAATGTGACATGTAGCGGTGAAATGCTTAGATATGTCATAGAACACCGATTGCGAAGGCAGCTTGCTGGACCTGTATTGACGCTGAGGCAC
>297 Ee_628
TGGGGAATATTGCACAATGGGCGCAAGCCTGATGCAGCCATGCCGCGTGTATGAAGAAGGCCTTCGGGTTGTAAAGTACTTTCAGCGGGGAGGAAGGGGACGAGGTTAATAACCTCGTTCATTGACGTTACCCGCAGAAGAAGCACCGGCTAACTCCGTGCCAGCAGCCGCGGTAATACGGAGGGTGCAAGCGTTAATCGGAATTACTGGGCGTAAAGCGCACGCAGGCGGTCTGTTAAGTCAGATGTGAAATCCCCGGGCTTAACCTGGGAACTGCATTTGAAACTGGCAGGCTTGAGTCTTGTAGAGGGGGGTAGAATTCCAGGTGTAGCGGTGAAATGCGTAGAGATCTGGAGGAATACCGGTGGCGAAGGGCGGCCCCCCTGGGACAAAGACTGACGCTCAGGTGCGAAAGCGTGGGGGAGCAAACAGGGATTAGGATACCCCTGGGTAGTCCACGCCGTAAACGATGTCGACTTGGGAGGGCTGTGAGCATGACTCGTGGGCTTCCGGGAGCTAAACGCGTTAAAGTC
>298 Ee_4864
TGGGGAATCTTGCACAATGGGGGCAACCCTGATGCAGCGACGCCGCGTGAGCGATGAAGCCCTTCGGGGTGTAAAGCTCTTTCGGCAGGAACGATAATGACGGTACCTGAAGAAGAAGCTGCGGCTAACTACGTGCCAGCAGCCGCGGTAATACGTAGGCAGCGAGCGTTGTTCGGAGTTACTGGGCGTAAAGCGTGCGTAGGCGGTGTTGTAAGTTTGGTGTGAAATCTCCCGGCTTAACTGGGAGGGTGCGCCGAAAACTGCAAGGCTGGAGTATGGGAGAGGTAGGCGGAATTCCTGGTGTAGCGGTGAAATGCGTAGATATCAGGAGGAACACCAGTGGTGTAGACGGCTTACTGGACCATGACTGACGCTGAGGCACGAAAGCGTGGGGAGCAAACAGGATTAGATACCCTGGTAGTCCACGCCCTAAACGATGCATACTT
>299 Ll_7233
TGGGGAATTGTTCACAATGGGCGCAAGCCTGATGACGCAACGCCGCGTGGGGGATGAAGGCCTTCGGGTCGTAACCCCTGTCGAATGGGACGAAAAGCCCGCGATTTAACAAAACGCGGGACTGACGGTACCGTTAAAGGAAGCCACGGCTAACTCTGTGCCAGCAGCCGCGGTAATACAGAGGTGGCAAGCGTTGTTCGGAATTACTGGGCATAAAGGGCGCGTAGGCGGCCTTCTAAGTCAGACGTGAAATCCCCCGGCTTAACCTGGGAACTGCGTCTGATACTGGGAGGCTTGAGTATGGGAGAGGGATGTAGAATTCCAGGTGTAGCGGTGAAATGCGTAGATATCTGGAGGAATACCGGGTGGCGAAGGCGGCATCCTGGACCATAACTGACGCT
>3 Ff_2727
TGGGGAATATTGGACAATGGGCGCAAGCCTGATCCAGCCATGCCGCGTGAGTGATGAAGGCCTTAGGGTTGTAAAGCTCTTTTGTCCGGGACGATAATGACGGTACCGGAAGAATAAGCCCCGGCTAACTTCGTGCCAGCAGCCGCGGTAATACGAAGGGGGCTAGCGTTGCTCGGAATCACTGGGCGTAAAGGGCGCGTAGGCGGCCATTCAAGTCGGGGGTGAAAGCCTGTGGCTCAACCACAGAATTGCCTTCGATACTGTTTGGCTTGAGACCGGAAGAGGTAAGTGGAACTGCGAGTGTAGAGGTGAAATTCGTAGATATTCGCAAGAACACCAGTGGCGAAGGCGGCTTACTGGTCCGGTTCTGACGCTGAGGCGCGAAAGCGTGGGGGAGCAAACAGGGATTAGATACCCTGGTAGTCCACGCCGTAAACGATGAATGCTAGCTGTTGGGGGTGCTTGCACCGCAGTAGCGCAGCTAACGCTTTAAAGCAATTCCGCCTGGGGGAGTACGGGTC
>30 Hh_7097
TGGGGAATCTTGCGCAATGGCCGAAAGGCTGACGCAGCGACGCCGCGTGCGGGAGGACGCCCTTCGGGGTGTAAACCGCTGTCAGGGGGGACGAAGACCACGGGGAGGCAATGCCTCGGGGTTTGACGGTACCTCCAGAGGAAGCACCGGCTAACTCCGTGCCAGCAGCCGCGGTAATACGGAGGGTGCGAGCGTTGTCCGGAATCATTGGGCGTAAAGCGCACGTAGGCGGTCCGTTAAGTCTCATAGGTGAAAGGCTGGGGCTCAACCCCATGCATGCCGGGGATACTGGCGGACTGGAGACAGGTAGAGGCGAGCGGAATTCCGGGTGTAGCGGTGGAATGCGTAGAGATCCGGAAGAACACCGGAGGCGAAGGCGGCTCGCTGGACCTGATCTGACGCTGAGGTGCGAAAGCGTGGGGA
>300 Hh_1072
TGAGGAATATTGGTCAATGGGCGCAAGCCTGAACCAGCCATGCCGCGTGCAGGATGACGCATCTATGGTGTGTAAACTGCTTTTGTACAGGAAGAAACCTCTTTACGTGTAGAGAGCTGACGGTACTGTAAGAATAAGGATCGGCTAACTCCGTGCCAGCAGCCGCGGTAATACGGAGGATCCAAGCGTTATCCGGAATCATTGGGTTTAAAGGTCCGTAGGCGGTTTTATAAGTCAGTGGTGAAATCCGGTAGCTCAACTATCGAACGGCCATTGATACTGTAGAACTTGAATTATTGTGAAGTAACTAGAATATGTAGTGTAGCGGTGAAATGCTTAGATATTACATGGAATACCCATTGCGAAGGGCAGGGTTACTAACAATATATTGACGCTGATGGGACGAAAGCGTGGGGAGCGAACAGGGATTAGGATACCCTGGTAGTCCACGCCGTAAACGATGGGATACTAGCTGTTTGGGTGTAAGACTGGAGTGGGCTAAAGCGAAAAAGT
>301 Nn_3887
TGAGGAATATTGGACAATGGGCGCAAGCCTGATCCAGCCATGCCGCGTGCAGGATGACGGTCCTATGGATTGTAAACTGCTTTTGTACAGGAAGAAACCCTGGCTCGTGAGCCAGATTGACGGTACTGTAAGAATAAGGATCGGCTAACTCCGTGCCAGCAGCCGCGGTAATACGGAGGATCCAAGCGTTATCCGGAATCATTGGGTTTAAAGGGTCCGTAGGCGGTCTGGTAAGTCAGTGGTGAAAGCCCATCGCTCAACGGTGGAACGGCCATTGATACTGCCAGACTTGAATTACTAGGAAGTAACTAGAATATGTAGTGTAGCGGTGAAATGCTTAGATATTACATGGAATACCAATTGCGAAGGCAGGGTTACTACTGGGTTGATTGACGCTGATGGACGAAAGCGTGGGGTAGCGAACAGGGATTAGATACCCTGGTAGTCCACGCCGTAAACGATGGGATACTAGCTGTTGGGGAGCAAATCTCAGTGGGCTAAAGC
>302 Nn_1788
TGGGGAATATTGGACAATGGGCGCAAGCCTGATCCAGCCATGCCGCGTGAGTGATGAAGGCCTTAGGGTTGTAAAGCTCTTTCATCAGGGAAGATAATGACGGTACCTGAAGAAGAAGCCCCGGCTAACTTCGTGCCAGCAGCCGCGGTAATACGAAGGGGGCTAGCGTTGCTCGGAATCACTGGGCGTAAAGCGCACGTAGGCGGCTTTCTAAGTCAGGGGTGAAATCCCGGGGCTCAACCCCGGAACTGCCTTTGATACTGGAGAGCTTGAGTTCGGGAGAGGTGAGTGGAACTGCGAGTGTAGAGGTGAAATTCGTAGATATTCGCAAGAACACCAGTGGCGAAGGCGGCTCACTGGGCCCGATACTGACGCTGAGGTGCGAAAGCGTGGGGGAGCAAACAGGGATTAGGATACCCTGGGTAGTCCACGCCGTAAACTATGGGATGCTAGCCGTTGGGCGAGCTTGCTCGTCAGTGGGCGCAGCTAAACGCATTAAAGCATCCC
>303 Ll_7238
TGGGGAATATTGGACAATGGGCGCAAGCCTGATCCAGCAATGCCGCGTGGATGAAGAAGGTTTTCGGATTGTAAAGTCCTTTCGGCGGGGACGATGATGACGGTACCCGCAGAAGAAGCCCCGGCTAACTTCGTGCCAGCAGCCGCGGTAATACGAAGGGGGCTAGCGTTGCTCGGAATGACTGGGCGTAAAGGGCGCGTAGGCGGACGGTTTAGTCAGACGTGAAATTCCTGGGCTCAACCTGGGGGCTGCGTTTGATACGGATTGTCTAGAGTTTGGAAGAGGGTCGTGGAATTCCCAGTGTAGAGGTGAAATTCGTAGATATTGGGAAGAACACCGGTGGCGAAGGCGGCGACCTGGTCCTTGACTGACGCTGAGGCGCGAAAGCGTGGGGAGCAAACAGGATTAGATACCCTGGTAGTCCACGCTGTAAACGATGTGCGCTGGGATGTTGGGGTGACCTAGTCACTCAGTGTCGTAGCTAACGCGGGTAAGCGCACCGCCTGGGGGAGTACGGGCCGCAAGGTTGAAAC
>304 Ff_1942
TGAGGAATATTGCGCAATGGGCGAAAGCCTGACGCAGCAACGCCGCGTGAAGGATGACGGTCTTCGGATTGTAAACTTCTGTTAAGTGGGAAGAAAAATCCGTCTCTAATACAGACGGTAATGACGGTACCATTAGAGAAAGCACCGGCTAACTTCGTGCCAGCAGCCGCGGTAATACGAGGGGTGCAAGCGTTATTCGGAATTATTGGGCGTAAAGGGTGCGTAGACGGCATATTAAGTCAACTGTTAAATTCCTCGGCCTAACTGGGGACCAGCGGTAGATACTGATGTGCTAGAGGATGGAAGAGAGAAGTGGAATTCTCGGAGTAGCGGTAAAATGCGTAGATCTCGAGAGGAACACCGATGGGCGAAGGCAGCTTCTTGGGTCCATTTCTGACGTTGAGGGCACGAAAGCGTGGGGGAGCAAACAGGATTAGATACCCTGGGTAGTCCACGCTGTAAACGATGATCACTAGACGTCAGTTTTGTTAACAAAATTGGGTGTCGTAGCTAAACGCGATAAA
>305 Oo_1638
TGGGGAATATTGGACAATGGGGGCAACCCTGATCCAGCAATGCCGCGTGTGTGAAGAAGGCCTGCGGGTTGTAAAGCACTTTCAGTAGGGACGAAAACTTGCGGGCTAATAACCTGTGAGCCTGACTTAACCTACAGAAGAAGCACCGGCTAACTCTGTGCCAGCAGCCGCGGTAATACAGAGGGTGCGAGCGTTAATCGGAATTACTGGGCGTAAAGGGTGCGTAGGTGGCCTGATAAGTCAGATGTGAAAGCCCTGGGCTTAACCTGGGAATTGCATTTGATACTGCCAGGCTAGAGTGTGATAGAGGTAAGCGGAATTCCCGGTGTAGCGGTGAAATGCGTAGATATCGGGAGGAACATCAGTGGGCGAAGGCGGGCTTACTGGGATCAACACTGACACTGAGGCACGAAAGC
>306 Ff_446
TGGGGAATCTTGCACAATGGGCGAAAGCCTGATGCAGCAACGCCGCGTGCGGGAAGAAGGCCCTAGGGTTGTAAACCGCTTTCAGTAGGGAAGAAAATGACGGTACCTACAGAAGAAGGTGCGGCCAACTACGTGCCAGCAGCCGCGGTGACACGTAGGCACCAAGCGTTATCCGGATTTATTGGGCGTAAAGAGCTCGTAGGCGGTTCGGTAAGTCGGGTGTGAAAACTCTGGGCTCAACCCAGAGAGGCCACCCGATACTGCTGTGACTAGAGTGCGGTAGGGGAGCGGGGAATTCCTGGTGTAGCGGTGAAATGCGCAGATATCAGGAGGAACACCAGCGGCGAAGGCGCCGCTCTGGGCCGTAACTGACGCTGAGGGAGCGAAAGCATGGGGTAGCAAACAGGGATTAGATACCCTGGGTAGTCCATGCCGTAAACGTTGGGGCACTAGGGTGTGGGGTCTCAAACCAACGAGATCCGCGCCGTCGCTAACGCATTAAAGT
>307 Kk_7484
TGGGGAATATTGGACAATGGGCGCAAGCCTGATCCAGCCATGCCGCGTGAGTGATGAAGGCCTTAGGGTTGTAAAGCTCTTTTATCCGGGACGATAATGACGGTACCGGAGGAATAAGCCCCGGCTAACTTCGTGCCAGCAGCCGCGGTAATACGAAGGGGGCTAGCGTTGCTCGGAATCACTGGGCGTAAAGCGCGCGTAGGTGGTTTGTTAAGTTGGATGTGAAATCCCCGGGCTCAACCTGGGAACTGCATCCAAAACTGGCAAGCTAGAGTATGGTAGAGGGTGGTGGAATTTCCTGTGTAGCGGTGAAATGCGTAGATATAGGAAGGAACACCAGTGGCGAAGGCGACCACCTGGACTGATACTGACACTGAGGTGCGAAAGCGTGGGGAGCAAACAGGATTAGGATACCCTGGTAGTCCACGCCGTAAACGATGTCAACTAGCCGTTGGGGAGCCTTGAGCTCTTAGTGGCGCAGCTAACGCATTAAGTTGACCGCCTGGGGGA
>308 Ll_8618
TAGGGAATATTGGGCAATGGAGGCAACTCTGACCCAGCCATGCCGCGTGCAGGACGAAGGCGCTCAGCGTTGTAAACTGCTTTTGTCAGGGAAGAATGATGGTTGTGCGCAATCATGTGACGGTACCTGATGAATAAGCACCGGCTAACTCCGTGCCAGCAGCCGCGGTAATACGGAGGGTGCAAGCGTTGTCCGGATTTATTGGGTTTAAAGGGTGCGTAGGCGGGTTTATAAGTCTGGTTTTAAAGTTGGTCGCTTAACGATCAAATGTGGCTGGATACTGTAGATCTTGAAATTGTTGGAGGCAGCCGGAACGGGTCGTGTAGCGGTGAAATGCATAGAGATGACCCAGAACACCAATTGCGCAGGCAGGCTGCTACGACTGATTTGACGCTGAGGGCACGAGAGCATGGGGGAGCAAACAGGGATTAGATACCCTGGGTAGTCCATGCCGTAAACGATGATTACTGGGCTGTTTGTCCTT
>309 Kk_8011
TGGGGAATATTGGACAATGGGCGAAAGCCTGATCCAGCCATGCCGCGTGTGTGAAGAAGGTCTTCGGATTGTAAAGCACTTTAAGTTGGGAGGAAGGGCCGTTACCTAATACGTGATGGTTTTGACGTTACCGACAGAATAAGCACCGGCTAACTCTGTGCCAGCAGCCGCGGTAATACAGAGGGTGCAAGCGTTAATCGGAATTACTGGGCGTAAAGCGCGCGTAGGCGGCTTTGTAAGTAAGAGGTGAAAGCCCAGAGCTCAACTCTGGAATTGCCTTTTAGACTGCATCGCTTGAATCATGGAGAGGTCAGTGGAATTCCGAGTGTAGAGGTGAAATTCGTAGATATTCGGAAGAACACCAGTGGCGAAGGCGGCTGACTGGACATGTATTGACGCTGAGGTGCGAAAGCGTGGGGAGCAAACAGGGATTAGATACCCTGGGTAGTCCACGCCGTAAACGATGATAACTAGCTGTCCGGGA
>31 Dd_2343
TGGGGAATCTTGCGCAATGGCCGAAAGGCTGACGCAGCGACGCCGCGTGCGGGAGGACGCCTTTCGGGGTGTAAACCGCTGTCAGGGGGGACGAAGGCTCTTGGGAGGCAATGCCCGAGGGATTGACGGTACCCCCAGAGGAAGCACCGGCTAACTCCGTGCCAGCAGCCGCGGTAATACGGAGGGTGCAAGCGTTGTCCGGAATCATTGGGCGTAAAGCGCACGTAGGCGGTTCTTTAAGTCTCATGGTGAAAGGCTGGGGCTCAACCCCATGCATGCCGGGGATACTGGAGGACTGGAGACAGGTAGAGGCCAGCGGAATTCCGGGTGTAGCGGTGGAATGCGTAGAGATCCGGAAGAACACCGGAGGCGAAGGGCGGGCTGGGCTGGGACCTGATCTGACGCTGAGGTGCGAAAGCGGTGGGGGAGC
>310 Ll_8348
TGGGGAATCATGGACAATGGGGGCAACCCTGATCCAGCCATGCCGCGTGGGTGATGAAGGCCTTAGGGTCGTAAAGCCCTTTCGCTGGGGAAGACAATGACGGTACCCAGAGAAGAAGCCCCGGCTAACTCCGTGCCAGCAGCCGCGGTAATACGGAGGGGGCTAGCGTTGTTCGGAATGACTGGGCGTAAAGCGCGCGTAGGCGGATCATCAAGTCGGGGGTGAAATCCCGGGGCTCAACCCCGGAACGGCCTTCGAGACTGGTGGTCTTGAGTTCGAGAGAGGTGGGTGGAATTCCGAGTGTAGAGGTGAAATTCGTAGATATTCGGAGGAACACCAGTGGCGAAGGCGGCCCACTGGCTCGACACTGACGCTGAGGCGCGAAAGCGTGGGGAGCAAACAGGATTAGATACCCTGGTAGTCCACGCCGTAAACGATGAATGCCAGCCGTCGGGGGGCTTGCCCTTCGGTGGCGCACCTAACGGGAGTAAGCATTCCGCCTGGGGGAGTACGGGCCGCAAGGGTTAAAACTCAAAGG
>311 Oo_658
TGGGGAATATTGGACAATGGGCGAAAGCCTGATCCAGCCATGCCGCGTGTGTGAAGAAGGCCTTTTGGTTGTAAAGCACTTTAAGCGAGGAGGAGGCTACTTGGATTAATACTCTAGGATAGTGGACGTTACTCGCAGAATAAGCACCGGCTAACTCTGTGCCAGCAGCCGCGGTAATACAGAGGGTGCGAGCGTTAATCGGATTTACTGGGCGTAAAGCGTGCGTAGGCGGCTTTTTAAGTCGGATGTGAAATCCCTGAGCTTAACTTAGGAATTGCATTCGATACTGGGAAGCTAGAGTATGGGAGAGGATGGTAGAATTCCAGGTGTAGCGGTGAAATGCGTAGAGATCTGGAGGGAATACCGATGGGCGAAGGGCAGCCATCTGGGCCTAATACTGACGCTGAGGTACGAAAGCATGGGGGAGCAAACAGGATTAGATACCCTGGGTAGTCCATGCCGTAAACGATGTCTACTAGCCGTT
>312 Kk_6232
TGGGGAATTTTGCGCAATGGGCTAACGCCTGACGCAGCAACGCCGCGTGGAGGATGAAGGTCTTTGGATTGTAAACTCCTGTCAGCAGGGAAAAAGCAACCGGTGCTCATACCACCGGGAGTTGATTGTACCTGCAGAGGAAGCCCCGGCTAACTCTGTGCCAGCAGCCGCGGTAATACAGAGGGGGCAAGCGTTATTCGGAATTATTGGGCGTAAAGGGCGCGTAGGCGGCTTTGCAAGTGACAGGTGAAATCCCTCGGCTTAACCGAGGAACTGCCCGTCAGACTGCATTGCTCGAGACCGGGAGAGGTGAGTGGAATTCCCAGTGTAGCGGTGAAATGCGTAGATATTGGGAGGAACACCAGTGGCGAAGGCGACTCACTGGACCGGAACTGACGCTGAGGCGCGAAAGCGTGGGGAGCAAACAGGATTAGATACCCTGGTAGTCCACGCCGTAAACGATGAGTGCTTGGGTGTAGCGGGGTATCGACCCCTGCTGTGCCGAAGTCAACA
>313 Ii_1968
TGGGGAATATTGGACAATGGGCGAAAGCCTGATCCAGCAATGCCGCGTGAGTGATGAAGGCCTTAGGGTTGTAAAGCTCTTTTACCCGGGATGATAATGACAGTACCGGGAGAATAAGCTCCGGCTAACTCCGTGCCAGCAGCCGCGGTAATACGGAGGGAGCTAGCGTTGTTCGGAATTACTGGGCGTAAAGCGCACGTAGGCGGCTTTGTAAGTAAGAGGTGAAAGCCTGGAGCTCAACTCCAGAATTGCCTTTTAGACTGCATCGCTTGAATCATGGAGAGGTCAGTGGAATTCCGAGTGTAGAGGTGAAATTCGTAGATATTCGGAAGAACACCAGTGGCGAAGGCGGCTGACTGGGACATGTATTGACGCTGAGGGTGCGAAAGCGTGGGGGAGCAAAACAGGGATTAGGATACCCTGGTAGTCCACGCCTAAAACGGATGAATAACTAGCTGTCCGGGGAACTTGGGGTTTTGGGGTGGCGCAGCTAAACGCAATTAAAGGTTA
>314 Ll_8952
TCGGGAATTTTGGGCAATGGGCGAAAGCCTGACCCAGCAACGCCGCGTGAAGGATGAAGTATTTCGGTATGTAAACTTCGAAAGAATAGGAAGAATAAATGACGGTACTATTTATAAGCTCCGGCTAACTACGTGCCAGCAGCCGCGGTAATACGTAGGGAGCAAGCGTTGTTCGGATTTACTGGGCGTAAAGGGCGCGTAGGCGGCGCGGTAAGTCACTTGTGAAATCTCTGAGCTTAACTCAGAACGGCCAAGTGATACTGCAGTGCTAGAGTGCAGAAGGGGCAATCGGAATTCTTGGTGTAGCGGTGAAATGCGTAGATATCAAGAGGAACACCTGAGGTGAAGACGGTTGCTGGGCTGACACTGACGCTGAGGCGCGAAAGCCGAGGGGGGCAAACGGGATTAGATACCCCGGTAGTCCTGGGCCCTAAACGATGAATACTTGGGTGTCTGGGAGTTTCAATACTCCGGGGTGCCGTCGCTTAACGTTTTAGTATTTCCGCCTGGGGGAGTACGCTCGCAAGAGT
>315 Nn_760
CAAGGAATCTTCCGCAATGGGCGACAGCCTGACGGAGCAACGCCGCGTGTGGGATGACGCCTTTCGGGGTGTAAACCACTTTTCTCAGGGAAGAAGCACTGACGGTACCTGAGGAAGAAGGACCGGCTAACTACGTGCCAGCAGCCGCGGTAATACGTAGGGTCCGAGCGTTGTCCGGAGTTACTGGGCGTAAAGCGCGCGCAGGCGGCGGTGTAAGCATGGCGTGAAAGCCCCTGGCTTAACCAGGGAGGGTCGTCGTGGACTGCACCGCTTGAGGGCGATAGGGGCTGGTGGAATGCCTGGTGTAGTGGTGAAATGCGTAGAGATCAGGCGGAACACCCGTGGCGAAGGCGGCCAGCTGGGTCGTCCCTGACGCTGAGGCGCGAAGGGCGTGGGGGAGCGAACGGGGATTAGATACCCCGGGTAGTCCACGCAGTAAACGATGCAGACTAGGGCGTGGGGGGA
>316 Nn_5882
TAGGGAATATTGGGCAATGGGCGCAAGCCTGACCCAGCCATGCCGCGTGCAGGAAGAAGGCGTTATGCGTTGTAAACTGCTTTTATACAGGAAGAAACGACCCTTGCGAGGGGCATTGACGGTACTGTATGAATAAGCACCGGCTAACTCCGTGCCAGCAGCCGCGGTAATACGGAGGGTGCAAGCGTTGTCCGGATTTATTGGGTTTAAAGGGTGCGCAGGTGGTTTATTAAGTCAGTGGTGAAAGACGGTCGCTCAACGATTGCAGTGCCATTGATACTGGTAGACTTGAGTAAAGTAGAGGTGGGCGGAATTGATAGTGTAGCGGTGAAATGCATAGATATTATCAAGAACTCCAATTGCGTAGGCAGCTCACTTGGCTTTTACTGACACTCATGCACGAAAGTGTGGGGTATCAAACAGGATTAGATACCCTGGTAGTCCACACTGTAAACGATGATAACTAGGTGTCGGGCTTTTCGGGAGTCGGTGCCACAGCGAAA
>317 Nn_902
TGGGGAATATTGGACAATGGGCGCAAGCCTGATCCAGCCATGCCGCGTGAGTGATGAAGGCCTTAGGGTTGTAAAGCTCTTTCAGTAGGGAAGATAATGACGGTACCTACAGAAGAAGCCCCGGCTAACTTCGTGCCAGCAGCCGCGGTAATACGAAGGGGGCTAGCGTTGTTCGGATTTACTGGGCGTAAAGCGCACGTAGGCGGTTTGTTAAGTCAGAGGTGAAATCCCGGAGCTCAACTCCGGAACTGCCTTTGATACTGGCAAGCTAGAGTCCGGAAGAGGTAAGTGGAACTCCTAGTGTAGAGGTGGAATTCGTAGATATTAGGAAGAACACCAGTGGCGAAGGCGGCTTACTGGTCCGGAACTGACGCTGAGGTGCGAAAGCGTGGGGGAGCAAACAGGGATTAGATACCCTGGTAGTCCACGCCGTAAACTATGAGAGCTAGCCGTTGGGGTGGGTTTACCACTCAGTGGGCGCAGCTAACGCATTAAGCTCTCCGCCTGGGGGAGTACGGGTCGCAAAGATTAAAAAAC
>318 Mm_1505
TGGGGAATTTTGGACAATGGGCGAAAGCCTGATCCAGCAATGCCGCGTGAGTGAAGAAGGCCTTCGGGTTGTAAAGCTCTTTTGTCAGGGAAGAAACGGTTCGGGCTAATATCCTGGGCTAATGACGGTACCTGAAGAATAAGCACCGGCTAACTACGTGCCAGCAGCCGCGGTAATACGTAGGGTGCAAGCGTTAATCGGAATTACTGGGCGTAAAGCGTGCGCAGGCGGTTTTGTAAGTCTGACGTGAAATCCCCGGGCTCAACCTGGGAATTGCGTTGGAGACTGCAAGGCTAGAATCTGGCAGAGGGGGTAGAATTCCACGTGTAGCAGTGAAATGCGTAGAGATGTGGAGGAACACCGATGGGCGAAGGGCAGCCCCCTGGGGTCAAGATTGACGCTCATGCACGAAAGCGTGGGGGAGCAAACAGGATTAGATACCCTGGGTAGTCCACGCCCTAAACGATGTCTACTAGTTGTCGGGGTTTTAATTAACTTGGGTAACGCAGCTAAACGCGTGAAGTAGACCGCC
>319 Mm_5821
TCGGGAATTTTGGGCAATGGGCGAAAGCCTGACCCAGCAACGCCGCGTGAAGGATGAAGCTTCTCGGAGTGTAAACTTCATAAGAATGGGACGAATAAGGAGGGGTTAACACCCCCTTTGATGACGGTACCATTTGTAAGCTCCGGCTAACTCCGTGCCAGCAGCCGCGGTAATACGGGGGGAGCAAGCGTTGTTCGGATTTACTGGGCGTAAAGGGCGCGTAGGCGGCGCAACAAGTCACTTGTGAAATCTCCGGGCTTAACCCGGAGCGGCCAAGTGATACTGTCGTGCTAGAGTGCGGAAGGGGCTACTGGAATTCTCGGTGTAGCGGTGAAATGCGTAGATATCGAGAGGACACCTGCGGCGAAGGCGGGTAGCTGGGCCGACACTGACGCTGAGGCGCGAAAG
>32 Kk_5874
TAGGGAATATTGGGCAATGGACGCAAGTCTGACCCAGCCATGCCGCGTGTAGGAAGACGGCCCTCTGGGTTGTAAACTACTTTTATCAGGGAAGAAGATTAAGCTTGCGAGCTTACGTGACGGTACCTGAGGAATAAGCACCGGCTAACTCCGTGCCAGCAGCCGCGGTAATACGGAGGGTGCAAGCGTTGTCCGGATTTATTGGGTTTAAAGGGTGCGTAGGTGGCCTTTTAAGTCAGCTTTGAAAGCTGGTCGCTTAACGATCAGGGGTGGGTTGATACTGGAAGGCTTGGATCAGGTGGCGGTTTCTGGAACGGGTCGTGTAGCGGTGAAATGCATAGATATGACCCAGAACTCCGATTGCGAAGGCAGGAGGCTACGCCTGTATTGACACTGAGGCACGAGAGCATGGGGGAGCAAACAGGGATTAGATACCCTGGTAGTCCATGCCGTAAACGATGATTACTGACTGTGTGCCCTTCGGGGGTGCGTGGGTTAAGCGAAAGCGTTAAGTAATCCACCTGGGGGA
>320 Nn_5924
TGGGGAATTTTCCGCAATGGGCGAAAGCCTGACGGAGCAATACCGCGTGGGGGAGGAAGGCTCTTGGGTCGTAAACCTCTTTTCTCAGGGAAGAATACAATGACGGTACCTGAGGAATCAGCATCGGCTAACTCCGTGCCAGCAGCCGCGGTAATACGGAGGATGCAAGCGTTATCCGGAATGATTGGGCGTAAAGCGTCCGCAGGTGGCAGTGTAAGTCTGCTGTCAAAGGTCAGGGCTTAACCCTGAACAGGCAGTGGAAACTACACAGCTAGAGTGCGGTGGGGGCAGAGGGAATTCCCAGTGTAGCGGTGAAATGCGTAGAGATTGGGAAGAACACCGGTGGCGAAAGCGCTCTGCTAGGCCGTAACTGACACTCATGGACGAAAGCTAGGGGAGCGAATGGGGATTAGATACCCCAGTAGTCCTAGCCGTAAACGATGGGATACTAGGGCGTAGCTCGTATCGACCCGAGCTGTGCCGTAGCTAACGCGTTAAGTATCCCGCCGT
>321 Ii_879
TAGGGAATATTGGGCAATGGGCGCAAGCCTGACCCAGCCATGCCGCGTGCCGGATGAAGGCCCTCTGGGTTGTAAACGGCTTTTATCTGGGAAGAAGAGCAGGGATGCGTCCCTGTGTGACGGTACCAGAGGAATCAGCACCGGCTAACTCCGTGCCAGCAGCCGCGGTAATACGGAGGGTGCAAGCGTTGTCCGGATTTATTGGGTTTAAAGGGTGCGTAGGTGGCCTGATAAGTCAGCTTTGAAAGTGGCTTGCTTAACAAGACAGGGTGGGTTGATACTGTCAGGCTTGAATGGGATGGAGGTTACTGGAACGGGTCGTGTAGCGGTGAAATGCATAGATATGACCCAGAACTCCAATTGCGAAGGCAGGGTGGCTACATCCCGATTGACACTGAGGGCACGAGAGCATGGGGGAGCAAACAGGGATTAGATACCCTGGTAGTCCATGCCGTAAACGATGATAACTGACTGTTTGGGCTTTCGGGGCTGGAGTGGGTTAAAGCGAAAA
>322 Ee_4418
TCGGGAATTTTGGGCAATGGCCGAAAGGGCTGACCCAGCAACGCCGCGTGAGTGAAGAAGGCCTTCGGGTTGTAAAGCTCTGTTGCCCGGGAAGAACGGTGCGTTCAGGAAATGGGACGTACTTGACGGTACCGGGAGAGGAAGCTCCGGCTAACTACGTGCCAGCAGCCGCGGTAATACGTAGGGAGCGAGCGTTGTCCGGATTTATTGGGCGTAAAGGGCGTGTAGGCGGCCGTCTAAGTCGGGGGTGAAAACCCGGGGCTCAACCCCGGGCCTGCCTCCGAAACTGGGTGGCTTGAGTACTCTAGAGGGCAGTGGAATTCCCGGTGTAGCAGTGAAATGCGTAGAGATCGGGAGGAACACCAGTGGCGAAGGCGACTGCCTGGGGAGAAACTGACGCTGAGGCGCGAAAGCTGGGGGAGCAAACGGGGATTAGATACCCCGGTAGTCCCAGCCGTAAACGATGAGTGCTAGGGTGTAGCGGGGTATCGACCCCTGCTGTGCCGCAGTTAACGCAATAAGCACTCCGCCTGGGGGAGTACGGCCGC
>323 Hh_2473
TGGGGAATATTGGACAATGGGGGCAACCCTGATCCAGCAATGCCGCGTGAGTGATGAAGGCCTTAGGGTTGTAAAGCTCTTTTACCAGGGATGATAATGACAGTACCTGGAGAATAAGCTCCGGCTAACTCCGTGCCAGCAGCCGCGGTAATACGGAGGGAGCTAGCGTTGTTCGGAATTACTGGGCGTAAAGCGCACGTAGGCGGTTACTCAAGTCAGAGGTGAAAGCCCGGGGCTCAACCCCGGAACTGCCTTTGAAACTAGGTAACTAGAATCCTGGAGAGGTGAGTGGAATTCCGAGTGTAGAGGTGAAATTCGTAGATATTCGGAAGAACACCAGTGGCGAAGGCGGCTCACTGGACAGGTATTGACGCTGAGGGTGCGAAAGCGTGGGGGAGCAAACAGGGATTAGATACCCTGGGTAGTCCACGCCGTAAACGATGATAACTAGCTGTCCGGGCACATGGGTGTTTGGGGTGGCGCAGCTAACGCATTAAGTTATCCGCCTGGGGGAGTACGGGTCGCAAAGA
>324 Mm_496
TGGGGAATATTGGACAATGGGCGCAAGCCTGATCCAGCCATGCCGCGTGAGTGATGAAGGCCCTAGGGTTGTAAAGCTCTTTCAACGGTGAAGATAATGACGGTAACCGTAGAAGAAGCCCCGGCTAACTTCGTGCCAGCAGCCGCGGTAATACGAAGGGGGCTAGCGTTGTTCGGATTTACTGGGCGTAAAGCGCACGTAGGCGGATTGTTAAGTTAGGGGTGAAATCCCAGGGCTCAACCCTGGAACTGCCTTTAATACTGGCAATCTCGAGTCCGGAAGAGGTGAGTGGAATTCCGAGTGTAGAGGTGAAATTCGTAGATATTCGGAGGAACACCAGTGGCGAAGGCGGCTCACTGGTCCGGTACTGACGCTGAGGTGCGAAAGCGTGGGGGAGCAAACAGGGATTAGATACCCTGGGTAGTCCACGCTGTAAACGATGGAAGCTAGCCGTCGGCAAGTTTACTGTCGGGTGGCGCAGCTAACGCATTAAGCTTCCCGCCTGGGGGAGTACGGGTCGCAAAGAATTAAAAAACTC
>325 Cc_660
TGGGGAATATTGGACAATGGGCGCAAGCCTGATCCAGCCATGCCGCGTGAGTGATGAAGGCCTTAGGGTTGTAAAGCTCTTTCACCGGAGAAGATAATGACGGTATCCGGAGAAGAAGCCCCGGCTAACTTCGTGCCAGCAGCCGCGGTAATACGAAGGGGGCTAGCGTTGTTCGGAATTACTGGGCGTAAAGCGCACGTAGGCGGACATTTAAGTCAGAGGTGAAATCCCGGAGCTCAACTTCGGAACTGCCTTTGATACTGGGTGTCTTGAGTATGGAAGAGGTTAGTGGAATTGCGAGTGTAGAGGTGAAATTCGTAGATATTCGCAGGAACACCAGTGGCGAAGGCGGCTAACTGGTCCATAACTGACGCTGAGGTGCGAAAGCGTGGGGGAGCAAACAGGGATTAGATACCCTGGGTAGTCCACGCCGTAAACGATGAATGTTAGCCGTCGGGCAAGTTTACTTGTCGGGTGGCGCAGCTAACGCATTAAACATTCCGCCTGGGGGAGTACGGGTCGCAAA
>326 Ff_3068
TGGGGAATCTTAGACAATGGGCGCAAGCCTGATCTAGCCATGCCGCGTGAGTGAAGAAGGCCTTAGGGTCGTAAAGCTCTTTCGCCGGGGAAGATAATGACTGTACCCGGTAAAGAAACCCCGGCTAACTCCGTGCCAGCAGCCGCGGTAATACGGAGGGGGTTAGCGTTGTTCGGAATGACTGGGCGTAAAGCGCGCGTAGGCGGATCGGAAAGTTGGGGGTGAAAGCCCAGGGCTCAACCCTGGAATTGCCTTCAAAACTCCTGGTCTTGAGGTCGAGAGAGGTGAGTGGAATTCCGAGTGTAGAGGTGAAATTCGTAGATATTCGGAGGAACACCAGTGGCGAAGGCGGCTCACTGGCTCGATACTGACGCTGAGGTGCGAAAGCGTGGGGAGCAAACAGGATTAGATACCCTGGTAGTCCACGCCGTAAACGATGAATGCCAGACGTCGGGGGGCTTGCCTTCGGTGTC
>327 Nn_1037
TGGGGAATATTGGACAATGGGGGCAACCCTGATCCAGCAATACCGCGTGTGTGAAGAAGGCCTTAGGGTTGTAAAGCACTTTAGGCGGGGAAGAAGGTACGATGTTTAAGAGATGTTGTATTTGACGGTACCCGCAGAATAAGCACCGGCTAACTCTGTGCCAGCAGCCGCGGTAATACAGAGGGTGCAAGCGTTAATCGGATTTACTGGGCGTAAAGGGCGCGTAGGTGGTTAGATAAGTGAGAGGTGAAATCCCCGGGCTCAACCTGGGAACTGCCTCTTATACTGTTTAGCTGGAGTACATGAGAGGGTAGTGGAATTTCCGGTGTAGCGGTGAAATGCGTAGATATCGGAAGGAACACCAGTGGCGAAGGCGGCTACCTGGCATGATACTGACACTGAGGCGCGAGAGCGTGGGGGAGCAAACAGGATTAGATACCCTGGGTAGTCCACGCTGTAAACGATGAAAACTAGAATGTTGGGGCAGCTTAGACTGTTCGGGTATCGAAAGCTAAACGCGATAAA
>328 Ii_876
TAAGGAATATTGGTCAATGGAGGCAACTCTGAACCAGCCATGCCGCGTGCAGGAAGACAGCCCTCTGGGTCGTAAACTGCTTTTATTCGGGAATAAACCTCATTACGTGTAATGAGCTGAATGTACCGAAGGAATAAGGATCGGCTAACTCCGTGCCAGCAGCCGCGGTAATACGGAGGATCCAAGCGTTATCCGGATTTATTGGGTTTAAAGGGTGCGTAGGCGGCTTATTAAGTCAGGGGTGAAAGACGGTGGCTCAACCATCGCAGTGCCCTTGATACTGATGAGCTTGAATGAACTAGAGGTAGGCGGAATGTGACAAGTAGCGGTGAAATGCATAGATATGTCACAGAACACCGATTGCGAAGGCAGCTTACTATGGTTTTATTGACGCTGAGGGCACGAAAGCGTGGGGGATCAAACAGGATTAGATACCCTGGTAGTCCACGCCCTAAACGATGAATACTCGCTGTTAGCGATATACAGTTAGCGGGCTAAAGC
>329 Ll_6120
TGGGGAATATTGGACAATGGGCGAAAGCCTGATCCAGCAATACCGCGTGAATGATGAAGGCCTTAGGGTTGTAAAGTTCTTTTAGTTGGGAAGATAATGACGGTACCAACAGAAAAAGCCCCGGCTAACTCCGTGCCAGCAGCCGCGGTAAGACGGAGGGGGCTAGCGTTGTTCGGAATTACTGGGCGTAAAGGGCGCGTAGGCGGATTAGTAAGTTGGGAGTGAAAGCCCGGGGCTCAACCTCGGAACTGCTTTCAAAACTGCTAGTCTAGAGTGAAGTAGGGGGTGATGGAATTCCTAGTGTAGAGGTGAAATTCTTAGATATTAGGAGGAACACCGGTGGCGAAGGCGGTCACCTGGACTTCAACTGACGCTGAGGCGCGAAAGCGTGGGGAGCAAACAGGATTAGATACCCTGGTAGTCCACGCTGTAAACGATGAGTGCTAGATGTCGGGGATTTATTCTCGGTTTCGCAGCTAACGCATTAAGCACTCCGCCTGGGGGACTACGATCGCAAGATTAAAACTCAAATG
>33 Cc_2938
TGAGGAATATTGGTCAATGGACGAAAGTCTGAACCAGCCATGCCGCGTGCAGGATGAATGCCCTATGGGTTGTAAACTGCTTTTATGTAGGAATAAACCCCCTCTCGTGAGAGGGGCTGAAGGTACTACAAGAATAAGGACCGGCTAACTCCGTGCCAGCAGCCGCGGTAATACGGAGGGTCCAAGCGTTATCCGGATTTATTGGGTTTAAAGGGTCCGCAGGCGGGAAAATAAGTCAGTGGTGAAATCCTATCGCTTAACGATAGAACTGCCATTGATACTGTTTTTCTTGAGTGTAATTGAAGTGGGCGGAATGTGTCATGTAGCGGTGAAATGCATAGATATGACACAGAACACCGATTGCGAAGGCAGCTCACTAAATTATTACTGACGCTCAGGGACGAAAGCGTGGGGAGCAAACAGGGATTAGATACCCTGGGTAGTCCACGCCGTAAACGATGATTACTCGGGTGCTAGCGATATACGGGTTAGTGCCTAAGCGAAAGTG
>330 Ii_3761
TAGGGAATATTGGGCAATGGGCGAGAGCCTGACCCAGCCATGCCGCGTGCCGGATGAAGGCCTTCTGGGTTGTAAACGGCTTTTCTCAGGGAAGAAAAAGAGGATGCGTCCTAAACTGACGGTACCTGAGGAATAAGCACCGGCTAACTCCGTGCCAGCAGCCGCGGTAATACGGAGGGTGCAAGCGTTGTCCGGATTTATTGGGTTTAAAGGGTGCGTAGGTGGCCCGTTAAGTCCGGGGTGAAAGCCTCTTGCTCAACAAGAGAACTGCCCTGGATACTGGCGGGCTTGAGTCCAGACGAGGTTGGCGGAATAGAAGGTGTAGCGGTGAAATGCATAGATACCTTCTAGAACCCCGATTGCGTAGGCAGCTGACTAGGCTGGTACTGACACTGAGGCACGAAAGCGTGGGGAGCGAACAGGGATTAGATACCCTGGGTAGTCCACGCCGTAAACGATGGGATACTCGCTGGGTGGGCAATATACCGTCACTGGGCTTAGCGAAAGC
>331 Ii_6933
TAGGGAATATTGGGCAATGGTCGAGAGACTGACCCAGCCATGCCGCGTGCAGGAAGAAGGCCTTCTGGGTTGTAAACTGCTTTTATCTGGGAAAAAACGACCCTTGCGAGGGGCATTGATTGTACCAGAGGAATAAGCACCGGCTAACTCCGTGCCAGCAGCCGCGGTAATACGGAGGGTGCAAGCGTTGTCCGGATTTATTGGGTTTAAAGGGTGCGTAGGCGGCTTAGTAAGTCAGTGTTTAAAGTCAACAGCTCAACTGTTGGAATGGCAATGATACTGCTGAGCTTGAGTAAAGTTGAGGTGGGCGGAATTGATGGTGTAGCGGTGAAATGCATAGATATCATCAAGAACACCGATTGCGAAGGCAGCTCACTAAGCTTTAACTGACGCTGAGGCACGAAAGCGTGGGGGATCAAACAGGATTAGATACCTGGTAGTCCACGCCGTAAACGATGATTACTCGATGTTGGGCGATACACAGTCAGCGTCCAAG
>332 Hh_3488
TGGGGAATATTGGACAATGGGGGAAACCCTGATCCAGCAATGCCGCGTGAATGATGAAGGCCTTCGGGTTGTAAAGTTCTTTTACCCGAGACGATAATGACGGTATCGGGAGAATAAGCACCGGCCAACTTCGTGCCAGCAGCCGCGGTAATACGAAGGGTGCAAGCGTTGTTCGGAATGACTGGGCGTAAAGGGCGCGTAGGCGGTTCGGTACGTTTGATGTGAAAGCCCCGGGCTCAACCTGGGAATTGCATCGAATACGGCCGAGCTTGAGTGCGAGAGAGGAAAATGGAATAGTGCGTGTAGAGGTGAAATTCGTAGATATGCACTAGAACACCAGAGGCGAAGGCGATTTTCTGGCTCGTAACTGACGCTGAGGCGCGAAAGCGTGGGGGAGCAAACAGGATTAGATACCCTGGGTAGTCCACGCCCTAAACGATGAATGCTAGGTGTTGGATCGCAAGATTCAGTGCCGTCGCTAACGCATGAAA
>333 Ff_2566
TGGGGAATATTGGACAATGGGCGCAAGCCTGATCCAGCCATGCCGCGTGGATGATGAAGGCCCTAGGGTTGTAAAGTCCTTTTAACGGGGAAGATAATGACGGTACCCGTAGAATAAGCCCCGGCTAACTTCGTGCCAGCAGCCGCGGTAATACGAAGGGGGCTAGCGTTGCTCGGAATTACTGGGCGTAAAGCGCACGTAGGCGGACCGATAAGTCGGGGGTGAAATCCTGGAGCTCAACTCCAGAACTGCCTTCGAAACTGCCGGTCTTGAGTTCGGGAGAGGTGAGTGGAACTGCGAGTGTAGAGGTGAAATTCGTAGATATTCGCAAGAACACCAGTGGCGAAGGCGGCTCACTGGCCCGATACTGACGCTGAGGTGCGAAAAGCGTGGGGGAGCAAACAGGGATTAGATACCCTGGTAGTCCACGCCGTAAACGATGAAATGCTAGCCGTTGGCGAGCTTGCTCGTCAGTGGCGCAGCTAACGCTTTAAAGCAATTCCGCCTGGGGGAGTACGGGTCGC
>334 Kk_6434
GGATGAGGCCTTAGGGTTGTAAAGCTCTTTTACCCGGGATGATAATGACAGTACCGGGAGAATAAGCTCCGGCTAACTCCGTGCCAGCAGCCGCGGTAATACGGAGGGAGCTAGCGTTATTCGGAATTACTGGGCGTAAAGCGCACGTAGGCGGCTTTGTAAGTTAGAGGTGAAAGCCTGGAGCTCAACTCCAGAATTGCCTTTAAGACTGCATCGCTTGAATCCAGGAGAGGTGAGTGGAATTCCGAGTGTAGAGGTGAAATTCGTAGATATTCGGAAGAACACCAGTGGCGAAGGCGGCTCACTGGACTGGTATTGACGCTGAGGTGCGAAAGCGTGGGGAGCAAACAGGATTAGATACCCTGGTAGTCCACGCCGTAAACGATGATAACTAGCTGTCCGGGCACTTGGTGCTTGGGGTGGCGCAGCTAACGCATTAAGTTATCCGCCTGGGGGAGTACGGGCCGCAAGGGTTAAAACTCAAAGGAATTGACGG
>335 Aa_6589
TGGGGAATATTGGACAATGGGCGCAAGCCTGATCCAGCAATTCCGCGTGGGTGAAGAAGGTCTTCGGATTGTAAAGCCCTTTCGACGGGGACGATGATGACGGTACCCGTAGAAGAAGCCCCGGCTAACTTCGTGCCAGCAGCCGCGGTAATACGAAGGGGGCTAGCGTTGCTCGGAATTACTGGGCGTAAAGGGCGCGTAGGCGGCTTAGTTAGTCAGGCGTGAAATTCCTGGGCTCAACCTGGGGACTGCGCTTGATACGGCTAGGCTAGAGGATGGAAGAGGGTCGCGGAATTCCCAGTGTAGAGGTGAAATTCGTAGATATTGGGAAGAACACCGGTGGCGAAGGCGGCGACCTGGTCCATTACTGACGCTGAGGCGCGACAGCGTGGGGAGCAAACAGGATTAGATACCCTGGTAGTCCACGCCGTAAACGATGTGCGCTGGGATGTTGGGGTGACCTAGTCACTCAGTGTCGTAGCTAACGCGGGTAAGCGCACCGCCTGGGGGAGTACGGGCCGCAAGGTTGAAAC
>336 Ii_3710
TCGGGAATTTTGGGCAATGGGCGAAAGCCTGACCCAGCAACGCCGCGTGAAGGATGAAGCTTTTCGGAGTGTAAACTTCATAAGAATGGGAAGAATAAGGAAGGGATAATACCTCTTTCGATGACGGTACCATTTGTAAGCTCCGGCTAACTCCGTGCCAGCAGCCGCGGTAATACGGGGGGAGCAAGCGTTGTTCGGATTTACTGGGCGTAAAGGGCGCGTAGGCGGCGCGACAAGTCACTTGTGAAATCTCTGAGCTCAACTCAGAACGGTCAAGTGATACTGTCGTGCTAGAGTGCGGAAGGGGCAACTGGAATTCTTGGTGTAGCGGTGAAATGCGTAGATATCAAGAGGAACACCTGCGGCGAAGGCGGGTTGCTGGGCCGACACTGACGCTGAGGCGCGAAAGCTAGGGGAGCGGAAACGGGGATTAGGATACCCCGGGTAGTCCCTAGCCTTAAACGATGAATGCTTGGGTGTCCGGGGGTTAGATAGTCCTCGGGGTGCCGTCGCTAACGCTTTAAGCATTCCGCCT
>337 Nn_978
TGGGGAATTTTGGACAATGGGCGAAAGCCTGATCCAGCCATGCCGCGTGCAGGATGAAGGCCTTCGGGTTGTAAACTGCTTTTGTACGGAACGAAAAGACTCCTTCTAATAAAGGGGGTCCATGACGGTACCGTAAGAATAAGCACCGGCTAACTACGTGCCAGCAGCCGCGGTAATACGTAGGGTGCAAGCGTTAATCGGAATTACTGGGCGTAAAGCGTGCGCAGGCGGTTATATAAGACAGATGTGAAATCCCCGGGCTCAACCTGGGAACTGCATTTGTGACTGTATAGCTAGAGTACGGTAGAGGGGGATGGAATTCCGCGTGTAGCAGTGAAATGCGTAGATATGCGGAGGAACACCGATGGCGAAGGGCAATCCCCCTGGGACCTGTACTGACGCTCATGCACGAAAGCGTGGGGGAGCAAACAGGGATTAGATACCCTGGGTAGTCCACGCCCTAAACGATGTCAACTGGGTTGTTGGGGTCTTCACTGACTCAGTAAACGAAAGCTAAACGCGTGAAAGTT
>338 Dd_1197
TGAGGAATATTGGTCAATGGACGAGAGTCTGAACCAGCCATGCCGCGTGAAGGATGAAGGCGTTCTGCGTCGTAAACTTCTTTTACCAGGGAAGAAACCTGAATATTCTTATTCAGCCGACGGTACCTGAGGAATAAGCACCGGCTAACTCCGTGCCAGCAGCCGCGGTAATACGGAGGGTGCAAGCGTTATCCGGATTTACTGGGTTTAAAGGGTGTGTAGGCGGACATTTAAGTCAGAGGTGAAATCCCGGGGCTCAACCCCGGAACTGCCCCTGATACTATTTGTCTTGAATACTGATGAGGTGGGCGGAACGGGTCATGTAGCGGTGAAATGCTTAGAGATGACCCGGAACACCGATTGCGAAGGCAGCTCACTGGGGCAGTTATTGACGCTGAGGGCACGAAAGCGTGGGGGATCAAACAGGGATTAGATACCCTGGGTAGTCCACGCCCTAAACGATGATTACTGGGACGTTGGGCGATATGACCGATCAGCGTCTATAT
>339 Ff_2441
TGGGGAATTTTGCGCAATGGGGGAAACCCTGACGCAGCAACGCCGCGTGGAGGATGAAGTCTCTTGGGACGTAAACTCCTTTCGATGGGGACGATAATGACGGTACCCATAGAAGAAGCCCCGGCTAACTTCGTGCCAGCAGCCGCGGTAATACGAGGGGGGCAAGCGTTGTTCGGAATTATTGGGCGTAAAGGGCGCGTAGGCGGTTTGGCAAGTTTCGTGTGAAAACTTCGGGCTCAACCCGAAGCCTGCACGGAAAACTGCCGGGCTTGAGTATGGGAGAGGTGAGTGGAATTTCCGGTGTAGCGGTGAAATGCGTAGATATCGGAAGGAACACCTGTGGCGAAAGCGGCTCACTGGACCATAACTGACGCTGAGGCGCGAAAGCTAGGGGGAGCAAAACGAGGATTAGATACCCTGGGTAGTCCTAGCCCTAAACGATGATTGTTGATGTGGCAGGGTCCCAATCCTGCCGTGTCGAAGCTAACGCG
>34 Gg_2267
TGGGGAATATTGCACAATGGGGGAAACCCTGATGCAGCGACGCCGCGTGAACGAAGAAGGTATTCGTATCGTAAAGTTCTGTCCTATGGGAAGATAATGACAGTACCATAGAAGAAAGCTCCGGCTAAATACGTGCCAGCAGCCGCGGTAATACGTATGGAGCGAGCGTTGTCCGGAATTATTGGGCGTAAAGGGTACGCAGGCGGTTTAATAAGTCGAATGTTAAAGATCGGGGCTCAACCCCGTAAAGCATTGGAAACTGATAAACTTGAGTAGTGGAGAGGAAAGTGGAATTCCTAGTGTAGTGGTGAAATACGTAGATATTAGGAGGAATACCAGTAGCGAAGGCGACTTTCTGGACACAAACTGACGCTGAGGTACGAAAGCGTGGGGAGCAAACAGGATTAGATACCCTGGTAGTCCACGCCGTAAACGATGAATGCTAGGGTGTTGGGGGATCATACCTCAGTGCCGAAGTTAACACATTAAG
>340 Aa_8257
TAGGGAATATTGGGCAATGGGCGAGAGCCTGACCCAGCCATGCCGCGTGCCGGATGAAGGCCTTCTGGGTCGTAAACGGCTTTTTCCGGGAAGAACCGGTTCCTTGCGAGGGGCCCTGACGGTACCGGGAGAATAAGCACCGGCTAACTCCGTGCCAGCAGCCGCGGTAATACGGAGGGTGCGAGCGTTGTCCGGATTTATTGGGTTTAAAGGGTGCGTAGGCGGCCGCGTAAGTCTGGGGTGAAAGCCCGTTGCTCAACAACGGAACTGCCCTGGAAACTGCGCGGCTTGAGTCCAGACGAGGTTGGCGGAATGGGCGGTGTAGCGGTGAAATGCATAGATACCGTCCAGAACACCGATTGCGAAGGCAGCTGACTAGGCTGGTACTGACGCTGAGGCACGAAAGCGTGGGGAGCGAACAGGATTAGATACCCTGGGTAGTCCACGCCGTAAACGATGGGATACTCGCTGGGTGGGCGATAGACGGTCACTGGGCTTAGCGAAAGCGTTAAGTATCCCACCTGGGGGAGTACGCCCGCAA
>341 Mm_5222
TGGGGAATCTTGCGCAATGGGCGAAAGCCTGACGCAGCAACGCCGCGTGAGGGATGAATGCTTTCGGGTTGTAAACCTCTTTCAGCGGGAACGAAAATGACGGTACCCGCAGAAGAAGCTCCGGCCAACTACGTGCCAGCAGCCGCGGTAATACGTAGGGAGCAAGCGTTGTCCGGATTTATTGGGCGTAAAGAGCTCGTAGGCGGCTTAGCAAGTCAGGTGTGAAACCTCCAGGCTCAACCTGGAGACGCCACTTGATACTGCTATGGCTTGAGTTCGGTAGGGGATCTCGGAATTCCTGGTGTAGCGGTGAAATGCGCAGATATCAGGAGGAACACCGATGGCGAAGGCAGAGATCTGGGCCGATACTGACGCTGAGGAGCGAAAGCGTGGGGAGCGAACAGGGATTAGATACCCTGGTAGTCCACGCCGTAAACGTTGGGGCACTAGGGTGTGGGGAGGGTAATCAACGCCTTCCGTGCCGTAGCTAACGCATTAAGTGCCCCGCCT
>342 Ll_4052
TGAGGAATTTTCGCAATGGCGTAAGCCTGACGAAGCAATGCCGCGTGCAGGACGAAGGTCTGTGGATCGTAAACTGCTTTTCTCAGAGAAGAAGTTCTGACGGTATCTGAGGAATAAGCACCGGCTAACTCTGTGCCAGCAGCCGCGGTAATACAGAGGGTGCAAGCGTTATCCGGAATGATTGGGCGTAAAGCGTCTGTAGGTGGCTCGTAAAGTCTAATGTCAAATCCCAGGGCTCAACCTTGGACCGGCATTGGAGTACTCACGAGCTTGAGTGCGGTAGAGGTAGAGGGAATTCCATGTGGAGCGGTGAAATGCGTAGAGATATGGAGGAACACCAGTGGCGAAGGCGCTCTACTGGGGCCGAGACTGACACTGAGAGACGAAAGCTGGGGGGAGTGAATAGGGATTAGATACCCTAGTAATCCCAGCTGTAAACTATGGAGACTAAGTGCTGCCCAAAGCAGTGCTGTAGCTAAACGCGTTAAA
>343 Ll_2185
TGGGGAATATTGCGCAATGGGCGAAAGCCTGACGCAGCGACGCCGCGTGGGGGATGACGGCCTTCGGGTTGTAAACCTCTTTCAGCAGGGACGAAGCGAAAGTGACGGTACCTGCAGAAGAAGCACCGGCCAACTACGTGCCAGCAGCCGCGGTAATACGTAGGGTGCAAGCGTTGTCCGGAATTATTGGGCGTAAAGAGCTCGTAGGCGGTTTGTTGCGTCGGCTGTGAAATCCCGAGGCTCAACCTCGGGTCTGCAGTCGATACGAGCAAACTAGAGTGTTGCAGGGGAGACTGGAATTCCTGGTGTAGCGGTGAAATGCGCAGATATCAGGAGGAACACCGGTGGCGAAGGCGGGTCTCTGGGGCAACAACTGACGCTGAGGAGCGAAAGCGTGGGGGAGCGAACAGGGATTAGATACCCTGGGTA
>344 Ii_1629
TGAGGAATTTTCCGCAATGGGCGAAAGCCTGACGGAGCAATGCCGCGTGGAGGAGGAAGGCCCGAGGGTTGTAAACTCCTTTTCTCAGAAAAGAAGATCTGACGGTATCTGAGGAATAAGCATCGGCTAACTCCGTGCCAGCAGCCGCGGTAAGACGGAGGATGCAAGCGTTATCCGGAATGATTGGGCGTAAAGCGTCTGTAGGTGGTTTATTAAGTCTGCTGTTAAAGCACAGGGCTCAACCCTGTATAGGCGGTAGAAACTGGTAGGCTTGAGTATGGTAGGGGTAGAGGGAATTCCCGATGTAGTGGTGAAATGCGTTGATATCGGGAAGAACACCAAAGGCGAAAGCACTCTGCTGGGCCAATACTGACACTGAGAGACGAAAGCTAGGGGGAGCAAATGGGGATTAGATACCCCAGTAGTCCTAGCCGTAAACGATGGGACACTAAGTGTTGCACGT
>345 Aa_6403
TAAGGAATATTGGACAATGGTCGCAAGACTGATCCAGCCATGCCGCGTGCAGGATGACTGCCCTATGGGTTGTAAACTGCTTTTGTATGGGAATAAACCCTTCTACGTGTAGAAGGCTGAATGTACCATAAGAATAAGGATCGGCTAACTTCGTGCCAGCAGCCGCGGTAAGACGAAGGATCCAAGCGTTATCCGGATTTATTGGGTTTAAAGGGTGCGTAGGCGGATTGATAAGTCAGTGGTGAAAGCCTGTTGCTTAACAACAGAACTGCCATTGATACTGTCAATCTTGAATATGTTTGATGTGGGCGGAATATGACATGTAGCGGTGAAATGCTTAGATATGTCATAGAACACCGATTGCGAAGGCAGCTCACAAAGCCATTATTGACGCTGAGGCACGAAAGCGTGGGGATCAAACAGGGATTAGATACCCTGGTAGTCCACGCTGTAAACTTTGATCACTCGCTGTTGGCGATAC
>346 Ii_3534
TGGGGAATCTTGCACAATGGGGGAAACCCTGATGCAGCGACGCCGCGTGAGTGATGAAGCCCTTCGGGGTGTAAAGCTCTTTCGGCAGGGACGATAATGACGGTACCTGAAGAAGAAGCTGCGGCTAACTACGTGCCAGCAGCCGCGGTAATACGTAGGCAGCGAGCGTTGTTCGGAGTTACTGGGCGTAAAGAGTGCGTAGGCGGCGGCCTAAGTCTGGTGTGAAATCTCCCGGCTCAACTGGGAGGGTGCGCCGGAAACTGGGTTGCTCGAGTATGGGAGAGGTAAGCGGAATTCCTGGTGTAGCGGTGAAATGCGTAGATATCAGGAGGAACACCTGCGGTGTAGACGGCTTACTGGACCATCACTGACGCTGAGGCACGAAAGCGTGGGGAGCAAACAGGATTAGATACCCTGGTAGTCCACGCCCTAAACGATGCATACTTGGGTGTGGGGCAGTTCAGTCTGTCCGTGCCGGGAGCTAACGCG
>347 Ff_1477
TAGGGAATATTGGGCAATGGAGGCAACTCTGACCCAGCCATGCCGCGTGGAGGATGAAGGCGCTCAGCGTCGTAAACTTCTTTTATCTGGGAAGAACTGTGGGTGTGCGCACTTACTTGACGGTACCAGAGGAATAAGCACCGGCTAACTCCGTGCCAGCAGCCGCGGTAATACGGAGGGTGCAAGCGTTGTCCGGATTTATTGGGTTTAAAGGGTGCGTAGGTGGGACCTCAAGTCTGGTTTGAAAGCAGGCGGCTCAACCGTGTGATGTGGCTGGAAACTGGGGTTCTTGAATGGGTTGGCGGCTGCCGGAACGGGTCATGTAGCGGTGAAATGCATAGATATGACCCAGAACACCGATTGCGAAGGCAGGGCAGCTACGACCTGATTGACACTGAGGCACGAGAGCATGGGGGTAGCGAAACAGGGATTAGATACCCTGGGTAGTCCATGCCGTAAACGATGATTACTGGGCTGGTATGTACAAACAGTATGTGTGGG
>348 Kk_620
TAGGGAATATTGGGCAATGGAGGCAACTCTGACCCAGCCATGCCGCGTGCAGGATGAAGGCGCTCAGCGTCGTAAACTGCTTTTATCTGGGAAGAACTGTAGTCCTGCGGGGTTATTTGACGGTACCAGAGGAATAAGCACCGGCTAACTCCGTGCCAGCAGCCGCGGTAATACGGAGGGTGCAAGCGTTGTCCGGATTTATTGGGTTTAAAGGGTGCGTAGGTGGCGTCTTAAGTCTGGTTTGAAAGCAGGCGGCTCAACCGTCTGATGTGGCTGGAAACTGGGGTGCTTGAATGGGTTGGCGGTAGCCGGAACGGGTCATGTAGCGGTGAAATGCATAGATATGACCCAGAACACCGATTGCGAAGGCAGGGCTACTACGACTTAATTGACACTGAGGCACGAGAGCATGGGGTAGCGAAACAGGGATTAGATACCCTGGTAGTCCATGCCGTAAACGATGATTACTGGCTGTATGTACAACAGTATGTGTGG
>349 Ll_6011
TGGGGAATTTTGGACAATGGGCGCAAGCCTGATCCAGCAATGCCGCGTGAGTGAAGAAGGCCTTCGGGTTGTAAAGCTCTTTTGTCAGGGAAGAAACGGGTGCGGCTAATATCTGCATCTAATGACGGTACCTGAAGAATAAGCACCGGCTAACTACGTGCCAGCAGCCGCGGTAATACGTAGGGTGCAAGCGTTAATCGGAATTACTGGGCGTAAAGCGTGCGCAGGCGGTTTTGTAAGTCTGTTGTGAAATCCCCGGGCTCAACCTGGGAATGGCAATGGAGACTGCAAGGCTAGAGTTTGGCAGAGGGGGGTAGAATTCCACGTGTAGCAGTGAAATGCGTAGAGATGTGGAGGAACACCGATGGCGAAGGCAGCCCCCTGGGTCAAAACTGACGCTCATGCACGAAAGCGTGGGGAGCAAACAGGGATTAGATACCCTGGGTAGTCCACGCCCTAAACGATGTCTACTAGTTGTCGGGGTCTTAATTGACTTGGTAACGCAGCTAACG
>35 Ll_4957
TGGGGAATATTGGACAATGGGCGAAAGCCTGATCCAGCAATGCCGCGTGAGTGATGAAGGCCTTAGGGTTGTAAAGCTCTTTTACCCGGGATGATAATGACAGTACCGGGAGAATAAGCTCCGGCTAACTCCGTGCCAGCAGCCGCGGTAATACGGAGGGAGCTAGCGTTATTCGGAATTACTGGGCGTAAAGCGCACGTAGGCGGCTTTGTAAGTAAGAGGTGAAAGCCCAGAGCTCAACTCTGGAATTGCCTTTTAGACTGCATCGCTTGAATCATGGAGAGGTCAGTGGAATTCCGAGTGTAGAGGTGAAATTCGTAGATATTCGGAAGAACACCAGTGGCGAAGGCGGCTGACTGGACATGTATTGACGCTGAGGTGCGAAAGCGTGGGGAGCAAACAGGATTAGATACCCTGGTAGTCCACGCCGTAAACGATGTCGACTTGGGAGGTTGTTCCCTTGAGGGAGTGGGCTTCCGGGAGCTAACGCGTTAAGTCGACCGCC
>350 Kk_1476
TGGGGAATTTTGGACAATGGACGCAAGTCTGATCCAGCCATGCCGCGTGCGGGAAGAAGGCCTTCGGGTTGTAAACCGCTTTTGTCAGGGAAGAAAAGGTTCTGGTTAATACCTGGGACTCATGACGGTACCTGAAGAATAAGCACCGGCTAACTACGTGCCAGCAGCCGCGGTAATACGTAGGGTGCAAGCGTTAATCGGAATTACTGGGCGTAAAGCGTGCGCAGGCGGTTATGCAAGACAGAGGTGAAATCCCCGGGCTCAACCTGGGAACTGCCTTTGTGACTGCATAGCTAGAGTACGGTAGAGGGGGATGGAATTCCGCGTGTAGCAGTGAAATGCGTAGATATGCGGAGGAACACCGATGGCGAAGGGCAATCCCCTGGGACCTGTACTGACGCTCATGCACGAAAGCGTGGGGGAG
>351 Oo_3638
TGGGGAATATTGGACAATGGGGGCAACCCTGATACAGCCATGCCGCGTGAGTGATGAAGGCCCTAGGGTTGTAAAGCTCTTTTGTGCGGGAAGATAATGACGGTACCGCAAGAATAAGCCCCGGCTAACTTCGTGCCAGCAGCCGCGGTAATACGAAGGGGGCTAGCGTTGCTCGGAATCACTGGGCGTAAAGGGTGCGTAGGCGGATATTTAAGTCAGGGGTGAAATCCCAGAGCTCAACTCTGGAACTGCCTTTGATACTGGGTATCTTGAGTATGGAAGAGGTAAGTGGAATTCCGAGTGTAGAGGTGAAATTCGTAGATATTCGGAGGAACACCAGTGGCGAAGGCGGCTTACTGGTCCATTACTGACGCTGAGGTGCGAAAGCGTGGGGAGCAAACAGGATTAGATACCCTGGTAGTCCACGCCGTAAACGATGAATGTTAGCCGTCGGGGCAGTTGACTGTTCGGGTGGCGCAGCTAACGCATTAAACATTCCGCCTGGGGGAGTACGGGTCGCAAGAC
>352 Kk_5631
TCGGGAATTTTGGGCAATGGGCGAAAGCCTGACCCAGCAACGCCGCGTGAAGGATGAAGTCTTTCGGGATGTAAACTTCGTAAGAATAGGAAGAATAAATGACGGTACTATTTGTAAGGTCCGGCTAACTACGTGCCAGCAGCCGCGGTAATACGTAGGGACCAAGCGTTGTTCGGATTTACTGGGGCGTAAAGGGCGCGTAGGCGGCGTGTCAAGTCAATTGTGAAATCTCCGAGCTTAACTCGGAACGGTCAATTGATACTGATGTGCTAGAGTGCAGAAGGGGCAATCGGAATTCTTGGTGTAGCGGTGAAATGCGTAGAGATCGGAAAGAACACCAACGGCGAAAGCACTCTGCTGGGCCGACACTGACACTGAGAGACGAAAGCTAGGGGAGCGAATGGGGATTAGATACCCCAGTAGTCCTAGCCGTAAACGATGGGATACTAGGCGCTGTGCGTATCGACCCGTGCAGTGCTGTAGCTAACGCGTTAAGTATCCCG
>353 Aa_1397
TAGGGAATCTTCCGCAATGGGCGAAAGCCTGACGGAGCAATGCCGCGTGAGTGATGAAGGTTTTCGGATCGTAAAGCTCTGTTGCCAGGGAAGAACGCTTGGGAGAGTAACTGCTCTCAAGGTGACGGTACCTGAGAAGAAAGCCCCGGCTAACTACGTGCCAGCAGCCGCGGTAATACGTAGGGGGCAAGCGTTGTCCGGAATTATTGGGCGTAAAGCGCGCGCAGGCGGTCATTTAAGTCTGGTGTTTAATCCCGGGGCTCAACCCCGGATCGCACTGGAAACTGGGTGACTTGAGTGCAGAAGAGGAGAGTGGAATTCCACGTGTAGCGGTGAAATGCGTAGATATGTGGAGGAACACCAAGTGGGCGAAGGCGACTCTCTGGGGCTGTAACTGACGCTGAGCGCGAAAGCGTGGGGGAGCAAACAGGATTAGATACCCTGGGTAGTCCACGCCGTAAACGATGAGTGCTAGGGTGTTAGGGGTTTCGATACCCTTGGGTGCCGAAAGTTAACACATTAAAGCAAC
>354 Dd_5014
TGGGGGAATTTTGGACAATGGGCGAAAGCCTGATCCAGCAATGCCGCGTGCAGGATGAAGGCCTTCGGGTTGTAAACTGCTTTTGTACGGAACGAAACGGTTCTTTCTAATAAAGAGAGCTAATGACGGTACCGTAAGAATAAGCACCGGCTAACTACGTGCCAGCAGCCGCGGTAATACGTAGGGTGCAAGCGTTAATCGGAATTACTGGGCGTAAAGCGTGCGCAGGCGGTTATGTAAGACAGTTGTGAAATCCCCGGGCTCAACCTGGGAATTGCATCTGTGACTGCATAGCTAGAGTACGGTAGAGGGGGATGGAATTCCGCGTGTAGCAGTGAAATGCGTAGATATGCGGAGGAACACCGATGGCGAAGGCAATCCCCTGGACCTGTACTGACGCTCATGCACGAAAGCGTGGGGGAGCAAAACAGGGATTAGATACCCTGGGTAGTCCACGCCCTAAAACGATGTCAACTGGGTTGTTGGGGTCTTCACTGACTCAGTAACGAAGCTAACGC
>355 Ff_2182
TGGGGAATCTTGCGCAATGGCCGAAAGGCTGACGCAGCGACGCCGCGTGGGGGATGAAGGCCTTCGGGTTGTAAACCCCTGTTGCTCGGGACGAACAACACCTTTCGAGGTGTCTGACGGTACCGGGTGAGGAAGCACCGGCTAACTCTGTGCCAGCAGCCGCGGTAATACAGAGGGTGCGAGCGTTGTCCGGAATCACTGGGCGTAAAGGGCGCGTAGGCGGTCTGGTAAGCGTGTGGTGAAAGCTCGGGGCTCAACCCCGAGTCGGCCGTGCGAACTGCTGGACTGGAGCATGTCAGAGGCAGGCGGAATTCCGGGTGTAGCGGTGGAATGCGTAGAGATCCGGAAGAACACCGGTGGCGAAGGCGGCCTGCTGGGGACA
>356 Ii_4908
TGGGGAATCTTGCGCAATGGGCGAAAGCCTGACGCAGCCATGCCGCGTGGATGATGAAGGTCTTAGGATTGTAAAATCCTTTCACCGGTGAAGATAATGACTGTAGCCGGAGAAGAAGCCCCGGCTAACTTCGTGCCAGCAGCCGCGGTAATACGAAGGGGGCTAGCGTTGCTCGGAATTACTGGGCGTAAAGGGAGCGTAGGCGGACATTTAAGTCAGGGGTGAAATCCCGAGGCTCAACCTCGGAACTGCCTTTGATACTGGGTGTCTTGAGTGTGAGAGAGGTATGTGGAACTCCGAGTGTAGAGGTGAAATTCGTAGATATTCGGAAGAACACCAGTGGCGAAGGCGACATACTGGCTCATTACTGACGCTGAGGCTCGAAAGCGTGGGGAGCAAACAGGATTAGATACCCTGGGTAGTCCACGCCGTAAACGATGATTGCTAGTTGTCGGGGAAGCTTGTCTTTTCGGGTGACGCAGCTAACGCATTAAGC
>357 Hh_6454
TGGGGAATTTTGGACAATGGGCGAAAGCCTGATCCAGCAATGCCGCGTGAGTGAAGAAGGCCTTCGGGTTGTAAAGCTCTTTTGTCAGGGAAGAAACGGTGAGGGCTAATATCCTTCGCTAATGACGGTACCTGAAGAATAAGCACCGGCTAACTACGTGCCAGCAGCCGCGGTAATACGTAGGGTGCAAGCGTTAATCGGAATTACTGGGCGTAAAGCGTGCGCAGGCGGTTTTGTAAGTCTGACGTGAAATCCCCGGGCTCAACCTGGGAATTGCGTTGGAGACTGCAAGGCTAGAATCTGGCAGAGGGGGGTAGAATTCCACGTGTAGCAGTGAAATGCGTAGAGATGTGGAGGAACACCGATGGCGAAGGCAGCCCCCTGGGTCAAGATTGACGCTCATGCACGAAAGCGTGGGGAGCAAACAGGGATTAGATACCCTGGGTAGTCCACGCCCTAAAACGATGTCTACTAGTTGTCGGGGTTTTAATTAACTTGGTAACGCAGCTAACGCGTGAAGTAGACCGCC
>358 Ii_2531
TAGGGAATATTGGGCAATGGAGGCAACTCTGACCCAGCCATGCCGCGTGCAGGATGAAGGCGCTCAGCGTTGTAAACTGCTTTTATTGGTGAAGAACTGTAGATCTGCGGATTTATTTGACGGTAGCCAAGGAATAAGCACCGGCTAACTCCGTGCCAGCAGCCGCGGTAATACGGAGGGTGCAAGCGTTGTCCGGATTTATTGGGTTTAAAGGGTGCGTAGGTGGAACTGTAAGTCTGATTTGAAAGCAAGCGGCTTAACCGTTTGATGTGGTTGGAAACTGTGGTTCTTGAATGGGTTGGCGGTAGCCGGAATGGGTCATGTAGCGGTGAAATGCATAGATATGACCCGGAACACCGATTGCGAAGGGCAGGGCTACTACGACTTGATTGACACTGAGGGCACGAGAGCATGGGGTAGCGAACAGGGATTAGATACCCTGGTAGTCCATGCCGTAAACGATGATTACTGGGCTGTATGTGTTCTAAACATGTGTGGG
>359 Mm_5091
TGGGGGAATTTTGGACAATGGGCGAAAGCCTGATCCAGCAATGCCGCGTGTGTGAAGAAGGCCTTCGGGTTGTAAAGCACTTTTGTCCGGAAAGAAATGGCTCTGGTTAATACCTGGGGTCGATGACGGTACCGGAAGAATAAGGACCGGCTAACTACGTGCCAGCAGCCGCGGTAATACGTAGGGTCCAAGCGTTAATCGGAATTACTGGGCGTAAAGCGTGCGCAGGCGGTTGTGCAAGACCGATGTGAAATCCCCCGAGCTTAACTTGGGAATTGCATTGGTGACTGCACGGCTAGAGTGTGTCAGAGGGGGGTAGAATTCCACGTGTAGCAGTGAAATGCGTAGAGATGTGGAGGAATACCGATGGCGAAGGCAGCCCCCTGGGATAACACTGACGCTCATGCACGAAAGCGTGGGGAGCAAACAGGATTAGATACCCTGGGTAGTCCACGCCCTAAACGATGTCAACTAGTTGTTGGGGGATTCATTTCCTAGTAACGTAGCTAACGCGTGAAGTTGACC
>36 Ee_1364
GGATGAGTCTTGCACAATGGGCGAAAGCCTGATGCAGCGACGCCGCGTGGAGGATGAAGGTCTTCGGATTGTAAACTTCTGTTAAGTGGGACGAAAGACGCAGCTTTAATACAGTTGCGGGATGACGGTACCATTAGAGAAAGCACCGGCTAACTTCGTGCCAGCAGCCGCGGTAATACGAAGGGTGCGAGCGTTATTCGGAATGATTGGGCGTAAAGGGTGCGCAGACGGTCCACTAAGTCAACTGTTAAATTTCCCAGCCTAACTGGGAGCTCGCAGTAGAAACTGATGGACTAGAGGATGGAAGAGAGAAGTGGAATTCTCGGAGTAGCGGTAAAATGCGTAGATCTCGAGAGGGAACACCGATGGGCGAAAGGGCAGCTTCTTGGGTCCATATCTGACGTTCATGCACGAAAGCGTGGGGAGCAAACAGGATTAGATACCCTGGGTAGTCCACGCCGTAAACGATGATCACTAGACGTTAAGTCGTGCTTGCATGAC
>360 Ll_2938
TGGGGAATTTTGGACAATGGGGGCAACCCTGATCCAGCAATGCCGCGTGTGCGAAGAAGGCCTTCGGGTTGTAAAGCACTTTTGGCGGGAACGAAACGGTGCCGGATAATACCTGGCGCCACTGACGGTACCCGCAGAATAAGCACCGGCTAACTACGTGCCAGCAGCCGCGGTAATACGTAGGGTGCAAGCGTTAATCGGAATTACTGGGCGTAAAGCGTGCGCAGGCGGTTCGGAAAGAAAGATGTGAAAATCCCCAGGGCTCAACCTTGGAACTGCATTTTTAACTCCCGAACTAGAGTATGTCAGAGGGGGTGGAATTCCACGTGTAGCAGTGAAATGCGTAGATATGTGGAGGAACACCGATGGCGAAGGCAGCCCCCTGGGGATAATACTGACGCTCATGCACGAAAGCGTGGGGGAGCAAAACAGGGATTAGATACCCTGGGTAGTCCACGCCCTAAAACGATGTCAACTAGCTGTCGGGGGTCTTCGGGACTTTGGTAGCGCAGCTAAA
>361 Nn_2217
TAGGGAATCTTCCACAATGGACGAAAGTCTGATGGAGCAACGCCGCGTGAACGATGAAGGCCTTCGGGTCGTAAAGTTCTGTTGTAAGGGAAGAACAAGTGCCGCAGGCAATGGCGGCACCTTGACGGTACCTTGCGAGAAAGCCACGGCTAACTACGTGCCAGCAGCCGCGGTAATACGTAGGTGGCAAGCGTTGTCCGGAATTATTGGGCGTAAAGCGCGCGCAGGCGGCCTCTTAAGTCTGATGTGAAAGCCCCCGGCTCAACCGGGGAGGGCCATTGGAAACTGGGAGGCTTGAGTATAGGAGAGAAGAGTGGAATTCCACGTGTAGCGGTGAAATGCGTAGAGATGTGGAGGAACACCAGTGGGCGAAGGGCGACTCTTTGGCCTATAACTGACGCTGAGGCGCGAAAGCGTGGGGGAGCAAACAGGGATTAGATACCCTGGGTAGTCCACGCCGTAAACGATGAGTGCTAGGGTGTTGGGAGGGGTTTCCGCCCTTCAGTGCTGAAAGCTAAACGCATTAAA
>362 Ll_1480
TGGGGAATTTTGGACAATGGGCGCAAGCCTGATCCAGCCATGCCGCGTGCAGGATGAAGGCCTTCGGGTTGTAAACTGCTTTTGTACGGAACGCGCAGGCGGTTGTGTAAGACAGGTGTGAAATCCCCGGGCTTAACCTGGGAATTGCATTTGTGACTGCACGACTAGAGTGTGTCAGAGGGGGGTGGAATTCCACGTGTAGCAGTGAAATGCGTAGATATGTGGAGGAACACCAATGGCGAAGGCAGCCCCCTGGGATAACACTGACGCTCATGCACGAAAGCGTGGGGAGCAAACAGGATTAGATACCCTGGTAGTCCACGCCCTAAACGATGTCAACTAGTTGTTGGGGATTTACTTCCTTGGTAACGTAGCTAACGCGTGAAGTTGACCGCCTGGGGGAGTACGGGCCGCAAGGGTTAAAACTCAAAGGGAATT
>363 Aa_3347
TGGGGAATATTGGACAATGGGCGAAAGCCTGATCCAGCAATGCCGCGTGAGTGAAGAAGGCCTTCGGGTTGTAAAGCTCTTTTACCCGGGAAGATAATGACTGTACCGGGAGAATAAGCCCCGGCTAACTCCGTGCCAGCAGCCGCGGTAATACGGAGGGGGCTAGCGTTGTTCGGAATTACTGGGCGTAAAGCGCACGTAGGCGGCTTTACAAGTCAGGGGTGAAAGCCCGCGGCTCAACCGCGGAATTGCCCTTGAGACTGTATCGCTTGAACACGGGAGAGGTGAGTGGAATTCCGAGTGTAGAGGTGAAATTCGTAGATATTCGGAAGAACACCAGTGGCGAAGGCGGCTCACTGGACCGTAGTTGACGCTGAGGGTGCGAAAGCGTGGGGGAGCAAACAGGATTAGATACCCTGGTAGTCCACGCCGTAAACGATGAAGACTAGCTGTCAGGGGCGCTTAGCGCTTTGGGTGGCGCAGCTAACGCATTAAGTCTTCCGCCTGGGGGAGTACGGGCCGCAAAGGGTTAAAAACTCAAAA
>364 Dd_2442
TGAGGAATCTTGGGCAATGGACGAAAGTCTGACCCAGCGAGAATTTGTGCGTGAGGAAGGCAATTGTTGTAAAGCGCTTTCGGGTGGGAAGATAATGACGGTACCACAAACTAGTAAGAAGTACTGGCCAAGTCTGTGCCAGCAGCCGCGGTAAGACAGACAGTGCGAACGTTATTCAGCTTTATTGGGCGTAAAGGGTACGTAGGCGGCTTGAAAAATTAAATTAAAAAGCTAGAATTGTAACTTTAGCATGTGATTTATTTATTATTAAGCTTGAATTAACATAGTGTAAGAGGAATTTCTTGTGTTAACATTAAAATGTCGCCATATAGGAAGGAACACCAAAAGCGAAAGCATCTTTCATATTTTAATTGACGCTGAGGTACGGAAGCGTAGGGGAGCAAACAGGGGTTAGGTATCCTGGGTAGTCTACGCCGTAAACGATGATTGTTAAAGAAGTCTTTTTAGATTCTCTTATAGCTAACGCGTGAAACAATCCGCCTGGGGAAGTACGATCGC
>365 Ee_4464
TGGGGAATTTTGGACAATGGGGGCAACCCTGATCCAGCAATGCCGCGTGTGTGAAGAAGGCCTTCGGGTTGTAAAGCACTTTTGTCCGGAAAGAAATCGCACCTGATAATACCGGGTGTGGATGACGGTACCGGAAGAATAAGGACCGGCTAACTACGTGCCAGCAGCCGCGGTAATACGTAGGGTCCAAGCGTTAATCGGAATTACTGGGCGTAAAGCGTGCGCAGGCGGTTGTGCAAGACCGATGTGAAATCCCCGGGCTTAACCTGGGAATTGCATTGGTGACTGCACGGCTAGAGTGTGTCAGAGGGGGTAGAATTCCACGTGTAGCAGTGAAATGCGTAGAGATGTGGAGGAATACCGATGGCGAAGGCAGCCCCCTGGGATAACACTGACGCTCATGCACGAAAGCGTGGGGAGCAAACAGGGATTAGATACCCTGGTAGTCCACGCCCTAAACGATGTCAACTAGTTGTTGGGGGATTCATTTCCTTAGTAACGTAGCTAACGCGTGAAGTTGACCGCC
>366 Ll_8393
TGGGGAATATTGGACAATGGGCGCAAGCCTGATCCAGCCATGCCGCGTGAGTGATGAAGGCCCTAGGGTTGTAAAGCTCTTTTGTGCGGGAAGATAATGACTGTACCGCAAGAATAAGCCCCGGCTAACTTCGTGCCAGCAGCCGCGGTAATACGAAGGGGGCTAGCGTTGCTCGGAATCACTGGGCGTAAAGGGTGCGTAGGTGGATTTTTAAGTCAGGGGTGAAATCCTGGAGCTCAACTCCAGAACTGCCTTTGATACTGGGAATCTTGAGTTCGGGAGAGGTGAGTGGAACTGCGAGTGTAGAGGTGAAATTCGTAGATATTCGCAAGAACACCAGTGGCGAAGGCGGCTCACTGGCCCGATACTGACACTGAGGCACGAAAGCGTGGGGAGCAAACAGGATTAGATACCCTGGTAGTCCACGCCGTAAACGATGAATGCCAGCCGTTGGGGGAGTTTACTCTTCAGTGGCGCAGCTAACGCTTTAAGCATTCCGCCTGGGGGA
>367 Ee_1581
TGGGGAATTTTTGACAATGGGCGCAAGCCTGATCCAGCCATTCCGCGTGCAGGATGAAGGCCCTCGGGTTGTAAACTGCTTTTGTACGGAACGAAAAGGTCCTGGTTAATACCTGGGGCTGATGACGGTACCGTAAGAATAAGCACCGGCTAACTACGTGCCAGCAGCCGCGGTAATACGTAGGGTGCAAGCGTTAATCGGAATTACTGGGCGTAAAGCGTGCGCAGGCGGTTGTGTAAGACAGATGTGAAATCCCCGGGCTTAACCTGGGAACTGCATTTGTGACTGCACGGCTGGAGTGCGGCAGAGGGGATGGAATTCCGCGTGTAGCAGTGAAATGCGTAGATATGCGGAGGAACACCGATGGGCGAAGGGCAATCCCCTGGGGCCTGCACTGACGCTCATGCACGAAAGCGT
>368 Ll_4577
TAAGGAATATTGGTCAATGGAGGCAACTCTGAACCAGCCATGCCGCGTGCAGGAAGAATGCCCTCTGGGTTGTAAACTGCTTTTACCAGGGAATAAACCCTTCTACGTGTAGAAGGCTGAATGTACCTGAGGAATAAGGATCGGCTAACTCCGTGCCAGCAGCCGCGGTAATACGGAGGATCCAAGCGTTATCCGGATTTATTGGGTTTAAAGGGTGCGTAGGCGGCTTGTTAAGTCAGGGGTGAAAGACGATGGCTCAACCATCGCAGTGCCTTTGATACTGACGAGCTTGAATGTACTTGAGGTAGGCGGAATGTGACAAGTAGCGGTGAAATGCATAGATATGTCACAGAACACCGATTGCGAAGGGCAGCTTACTAAAGTATGATTGACGCTGAGGCACGAAAGCGTGGGGGATCAAACAGGATTAGATACCCTGGTAGTCCACGCCCTAAACGATGAATACTCGATGTTGGCGATATACAGTCAGCGTCCAAA
>369 Cc_2497
TGGGGAATATTGCACAATGGGCGCAAGCCTGATGCAGCGACGCCGCGTGAGGGATGACGGCCTTCGGGTTGTAAACCTCTTTCAGTAGGGAAGAAGCGTAAGTGACGGTACCTGCAGAAGAAGCGCCGGCTAACTACGTGCCAGCAGCCGCGGTAATACGTAGGGCGCAAGCGTTATCCGGAATTATTGGGCGTAAAGAGCTCGTAGGCGGTTTGTCGCGTCTGCTGTGAAAGACCGGGGCTCAACTCCGGTTCTGCAGTGGGTACGGGCAGACTAGAGTGCAGTAGGGGAGACTGGAATTCCTGGTGTAGCGGTGAAATGCGCAGATATCAGGAGGAACACCGATGGCGAAGGCAGGGTCTCTGGGGCTGTAACTGACGCTGAGGGAGCGAAAGCATGGGGGA
>37 Nn_6579
TAGGGAATATTGCGCAATGGACGAAAGTCTGACGCAGCCACGCCGCGTGAGTGAGGAAGGCCTTCGGGTTGTAAAGCTCTGTCATTCGGGAAAAACGGCTATCCGGGGAAAGTTCGGGTAGCGTGATGGTACCGAAGAAGGAAGCACCGGCAAACTCTGTGCCAGCAGCCGCGGTAATACAGAGGGTGCAAGCGTTGTTCGGAATTACTGGGCGTAAAGCGTGCGTAGTCGGTATTGAGAGTCGCGGGTGAAATCCCAGGGCTTAACCCTGGAACTGCCTGCGAGACCTCAGTACTAGAGTGTGAGAGGGGATAGTGGAATACCCAGTGTAGCGGTGAAATGCGTAGAGATTGGGTGGAACACCGGTGGCGAAGGCGGCTATCTGGCTCACAACTGACGATCAGGCACGAAAGCGTGGGGAGCAAACAGGATTAGATACCCTGGTAGTCCACGCCGTAAACTATCCATACAAGCTGTAGTGGGGGTTTTACTCCTGCTGTGGCGAAGCTAACGCAA
>370 Gg_2191
TGGGGAATATTGGTCAATGGGCGAAAGCCTGAACCAGCAATGCCGCGTGAGTGATGAAGGCCCTCGGGTTGTAAAGCTCTGTCAGTGGGAACGAATAAGCCGTTTAATACACGGTGGTGACGGTACCCACAAAGGAAGCACCGGCTAACTCTGTGCCAGCAGCCGCGGTAATACAGAGGGTGCAAGCGTTGTTCGGAATTACTGGGCGTAAAGCGCGTGTAGGCGGTCTTGTAAGTCGGTCGTGAAAGCCCTTGGCTTAACCAAGGAACTGCGTCCGAAACTACTTGACTCGAGTGTCGGAGGGGATGGCGGAATTCCCGGTGTAGAGGTGAAATTCGTAGATATCGGGAGGAACACCTGTGGCGAAGGCGGCCATCTGGAAGATTACTGACGCTGAGACGCGAAAGCGTGGGGAGCAAACAGGATTAGATTACCCTGGTAGTCCACGCCGTAAACCATGAGTGCTAGGGTGTTGTGGGGTATTGACCCCTGCAGTGCAAAGCTAACGCGTTAAGCACTCCGCCGTGGGGG
>371 Dd_4338
TGGGGAATATTGCGCAATGGGCGGAAGCCTGACGCAGCGACGCCGCGTGGGGGATGACGGCCTTCGGGTTGTAAACCTCTTTCGCTATCGACGAAGCCTTTCGGGTGACGGTAGGTAGAGAAGAAGCACCGGCCAACTACGTGCCAGCAGCCGCGGTAATACGTAGGGTGCGAGCGTTGTCCGGAATTATTGGGCGTAAAGAGCTCGTAGGCGGTGTGTCACGTCGATCGTGAAAACTTGGGGCTTAACTCTGAGCTTGCGGTCGATACGGGCATCACTGGAGTTCGGCAGGGGAGACTGGAATTCCTGGTGTAGCGGTGAAATGCGCAGATATCAGGAGGAACACCGGTGGCGAAGGCGGGTCTCTGGGCCGATACTGACGCTGAGGAGCGAAAGCGTGGGGAGCGAACAGGATTAGATACCCTGGTAGTCCACGCCGTAAACGGGTGGGGCGCTAGGGTGTGGGGGGCCGATTCCACGGGTCTCTGTGCCGCAGCTAACGCATTAAGCGCCCCCGCC
>372 Aa_2241
TCGGGAATTTTGGGTCAATGGGCGAAAGCCTGACCCAGCAACGCCGCGTGAAGGATGAAGTATTTCGGTATGTAAACTTCGAAAGAATAGGAAGAATAAATGACGGTACTATTTATAAGGTCCGGCTAACTACGTGCCAGCAGCCGCGGTAATACGTAGGGACCAAGCGTTGTTCGGATTTACTGGGCGTAAAGGGCGCGTAGGCGGCAATTCAAGTCATCTGTGAAATCTCCGAGCTTAACTCGGAACGGTCAGATGATACTGCTTTGCTAGAGTGCAGAAGGGGCAATCGGAATTCTTGGTGTAGCGGTGAAATGCGTAGATATCAAGAGGAACACCTGAGGTGAAGACGGGTTGCTGGGCTGACACTGACGCTGAGGGCGCGAAAGCCAGGGGGAGCAAACGGGGATTAGATACCCCGGGTAGTCCTGGGCCCTAAACGATGAATACTTGGTGTCTGGGAATTATTATTGTTCCGGGGTGCCGTCGCTAACGTTTT
>373 Ll_9547
TGGGGAATCTTGCGCAATGGCCGAAAGGCTGACGCAGCGACGCCGCGTGTGGGATGACGCCTTTCGGGGTGTAAACCACTGTTGCCCGGGACGAACGACCCCATTCGTGGGGTGTGACGGTACCGGGTGAGGAAGCACCGGCTAACTCCGTGCCAGCAGCCGCGGTAATACGGAGGGTGCGAGCGTTGTCCGGAATCACTGGGCGTAAAGGGCGCGTAGGCGGCCTGGCAAGTCAGTGGTGAAAGCTCGCGGCTCAACTGCGAGTCGGCCACTGAGACTGTTGGGCTCGAGTCGACTAGAGGCAGATGGAATTCCGGGTGTAGCGGTGGAATGCGTAGAGATCCGGAAGAACACCGGTGGCGAAGGCGGTCTGCTGGGGTCGAACTGACGCTGAGGCGCGACAGCGTGGGGAGCAAACAGGATTAGATACCCTGGTAGTCCACGCCGTAAACGATGGGGCACTAGGGTGCTTGGGGGGA
>374 Nn_5997
TGAGGAATATTGGACAATGGGCGAAAGCCTGATCCAGCAATACCGCGTGAGTGAAGAAGGCCTTCGGGTTGTAAAGCTCTTTCAGCAGGAAAAATAATGATGGTACCTGCAGAAGAAGTTCCGGCTAACTCCGTGCCAGCAGCCGCGGTAATACGGAGGGAACTAGCGTTGTTCGGATTTACTGGGCGTAAAGGGCGCGTAGGCGGCTTATTAAGTTAGAAGTGAAAGCCCAGGGCTTAACCCTGGAACTGCTTCTAAACTGGTAAGCTAGAGTATGGGAGGGACAGTGGAATTCCTAGTGTAGAGGTGAAATTCTTAGATATTAGGAGGAACACCGGTGGCGAAAGCGACTGTCTGGAACATTACTGACGCTGAGGCGCGAAAGCGTGGGGAGCAAACAGGATTAGATACCCTGGTAGTCCACGCTGTAAACGGATGAAATGCTAGATATCGGATGAATTTTCGGTGTCGTAGTTAACATGATAAGCA
>375 Mm_1434
TGGGGAATATTGCACAATGGGCGAAAGCCTGATGCAGCTATGCCGCGTGTATGAAGAAGGCCTTAGGGTTGTAAAGTACTTTCAGCAGGGAGGAAAAAATAAAACTAATAATTTTGTTTTCTGACGTTACCTGAAAAAGAAGCACCGGCTAACTCCGTGCCAGCAGCCGCGGTAATACGGAGGGTGCAAGCGTTAATCAGAATTACTGGGCGTAAAGAGCGCGTAGGTGGTTTTTTAAGTCAGATGTGAAAGCCCTAGGCTTAACCTAGGAACTGCATTTGAAACTGAAAAGCTAGAGTCTCGTAGAGGGAGGTAGAATTCTAGGTGTAGCGGTGAAATGCGTAGATATCTGGAGGAATACCTGTGGCGAAAGCGGCCTCCTAAACGAATACTGACACTGAGGTGCGAAAGGCGTGGGGGAGCAAACAGGGATTAGATACCCTGGTAGTCCATGCCGTAAACGATGTCGACTTGGGAGGGTTGTTTCCAAGAGAAGTGACTTCCGAAGCTAAACGCATTAAAGTCGACCGCCTGGGGGA
>376 Ll_887
TGGGGAATATTGGACAATGGGCGCAAGCCTGATCCAGCCATGCCGCGTGAGTGATGAAGGCCTTAGGGTTGTAAAGCTCTTTCAGTGGGGAAGATAATGACGGTACCCACAGAAGAAGCCCCGGCTAACTTCGTGCCAGCAGCCGCGGTAATACGAAGGGGGCTAGCGTTGTTCGGATTTACTGGGCGTAAAGCGCACGTAGGCGGATTGTTAAGTCGGGGGTGAAATCCCAGGGCTCAACCCTGGAACTGCCTTCGATACTGGCAATCTCGAGTCCGGAAGAGGTGAGTGGAACTCCTAGTGTAGAGGTGGAATTCGTAGATATTAGGAAGAACACCAGTGGCGAAGGCGGCTCACTGGTCCGGAACTGACGCTGAGGGTGCGAAAAGCGTGGGGGAGCAAACAGGATTAGATACCCTGGTAGTCCACGCCGTAAACTATGAGAGCTAGCCGTTGGGGGTTTACTCCTCAGTGGCGCAGCTAACGCATTAAGCTCTCCGCCTGGGGGAGTACGGGTCGCAAAGATTAAAAAAC
>377 Pp_1996
TGGGGAATATTGGACAATGGGCGAAAGCCTGATCCAGCCATGCCGCGTGTGTGAAGAAGGTCTTCGGATTGTAAAGCACTTTAAGTTGGGAGGAAGGGTAGTAACTTAATACGTTGCTACTTTGACGTTACCGACAGAATAAGCACCGGCTAACTTCGTGCCAGCAGCCGCGGTAATACGAAGGGTGCAAGCGTTAATCGGAATTACTGGGCGTAAAGCGCGCGTAGGTGGTTCAGTAAGTTGGAAGTGAAATCCCCGGGCTCAACCTGGGAACTGCTTTCAAAACTGCTGAGCTAGAGTACGGTAGAGGGTGGTGGAATTTCCTGTGTAGCGGTGAAATGCGTAGATATAGGAAGGAACACCAGTGGCGAAGGCGACCACCTGGGACTGATACTGACACTGAGGGTGCGAAAGCGTGGGGGAGCAAACAGGGATTAGATACCCTGGTAGTCCACGCCGTAAACGATGTCAACTAGCCGTTGGGGTTCCTTGAGACTTAGTGCGGCAGCTAAACGCATTAAGTGACCGCCTGGGGGA
>378 Kk_7053
TGGGGAATATTGGACAATGGGGGGAACCCTGATCCAGCAATGCCGCGTGTGTGAAGAAGGCCTGAGGGTTGTAAAGCACTTTCAGTGGGGAGGAGTTGTATTTGGTTAAGAGCTGAGTATGAAGACGTTACCCACAGAAGAAGCACCGGCTAACTCCGTGCCAGCAGCCGCGGTAATACGGAGGGTGCGAGCGTTAATCGGAATTACTGGGCGTAAAGGGTGCGTAGGTGGTTTGATAAGTTATCTGTGAAAGTCCTGGGCTTAACCTAGGGAGGTCAGATAAGACTGTTGAGCTAGAGTATAGGAGAGGGTAGTGGAATTTCCGGTGTAGCGGTGAAATGCGTAGAGATCGGAAGGACACCAGTGGCGAAGGCGGCTACCTGGCCTAATACTGACACTGAGGCACGAAAGCGTGGGGAGCAAACAGGATTAGATACCCTGGTAGTCCACGCCGTAAACGATGTCAACTAGCTGTTGGTTATATAAATATAATTAGTGGGCGCAGCAAACGCATTAAGTTGACCGCC
>379 Ll_8001
TAGGGAATATTGGGCAATGGACGCAAGTCTGACCCAGCCATGCCGCGTGCAGGATGAAGGCGCTCAGCGTTGTAAACTGCTTTTACTGGTGAAGAAAGTTTGTCCTGCGGGATGATTTGACGGTATCCAGGGAATAAGCACCGGCTAACTCCGTGCCAGCAGCCGCGGTAATACGGAGGGTGCAAGCGTTGTCCGGATTTATTGGGTTTAAAGGGTGCGTAGGTGGTCATTTAAGTCTGATTTGAAAGCAGGCGGCTTAACCGTCTGATGTGGTTGGAAACTGAATGACTTGAATGGGTTGGCGGTAGCCGGAATGGGTCATGTAGCGGTGAAATGCATAGATATGACCCGGAACACCGATTGCGAAGGCAGGCTACTACGACTTGATTGACACTGAGGCACGAGAGCATGGGGTAGCGAACAGGGATTAGATACCCTGGGTAGTCCATGCCGTAAACGATGATTACTGGCTGTGTGTGTTCTAACATGCGTGG
>38 Aa_1408
TGGGGAATTTTGGACAATGGGCGAAAGCCTGATCCAGCCATGCCGCGTGCAGGATGAAGGCCTTCGGGTTGTAAACTGCTTTTGTACGGAACGAAACGGCCTTTTCTAATAAAGAGGGCTAATGACGGTACCGTAAGAATAAGCACCGGCTAACTACGTGCCAGCAGCCGCGGTAATACGTAGGGTGCAAGCGTTAATCGGAATTACTGGGCGTAAAGCGTGCGCAGGCGGTTATGTAAGACAGTTGTGAAAATCCCCCGGGCTCAACCTGGGAACTGCATCTGTGACTGCATAGCTAGAGTACGGTAGAGGGGGATGGAATTCCGCGTGTAGCAGTGAAATGCGTAGATATGCGGAGGAACACCGATGGCGAAGGGCAATCCCCCTGGACCTGTACTGACGCTCATGCACGAAAGCGTGGGGGAGCAAACAGGGATTAGGATACCC
>380 Cc_1168
TGGGGAATCTTGCACAATGGAGGAAACTCTGATGCAGCGACGCCGCGTGAACGATGAAGCCCTTCGGGGTGTAAAGTTCTTTCGTCAGGAACGATAATGACGGTACCTGGAGAAGAAGCTGCGGCTAACTACGTGCCAGCAGCCGCGGTAATACGTAGGCAGCAAGCGTTGTTCGGAATTATTGGGCGTAAAGAGTATGTAGGTGGTGTCGTAAGTTTGGTGTGAAATCTCCCGGCTTAACCGGGAGGGTGCGCCGAAGACTGCGATGCTGGAGTATGGGAGAGGGAATCGGAATTCCTGGTGTAGCGGTGAAATGCGTAGATATCAGGAGGAACACCTGTGGTGTAGACGGGTTCCTGGACCATTACTGACACTGAGATACGAAAGCGTGGGGTAGCAAACAGGGATTAGATACCCTGGGTAGTCCAAGCCCTAAACGATGCACACTTGGTGTGAGCCATTCAGTTGGGTTTGTGGCCGGAGCTAACGCGTTAAAGTGTGCCGCCGTGGGGGAAGTCGGGTC
>381 Ll_9143
TAAGGAATATTGGTCAATGGAGGCAACTCTGAACCAGCCATGCCGCGTGCAGGAAGACGGCCCTACGGGTTGTAAACTGCTTTTATTCGGGAATAAACCTTTCTACGTGTAGGAAGCTGAATGTACCGAAGGAATAAGGATCGGCTAACTCCGTGCCAGCAGCCGCGGTAATACGGAGGATCCAAGCGTTATCCGGATTTATTGGGTTTAAAGGGTGCGTAGGCGGCTTATTAAGTCAGGGGTGAAAGACGGTGGCTCAACCATCGCAGTGCCTTTGATACTGATGAGCTTGAATACACTTGAGGTAGGCGGAATGTGACAAGTAGCGGTGAAATGCATAGATATGTCACAGAACACCAATTGCGAAGGCAGCTTACTAAGGTGTTATTGACGCTGAGGCACGAAAGCGTGGGGATCAAACAGGGATTAGATACCCTGGTAGTCCACGCCCTAAACGATGAATACTCGATGTTAGCGATATACAGTTAGCGTCTAAGCGAAAGCGTTAAGTA
>382 Kk_2256
TGGGGAATATTGGACAATGGGCGAAAGCCTGATCCAGCCATGCCGCGTGAGTGATGAAGGCCTTAGGGTTGTAAAGCTCTTTCAGTGGGGAAGATAATGACGGTACCCACAGAAGAAGCCCCGGCTAACTTCGTGCCAGCAGCCGCGGTAATACGAAGGGGGCTAGCGTTGTTCGGATTTACTGGGCGTAAAGCGCACGTAGGCGGGTCGTTAAGTCGGGGGTGAAATCCTGGAGCTCAACTCCAGAACTGCCTTCGATACTGGCGACCTAGAGTCCGGAAGAGGTGAGTGGAACTCCTAGTGTAGAGGTGGAATTCGTAGATATTAGGAAGAACACCAGTGGCGAAGGCGGCTCACTGGTCCGGTACTGACGCTGAGGGTGCGAAAGCGTGGGGGAGGCAAACAGGATTAGATACCCTGGTAGTCCACGCCGTAAACTATGAGAGCTAGCCGTTGGGGGATTTATCCTTCAGTGGGCGCAGCTAACGCATTAAGCTCTCCGCCTGGGGGAGTACGGGTCGCAAGATTAAAAACTC
>383 Hh_4841
TGGGGAATTTTGGACAATGGGGGAAACCCTGATCCAGCCATTCCGCGTGTGTGAAGAAGGCCTTCGGGTTGTAAAGCACTTTTGGCGGGAAAGAAACGGCGTCGACTAATACTCGGCGTAACTGACGGTACCCGCAGAATAAGCACCGGCTAACTACGTGCCAGCAGCCGCGGTAATACGTAGGGTGCAAGCGTTAATCGGAATTACTGGGCGTAAAGCGTGCGCAGGCGGTTCGGAAAGAAAGATGTGAAATCCCAGGGCTCAACCTTGGAACTGCATTTTTAACTACCGGACTAGAGTATGTCAGAGGGGGTGGAATTCCACGTGTAGCAGTGAAATGCGTAGATATGTGGAGGAACACCGATGGCGAAGGCAGCCCCCTGGGATAATACTGACGCTCATGCACGAAAGCGTGGGGAGCAAACAGGGATTAGATACCCTGGTAGTCCACGCCCTAAACGATGTCAACTAGCT
>384 Nn_8157
CAAGGAATTTTGCGCAATGGGCGAAAGCCTGACGCAGCAACGCCGCGTGGGGGATGAAGGCCTTCGGGTTGTAAACCCCTTTTGCGAGGGAAGAAGATCTGACGGTACCTCGCGAATAAGCCACGGCTAACTACGTGCCAGCAGCCGCGGTAATACGTAGGTGGCAAGCGTTGTCCGGATTTACTGGGCGTAAAGCGCGCGCAGGCGGACTGATCAGTCTGGGGTGAAATCTCCCGGCTCAACTGGGAGCGGTCCCTGGATACTGTCAGTCTTGAGAGGCCTAGAGGAGAGCGGAATTCCCGGTGTAGTGGTGGAATGCGTAGATATCGGGAAGAACACCAGTGGCGAAAGCGGCTCTCTGGGGGTTTTCTGACGCTGAGGCGCGAAAGCGTGGGGAGCGAACCGGATTAGATACCCGGGGTAGTCCACGCCGTAAACGATGAGTACTAGCTGTCGGGGGTATCGACCCCCTCGGGTAGCGCAGCTAACGCGATAAGTACTCCGCCTGGGGACTACGACCG
>385 Ll_8912
TGGGGAATATTGCACAATGGGCGAAAGCCTGATGCAGCAACGCCGCGTGAGGGATGACGGCCTTCGGGTTGTAAACCTCTTTTAGCAGGGAAGAAGCGAAAGTGACGGTACCTGCAGAAAAAGCGCCGGCTAACTACGTGCCAGCAGCCGCGGTAATACGTAGGGCGCAAGCGTTATCCGGAATTATTGGGCGTAAAGAGCTCGTAGGCGGTTTGTCGCGTCTGCTGTGAAATCCCGAGGCTCAACCTCGGGCCTGCAGTGGGTACGGGCAGACTAGAGTGCGGTAGGGGAGATTGGAATTCCTGGTGTAGCGGTGGAATGCGCAGATATCAGGAGGAACACCGATGGCGAAGGCAGATCTCTGGGCCGTAACTGACGCTGAGGAGCGAAAGGGTGGGGAGCAAACAGGCTTAGATACCCTGGGTAGTCCACCCGTAAACGTTGGGGACTAGTTGTGGGGGACCATTCCACGGGTTTCCGTGACGCAGCTAACGCATTAA
>386 Nn_2522
TGGGGAATATTGGACAATGGGCGCAAGCCTGATCCAGCCATGCCGCGTGAGTGATGAAGGTCTTAGGATTGTAAAGCTCTTTCACCGGAGAAGATAATGACGGTATCCGGAGAAGAAGCCCCGGCTAACTTCGTGCCAGCAGCCGCGGTAATACGAAGGGGGCTAGCGTTGTTCGGAATTACTGGGCGTAAAGCGCACGTAGGCGGATATTTAAGTCAGGGGTGAAATCCCAGAGCTCAACTCTGGAACTGCCTTTGATACTGGGTATCTTGAGTATGGAAGAGGTAAGTGGAATTCCGAGTGTAGAGGTGAAATTCGTAGATATTCGGAGGAACACCAGTGGCGAAGGCGGCTTACTGGTCCATTACTGACGCTGAGGTGCGAAAGCGTGGGGGAGCAAACAGGGATTAGATACCCTGGGTAGTCCACGCCGTAAACGATGAATGTTAGCCGTCGGGGCAGTTGACTGTTCGGTGGCGCAGCTAACGCATTAAAACATTCCGCCTGGGGGAGTACGGGTCGC
>387 Cc_867
TGGGGAATTTTGGACAATGGGGGGAACCCTGATCCAGCCATGCCGCGTGTCTGAAGAAGGCCTTCGGGTTGTAAGGACTTTTGTTAGGGAAGAAAAGCCGGGTGCTAATACCACCTGGTGCTGACGGTACCTAAAGAATAAGCACCGGCTAACTACGTGCCAGCAGCCGCGGTAATACGTAGGGTGCGAGCGTTAATCGGAATTACTGGGCGTAAAGCGAGCGCAGACGGTTAAATAAGTCAGATGTGAAATCCCCGAGCTCAACTTGGGACGTGCATTTGAAACTGTGTAACTAGAGTGTGTCAGAGGGAGGTAGAATTCCACGTGTAGCAGTGAAATGCGTAGAGATGTGGAGGAATACCGATGGCGAAGGCAGCCTCCTGGGGATAACACTGACGTTCATGCTCGAAAGCGTGGGGTA
>388 Hh_3357
TAGGGAATATTGGACAATGGGCGAAAGCCTGATCCAGCAATGCCGCGTGAGTGATGAAGGCCTTAGGGTTGTAAAGCTCTTTTACCCGAGATGATAATGACAGTATCGGGAGAATAAGCCCCGGCTAACTCCGTGCCAGCAGCCGCGGTAATACGGAGGGGGCTAGCGTTGTTCGGAATTACTGGGCGTAAAGCGCACGTAGGCGGCGATTTAAGTCAGGGGTGAAAGCCCAGTGCTCAACACTGGAACTGCCCTTGAGACTGGATTGCTTGAATCCGGGAGAGGTGAGTGGAATTCCGAGTGTAGAGGTGAAATTCGTAGATATTCGGAAGAACACCAGTGGCGAAGGCGGCTCACTGGACCGGCATTGACGCTGAGGTGCGAAAGCGTGGGGGAGCAAACAGGGATTAGATACCCTGGGTAGTCCACGCCGTAAACGATGATAACTAGCTGTCAGGGGCACATGGGTGTTCTGGGTGGGCGCAGCTAAAC
>389 Dd_4206
TGGGGAATATTGCACAATGGGCGAAAGCCTGATGCAGCAACGCCGCGTGAGCGATGAAGGCCTTCGGGTCGTAAAGCTCTGTCCTCAAGGAAGATAATGACGGTACTTGAGGAGGAAGCCCCGGCTAACTACGTGCCAGCAGCCGCGGTAATACGTAGGGGGCTAGCGTTATCCGGATTTACTGGGCGTAAAGGGTGCGTAGGTGGTTTCTTAAGTCAGGAGTGAAAGGCTACGGCTCAACCGTAGTAAGCTCTTGAAACTGGGAAACTTGAGTGCAGGAGAGGAAAGTGGAATTCCTAGTGTAGCGGTGAAATGCGTAGATATTAGGAGGAACACCAGTAGCGAAGGCGGCTTTCTGGACTGTAACTGACACTGAGCACGAAAGCGTGGGGAGCAAACAGGATTAGATACCCTGGTAGTCCACGCCGTAAACGATGAGTACTAGGGTGTCGGGGGTTACCCCCTCGGGTGCCGCAGCTAACGCATTAAGTACTCCGCCTGGGGGAGTACGCTCGCAAGAGT
>39 Dd_6037
TGGGGGAATCTTAGACAATGGGGGCAACCCTGATCTAGCCATGCCGCGTGGGTGATGAAGGCCTTAGGGTCGTAAAGCCCTTTCGCCGGGGAAGATAATGACGGTACCCGGTAAAGAAACCCCGGCTAACTCCGTGCCAGCAGCCGCGGTAATACGGAGGGGGTTAGCGTTGTTCGGAATGACTGGGCGTAAAGCGCGCGTAGGCGGATCGGTAAGTTGGGGGTGAAAGCCCAGGGCTCAACCCTGGAACGGCCTTCAAGACTCCCGGTCTGGAGTTCGAGAGAGGTGGGTGGAATTCCGAGTGTAGAGGTGAAATTCGTAGATATTCGGAGGAACACCAGTGGCGAAGGCGGCCCACTGGCTCGACACTGACGCTGAGGCGCGAAAGCGTGGGGAGCAAACAGGATTAGATACCCTGGTAGTCCACGCCGTAAACGATGAATGCCAGCCGTCGGGGGGCTTGCCCCTCGGGTGGGCACACCTAACGGGATTAAGCATTCCGCCTGGGGGAGTACGGGCCGCAAGGGTTAAAACTCAAATGAATTGACGGG
>390 Nn_1116
TGGGGAATATTGGACAATGGGGGCAACCCTGATCCAGCAATGCCGCGTGAGTGATGAAGGCCTTCGGGTTGTAAAGCTCTTTTATCAGGGAAGATGATGACGGTACCTGAGGAATAAGCTCCGGCTAACTTCGTGCCAGCAGCCGCGGTAATACGAAGGGAGCTAGCGTTGTTCGGAATTACTGGGCGTAAAGGGCGCGTAGGCGGCCATGTAAGTCAGATGTGAAAGGCCTGAGCTTAACTTAGGAACGGCATTTGAGACTGCAAGGCTAGAGGACGAGAGAGGAAAGCGGAATTGTGAGTGTAGAGGTGAAATTCGTAGATATTCACAAGAACACCAGTGGCGAAGGCGGCTTTCTGGGCTCGTATCTGACGCTAAGGCGCGAAAGCGTGGGGGAGCAAACAGGGATTAGATACCCTGGTAGTCCACGCCGTAAACGATGAGTGCTAGATGTTGGGGTGGGATCCCATTCAGTATCGCAGCAAAAACGCATTAAGCACTCC
>391 Dd_4617
TGGGGGAATTTTGCGCAATGGGGGAAACCCTGACGCAGCAACGCCGCGTGGAGGATGAAATCCCTTGGGATGTAAACTCCTTTCGATCGGGACGATAATGACGGTACCGGAAGAAGAAGCCCCGGCTAACTTCGTGCCAGCAGCCGCGGTAATACGAGGGGGGCAAGCGTTGTTCGGAATTATTGGGCGTAAAGGGTGCGTAGGCGGTTTGATAAGTCTTATGTGAAATCTATGGGCTCAACCCATAGTCTGCATAGGAAACTGTCGGGCTTGAGAGTGGGAGAGGTGAGTGGAATTTCCGGTGTAGCGGTGAAATGCGTAGATATCGGAAGGAACACCTGTGGCGAAAGCGGCTCACTGGACCATTTCTGACGCTGATGCACGAAAGCTAGGGGAGCAAACAGGATTAGATACCCTGGTAGTCCTAGCCCTAAACGATGATTGCTTGATGTGGGAGGGGTACCCAATCCCGCGTGTCGAAGCTAACGCGATAAGCAA
>392 Nn_6283
TAGGGAATCTTCCGCAATGGGCGAAAGCCTGACGGAGCAATGCCGCGTGAGTGAAGAAGGCCTTCGGGTCGTAAACTCTGTTATAAGAGAAGAACAAATTGTAGAGTAACTGCTACAGTCTTGACGGTATCTTATCAGAAAGCCACGGCTAACTACGTGCCAGCAGCCGCGGTAATACGTAGGTGGCAAGCGTTGTCCGGATTTATTGGGCGTAAAGGGAGCGCAGGTGGTTTCTTAAGTCTGATGTGAAAGCCACGGCTTAACCGTGGAGGGTCATTGGAAACTGGGAAACTTGAGTACAGAAGAGGAATGTGGAACTCCATGTGTAGCGGTGGAATGCGTAGATATATGGAAGAACACCAGTGGCGAAGGCGACATTCTGGTCTGTTACTGACACTGAGGCTCGAAAGCGTGGGGAGGCAAACAGGATTAGATACCCTGGTAGTCCACGCCGTAAACGATGAGTGCTAGGGTGTT
>393 Cc_1509
TGGGGAATCTTGCGCAATGGGCGAAAGCCTGACGCAGCCATGCCGCGTGAATGATGAAGGTCTTAGGATTGTAAAATTCTTTCACCGGGGACGATAATGACGGTACCCGGAGAAGAAGCCCCGGCTAACTTCGTGCCAGCAGCCGCGGTAATACGAAGGGGGCTAGCGTTGCTCGGAATTACTGGGCGTAAAGGGAGCGTAGGCGGACATTTAAGTCAGGGGTGAAATCCCGGGGCTCAACCTCGGAATTGCCTTTGATACTGGGTGTCTTGAGTATGAGAGAGGTGTGTGGAACTCCGAGTGTAGAGGTGAAATTCGTAGATATTCGGAAGAACACCAGTGGCGAAGGCGACACACTGGCTCATTACTGACGCTGAGGCTCGAAAGCGTGGGGGAGCAAACAGGGATTAGATACCCTGGGTAGTCCACGCCGTAAACGATGATTGCTAGTTGTCGGGGATGCATGCATTTCGGGTGACGCAGCTAACGCATTAAAGCAAATCCGCCTGGGGGAGTAC
>394 Ii_454
TAGGGAATATTGGGCAATGGACGAGAGTCTGACCCAGCCATGCCGCGTGCAGGAAGAAGGCTTTCTGAGTCGTAAACTGCTTTTGACAGGGAAGAATAAGCACTACGTGTAGTGTGATGACGGTACCTGCAGAATAAGCACCGGCTAACTCCGTGCCAGCAGCCGCGGTAATACGGAGGGTGCGAGCGTTGTCCGGATTTATTGGGTTTAAAGGGTGCGTAGGCGGCCTGCTAAGTCCGAGGTGAAAGCCCGTTGCTCAACAACGGAACTGCCTTGGATACTGTCAGGCTTGAGTACAGACGAGGTTGGCGGAATGGACCGAGTAGCGGTGAAATGCATAGATACGGTCCAGAACCCCGATTGCGAAGGCAGCTGACTAGGGCTGTTACTGACGCTGAGGCACGACAGCGTGGGGGAGCGAACAGGGATTAGATACCCTGGGTAGTCCACGCCGTAAACGATGGATACTCGCTGCGGGGCTAAAAGA
>395 Cc_33
TGGGGAATATTGGACAATGGGGGCAACCCTGATCCAGCAATGCCGCGTGTGTGAAGAAGGCCTGAGGGTTGTAAAGCACTTTTAGTGGTGAGGAGAGGAGAGAGTTTAAGAGATACTTTCTGAGACGTTAGCCACAGAAAAAGCACCGGCTAACTCCGTGCCAGCAGCCGCGGTAATACGGAGGGTGCAAGCGTTAATCGGAATGATTGGGCGTAAAGAGCGCGTAGGTGGTTTACTAAGTGAGTTGTGAAATATCCGGGCTCAACCTGGGGATGTCAACTCAAACGGGTAGACTAGAGTACAGTAGAGGGTTGTGGAATTTCCGGTGTAGCGGTGAAATGCGTAGAGATCGGAAGGAACATCAATGGCGAAGGCAACAACCTGGGGCTGAAACTGACACTGAGGCGCGAAAGCGTGGGGGAGCAAACAGGGATTAGATACCCTGGGTAGTCCACGCCGTAAACGATGTCAACTAGCTGTTTGAGTATTTAAGAATACTGGGAGTGGGCGTAGCTAAACGCGATAAA
>396 Ll_3040
TGGGGAATATTGGACAATGGGCGAAAGCCTGATCCAGCCATGCCGCGTGAGTGATGAAGGCCCTAGGGTTGTAAAGCTCTTTCAACGGTGAAGATAATGACGGTAACCGTAGAAGAAGCCCCGGCTAACTTCGTGCCAGCAGCCGCGGTAATACGAAGGGGGCTAGCGTTGTTCGGAATTACTGGGCGTAAAGCGCACGTAGGCGGATTGTTAAGTTAGGGGTGAAATCCCAGGGCTCAACCCTGGAACTGCCTTTAATACTGGCAATCTCGAGTCCGAGAGAGGTGAGTGGAATTCCGAGTGTAGAGGTGAAATTCGTAGATATTCGGAGGAACACCAGTGGCGAAGGCGGCTCACTGGCTCGGTACTGACGCTGAGGTGCGAAAGCGTGGGGGAGCAAACAGGATTAGATACCCTGGTAGTCCACGCCGTAAACTATGAGAGCTAGCCGTCGGGCAAGTTTACTTGTCGGGTGGGCGCAGCTAACGCATTAAGCTCTCCGCCTGGGGGAGTACGGGTCGCAAAGATTAAAAAAC
>397 Ll_7405
TGGGGAATTTTGGACAATGGGGGCAACCCTGATCCAGCAATGCCGCGTGTGTGAAGAAGGCCTGCGGGTTGTAAAGCACTTTAGGTGGGGAGGAAGGCTTATGAGCGAATACCTCATAGGATTGACGTTACCCACAGAATAAGCACCGGCTAACTCTGTGCCAGCAGCCGCGGTAATACAGAGGGTGCAAGCGTTAATCGGAATTATTGGGCGTAAAGCGCATGTAGGTGGTTTGATAAGTTTGATGTGAAATCCCCGGGCTCAACCTGGGAATGGCGTTGAATACTGTTAGACTTGAGTCGGACAGAGGGTAGTGGAATTTCCGGTGTAGCGGTGAAATGCGTAGAGATCGGAAAGAACACCAGTGGCGAAGGCGGCTACCTGGGTCCAGACTGACACTGAGGTGCGAAAGCGTGGGGAGCAAACAGGATTAGATACCCTGGGTAGTCCACGCTGTAAACGATGAGAACTGGGCTGTGCGTGGGGGTTAAACCCTGTGCGTAGCGAAGCTAACGCGTTAA
>398 Ll_9781
TGGGGAATATTGGACAATGGGCGCAAGCCTGATCCAGCCATGCCGCGTGAGTGATGAAGGCCCTAGGGTTGTAAAGCTCTTTCAACGGTGAAGATAATGACGGTAACCGTAGAAGAAGCCCCGGCTAACTTCGTGCCAGCAGCCGCGGTAATACGAAGGGGGCTAGCGTTGTTCGGAATTACTGGGCGTAAAGCGCACGTAGGCGGATACTTAAGTCAGGGGTGAAATCCCGGGGCTCAACCCCGGAACTGCCTTTGATACTGGGTATCTCGAGTCCGGAAGAGGTGAGTGGAATTCCGAGTGTAGAGGTGAAATTCGTAGATATTCGGAGGAACACCAGTGGCGAAGGCGGCTCACTGGTCCGGTACTGACGCTGAGGTGCGAAAGCGTGGGGAGCAAACAGGATTAGATACCCTGGTAGTCCACGCCGTAAACGATGGAAGCTAGCCGTTGGGCAAGTTTACTTGTCGGTGGGCGCAGCTAACGCATTAAGCTTCCCGCCTGGGGGAGTACGGGTCGCAAGATTAAAAACTCAAAGGGAATT
>399 Mm_2741
TGGGGATTTGGACAATGGGCGCAAGCCTGATCCAGCCATGCCGCGGTGCGGGAAGAAGGCCTTCGGGTTGTAAACCGCTTTTGTCAGGGAAGAAACGGTTTGGGCTAATACCCCGAACTAATGACGGTACCTGAAGAATAAGCACCGGCTAACTACGTGCCAGCAGCCGCGGTAATACGTAGGGTGCAAGCGTTAATCGGAATTACTGGGCGTAAAGCGTGCGCAGGCGGCTTTGCAAGACAGATGTGAAATCCCCGGGCTCAACCTGGGAACTGCATTTGTGACTGCAAGGCTGGAGTGCGGCAGAGGGGGATGGAATTCCGCGTGTAGCAGTGAAATGCGTAGATATGCGGAGGAACACCGATGGGCGAAGGGCAATCCCCTGGGGCCTGCACTGACGCTCATGCACGAAAGCGTGGGGGAGCAAACAGGGATTAGGATACCCTGGGTACGTCCACGCCCTAAACGATGTCAACT
>4 Ll_2006
TAGGGAATATTGGGCAATGGGCGAGAGCCTGACCCAGCCATGCCGCGTGCAGGAAGAAGGCTTTCTGAGTCGTAAACTGCTTTTGACAGGGAAGAATAAGCACTACGTGTAGTGTGATGACGGTACCTGCAGAATAAGCACCGGCTAACTCCGTGCCAGCAGCCGCGGTAATACGGAGGGTGCGAGCGTTGTCCGGATTTATTGGGTTTAAAGGGTGCGTAGGCGGCCGACTAAGTCTGGGGTGAAAGCCCGCTGCTCAACAGCGGAACTGCCCTGGATACTGGTTGGCTTGAGTACAGACGAGGTTGGCGGAATGGACTGAGTAGCGGTGAAATGCATAGATACAGTCCAGAACCCCGATTGCGAAGGCAGCTGACTAGGGCTGTTACTGACGCTGAGGGCACGAAAGCGTGGGGAGCGGAACAGGGATTAGATACCCTGGGTAGTCCACGCCGTAAACGATGGGATACTCGCTGCGAGCTAAAAAGATTGTTCGTGGGCTTA
>40 Ll_6302
TCGGGAATTTTGGGCAATGGGCGAAAGCCTGACCCAGCAACGCCGCGTGAAGGATGAAGTATTTCGGTATGTAAACTTCGAAAGAATAGGAAGAATAAATGACGGTACTATTTATAAGGTCCGGCTAACTACGTGCCAGCAGCCGCGGTAATACGTAGGGACCAAGCGTTGTTCGGATTTACTGGGCGTAAAGGGCGCGTAGGCGGCAATTCAAGTCATCTGTGAAATCTCCGGGCTTAACTCGGAACGGTCAGATGATACTGCTTTGCTAGAGTGCAGAAGGGGCAATCGGAATTCTTGGTGTAGCGGTGAAATGCGTAGATATCAAGAGGAACACCTGAGGTGAAGACGGGTTGCTGGGCTGACACTGACGCTGAGGCGCGAAAGCTAGGGGAGCAAACGGGATTAGATACCCCGGTAGTCCTAGCCCTAAACGATGAATACTTGGTGTCTGGGAGTATTAATTCTCTGGGGGTGCCGTCGCTAACGTTTTAAGTA
>400 Kk_96
TTAGGAATCTTCCACAATGGGCGCAAGCCTGATGGAGCGACGCCGCGTGAGGGATGAAGGTTCTCGGATCGTAAACCTCTGAATCAGGGACGAAAGACCAGCTCGACTGGGGATGACGGTACCTGAGTAATAGCACCGGCTAACTCCGTGCCAGCAGCCGCGGTAATACGGAGGGTGCAAGCGTTACCCGGAATCACTGGGCGTAAAGGGCGTGTAGGCGGCACTCCAAGTCTGGCTTTAAAGACCGAAGCTCAACTTCGGGACTGGGCCGGAAACTGGAGCGCTAGACGGATGGAGAGGTTACTGGAATTCCTGGTGTAGCGGTGGAATGCGTAGATACCAGGAGGAACACCAACGGCGAAGGCAGGTAACTGGGACATTTTGTGACGCTGAGGGCGCGAAAGTGTGGGGGAGCGAACCGGGATTAGATACCCGGGGTAGTCCACACCCTAAACGATGTACGTTGGCTAGGGCGCAGGGATGCTGTGGGTTGGGCG
>401 Bb_10253
TAAGGAATATTGGTCAATGGAGGCAACTCTGAACCAGCCATGCCGCGTGCAGGAAGACAGCCCTCTGGGTCGTAAACTGCTTTTATTCGGGAATAAACCTATTTACGTGTAGATAGCTGAATGTACCGAAGGAATAAGGATCGGCTAACTCCGTGCCAGCAGCCGCGGTAATACGGAGGATCCAAGCGTTATCCGGATTTATTGGGTTTAAAGGGTGCGTAGGCGGCTTATTAAGTCAGGGGTGAAAGACGGTGGCTCAACCATCGCAGTGCCTTTGATACTGATGAGCTTGAATGAACTAGAGGTAGGCGGAATGTGACAAGTAGCGGTGAAATGCATAGATATGTCACAGAACACCGATTGCGAAGGCAGCTTACTATGGTTTATTGACGCTGAGGCACGAAAGACGTGGGGGAGTCAAACAGGATTAGATACCCTGGGTAGTCCACGCCCTAAACGATGAATACTCGCTGTTAAGCGATAGTACAGTTAGCGGCTAAGCGAAA
>402 Dd_3107
TGGGGAATCTTGCGCAATGGGCGAAAGCCTGACGCAGCCATGCCGCGTGAATGATGAAGGTCTTAGGATTGTAAAATTCTTTCAGCAGGGACGATAATGACGGTACCTGCAGAAGAAGCCCCGGCTAACTTCGTGCCAGCAGCCGCGGTAATACGAAGGGGGCTAGCGTTGCTCGGATTTACTGGGCGTAAAGGGCGCGTAGGCGGATCGACAAGTTGGGGGTGAAATCCCGGGGCTCAACCTCGGAACTGCCTCCAAAACTGCCGGTCTTGAGTTTGGGAGAGGTGTGTGGAACTCCGAGTGTAGAGGTGAAATTCGTAGATATTCGGAAGAACACCAGTGGCGAAGGCGACACACTGGCCCAATACTGACGCTGAGGCGCGAAAGCGTGGGGGAGCAAACAGGGATTAGATACCCTGGTAGTCCACGCCGTAAACGATGAGTGCTAGTTGTCGGGGC
>403 Aa_5590
TGAGGAATATTGGTCAATGGGCGCAAGCCTGAACCAGCCATGCCGCGTGTAGGATGACGCATCTATGGTGTGTAAACTACTTTTGTACAGGAAGAAACACTGCTACGTGTAGCAGCTTGACGGTACTGTAAGAATAAGGATCGGCTAACTCCGTGCCAGCAGCCGCGGTAATACGGAGGATCCAAGCGTTATCCGGAATCATTGGGTTTAAAGGGTCCGTAGGCGGTTTTATAAGTCAGTGGTGAAATCCGGTAGCTCAACTATCGAACGGCCATTGATACTGTAGAACTTGAATTATTGTGAAGTAACTAGAATATGTAGTGTAGCGGTGAAATGCTTAGATATTACATGGAATACCCATTGCGAAGGCAGGTTACTAACAATATATTGACGCTGATGGACGAAAGCGTGGGGGAGCGAACAGGATTAGATACCCTGGGTAGTCCACGCCGTAAACGATGGGATACTAGCTGTTTCGGGTTTTCGGGACTGAGTGGGCTAAGCGAAAGTGA
>404 Gg_1741
TGGGGAATATTGGACAATGGGGGCAACCCTGATCCAGCCATGCCGCGTGAGTGATGAAGGCCTTCGGGTTGTAAAGCTCTTTTGGCGGGGACGATGATGACGGTACCCGCAGAATAAGCCCCGGCTAACTTCGTGCCAGCAGCCGCGGTAAGACGAAGGGGGCTAGCGTTGTTCGGAATTACTGGGCGTAAAGCGAGTGTAGGTGGTTGTTTAAGTCTGTTGTGAAAGCCCTGGGCTCAACCTGGGAATTGCAGTGGATACTGGGCGACTAGAGTGTGGTAGAGGGTAGTGGAATTCCCGGTGTAGCAGTGAAATGCGTAGAGATCGGGAGGAACATCCATGGCGAAGGCAGCTACCTGGACCAACACTGACACTGAGGCACGAAAGCGTGGGGGAGCAAACAGGATTAGATACCCTGGGTAGTCCACGCCCTAAACGATGCGAACTGGGATGTTGGGGTGCAATTTGGGCACGCAGTATCGAAGCTAACGCGTTAAAGTT
>405 Kk_445
TGGGGAATATTGCACAATGGGCGAAAGCCTGATGCAGCGACGCCGCGTGAGGGATGACGGCCTTCGGGTTGTAAACCTCTTTCAGCAGGGACGAAGCGAAAGTGACGGTACCTGCAGAAGAAGCACCGGCCAACTACGTGCCAGCAGCCGCGGTAATACGTAGGGTGCAAGCGTTGTCCGGAATTACTGGGCGTAAAGAGCTCGTAGGCGGTTTGTCGCGTCGTCTGTGAAAACTCGAGGCTCAACCTCGAGCTTGCAGGCGATACGGGCAGACTTGAGTACTGCAGGGGAGACTGGAATTCCTGGTGTAGCGGTGAAATGCGCAGATATCAGGAGGAACACCGGTGGCGAAGGCGGGGTCTCTGGGGCAGTAACTGACGCTGAGGAGCGAAAGCGTGGGGTAGCGAACAGGGATTAGATACCCTGGTAGTCCACGCCGTAAACGGTGGGGCGCTAGGGTGTGGGGTTTCCTTCCGACGGGGATCCGTGCCGTAGGCTAAACGCATTAAAGCGCCCCGCC
>406 Oo_4393
TGGGGAATATTGGACAATGGGCGCAAGCCTGATCCAGCAATGCCGCGTGGGTGAAGAAGGTCTTCGGATCGTAAAGCCCTTTCGACGGGGACGATGATGACGGTACCCGTAGAAGAAGCCCCGGCTAACTTCGTGCCAGCAGCCGCGGTAATACGAAGGGGGCTAGCGTTGCTCGGAATTACTGGGCGTAAAGGGCGCGTAGGCGGTCATTTTAGTCAGGCGTGAAATTCCCGGGCTTAACCTGGGGACTGCGCTTGATACTGGGTGACTTGAGGGTGGAAGAGGGTTGTGGAATTCCCAGTGTAGAGGTGAAATTCGTAGATATTGGGAAGAACACCGGTGGCGAAGGCGGCGACCGTGGTCCATTACTGACGCTGAGGCGCGACAGCGTGGGGAGCAAACAGGATTAGATACCCTGGTAGTCCACGCCGTAAACGATGTGCGCTGGGATGTTGGGGTGACCTAGTCACTCAGTGTCGTAGCCAACGCGGGTAAGCGCACC
>407 Ll_4151
TAGGGAATATTGGTCAATGGGCGCAAGCCTGAACCAGCCATGCCGCGTGCAGGAAGACGGCCCTCTGGGTTGTAAACTGCTTTTGATAGGGAACAAATGCCACTTGCGAGTGGAGCTGAGTGTACCTATAGAATAAGCACCGGCTAACTCCGTGCCAGCAGCCGCGGTAATACGGAGGGTGCAAGCGTTGTCCGGATTTATTGGGTTTAAAGGGTGCGTAGGCGGCCTAATAAGTCAGTGGTGAAAGCCTCCAGCTTAACTGGAGAACTGCCATTGATACTGTTAGGCTTGAGTATACTTGAGGTAGGCGGAATTGACAGTGTAGCGGTGAAATGCATAGATATTGTCAAGAACACCAATTGCGAAGGGCAGCTTACTAAATTATAACTGACGCTGAGGGCACGAAAGTGTGGGGTATCAAACAGGGATTAGATACCCTGGTAGTCCACACTGTAAACGATGATTACTCGCTGTTGGCGATAGACAGCCAGCGGGCC
>408 Mm_5695
TAAGGAATATTGGTCAATGGTGGGAACACTGAACCAGCCATCCCGCGTGCAGGACGAAGGCCCTCTGGGTTGTAAACTGCTTTTACCAGGAAAGAAACGAGTGGACTTGTCCGCTCCTGACGGTACCTGGGGAATAAGCACCGGCTAACTCCGTGCCAGCAGCCGCGGTAATACGGAGGGTGCAAGCGTTATCCGGAATCACTGGGTTTAAAGGGTGCGTAGGCGGCTTGGTAAGTCAGGGGTGAAAGCTTCCCGCTCAACGGGAGAACTGCCCTTGATACTGCCAGGCTCGAATTGGGTTGAGGCTGGCGGAATGTGGCATGTAGCGGTGAAATGCTTAGATATGCCATAGAACACCGATTGCGAAGGCAGCCAGCCAAGCCTTGATTGACGCTGAGGCACGAAAGCGTGGGGAGCGAACAGGGATTAGATACCCTGGGTAGTCCACGCCCTAAACGATGCTTACTCGACGTCCGGGCCCTTGAGGGGCGTGCGTCCAAGCGAAAGCGTTAAGTAAGCCA
>409 Ii_6384
TAGGGAATCTTCCACAATGGGCGAAAGCCTGATGGAGCAACGCCGCGTGAGCGAAGAAGGTCTTCGGATCGTAAAGCTCTGTTGTAAGGGAAGAACAAGTGCAGTAGTAACTGGCTGCACCTTGACGGTACCTTACTAGAAAGCCACGGCTAACTACGTGCCAGCAGCCGCGGTAATACGTAGGTGGCAAGCGTTGTCCGGAATTATTGGGCGTAAAGCGCGCGCAGGCGGTCTCTTAAGTCTGATGTGAAAGCCCCCGGCTTAACCGGGGAGGGTCATTGGAAACTGGGAGACTTGAGTGCAGGAGAGGGAAGCGGAATTCCATGTGTAAGCGGTGAAATGCGTAGAGATATGGGGGAACACCAGTGGCGAAGGCGGCTTCCTGGCCTGTAACTGACGCTGAGGCGCGAAAGCGTGGGGAGC
>41 Ll_8024
TAAGGAATATTGGTCAATGGGGGCAACCCTGAACCAGCCATGCCGCGTGCAGGAAGACAGCCCTATGGGTCGTAAACTGCTTTTGTACGGGAACAAACCTCTCCTCGTGAGGAGGGCTGAGCGTACCGTAAGAATAAGGATCGGCTAACTCCGTGCCAGCAGCCGCGGTAATACGGAGGATCCGAGCGTTATCCGGATTTATTGGGTTTAAAGGGAGCGTAGGCGGCCCGTTAAGTCAGGGGTGAAAGACGGTGGCTCAACCATCGCAGTGCCTTTGATACTGACGGGCTTGAATACACCTGAGGTAGGCGGAATGTGACAAGTAGCGGTGAAATGCATAGATATGTCACAGAACACCGATTGCGAAGGCAGCTTACTAAAGTGTGATTGACGCTGAGGCTCGAAAGCGTGGGGATCAAACAGGATTAGATACCCTGGTAGTCCACGCCCTAAACGATGATAACTCGATGTTGGGCGATATACGGGCCAGCGTCCAAGCGAAAGCGTTAAGTTATCC
>410 Ff_5139
TAGGGAATATTGGGCAATGCACGCAAGTGTGACCCAGCCATGCCGCGTGCAGGAAGAAGGCCTTCTGGGTTGTAAACTGCTTTTGCAAGCCAACAAAACGCTGCCTGCGGGCAGCCTTGAGGGTAGCTTGAGAATAAGCACCGGCTAACTCCGTGCCAGCAGCCGCGGTAATACGGAGGGTGCAAGCGTTGTCCGGATTTATTGGGTTTAAAGGGTGCGTAGGCGGCTTGTTAAGTCAGGGGTGAAAGACGATTGCTCAACGATCGCAGTGCCTTTGATACTGACAGGCTTGAGTACAGATGAGGATAGCGGAATGGGTGGTGTAGCGGTGAAATGCATAGATACCATCCAGAACACCGATTGCGAAGGCAGCTATCTAAGCTGTTACTGACGCTGAGGGCACGAAAGCGGTGGGGGATCAAACAGGGATTAGATACCCTGGTAGTCCACGCTGTAAACGATGATCACTCGATGTTA
>411 Ll_4096
TAGGGAATATTGGACAATGGGCGAAAGCCTGATCCAGCAATGCCGCGTGAGTGATGAAGGCCTTAGGGTTGTAAAGCTCTTTTACCCGGGATGATAATGACAGTACCGGGAGAATAAGCTCCGGCTAACTCCGTGCCAGCAGCCGCGGTAATACGGAGGGAGCTAGCGTTGTTCGGAATTACTGGGCGTAAAGCGCACGTAGGCGGCGATTTAAGTCAGAGGTGAAAGCCCGGGGCTCAACCCCGGAACTGCCTTTGAGACTGGATTGCTTGAATCCGGGAGAGGTGAGTGGAATTCCGAGTGTAGAGGTGAAATTCGTAGATATTCGGAAGAACACCAGTGGCGAAGGCGGCTCACTGGACCGGCATTGACGCTGAGGTGCGAAAGCGTGGGGGAGCAAACAGGGATTAGATACCCTGGGTAGTCCACGCCGTAAACGATGATAACTAGCTGTCTGGGGTGCATGGGCACTTAGGTGGGCGCAGGCTAACGCATTAAAGTTATCCGCCTGGGGGAGTACGGGTC
>412 Kk_4377
TGGGGAATATTGGACAATGGGCGCAAGCCTGATCCAGCCATGCCGCGTGAGTGATGAAGGCCCTAGGGTTGTAAAGCTCTTTTAACGGGGAAGATAATGACGGTACCCGTAGAATAAGCCCCGGCTAACTTCGTGCCAGCAGCCGCGGTAATACGAAGGGGGCTAGCGTTGCTCGGAATCACTGGGCGTAAAGCGCACGTAGGCGGACTCTTAAGTCGGTGGTGAAATCCTGGAGCTCAACTCCAGAACTGCCTTCGATACTGGGAGTCTCGAGTTCGGGAGAGGTGAGTGGAACTGCGAGTGTAGAGGTGAAATTCGTAGATATTCGCAAGAACACCAGTGGCGAAGGCGGCTCACTGGCCCGATACTGACGCTGAGGTGCGAAAGCGTGGGGAGCAAACAGGATTAGATACCCTGGGTAGTCCACGCCGTAAACGATGAATGCTAGCCGTTGGGCGGGGTTTACCCGGGCAGTGGCGCAGCTAACGCATTAAGCATTCCGCC
>413 Ll_8536
TGGGGAATTTTGCACAATGGGGGAAACCCTGATGCAGCGAAGCCGCGTGATTTAGAAGGCCTTCGGGTTGTAAAATCTTTTGTATAGGAAGAAAATGACAGTACTATACGAATAAGGTCCGGCTAATTACGTGCCAGCAGCCGCGGTAATACGTAAGGACCGAGCGTTGTCCGGAATCATTGGGCGTAAAGGGTACGTAGGCGGGTCATTAAGTTAGAAGTCAAAGGCTATAGCTCAACTATAGTAAGCTTCTAAAACTGGCGACCTTGAGTAATGGAAGGGAAAGTGGAATTCCTAGTGTAGCGGTGGAATGCGCAGATATTAGGAGGAATACCGGTGGCGAAGGCGACTTTCTGGCCATTAACTGACGCTGAGGTACGAAAGCGTGGGTAGCAAACAGGATTAGATACCCTGGTAGTCCACGCCGTAAACGATGAGTGTTAGGTGTCTGGAGTAAATCTGGGGTGCCGGCAGCTAACGCATTAAACACTCCGCCTGGGGGAGTACGCACGCAAGTGTGAAACT
>414 Ll_2796
TGAGGAATTTTCTGCAATGGGCGAAAGCCTGACAGAGCAATACCGCGTGAGGGAATAAGAAGGCCTATGGGTTGTAAACCTCTTTTCTCAAAGAAGAAGATCTGACGTTATTTGAGGAATAAGCATCGGCTAACCCTGTGCCAGCAGCCGCGGTAAGACAGGGGATGCAAGTGTTATCCGGAATTATTGGGCGTAAAGCGTCTGTAGGTTGAATTCAAAGTCTTTTGTAAAATCTTTAAGCTTAACTTAAAAACCGCAAAAGATACTAGTTTTCTTGAGTATGGTAGAGGTAAAGGGAATTTCCAGTGGAGCGGTGAAATGCGTAGATATTGGAAGGAACACCAAAAGCGAAGGCACTTTACTGGGCCATTACTGACACTGAGAGACGAAAAGCTAAGGGGAGCAAACGGGGATTAGATACCCCGGGTAGTCTTAGCAGTAAACCATGGGATACTAGATGTTGTAAATATTTACAGTGTCGTAGTTAACGCGTTAAGTATCCCGCCTGGGGAAGTATGCTCGCAAAGAGTGAAAACTCAAAAATGAAATT
>415 Mm_758
TGGGGAATATTGGACAATGGGCGCAAGCCTGATCCAGCCATGCCGCGTGAGTGATGAAGGTCTTAGGATTGTAAAGCTCTTTCAGTGGGGACGATAATGACGGTACCCACAGAAGAAGCCCCGGCTAACTTCGTGCCAGCAGCCGCGGTAATACGAAGGGGGCTAGCGTTGTTCGGAATTACTGGGCGTAAAGCGCACGTAGGCGGATATTTAAGTCGGGGGTGAAATCCCGGGGCTCAACCCCGGAACTGCCTTCGATACTGGGTATCTTGAGTTCGGAAGAGGTGAGTGGAATTGCGAGTGTAGAGGTGAAATTCGTAGATATTCGCAGGAACACCAGTGGCGAGGCGGCTCACTGGTCCGATACTGACGCTGAGGGTGCGAAAGCGTGGGGGAGCAAACAGGGATTAGATACCCTGGTAGTCCACGCCGTAAACTATGGGAAGCTAGCCGTCGGGGTGATTTATCACTCGGGTGGGCGCAGCTAACGCATTAAGCTTCCCGCTGGGGGAGTACGGGTCGCAAA
>416 Aa_7089
TGGGGAATATTGGACAATGGGCGAAAGCCTGATCCAGCAATGCCGCGTGAGTGATGAAGGCCTTAGGGTTGTAAAGCTCTTTTACCCGGGATGATAATGACAGTACCGGGAGAATAAGCCCCGGCTAACTCCGTGCCAGCAGCCGCGGTAATACGGAGGGGGCTAGCGTTGTTCGGAATTACTGGGCGTAAAGCGCGCGTAGGCGGCTTTGTAAGTTAGAGGTGAAAGCCCGGGGCTCAACCCCGGAATTGCCTTTGATACTGCATGGCTTGAATCCGGGAGAGGTGAGTGGAATTCCGAGTGTAGAGGTGAAATTCGTAGATATTCGGAAGAACACCAGTGGCGAAGGCGGCTCACTGGACCGGCATTGACGCTGAGGTGCGAAAGCGTGGGGAGCAAACAGGATTAGATACCCTGGTAGTCCACGCCGTAAACGATGATAACTAGCTGTCCGGGGGACTTGGGTCTTTGGGGTGGCGCAGCTAACGCATTAAGTTATCCGCCTGGGGGAGTACGGGCCGCAAGGGTTAAAACTC
>417 Aa_7722
TGGGGAATATTGGACAATGGGCGAAAGCCTGATCCAGCAATGCCGTGTGTGTGAAGAAGGCCTTAGGGTTGTAAAGCACTTTTAGTTGGGAAGAAAAGCTCACAGCTAATAATTGTGAGTGCTGACGTTACCAACAGAAAAGCACTGGCTAACTCTGTGCCAGCAGCCGCGGTAATACAGAGAGTGCGAGCGTTAATCGGAATTACTGGGCGTAAAGCGCACGTAGGTGGAACTTTAAGTCGGATGTGAAATCCCTGGGCTTAACCTAGGAATTGCATTCGATACTGGGGTTCTAGAGTATGGTAGAGGGAAGTGGAATTTCCGGTGTAGCGGTGAAATGCGTAGATATCGGAAGGAACATCAGTGGCGAAAGCGGCTTCCTGGACTAATACTGACACTTAGGTGCGAAAGCGTGGGGAGCAAACAGGATTAGATACCCTGGGTAGTCCACGCCGTCAACGATGATAACTAGAT
>418 Kk_2924
TGGGGAATATTGGACAATGGGCGCAAGCCTGATCCAGCCATGCCGCGTGAGTGAAGAAGGCCTTCGGGTTGTAAAGCTCTTTTGTCCGGAAAGAAATCCTGTCGGCTAATACCCGGCGGGGATGACGGTACCGGAAGAATAAGCACCGGCTAACTTCGTGCCAGCAGCCGCGGTAATACGAAGGGTGCAAGCGTTACTCGGAATTACTGGGCGTAAAGCGTGCGTAGGTGGTTCGTTAAGTCTGATGTGAAAGCCCTGGGCTCAACCTGGGAACTGCATTGGATACTGGCGATCTGGAGTGCGGTAGAGGGGTGCGGAATTCCCGGTGTAGCAGTGAAATGCGTAGATATCGGGAGGAACATCCGTGGCGAAGGGCGGGCACCCTGGGACCAGCACTGACACTGAGGAACGAAAGCGTGGGGGAGCGAAACAGGGATTAGGATACCCTGGTAGTCCACGCCCTAAACGATGCGAACTGGGATGTTGGGGTGCAACTTGGCACTCAGTATCGAAAGCTAAACGCGTTAAAGTTC
>419 Aa_6635
TGGGGAATATTGGACAATGGGCGCAAGCCTGATCCAGCAATGCCGCGTGGGTGAAGAAGGTCTTCGGATTGTAAAGCCCTTTCGGCGGGGACGATTGTGACGGTACCCGCAGAAGAAGCCCCGGCTAACTTCGTGCCAGCAGCCGCGGTAATACGAAGGGGGCGAGCGTTGCTCGGAATGACTGGGCGTAAAGGGCGCGTAGGCGGATGACGTAGTCGGGCGTGAAATCCCCGGGCTCAACCCGGGACGTGCGCCCGAGACGCGTGATCTGGAGTGGGGGAGAGGGTCGCGGAATTCCCAGTGTAGAGGTGAAATTCGTAGATATTGGGAAGAACACCGGTGGCGAAGGCGGCGACCTGGCCCTTGACTGACGCTGAGGCGCGACAGCGTGGGGAGCAAACAGGATTAGATACCCTGGTAGTCCACGCCGTAAACGATGTGCGCTGGGGTGTCGGGGCGTCCTAGACGCTCGGGTGCCGTAGCCAACGCGGTAAGCGCACCGCCTGGGGGAGTACGGGCCGCAAGGGTTGAAACTC
>42 Hh_1904
TGGGGAATATTGCACAATGGGCGAAAGCCTGATGCAGCGACGCCGCGTGAGGGATGACGGCCTTCGGGTTGTAAACCTCTTTCAGCAGGGAAGAAGCGAAAGTGACGGTACCTGCAGAAGAAGCACCGGCTAACTACGTGCCAGCAGCCGCGGTAATACGTAGGGTGCGAGCGTTGTCCGGAATTATTGGGCGTAAAGAGCTTGTAGGCGGTTTGTCGCGTCTGCCGTGAAATTTCGAGGCTCAACCTCGAACTTGCGGTGGGTACGGGCAGACTAGAGTGTGGTAGGGGAGGACTGGAATTCCTGGTGTAGCGGTGAAATGCGCAGATATCAGGAGGAACACCGATGGCGAAGGCAGGTCTCTGGGGCCACTACTGACGCTGAGAAGCGAAAAGCATGGGGGAGCGAACAGGGATTAGATACCCTGGGTAGTCCATGCCGTAAACGTTGGGGACTAGGGTGTGGGGTCTCATTCCACGAGATCCGTTCCGCAGCT
>420 Bb_733
TGAGGAATTTTCCGCAATGGGCGAAAGCCTGACGGAGCAATGCCGCGTGGAGGATTAAGGCCTGTGGGTTGTAAACTCCTTTTCTCAGAAAAGAATTAATGACGGTATCTGAGGAATAAGCATCGGCTAACTCCGTGCCAGCAGCCGCGGTAATACGGAGGATGCAAGCGTTATCCGGAATGATTGGGCGTAAAGCGTCTGTAGGTGGATTGTAAAGTCTTCTGTTAAAGATCGGGGCTTAACCCAGTTCAAGCAGTGGAAACTTATAATCTAGAGTACGGTAGGGGCAGAGGGAATTCCCGGTGTAGCGGTGAAATGCGTAGATATCGGGAAGAACACCGACAGCGAAAGCACTCTGCTGGGCCGAAACTGACACTGAGAGACGAAAGC
>421 Mm_2760
TGAGGAATTTTCCGCAATGGGCGAAAGCCTGACGGAGCAATGCCGCGTGGAGGATGAAGGCCTGTGGGTTGTAAACTCCTTTTCTCAGAGAAGAATTTTGACGGTATTTGAGGAATAAGCATCGGCTAACTCCGTGCCAGCAGCCGCGGTAAGACGGAGGATGCAAGCGTTATCCGGAATGATTGGGCGTAAAGCGTCTGTAGGTGGGTTGTGAAGTCTTCTGTTAAAGATCAGGGCTTAACCCTGTTTAGGCAGTAGAAACTCATAACCTAGAGTACGGTAGGGGCAGAGGGAATTCCCGGTGTAGCGGTGAAATGCGTAGATATCGGGAAGAACACCGACGGCGAAAGCACTCTGCTGGGCCGAAACTGACACTGAGAGACGAAAGCTAGGGGGAGCGAAAGGGGATTAGATACCCCTGTAGTCCTAGCCGTAAACGATGGATACTAAAT
>422 Ll_8539
TGGGGAATTGTTCGCAATGGGCGCAAGCCTGACGACGCAACGCCGCGTGGAGGATGAAGGTCTTCGGATTGTAAACTCCTGTTGACCGGGAAGAATAGGTCTCGCGCGAATAGCGCGAGGCAATGACGGTACCGGTTGAGGAAGCCACGGCTAACTCTGTGCCAGCAGCCGCGGTAATACAGAGGTGGCAAGCGTTGTTCGGAATTACTGGGCGTAAAGGGCGCGTAGGCGGTTTTATAAGTCAGACGTGAAATCCCCAGGCTTAACTTGGGAACTGCGTCTGATACTGCAAAACTTGAGTGCGGGAGAGGGATGTGGAATTCCAGGTGTAGCGGTGAAATGCGTAGATATCTGGAGGAACACCGGTGGCGAAGGCGGCATCCTGGACCGACACTGACGCTGAGGCGCGAAAGC
>423 Bb_4631
TGGGGAATATTGGACAATGGGCGAAAGCCTGATCCAGCAATACCGCGTGTGTGAAGAAGGCCTTCGGGTTGTAAAGCACTTTAAGTTGGGAAGAAAAAACTTACAATTAACACTTGAAGTCTTGACGGTACCGACAGAATAAGCACCGGCTAACTCTGTGCCAGCAGCCGCGGTAATACAGAGGGTGCTAGCGTTAATCGGATTTACTGGGCGTAAAGCGTGCGTAGGCGGTTTGATAAGTCGATTGTGAAAGCCCTGGGCTCAACCTAGGAATTGCGGTCGATACTGTCAGACTAGAAAACGGTAGAGGGAGGTGGAACTCCAGGTGTAGCGGTGAAATGCGTAGATATCTGGAAGAACACCGATGGCGAAGGCAGCCTCCTGGGGCCTGGTTTTGACGCTGAGGGCACGAAAGCGTGGGGTAGCAAACAGGGATTAGATACCCTGGTAGTCCACGCCGTAAACGATGAGAACTTGACGTTGGTTTGC
>424 Ll_2720
TGGGGAATATTGGACAATGGGCGAAAGCCTGATCCAGCAATGCCGCGTGAGTGATGAAGGCCTTCGGGTCGTAAAGCTCTTTTACCAGGGATGATAATGACAGTACCTGGAGAATAAGCTCCGGCTAACTCCGTGCCAGCAGCCGCGGTAATACGGAGGGAGCTAGCGTTGTTCGGAATTACTGGGCGTAAAGAGTACGTAGGCGGTTATTCAAGTCAGAGGTGAAAGCCCGGGGCTCAACCCCGGAACTGCCTTTGAAACTAGATAACTAGAGTCTTGGAGAGGTTAGTGGAATTCCGAGTGTAGAGGTGAAATTCGTAGATATTCGGAAGAACACCAGTGGCGAAGGCGACTAACTGGACAAGTACTGACGCTGAGGTACGAAAAGCGTGGGGGAGCAAACAGGATTAGATACCCTGGGTAGTCCACGCCGTAAAACGATGATAACTAGTTGTTCGGGTCACTTGGTGACTGAGTGACGCAGCTAACGCATTAAGTTATCCGCCTGGGGGAGTAACGGGTCGCAAAG
>425 Dd_1583
TAGGGAATATTGGGCAATGGGCGCAAGCCTGACCCAGCCATGCCGCGTGGAGGATGAAGGCGCTCAGCGTCGTAAACTTCTTTTATCTACGAAGAACAGTAGGCTTGCGAGCTTACCTGACGGTAGTAGGTGAATAAGCACCGGCTAACTCCGTGCCAGCAGCCGCGGTAATACGGAGGGTGCAAGCGTTGTCCGGATTTATTGGGTTTAAAGGGTGCGTAGGTGGCGTCTTAAGTCTGGTTTGAAAGCAGGTGGCTCAACCATCTGATGTGGCTGGAAACTGGGGTGCTTGAATGGGTTGGCGGTAGCCGGAACGGGTCATGTAGCGGTGAAATGCATAGATATGACCCAGAACACCGATTGCGAAGGGCAGGGCTACTACGACCTGATTGACACTGAGGGCACGAGAGCATGGGGTAGCGGAACAGGGATTAGATACCCTGGGTAGTCCATGCCGTAAACGATGGATTACTGGGCTGTGTGCGTTCAAAGCGTGCGT
>426 Dd_5282
TGGGGAATATTGGACAATGGGCGAAAGCCTGATCCAGCAATGCCGCGTGAGTGATGAAGGCCTTAGGGTTGTAAAGCTCTTTTACCAGGGATGATAATGACAGTACCTGGAGAATAAGCTCCGGCTAACTCCGTGCCAGCAGCCGCGGTAATACGGAGGGAGCTAGCGTTGTTCGGAATCACTGGGCGTAAAGCGTGCGTAGGCGGTGACTCAAGTCAGAGGTGAAAGCCTGGAGCTCAACTCCAGAACTGCCTTTGAAACTAGGTCGCTAGAATGTCGGAGAGGTGAGTGGAATTCCGAGTGTAGAGGTGAAATTCGTAGATATTCGGAAGAACACCAGTGGCGAAGGCGGCTCACTGGACGACTATTGACGCTGAGGCACGAAAGCGTGGGGAGCAAACAGGATTAGATACCCTGGTAGTCCACGCCGTAAACGATGATAACTAGCTGCCGGGGGCGCTTGGCGTTTCGGGCGGGCGCAGCTAACGCATTAAGTTATCC
>427 Gg_1488
TGGGGAATATTGGACAATGGGCGAAAGCCTGATCCAGCCATGCCGCGTGTGTGAAGAAGGTCTTCGGATTGTAAAGCACTTTAAGTTGGGAGGAAGGGCAGTAAGCGAATACCTTGCTGTTTTGACGTTACCGACAGAATAAGCACCGGCTAACTCTGTGCCAGCAGCCGCGGTAATACAGAGGGTGCAAGCGTTAATCGGAATTACTGGGCGTAAAGCGCGCGTAGGTGGTTTGTTAAGTTGAATGTGAAATCCCCGGGCTCAACCTGGGAACTGCATCCAAAACTGGCAAGCTAGAGTATGGTAGAGGGTGGTGGAATTTCCTGTGTAGCGGTGAAATGCGTAGATATAGGAAGGAACATCAGTGGCGAAGGGCGACCACCTGGACCAATACTGACACTGAGGGTGCGAAAGCGTGGGGGAGCAAACAGGATTAGATACCCTGGTAGTCCACGCCGTAAACGATGTCAACTAGCCGTTGGGGCGCCTTGAGCGCTTAGTGGGCGCAGCTAAACGC
>428 Nn_4390
TGGGGAATATTGGACAATGGGCGAAAGCCTGATCCAGCAACGCCGCGTGAGGGATGACGGCCTTCGGTTGTAACCTCTTTCAGCAGGGACGAAGCGCAAGTGACGGTACCTGCAGAAGAAGCACCGGCCAACTACGTGCCAGCAGCCGCGGTAATACGTAGGGTGCGAGCGTTGTCCGGAATTATTGGGCGTAAAGGGCTCGTAGGCGGTCTGTCACGTCGGGAGTGAAAACTCAGGGCTTAACCCTGAGCCTGCTTCCGATACGGGCAGACTAGAGGTATGCAGGGGAGAACGGAATTCCTGGTGTAGCGGTGAAATGCGCAGATATCAGGAGGAACACCGGTGGCGAAGGCGGTTCTCTGGGCATTACCTGACGCTGAGGAGCGAAAGTGTGGGGAGCGAAACAGGATTAGATACCCTGGTAGTCCACACCGGTAAACGTTGGGGCGCTAGGGTGTGGGGACTCATTCCCACGAGTTCCGTGCCGCAGCTAACGCATTAAGCGCCCCCGCCTGGGGGAGTA
>429 Nn_7481
TAGGGAATATTGGGCAATGGCCGAGAGGCTGACCCAGCCATGCCGCGTGCCGGACGACGGCCTTCTGGGTTGTAAACGGCTTTTCCCGGGGAAGAAACGGCCCCTGCGGGGGACACTGACGGTACCCGGGGAAGAAGCACCGGCTAACTCCGTGCCAGCAGCCGCGGTAATACGGAGGGTGCGAGCGTTGTCCGGATTTATTGGGTTTAAAGGGTGCGTAGGCGGCCCGTTAAGTCCGGGGTGAAAGCCCACGGCTCAACCGTGGAACTGCCCCGGATACTGGCGGGCTTGAGTTCGGGCGAGGCCGGCGGAACGGGCGGTGTAGCGGTGAAATGCATAGATACCGCCCAGAACCCCGATTGCGAAGGCAGCCGGCTGGGCCGAAACTGACGCTGAGGCACGAAAGCGTGGGGAGCGAACAGGATTAGATACCCTGGTAGTCCACGCCGTAAACGATGGATACTCGCCGGCGGCGCCACACGGGTCGCTGGCTGAGCGAAAGCGGGTAAGTATCCCACCTGGGGGAGTACGCCCG
>43 Ll_6775
TAGGGAATCTTCCGCAATGGACGCAAGTCTGACGGAGCAACGCCGCGTGAGTGAGGAAGGTTTTCGGATCGTAAAGCTCTGTTGCCAGGGAAGAAAGGCTGGGAGAGGAAATGCTCTTGGCGTGACGGTACCTGAGAAGAAAGCCCCGGCTAACTACGTGCCAGCAGCCGCGGTAATACGTAGGGGGCAAGCGTTGTCCGGAATTATTGGGCGTAAAGCGCGCGCAGGCGGTTCTTTTAGTCGGGTGGTTAAGCCCGGGGCTCAACCCCGGGTCACACCGGAAACGGGAGGACTGGAGTGCAGAAGAGGAGAGTGGAATTCCACGTGTAGCGGTGAAATGCGTAGAGATGTGGAGGAACACCAGTGGCGAAGGCGACTCTCTGGACTGTAACTGACGCTGAGGCGCGAAAGCGT
>430 Kk_6254
TAGGGAATATTGGGCAATGGAGGCAACTCTGACCCAGCCATGCCGCGTGCAGGATGAAGGCGCTCAGCGTTGTAAACTGCTTTTATTGGTGAAGAACTGTAGACCTGCGGGTTTATTTGACGGTAGCCAAGGAATAAGCACCGGCTAACTCCGTGCCAGCAGCCGCGGTAATACGGAGGGTGCAAGCGTTGTCCGGATTTATTGGGTTTAAAGGGTGCGTAGGTGGGACAGTAAGTCTGATTTGAAAGCAAGCGGCTTAACCGTTTGATGTGGTTGGAAACTGCGGTTCTTGAATGGGTTGGCGGTAGCCGGAATGGGTCATGTAGCGGTGAAATGCATAGATATGACCCGGAACACCGATTGCGAAGGCAGGCTACTACGACTTAATTGACACTGAGGCACGAGAGCATGGGGTAGCGAAACAGGGATTAGATACCCTGGTAGTCCATGCCGTAAACGATGATTACTGGGCTGTTTGCGTTCTAACGTGAGTGGCTGAGCGAAAGCGTTAAGTAA
>431 Dd_3111
TGGGGAATTTTGGGCAATGGGCGCAAGCCTGACCCAGCAACGCCGCGTGAGGGACGAAATCCCTTCGGGATGTAAACCTCGAAAGTTGGGGAAGAAATCTGTCCGGATAATACCCGGACAGGATGACGGTACCCAACGTAAGCCCCGGCTAACTACGTGCCAGCAGCCGCGGTAATACGTAGGGGGCAAGCGTTGTTCGGAATTACTGGGCGTAAAGGGCGCGTAGGCGGCACGGCACGTCGGGAGTGAAAGCCCGGGGCTCAACCCCGGAATGTCTCTCGAGACTGCCGAGCTAGAGTGCGGAAGAGGCACCTGGAATTCCCAGTGTAGCGGTGAAATGCGTAGATATTGGGAAGAACACCAGAGGCGAAGGCGGGGTGCTGGGCCGACACTGACGCTGAGGCGCGAAAGCCAGGGGGAGCGAACGGGGATTAGATACCCCGGGTAGTCCTGGGCCCTAAACGATGGATACTTGGGTGTGTGGGGGTTCTCTAAGTCCCCGCGTGCCGGGAGCTAACGCGTTAAGTATCCCGCCTGGGGGAGTACGGGTCGC
>432 Kk_1619
TAGGGAATATTGGGCAATGGAGGCAACTCTGACCCAGCCATGCCGCGTGGAGGATGAAGGCGCTCAGCGTCGTAAACTTCTTTTATCTGGGAAGAACAGTGGTTGTGCGCAATCATGTGACGGTACCAGAGGAATAAGCACCGGCTAACTCCGTGCCAGCAGCCGCGGTAATACGGAGGGTGCAAGCGTTGTCCGGATTTATTGGGTTTAAAGGGTGCGTAGGTGGCGTCTTAAGTCTGGTTTGAAAGCAGGCGGCTCAACCGTGTGATGTGGCTGGAAACTGGGGCGCTTGAATGGGTTGGCGGTAGCCGGAACGGGTCATGTAGCGGTGAAATGCATAGATATGACCCAGAACACCGATTGCGAAGGGCAGGGCTACTACGACTTGATTGACACTGAGGCACGAGAGCATGGGGTAGCGAACAGGGATTAGATACCCTGGTAGTCCATGCCGTAAACGATGATTACTGGCTGTATGCACAACCGTGTGTGTGGG
>433 Ii_7173
TAAGGAATATTGGTCAATGGACGCAAGTCTGAACCAGCCATGCCGCGTGAAGGATGACGGCCCTCTGGGTTGTAAACTTCTTTTATCTGGGACGAAAAAAGGAAATTCTTTTCCACTTGACGGTACCAGAGGAATAAGCACCGGCTAACTCCGTGCCAGCAGCCGCGGTAATACGGAGGGTGCAAGCGTTATCCGGATTTACTGGGTTTAAAGGGTGCGTAGGTGGGTCTGTAAGTCAGTGGTGAAATCTTCAAGCTTAACTTGGAAACTGCCATTGATACTATAGGTCTTGAATTATCTGGAGGTAAGCGGAATATGTCATGTAGCGGTGAAATGCTTAGATATGACATAGAACACCAATTGCGAAGGCAGCTTACTACGGATCGATTGACACTGAGGCACGAAAGCGTGGGGATCAAACAGGATTAGATACCCTGGTAGTCCACGCCCTAAACGATGGGATACTCGACATACGCGATACACTGTGTGTGTCTGAGCGAAAGCATTAA
>434 Bb_4506
TGGGGAATCTTGCACAATGGGGAAACCCTGATGCAGCGACGCCGCGTGAGCGATGAAGCCCTTCGGGGTGTAAAGCTCTTTCGGCAGGGACGATAATGACGGTACCTGAAGAAGAAGCTGCGGCTAACTACGTGCCAGCAGCCGCGGTAATACGTAGGCAGCGAGCGTTGTTCGGAGTTACTGGGCGTAAAGAGTGCGTAGGCGGTTTTCTAAGTTTGGTGTGAAATCTCCCGGCTTAACTGGGAGGGTGCGCCGAAGACTGGAAGGCTAGAGTATGGGAGAGGTAAGCGGAATTCCTGGTGTAGCGGTGAAATGCGTAGATATCAGGAGGAACACCTGCGGTGTAGACGGCTTACTGGACCATAACTGACGCTGAGGCACGAAAGCGTGGGGTAGCAAACAGGGATTAGATACCCTGGGTAGTCCACGCCCTAAAGACTGCATACTTGGTGTGGGGTAGTTCATTCTATCCGTGCCGGGAGCTAACGCGTT
>435 Nn_835
TGGGGAATCTTGCACAATGGGCGACAGCCTGATGCAGCAATGCCGCGTGAGGGAAGACGGCCTTCGGGTTGTAAACCTCTTTCAGTTGGGAAGAAGGGTGGACGGTGAATAGCCGGCTCACTTGACGGTACCTTCAGAAGAAGCTCCGGCTAACTACGTGCCAGCAGCCGCGGTAATACGTAGGGAGCAAGCGTTGTCCGGAATCATTGGGCGTAAAGCGCGTGTAGGCGGTTACATAAGTCTGTTGTGAAAGTCGGAGGCTCAACTTCGAAAGCCGATGGATACTGTGTGACTTGAGTACGGAAGAGGAGAGTGGAATT
>436 Kk_4206
TTAGGAATCTTCCACAATGGGCGAAAGCCTGATGGAGCGACGCCGCGTGAGGGATGAAGGTTTTCGGATCGTAAACCTCTGAATCTGGGACGAAAGACGCGACGAGCGGGATGACGGTACCAGAGTAATAGCACCGGCTAACTCCGTGCCAGCAGCCGCGGTAATACGGAGGGTGCAAGCGTTACCCGGAATCACTGGGCGTAAAGGGCGTGTAGGCGGGAACTTAAGTCTGGTTTTAAAGACCGGGGCTCAACCCCGGGAGTGGACTGGATACTGAGTTTCTTGATCTCTGGAGAGGTAACCGGAATTCCTGGTGTAGCGGTGGAATGCGTAGATACCAGGAGGAACACCAATGGCGAAGGCAGGTTACTGGACAGAAGATGACGCTGAGGCGCGAAAGTGTGGGGAGCGAACCGGATTAGATACCCGGGTAGTCCACACCCTAAACGATGCACGTTGGCTTAACGCAGGATGCTGTGTTGGGGCGAAGCTAACGCGATAAACGTGCCGCCTGGGGAAGTACGGCCGCAAGGGTTGAAACTCAAA
>437 Mm_6707
TAGGGAATATTGGACAATGGGCGCAAGCCTGATCCAGCCATGCCGCGTGAGTGAAGAAGGCCCTCGGGTTGTAAAGCTCTTTTGTCCGGAAAGAAAAGCGTCGGGTTAATACCCCGATGTCCTGACGGTACCGGAAGAATAAGCACCGGCTAACTTCGTGCCAGCAGCCGCGGTAATACGAAGGGTGCAAGCGTTACTCGGAATTACTGGGCGTAAAGCGTGCGTAGGTGGTTCGTTAAGTCCGATGTGAAAGCCCTGGGCTCAACCTGGGAATGGCATTGGATACTGGCGGGCTAGAGTGCGGTAGAGGATAGTGGAATTCCTGGTGTAGCAGTGAAATGCGTAGAGATCAGGAGGAACATCCGTGGCGAAGGCGACTGTCTGGACCAGCACTGACACTGAGGCACGAAAGCGTGGGGAGCAAACAGGATTAGATACCCTGGGTACGTCCACGCCCTAAACGATGCGAACTGGGATGGTTGGGG
>438 Oo_534
TGGGGAATTTTCCGCAATGGGCGAAAGCCTGACGGAGCAATGCCGCGTGAAGGCAGAAGGCCCACGGGTCATGAACTTCTTTTCTCGGAGAAGAAACAATGACGGTATCTGAGGAATAAGCATCGGCTAACTCTGTGCCAGCAGCCGCGGTAAGACAGAGGATGCAAGCGTTATCCGGAATGATTGGGCGTAAAGCGTCTGTAGGTGGCTTTTCAAGTCCGCCGTCAAATCCCAGGGCTCAACCCTGGACAGGCGGTGGAAACTACCAAGCTGGAGTACGGTAGGGGCAGAGGGAATTTCCGGTGGAGCGGTGAAATGCGTTGAGATCGGAAAGAACACCAACGGCGAAAGCACTCTGCTGGGCCGACACTGACACTGAGAGACGAAAGCTAGGGGGAGCAAATGGGGATTAGATACCCCAGTAGTCCTAGCCGTAAACGATGGGATACTAAGTGCTGTGCGTATCGACCCGCGCAGTGCTGTAGCTAAACGCGTTAAAGTATCCCG
>439 Bb_6683
TGGGGAATATTGGACAATGGGCGAAAGCCTGATCCAGCAATGCCGCGTGAGTGATGAAGGCCTTAGGGTTGTAAAGCTCTTTTACCCGGGATGATAATGACAGTACCGGGAGAATAAGCTCCGGCTAACTCCGTGCCAGCAGCCGCGGTAATACGGAGGGAGCTAGCGTTATTCGGAATTACTGGGCGTAAAGCGTGCGCAGGCGGTTTTGTAAGTCTGTCGTGAAAGCCCCGGGCTCAACCTGGGAATTGCGATGGAGACTGCAAGGCTTGAATCTGGCAGAGGGGGTAGAATTCCACGTGTAGCAGTGAAATGCGTAGAGATGTGGAGGAACACCGATGGCGAAGGCAGCCCCCTGGGTCAAGATTGACGCTCATGCACGAAAGCGTGGGGAGCAAACAGGATTAGATACCCTGGTAGTCCACGCCCTAAACGATGTCTACTAGTTGTCGGGGTCTTAATTGACTTGGGTAACGCAGCTAACGCGTGAAGTAGACCGCC
>44 Oo_1055
TGGGGAATCTTAGACAATGGGGGAAACCCTGATCTAGCCATGCCGCGTGAGTGATGAAGGCCTTAGGGTTGTAAAGCTCTTTCAGCTGGGAAGATAATGACGGTACCAGCAGAAGAAGCCCCGGCTAACTCCGTGCCAGCAGCCGCGGTAATACGGAGGGGGCTAGCGTTGTTCGGAATTACTGGGCGTAAAGCGCACGTAGGCGGACCGGAAAGTTGGAGGTGAAATCCCAGGGCTCAACCTTGGAACTGCCTTCAAAACTATCGGTCTGGAGTTCGAGAGAGGTGAGTGGAATTCCGAGTGTAGAGGTGAAATTCGTAGATATTCGGAGGAACACCAGTGGCGAAGGCGGCTCACTGGCTCGATACTGACGCTGAGGGTGCGAAAGCGTGGGGGAGCAAACAGGGATTAGATACCCTGGGTAGTCCACGCCGTAAACGATGAATGCCAGGTCGTCGGGGTAGCATGCTATTCGGTGACACACCTAAC
>440 Nn_7581
TGGGGAATTTTGGACAATGGGCGCAAGCCTGATCCAGCCATGCCGCGTGAGTGAAGAAGGCCTTCGGGTTGTAAAGCTCTTTCGGTGAAGACGAAACGGTTAGCGCTAATAACGCTGACTAATGACGGTACTCACAGAAGAAGCACCGGCTAACTACGTGCCAGCAGCCGCGGTAATACGTAGGGTGCAGGCGTTAATCGGAATTACTGGGCGTAAAGCGTGCGCAGGCGGTTTGCTAAGACAGGTGTGAAATCCCCGGGCTTAACCTGGGAATTGCGCTTGTAACTGGCAAGCTAGAGTGTGGCAGAGGGGGGTGGAATTCCACGTGTAGCAGTGAAATGCGTAGATATGTGGAGGAACACCGATGGCGAAGGCAGCCCCCTGGGTTAACACTGACGCTCATGCACGAAAGCGTGGGGAGCAAACAGGGATTAGATACCCTGGGTAGTCCACGCCCT
>441 Ll_1680
TGAGGAATATTGGACAATGGGTGAGAGCCTGATCCAGCCATCCCGCGTGAAGGACTAAGGCCCTATGGGTTGTAAACTTCTTTTATACTGGGATAAACCTACTTACGTGTAAGTAGCTGAAGGTACAGTATGAATAAGCACCGGCTAACTCCGTGCCAGCAGCCGCGGTAATACGGAGGGTGCAAGCGTTATCCGGATTTATTGGGTTTAAAGGGTCCGTAGGCGGATCCGTAAGTCAGTGGTGAAATCTCATAGCTTAACTATGAAACTGCCATTGATACTGCGGGTCTTGAGTGAGATTGAGGTAGCTGGAATAAGTAGTGTAGCGGTGAAATGCATAGATATTACTTAGAACACCAATTGCGAAGGGCAGGGTTACCAAGTCTTAACTGACGCTGATGGGACGAAAGCGTGGGGGAGCGGAAACAGGGATTAGATACCCTGGTAGTCCACGCCGTAAACGATGCTAACTCGTTTTTGGGGTCTTCGGGATTCAGAGACTAAGCGAAAAGTGATAAAGTTAGCCACCT
>442 Aa_2404
TGGGGAATATTGGACAATGGGGGCAACCCTGATCCAGCAATGCCGCGTGTGTGAAGAAGGCCTTCGGTTGTAAAGCACTTTAGGCGGGGAAGAAGCTGTGTAGTTTAAGAGATGATACAGTTGACGGTACCCGCAGAATAAGCACCGGCTAACTCTGTGCCAGCAGCCGCGGTAATACAGAGGGTGCAAGCGTTAATCGGATTTACTGGGCGTAAAGGGTGCGTAGGTGGTTGCGTAAGTGAGATGTGAAATCCCCGGGCTTAACCTGGGAACTGCGTCTTATACTGCGTGGCTGGAGTACATGAGAGGGTAGTGGAATTTCCGGTGTAGCGGTGAAATGCGTAGATATCGGAAGGAACACCAGTGGCGAAGGGCGGCTACCTGGGCATGATACTGACACTGAGGCACGAGAGGCGGTGGGGGAGCAAACAGGGGATTAGATACCCTGGGTAGTCCACGCTAGTAAACGAT
>443 Mm_2417
TGGGGAATATTGGACAATGGGCGCAAGCCTGATCCAGCCATGCCGCGTGAGTGATGACGGCCTTAGGGTTGTAAAGCTCTTTCGTCCGGGACGATAATGACGGTACCGGAAGAAGAAGCCCCGGCTAACTTCGTGCCAGCAGCCGCGGTAATACGAAGGGGGCTAGCGTTGTTCGGAATCACTGGGCGTAAAGGGCGCGTAGGCGGCTTTGTAAGTCGGGGGTGAAAGCCTGTGGCTCAACCACAGAATTGCCTTCGATACTGCATGGCTTGAGACCGGAAGAGGTTAGTGGAACTGCGAGTGTAGAGGTGAAATTCGTAGATATTCGCAAGAACACCAGTGGCGAAGGCGGCTGACTGGTCCGGGATCTGACGCTGAGGGCGCGAAAGCGTGGGGGAGCAAACAGGGATTAGATACCCTGGTAGTCCACGCCGTAAACGATGAATGCCAGCCGTTGGGCGAGCTTGCTCGTCAGTGGCGCAGCTAAACGCTTTAAAGCATTCCGCCT
>444 Aa_2143
TGAGGAATTTTCCGCAATGGGCGAAAGCCTGACGGAGCAATGCCGCGTGGAGGATGAAAGCCTATGGGTTGTAAACTCCTTTTCTCAGAGAAGAAATTTTGACGGTATCTGAGGAATAAGCATCGGCTAACTCCGTGCCAGCAGCCGCGGTAATACGGGGGATGCAAGTGTTATCCGGAATAATTGGGCGTAAAGCGTCTGTAGGTGGTTGACCAAGTCTGTTGTTAAAAATCAGGGCTTAACCCTGATCCGGCAACAGAAACTAGTAAACTTGAGTACGGTAGGGGCAGAGGGAATTCTCGGTGTAGTGGTGAAATACGTAGATATCGAGAAGAACACCAATAGCGAAAGCACTCTGCTGGGCCGAAACTGACATTGAGAGACGAAAGCGTAGGGGGAGCGAAAAGGGGATTAGATACCCCTGTAGTCCTAGCCGTAAACGATGGATACTAAGTGCTGTGCGACTA
>445 Dd_6403
TAGGGAATCTTCCACAATGGGCGAAAGCCTGATGGAGCAACGCCGCGTGAGTGATGAAGGTTTTCGGATCGTAAAACTCTGTTGTTAGGGAAGAACACCCGGGAGAGGATCCCGGTTTGACGGTACCTAACGAGGAAGCCCCGGCTAACTACGTGCCAGCAGCCGCGGTAATACGTAGGGGGCAAGCGTTGTCCGGAATTATTGGGCGTAAAGCGCGCGCAGGCGGTCTATTAAGTCTGATGTGAAAGCCCACGGCTCAACCGTGGAGGGCCATTGGAAACTGGTAGGCTTGAGTGCAGGAGAGGAGAGCGGAATTCCCGGTGTAGCGTGAAATGCGTAGATATCGGGAGGAACACCCGTGGCGAAGGCGGCTCTCTGGCCTGTAACTGACGCTGAGGCGCGAAAGCGTGGGGAGCAAACAGGATTAGATACCCTGGTAGTCCACGCCGTAAACGATGAGTGCTAAGTGTCGGGGGGTGACCAACCCTCGGTGCTGTCGCTAACGCAATAAGCACTCCGCCT
>446 Gg_1348
TGGGGAATATTGCACAATGGGCGAAAGCCTGATGCAGCAACGCCGCGTGAGGGACGACGGCCTTCGGGTTGTAAACCTCTTTTAGCAGGGAAGAAGCGAAAGTGACGGTACCTGCAGAAAAAGCACCGGCTAACTACGTGCCAGCAGCCGCGGTAATACGTAGGGTGCAAGCGTTGTCCGGAATTATTGGGCGTAAAGAGCTCGTAGGCGGTTTGTCGCGTCTGCTGTGAAATCCCGAGGCTCAACCTCGGGTCTGCAGTGGGTACGGGCAGACTAGAGTGCGGTAGGGGAGATTGGAATTCCTGGTGTAGCGGTGGAATGCGCAGATATCAGGAGGAACACCGATGGCGAAGGCAGATCTCTGGGGCCGCTACTGACGCTGAGGGAGCGAAAGGGGTGGGGGAGCAAACAGGGCTTAGATACCCTGGTAGTCCACCCCGTAAACGTTGGGGCGCTAGATGTGGGGGACCATTCCACGGGTTTCCGTGTCGTAGCTAACGCATTAAAGCG
>447 Nn_2381
TGGGGAATATTGGACAATGGGCGCAAGCCTGATCCAGCCATGCCGCGTGAGTGATGAAGGCCTTAGGGTTGTAATGCTCTTTTAGCGGGGAAGATAATGACGGTACCCGCAGAATAAGCCCCGGCTAACTTCGTGCCAGCAGCCGCGGTAATACGAAGGGGGCTAGCGTTGTTCGGAATTACTGGGCGTAAAGCGCACGTAGGCGGATTAGCAAGTCAGGGGTGAAATCCCGGGGCTCAACCTCGGAACTGCCTTTGATACTGCCAGTCTAGAGTCCGGAAGAGGTGGGTGGAATTCCTAGTGTAGAGGTGAAATTCGCAGATATTAGGAAGAACACCGGTGGCGAAGGCGGCCCACTGGTCCGGAACTGACGCTGAGGGTGCGAAAGCGTGGGGGAGCAAACAGGGATTAGATACCCTGGGTAGTCCACGCCGTAAACGATGGATGCTAGCCGTCGGGCAAGCTTGCTTGTCGGGTGGCGCAGCTAACGCATTAAGCATCCCGCCTGGGGGAGTACGGGCCGCAAA
>448 Aa_3593
TAGGGAATATTGGGCAATGGAGGCAACTCTGACCCAGCCATGCCGCGTGCAGGAAGAAGGCGCTCAGCGTTGTAAACTGCTTTTGTCGGGGAAGAAACGACCCCTGCGGGGGGCATTGACGGTACCCGATGAATAAGCACCGGCTAACTCCGTGCCAGCAGCCGCGGTAATACGGAGGGTGCAAGCGTTGTCCGGATTTATTGGGTTTAAAGGGTGCGCAGGCGGGAAGGTCAGTCCGCGGTGAAAGACGATCGCTTAACGATTGCAGTGCCGTGGATACTGCCTTTCTTGAATCTGGTTGAGGCCGGTGGAATTGACCGTGTAGCGGTGAAATGCATAGATATGGTCAAGAACTCCAATTGCGAAGGCAGCCGGCTGGGGCCAGCATTGACGCTCAGGGCACGAGAGTGGCGGGGGAT
>449 Dd_3335
TTAGGAATATTGGACAATGGGCGAAAGCCTGATCCAGCCATGCCGCGTGTGTGATGAAGGCCCTAGGATTGTAAAGCACTTTCGTTGGGGAAGATAATGACCGTACCCAAAGAAGAAGCACCGGCTAACTTCGTGCCAGCAGCCGCGGTAATACGAAGGGTGCAAGCGTTGTTCGGAATCACTGGGCGTAAAGAATGCGTAGGCGGCTTAACAAGTCAGGAGTGAAATCCCAGGGCTCAACCCTGGAACTGCTTCTGAAACTGTTTTGCTAGAGTCCCGGAGGGGTTAGCGGAATTCCGAGTGTAGAGGTGAAATTCGCAGATATTCGGAGGAACACCAGTGGCGAAGGCGGCTAACTGGACGGGAACTGACGCTGAGGCATGAAAGTGTGGGGAGTCAAACAGGATTAGATACCCTGGTAGTCCACACCGTAAACGATGTGTGCTAGTTGTCGGGGCAGCTTTGCTGTTCGGGTGACGGGAGCTAACGTTTTAAGCACACCGCCT
>45 Aa_2540
TGGGGAATATTGCACAATGGGCGCAAGCCTGATGCAGCCATGCCGCGTGTGTGAAGAAGGCCTTAGGGTTGTAAAGCACTTTCAGCGAGGAGGAAGGGTTCAGTGTTAATAGCACTGTGCATTGACGTTACTCGCAGAAGAAGCACCGGCTAACTCCGTGCCAGCAGCCGCGGTAATACGGAGGGTGCAAGCGTTAATCGGAATTACTGGGCGTAAAGCGCACGCAGGCGGTTTGTTAAGTCAGATGTGAAATCCCCGAGCTTAACTTGGGAACTGCATTCAAAACTGACTGACTAGAGTATGGTAGAGGGTGGTGGAATTTCCTGTGTAGCGGTGAAATGCGTAGATATAGGAAGGAACACCAGTGGGCGAAGGCGACCACCTGGGACTGATACTGACACTGAGGGTGCGAAAGCGTGGGGAGCAAACAGGATTAGATACCCTGGGTATCCACGCCGTAAACGATGTCAACTAGCCGTTGGGGAGCC
>450 Dd_3444
TGGGGAATCTTGCGCAATGGGCGAAAGCCTGACGCAGCAACGCCGCGTGGGGGATGAAGGCTCTCGGGTTGTAAACCCCTTTCAGCAGGGACGAATCAAGACGGTACCTGCAGAAGAAGCCCCGGCTAACTACGTGCCAGCAGCCGCGGTAACACGTAGGGGGCAAGCGTTGTCCGGATTTATTGGGCGTAAAGAGCTCGTAGGCGGCTGAGTAAGTCGGGTGTTAAATCCCCAGGCTCAACCTGGGACACCACTCGATACTGCTCTGGCTAGAGTCCGGTAGGGGAGCGTGGAATTCCTGGTGTAGCGGTGAAATGCGCAGATATCAGGAGGAACACCAGCGGCGAAGGCGGCGCTCTGGGCCGGAACTGACGCTGAGGAGCGAAAAGCGTGGGTAGCAAACAGGATTAGATACCCTGGGTAGTCCACGCCGTAAAACGTTGGGGCACTAGGGTGTGGGGGTCTATTCAACGGGACTCCGTGCCGTAGCT
>451 Dd_1242
TCGGGGAATTTTGGGCAATGGGCGAAAGCCTGACCCAGCAACGCCGCGTGAAGGATGAAGTCTTTCGGGATGTAAACTTCGTAAGAATAGGAAGAATAAATGACGGTACTATTTGTAAGGTCCGGCTAACTACGTGCCAGCAGCCGCGGTAATACGTAGGGACCAAGCGTTGTTCGGATTTACTGGGCGTAAAGGGCGCGTAGGCGGCAATTCAAGTCAGTTGTGAAATCTCCGAGCTTAACTCGGAACGGTCAACTGATACTGCTTTGCTAGAGTACAGAAGGGGCAATCGGAATTCTTGGTGTAGCGGTGAAATGCGTAGATATCAAGAGGAACACCTGAGGTGAAGACGGGTTGCTGGGCTGATACTGACGCTGAGGGCGCGAAAGCTAGGGGTAGCAAACGGGGGATTAGATACCCCGGGTAGTCCTAGCCCTAAACGATGAATACTTGGTGTCTGGGAGTTTTTAATTCTCCGGGGTGCCGTCGCTAACGTTTTTAGTATTCCGCCTGGGGGA
>452 Aa_5924
TGGGGAATTTTGCGCAATGGGCTAACGCCTGACGCAGCAACGCCGCGTGGAGGATGAAGGTCTTTGGATTGTAAACTCCTGTCAGCAGGGAAAAAGGGATAGGCGCTAATACCGCTTAAACTTGATTGTACCTGCAGAGGAAGCCCCGGCTAACTCTGTGCCAGCAGCCGCGGTAATACAGAGGGGGCGAGCGTTATTCGGAATTATTGGGCGTAAAGGGCGCGTAGGCGGCCATTCAAGTGACGGGTGAAAGCCCTCGGCTTAACCGAGGAACTGCCTGTCAGACTGGGTGGCTTGAGACCGGGAGAGGTGAGTGGAATTCCCAGTGTAGCGGTGAAATGCGTAGATATTGGGAGGAACACCAGTGGCGAAGGCGGCTCACTGGACCGGAACTGACGCTGAGGCGCGAAAG
>453 Hh_2409
TAGGGAATATTGGGCAATGGAGGCAACTCTGACCCAGCCATGCCGCGTGCAGGATGAAGGCGCTCAGCGTCGTAAACTGCTTTTATCTGGGAAGAACTGTGGGCCTGCGGGCTTATTTGACGGTACCAGAGGAATAAGCACCGGCTAACTCCGTGCCAGCAGCCGCGGTAATACGGAGGGTGCAAGCGTTGTCCGGATTTATTGGGTTTAAAGGGTGCGCAGGTGGGTATTTAAGTCTGGTTTGAAAGCAGGTGGCTCAACCATCTGATGTGGCTGGAAACTGGATATCTTGAATGGGTTGGCGGTAGCCGGAATGGGTCATGTAGCGGTGAAAATGACTAGTAGTATAGTACCGGAACCCGAACCGACCGTTAGTTCGGACGGGACGGACGGACGGGTACCTTAACCGTAACCGTTACGTTAGTTAGTTACGAACCTACGTAGGGGACGGGACCGAACGGGAAGGACGAC
>454 Dd_3960
TAGGGAATATTGGGCAATGGCCGAGAGGCTGACCCAGCCATGCCGCGTGCAGGACGAAGGCTTTCTGAGTCGTAAACTGCTTTTATCAGGGAAGAATAAGGCTCATGCGTGGGCTGATGACGGTACCTGAGGAATAAGCACCGGCTAACTCCGTGCCAGCAGCCGCGGTAATACGGAGGGTGCGAGCGTTGTCCGGATTTATTGGGTTTAAAGGGTGCGTAGGCGGCTTTATAAGTCTGGGGTGAAAGCCCGTTGCTCAACAACGGAACTGCCCTGGATACTGTAGAGCTTGAGGACAGACGAGGTTGGCGGAATGGAGGGTGTAGCGGTGAAATGCATAGATACCCTCCAGAACCCCGATTGCGAAGGCAGCTGACTAGACTGTATCTGACGCTGAGGCACGAAAGCGTGGGGGAGCGAACAGGATTAGATACCCTGGGTAGTCCACGCCGTAAACGATGGGGATACTCGCTGCGGGGCGATACACAGTCCGTGGGCCTGC
>455 Ll_6288
TGGGGAATCTTGGACAATGGGGGCAACCCTGATCCAGCCATGCCGCGTGAGTGATGAAGGCCCTAGGGTTGTAAAACTCTTTCGGCGGGGACGATAATGACGGTACCCGCAGAAGAAGCTCCGGCTAACTTCGTGCCAGCAGCCGCGGTAATACGAAGGGGGCTAGCGTTGTTCGGAATTACTGGGCGTAAAGCGCGCGCAGGCGGTTCTTCAAGTCAGAGGTGAAAGCCCCGAGCTCAACTCGGGAATTGCCTTTGAGACTGGGGGGACTTGGGTACGGGAGAGGTGAGTGGAATTCCGAGTGTAGAGGTGAAATTCGTAGATATTCGGAAGAACACCAGTGGCGAAGGCGGCTCACTGGCCCGTTACCGACGCTCAGGCGCGACAGCGTGGGGATCAAACAGGATTAGATACCCTGGTAGTCCACGCCGTAAACGATGGATGCTAGCCGTTGGTAAGCATGCTTATCAGTGGGCGCAGCTAACGCATTAAGCATCCCGCCTGGGGGAGTACGGGCCGCAAGGGTT
>456 Nn_2254
TAGGGAATCTTCCACAATGGACGAAAGTCTGATGGAGCAACGCCGCGTGAGTGAAGAAGGTTCTCGGATCGTAAAACTCTGTTGTGAGGGAAGAACAAGTACCGGAGTAACTGCCGGTACCTTGACGGTACCTCATTAGAAAGCCACGGCTAACTACGTGCCAGCAGCCGCGGTAATACGTAGGTGGCAAGCGTTGTCCGGAATCATTGGGCGTAAAGCGCGCGCAGGCGGTCCCTTAAGTCTGATGTGAAAGCCCACGGCTCAACCGTGGAGGGTCATTGGAAACTGGGGGACTTGAGTGCAGAAGAGGAAAGCGGAATTCCAAGTGTAGCGGTGAAATGCGTAGAGATTTGGAGGAACACCAGTGGCGAAGGGCGGCTTTCTGGGTCTGTAACTGACGCTGAGGGCGCGAAAGCGTGGGGGAGCAAACAGGGATTAGATACCCTGGGTAGTCCACGCCGTAAACGATGAGTGCTAAGTGTTAGGGGGTTTCCGCCCTTAGTGCTGCAGCTAAACGCATTAAGCACTCC
>457 Kk_5497
TGAGGAATATTGCGCAATGGGGGAAACCCTGACGCAGCCACGCCGCGTGGAGGATGACACTGCTCTGCAGCGTAAACTCCTTTTATATGGGAAGAATGGCGCAGTTGCTGCGACGTGACGGTACCATATGAATAAGCACCGGCTAACTCCGTGCCAGCAGCCGCGGTAATACGGAGGGTGCAAGCGTTGTCCGGAATCACTGGGTGTAAAGGGTGTGTAGGCGGAACGGTCAGTCGGAGGTGAAAGCCTGCAGCTTAACTGCAGAACTGCCCCCGATACTGCCGATCTTGAGTCCCGGAGGGGTGGCTGGAATTCGTGGTGTAGCGGTGAAATGCGTAGATATCACGAGGAACACCTAAGGCGTAGGCAGGTCACTGGACGGGTACTGACGCTGAGGCACGAAAGTGTGGGGAGCAAACAGGGATTAGATACCCTGGGTAGTCCACACTGTAAACGATGGGACGC
>458 Nn_7357
TAGGGAATCTTCCGCAATGGACGCAAGTCTGACGGAGCAACGCCGCGTGAGTGAAGAAGGTTTTCGGATCGTAAAGCTCTGTTGCCAGGGAAGAACGGGTGAGGGAGTAACTGCTCTTGCCATGACGGTACCTGAGAAGAAAGCCCCGGCTAACTACGTGCCAGCAGCCGCGGTAATACGTAGGGGGCAAGCGTTGTCCGGAATTATTGGGCGTAAAGCGCGCGCAGGCGGTACGGTAAGTCCGGTGTCTAAGACTGGGGCTCAACCCTGGAACGCACCGGAAACTGGCGAACTTGAGTGCAGGAGAGGAAAGTGGAATTCCACGTGTAGCGGTGAAATGCGTAGAGATGTGGAGGAACACCAGTGGCGAAGGCGACTTTCTGGCCTGTAACTGACGCTGAGGCGCGAAAGCGTGGGGAGCAAACAGGGATTAGATACCCTGGTAGTCCACGCCGTAAACGATGAGTGCTAGGGTGTTAGGGGGC
>459 Ii_2307
TAGGGAATATTGGACAATGGGCGAAAGCCTGATCCAGCAATGCCGCGTGAGTGATGAAGGCCTTAGGGTTGTAAAGCTCTTTTACCCGAGATGATAATGACAGTATCGGGAGAATAAGCTCCGGCTAACTCCGTGCCAGCAGCCGCGGTAATACGGAGGGAGCTAGCGTTGTTCGGAATTACTGGGCGTAAAGCGCACGTAGGCGGCGATTTAAGTCAGAGGTGAAAGCCCGGGGCTCAACCCCGGAACTGCCTTTGAGACTGGATTGCTAGAATCTTGGAGAGGCGAGTGGAATTCCGAGTGTAGAGGTGAAATTCGTAGATATTCGGAAGAACACCAGTGGCGAAGGCGGCTCGCTGGACAAGTATTGACGCTGAGGTGCGAAAGCGTGGGGGAGCAAACAGGGATTAGATACCCTGGGTAGTCCACGCCGTAAACGATGATAACTAGCTGCCGGGGGCACATGGGTGTTTCGGGTGGCGCAGCTAAACGCATTAAAGTATCCGCCTGGGGGAGTAC
>46 Dd_1009
TTAGGAATCTTCCCCAATGGGCGCAAGCCTGAGGGAGCGACGCCGCGTGAGGGACGAAGGTCTTCGGATCGTAAACCTCTGAACGAGTGACGAAAGGCCCGCAAGGGAGATGACGGTAGCTCGGTAATAGCACCGGCTAACTCCGTGCCAGCAGCCGCGGTAATACGGAGGGTGCAAGCGTTACCCGGAATCACTGGGCGTAAAGGGCGTGTAGGCGGATGCATCAGTCTGGCTTTGAAGACCGGAGCTCAACTCCGGGAGTGGGCTGGATACTGTGCGTCTGGACCTCTGGAGAGAGAAACTGGAATTCCTGGTGTAGCGGTGGAATGCGTAGATACCAGGAGGAACACCGATGGCGAAGGGCAGGGTTCTTGGACAGAAGGGTGACGCTGAGGCGCGAAAGTGTGGGGGAGC
>460 Bb_1794
TGGGGAATTGTTCGCAATGGGCGCAAGCCTGACGACGCAACGCCGCGTGGAGGATGAAGGTCTTCGGATTGTAAACTCCTGTTGATCGGGACGAACAACCATCGGGATAACACCCCGGAGGTCTGACGGTACCGATTGAGGAAGCCCCGGCTAACTCTGTGCCAGCAGCCGCGGTAATACAGAGGGGGCAAGCGTTGTTCGGAATTACTGGGCGTAAAGGGCGCGTAGGCGGCCGCCTAAGTCAGACGTGAAATCCCTCGGCTCAACCGGGGAACTGCGTCTGATACTGGGTGGCTTGAATTCGGGAGAGGGATGCGGAATTCCAGGTGTAGCGGTGAAATGCGTAGATATCTGGAGGAACACCGGTGGCGAAGGCGGCATCCTGGGACCGAGATTGACGCTGAGGGCGCGAAAGCC
>461 Ll_1873
TAGGGAATATTGGGCAATGGGCGAGAGCCTGACCCAGCCATGCCGCGTGCCGGATGAAGGCCTTCTGGGTTGTAAACGGCTTTTCTCAGGGAAGAAAAAGGTGATGCGTCACAAACTGACGGTACCTGAGGAATAAGCACCGGCTAACTCCGTGCCAGCAGCCGCGGTAATACGGAGGGTGCAAGCGTTGTCCGGATTTATTGGGTTTAAAGGGTGCGTAGGCGGCCCGTTAAGTCCGGGGTGAAAGCCTCTTGCTCAACAAGAGAACTGCCCTGGATACTGGCGGGCTTGAGTCCAGACGAGGTTGGCGGAATGGAAGGTGTAGCGGTGAAATGCATAGATACCTTCCAGAACCCCGATTGCGTAGGCAGCTGACTAGGCTGGGTACTGACGCTGAGGGCACGAAAGCGTGGGGGAGCGAACAGGGGATTAGATACCCTGGGTAGTCCACGCCGTAAACGATGGGATACTCGCTGGGCAGCGATAGACTGTTGCTGGGCTTAGGGGAAAACCGGTAGTATCCCACCTGGGGGA
>462 Ii_3474
TGGGGAATATTGGACAATGGGCGGAAGCCTGATCCAGCAACGCCGCGTGAGGGATGACGGCCTTCGGTTGTAACCTCTTTCAGTACCGACGAAGCGCCCGTTGTGGGTGGTGACGGTAGGTACAGAAGAAGCACCGGCCAACTACGTGCCAGCAGCCGCGGTAATACGTAGGGTGCGAGCGTTGTCCGGAATTATTGGGCGTAAAGGGCTCGTAGGCGGTTTGTCGCGTCGGGAGTGAAAACACCGGGCTTAACTCGGTGCCTGCTTTCGATACGGGCAGACTAGAGGTATGCAGGGGAGAACGGAATTCCTGGTGTAGCGGTGAAATGCGCAGATATCAGGAGGAACACCGGTGGCGAAGGCGGTTCTCTGGGCATTACCTGACGCTGAGGAGCGAAAGTGTGGGGAGCGAACAGGATTAGATACCCTGGTAGTCCACACCGTAAACGTTGGGCGCTAGGGTGTGGGGGCCTATTCCATGGGGTTCCGTGCCGCAGCTAACGCATTAAG
>463 Kk_2197
TGGGGAATATTGGACAATGGGCGCAAGCCTGATCCAGCAATGCCGCGTGAGTGATGAAGGCCTTAGGGTTGTAAAGCTCTTTTACCCGGGATGATAATGACAGTACCGGGAGAATAAGCTCCGGCTAACTCCGTGCCAGCAGCCGCGGTAATACGGAGGGAGCTAGCGTTGTTCGGAATTACTGGGCGTAAAGCGCACGTAGGCGGCTTTGTAAGTTAGAGGTGAAAGCCTGGAGCTCAACTCCAGAATTGCCTTTGATACTGCATGGCTTGAATCCAGGAGAGGTGAGTGGAATTCCGAGTGTAGAGGTGAAATTCGTAGATATTCGGAAGAACACCAGTGGCGAAGGCGGCTCACTGGACTGGGTATTGACGCTGAGGTGCGAAAGCGTGGGGGAGCAAACAGGGATTAGGATACCCTGGTAGTCCACGCCGTAAACGATGATAACTAGCTGTCCGGGGGACTTGGGGTCTTTGGGGTGGCGCAGCTAAACGCATTAAAGTTATCCGCCTGGGGGAGTAC
>464 Ff_1429
TGGGGAATATTGGACAATGGGCGAAAGCCTGATCCAGCAACGCCGCGTGAGGGATGACGGCCTTCGGGTTGTAAACCTCTTTCAGCACCGACGAAGCGCCATTAAAGGCGGTGACGGTAGGTGCAGAAGAAGGACCGGCCAACTACGTGCCAGCAGCCGCGGTAATACGTAGGGTCCGAGCGTTGTCCGGAATTATTGGGCGTAAAGGGCTCGTAGGCGGTCTGTCACGTCGGGAGTGAAAACTTACAGCTTAACTGTGAGCGTGCTTCCGATACGGGCAGACTTGAGGTATTCAGGGGAGAACGGAATTCCTGGTGTAGCGGTGAAATGCGCAGATATCAGGAGGAACACCGGTGGCGAAGGCGGTTCTCTGGGAATATCCTGACGCTGAGGGAGCGAAAGTGTGGGGGAGCGAACAGGGATTAGATACCCTGGGTAGTCCACACCGTAAACGTTGGGGCGCTAGGGTGTGGGGGTCCATTCCACGGGATTCCGTGCCGCAGCTAACGCATTAAAGCGCCCCGCC
>465 Ii_4526
TGGGGAATATTGCGCAATGGGCGAAAGCCTGACGCAGCAACGCCGCGTGCGGGATGACGGCCTTCGGGTTGTAAACCGCTTCAGCAGGGACGAAGGGTTACCTTGACGGTACCTGCAGAAGAAGCACCGGCTAACTACGTGCCAGCAGCCGCGGTGATACGTAGGGTGCGAGCGTTGTCCGGAATTATTGGGCGTAAAGAGCTTGTAGGCGGTTTGTTGCGTCGGAAGTGAAAACTCAGGGCTTAACCCTGAGCCTGCTTTCGATACGGGCAGACTTGAGGGATGTAGGGGAGAACGGAATTCCTGGTGGAGCGGTGGAATGCGCAGATATCAGGAGGAACACCAGTGGCGAAGGCGGTTCTCTGGACATTTCCTGACGCTGAGAAGCGAAAGCGTGGGGAGCAAACAGGCTTAGATACCCTGGTAGTCCACGCCGTAAACGGGTGGGGCACTAGGGTGTGGGGGTTCCATTCCACGGGAATCCGTGCCGAAGCTAACGCATTAA
>466 Nn_3547
TGGGGAATCTTGCGCAATGGGCGAAAGCCTGACGCAGCCATGCCGCGTGAATGATGAAGGTCTTAGGATTGTAAAATTCTTTCACCGGGGACGATAATGACGGTACCCGGAGAAGAAGCCCCGGCTAACTTCGTGCCAGCAGCCGCGGTAATACGAAGGGGGCTAGCGTTGCTCGGAATTACTGGGCGTAAAGGGAGCGTAGGCGGATAGTTTAGTCAGAGGTGAAAGCCCAGGGCTCAACCTTGGAATTGCCTTTGATACTGGCTATCTTGAGTGTGGGAGAGGTATGTGGAACTCCGAGTGTAGAGGTGAAATTCGTAGATATTCGGAAGAACACCAGTGGCGAAGGCGACATACTGGCCCATTACTGACGCTGAGGCTCGAAAGCGTGGGGGAGCAAACAGGGATTAGATACCCTGGTAGTCCACGCTGTAAACGATGAGTGCTAGTTGTCGGGCATGCATGCATGTCGGTGACGCAGCTAAACGCATTAAGCACTCC
>467 Aa_1906
TAGGGAATATTGGGCAATGGAGGCAACTCTGACCCAGCCATGCCGCGTGCAGGATGAAGGCGCTCAGCGTTGTAAACTGCTTTTATCAGGGAAGAACTGTAGTCCTGCGGGATTATTTGACGGTACCTGAGGAATAAGCACCGGCTAACTCCGTGCCAGCAGCCGCGGTAATACGGAGGGTGCAAGCGTTGTCCGGATTTATTGGGTTTAAAGGGTGCGTAGGTGGGGTCTCAAGTCTGGTTTGAAAGTCGGCGGCTTAACCGTTGGATGTGGCTGGAAACTGGGATTCTTGAATGCGCTGGCGGTAGCCGGAACGGGTCATGTAGCGGTGAAATGCATAGATATGACCCAGAACACCGATTGCGAAGGGCAGGGCTACTACGGGCGTGATTGACACTGAGGGCACGAGAGCATGGGGTAGCGAACAGGGGATTAGATACCCTGGTAGTCCATGCCGTAAACGATGATTACTGGCTGTTTGCCTTTTGGGGGTGAGGTGGGCTGAGCGAAAA
>468 Aa_4429
TGGGGAATATTGGACAATGGGCGAAAGCCTGATCCAGCAATGCCGCGTGTGTGAAGAAGGCCTTCGGGTTGTAAAGCACTTTAAGCAGGGAAGAAAAAATCGGCGATAACATCGCCGGTCTTGACGGTACCTGAAGAATAAGCACCGGCTAACTCTGTGCCAGCAGCCGCGGTAATACAGAGGGTGCAAGCGTTAATCGGATTTACTGGGCGTAAAGCGTGTGTAGGTGGTTGGAATAGTCGGTTGTGAAATCCCTGGGCTTAACCTGGGAACTGCTTCCGATACTTTCCAACTAGAATTCGGTAGAGGGAGGCGGAACTCCAGGTGTAGCGGTGAAATGCGTAGATATCTGGAAGAACACCAATGGCGAAGGCAACCTCCTGGGGCCTGAATTGACACTGAGACACGAAAGCGTGGGGGATCAAACAGGATTAGATACCCTGGTAGTCCACGCCGTAAACGATGAGAACTTGACGTTCGGTTGCTCTG
>469 Mm_4238
TAAGGAATATTGGTCAATGGAGGCAACTCTGAACCAGCCATGCCGCGTGCAGGATGACTGCCCTATGGGTTGTAAACTGCTTTTGTCAGGGAATAAACCTTTCTACGTGTAGAAAGCTGAATGTACCTGAAGAATAAGGATCGGCTAACTCCGTGCCAGCAGCCGCGGTAATACGGAGGATCCAAGCGTTATCCGGATTTATTGGGTTTAAAGGGTGCGTAGGCGGTCCTATAAGTCAGTGGTGAAAGACGGCAGCTTAACTGTCGCAGTGCCTTTGATACTGTAGGACTTGAATCTATTTGAAGTGGGCGGAATAAGACAAGTAGCGGTGAAATGCATAGATATGTCTTAGAACTCCGATTGCGAAGGCAGCTCACTAAGTTAGTATTGACGCTGATGCACGAAAGCGT
>47 Nn_8131
TGGGGAATATTGCACAATGGGCGAAAGCCTGATGCAGCAACGCCGCGTGCGGGATGACGGCCTTCGGGTTGTAAACCGCTTTCAGCGCAGACGAAGCTAACGTGACGGTATGCGCAGAAGAAGCACCGGCCAACTACGTGCCAGCAGCCGCGGTGATACGTAGGGTGCGAGCGTTGTCCGGAATTATTGGGCGTAAAGAGCTTGTAGGCGGTTTGTTGCGTCAGAAGTGAAAACTCAGGGCTTAACCCTGAGCCTGCTTCTGATACGGGCAGACTAGAGGAAGTTAGGGGAGAACGGAATTCCTGGTGGAGCGGTGGAATGCGCAGATATCAGGAGGAACACCGGTGGCGAAGGCGGTTCTCTGGGACTTTCCTGACGCTGAGAAGCGAAAGCGTGGGGAGCAAACAGGCTTAGGATACCCTGGTAGTCCACGCCGTAAAACGGGTGGGGTACTA
>470 Ll_9439
TGGGGAATATTGGACAATGGGCGGAAGCCTGATCCAGCAACGCCGCGTGAGGGATGACGGCCTTCGGTTGTAACCTCTTCAGCACAGACGAAGCGCAAGTGACGGTATGTGCAGAAGAAGGACCGGCCAACTACGTGCCAGCAGCCGCGGTAATACGTAGGGTCCGAGCGTTGTCCGGAATTATTGGGCGTAAAGGGCTCGTAGGCGGTTTGTCGCGTCGGGAGTGAAAACCTACAGCTTAACTGTGGGCTTGCTTTCGATACGGGCAGACTTGAGGCATGCAGGGGAGAACGGAATTCCTGGTGTAGCGGTGAAATGCGCAGATATCAGGAGGAACACCGGTGGCGAAGGCGGTTCTCTGGGCATGTTCTGACGCTGAGGAGCGAAAGTGTGGGGAGCGAACAGGATTAGGATACCCTGGTAGTCCACACCGTAAACGTTGGGGCGCTAGGGTGTGGGGATCCATTCCACGGGGGTTCCTGCCGCAGCTAACGCATTAAGCGCCCCGCCT
>471 Ll_9438
TAGGGAATCTTCCGCAATGGGCGCAAGCCTGACGGAGCAACGCCGCGTGAGTGATGAAGGCCTTCGGGTTGTAAACTACTGTCTTCTGTGAAGAACCATCCTGTGCAGGGAAAGCTCAGGGCCTGACGGTAACAGAGGAGGAAGCCCCGGCTAACTACGTGCCAGCAGCCGCGGTAATACGTAGGGGGCAAGCGTTGTCCGGAATCACTGGGCGTAAAGCGCGCGCAGGCGGTCTTTCACGTCCGGGGTGAAAGCCCAGAGCTCAACTCTGGGATTGCCTTGGATACGGGGAGACTTGAGGGTCGGAGAGGCAAGGGGAATTCCACGTGTAGCGGTGAAATGCGTAGAGATGTGGAGGAACACCTGTGGCGAAGGCGCCTTGCTGGCCGACTTCTGACGCTGAGGCGCGAAAGCGTGGGGAGCAAACAGGGATTAGATACCCTGGGTAGTCCACG
>472 Ff_1972
TGGGGAATTTTGGACAATGGACGCAAGTCTGATCCAGCCATTCCGCGTGCAGGATGAAGGCCCTCGGGTTGTAAACTGCTTTTGTACGGAACGAAAAGGCCTTTTCTAATACAGAGGGCTCATGACGGTACCGTAAGAATAAGCACCGGCTAACTACGTGCCAGCAGCCGCGGTAATACGTAGGGTGCAAGCGTTAATCGGAATTACTGGGCGTAAAGCGTGCGCAGGCGGTTATGTAAGACAGGTGTGAAATCCCCGGGCTTAACCTGGGAACTGCATTTGTGACTGCATAGCTAGAGTACGGTAGAGGGGGATGGAATTCCGCGTGTAGCAGTGAAATGCGTAGATATGCGGAGGAACACCGATGGCGAAGGCAATCCCCTGGGACCTGTACTGACGCTCATGCACGAAAGCGTGGGGGAGCAAACAGGGATTAGATACCCTGGGTAGTCCACGCCCTAAACGATGTCAACTGGGTTGTTGGGGTCTTCACTGACTCAGTAAACGAAAGCTAAACGCGTGAAA
>473 Hh_7244
TGAGGAATATTGGTCAATGGGCGCAAGCCTGAACCAGCCATGCCGCGTGCAGGATGACGGTCCTATGGATTGTAAACTGCTTTTATACGGGAAGAAACACCGGTTCGTGAACCGGCTTGACGGTACCGTAAGAATAAGGATCGGCTAACTCCGTGCCAGCAGCCGCGGTAATACGGAGGATCCAAGCGTTATCCGGAATCATTGGGTTTAAAGGGTCCGTAGGCGGGCCAGTAAGTCAGTGGTGAAATCTCCCGGCTCAACCGGGAAATTGCCATTGATACTGCTGGTCTTGAATTACCAGGAAGTAACTAGAATATGTAGTGTAGCGGTGAAATGCTTAGAGATTACATGGAATACCAATTGCGAAGGCAGGTTACTACTGGTGGATTGACGCTGATGGACGAAAGCGTGGGGTAGCGAAACAGGGATTAGATACCCTGGGTAGTCCACGCCGTAAACGATGGGATACTAGCTGTTGGGGTTGCAAGACTCAGTGGGCTAAGCGAAAGTGATAAGTATCCCACC
>474 Ff_4944
TAGGGAATCTTCCGCAATGGACGAAAGTCTGACGGAGCAACGCCGCGTGAGTGAGGAAGGTCTTCGGATCGTAAAGCTCTGTTGCCAAGGAAGAACGCTTGGGAGAGTAACTGCTCTCAAGGTGACGGTACTTGAGAAGAAAGCCCCGGCTAACTACGTGCCAGCAGCCGCGGTAATACGTAGGGGGCAAGCGTTGTCCGGAATTATTGGGCGTAAAGCGCGCGCAGGCGGTCTTTTAAGTCTGGGGTTTAATTGCAGGGCTCAACCCTGTAACGCCTCGGAAACTGGGAGACTGGAGTGTAGGAGAGGGAAGTGGAATTCCACGTGTAGCGGTGAAATGCGTAGAGATGTGGAGGAACACCAGTGGCGAAGGCGACTTCCTGGCCTATAACTGACGCTGAGGCGCGAAAGCGTGGGGAGCAAACAGGATTAGATACCCTGGTAGTCCACGCCGTAAACGATGAGTGCTAGGGTGTTAGGGGGTTTCGATACCCTTGGGTGCCGAAGTTAACACAGTAAGCACTCCGCCTGGGGGAGTAC
>475 Hh_3625
TGGGGAATATTGGACAATGGGCGCAAGCCTGATCCAGCAATGCCGCGTGAGTGATGAAGGCCTTAGGGTCGTAAAGCTCTTTTACCCGGGATGATAATGACAGTACCGGGAGAATAAGCTCCGGCTAACTCCGTGCCAGCAGCCGCGGTAATACGGAGGGAGCTAGCGTTGTTCGGAATTACTGGGCGTAAAGCGCGCGTAGGCGGTTATTCAAGTCAGAGGTGAAAGCCCGGGGCTCAACCCCGGAACTGCCTTTGAAACTAGATGACTAGAATCTTGGAGAGGTCAGTGGAATTCCGAGTGTAGAGGTGAAATTCGTAGATATTCGGAAGAACACCAGTGGCGAAGGCGACTGACTGGACAAGTATTGACGCTGAGGTGCGAAAGCGTGGGGGAGCAAACAGGGATTAGATACCCTGGGTAGTCCACGCCGTAAACGATGATAACTAGCTGTCCGGGGTACTTGGGTGCTTGGGGTGGCGCAGCTAACGCATTAAGTATCCGCCTGGGGGAGTACGGGTCGCAAA
>476 Hh_6660
TCGGGAATTTTGGGCAATGGGCGAAAGCCTGACCCAGCAACGCCGCGTGAAGGATGAAGTCTTTCGGGATGTAAACTTCGTAAGAATAGGAAGAATAAATGACGGTACTATTTGTAAGGTCCGGCTAACTACGTGCCAGCAGCCGCGGTAATACGTAGGGACCAAGCGTTGTTCGGATTTACTGGGCGTAAAGGGCGCGTAGGCGGCGTGTCAAGTCAATTGTGAAATCTCCGAGCTTAACTCGGAACGGTCAATTGATACTGATGTGCTAGAGTGCAGAAGGGGCAATCGGAATTCTTGGTGTAGCGGTGAAATGCGTAGATATCAAGAGGAACACCTGAGGTGAAGACGGGTTGCTGGGCTGACACTGACGCTGAGGCGCGAAAGCTAGGGTAGCAAACGGGATTAGATACCCCGGTAGTCCCTAGCCCTAAACGATGAATACTTGGGTGTCTGGGTAGTTTTAATTCGTCCGGGGTGCCGTCGCTTAACGTTTTTAGTATTCCGCCTGGGGGAGTACGCACGCAAGTGT
>477 Nn_1204
TAGGGAATATTGGGCAATGGGCGGAAGCCTGACCCAGCCACGCCGCGTGCAGGAAGACGGCCCTCTGGGTTGTAAACTGCTTTTGATTGGGAAGAAAGCAGCTCATGCGTGAGAATTTGACGGTACCAATCGAATAAGCCACGGCTAACTACGTGCCAGCAGCCGCGGTAATACGTAGGTGGCGAGCGTTATCCGGATTTATTGGGTTTAAAGGGAGCGTAGGCGGCTGATTAAGTCAGCGGTGAAAGGTAGCAGCTTAACTGTTTTACATGCCGTTGATACTGGTTAGCTTGAGTTGACAGAAGGCAGATAGAATTCCTGGTGTAGCGGTGAAATGCTTAGATACCAGGAGGAATACCGATTGCGAAGGGCAGTCTGCTGCAGTCACACTGACGCTGAGGCTCGAAGGGTGCGGGGATCAAACAGGGATTAGATACCCTGGGTAGTCCGCACAGTAAACGATGATTACTAGATGTTGGGCGTATGCCAGTGTCCAAA
>478 Kk_779
TGGGGAATATTGGACAATGGGCGAAAGCCTGATCCAGCAATGCCGCGTGAGTGATGAAGGCCTTAGGGTTGTAAAGCTCTTTTACCCGGGATGATAATGACAGTACCGGGAGAATAAGCCCCGGCTAACTCCGTGCCAGCAGCCGCGGTAATACGGAGGGGGCTAGCGTTGTTCGGAAATACTGGGCGTAAAGCGAACGTAGGCGGCTTGGCAAGTCAGGGGTGAAATCCCAGTGCTCAACACTGGAACTGCCTTTGAAACTGCCAGGCTTGAATCCTGGAGAGGCGAGTGGAATTCCGAGTGTAGAGGTGAAATTCGTAGATATTCGGAAGAACACCAGTGGCGAAGGCGACTCGCTGGACAGGTATTGACGCTGAGGTTCGAAAGCGTGGGGGAGCAAACAGGATTAGATACCCTGGGTAGTCCACGCCGTAAACGATGATAACTAGCTGTCCGGGGCACATGGGTGCTTGGGGTGGCGCAGCTAACGCATTAAGTATCCGCCTGGGGGAGTACGGGTCGCAAA
>479 Ff_56
TGGGGAATCTTAGACAATGGGGGAAACCCTGATCTAGCCATGCCGCGTGAGCGATGAAGGCCTTAGGGTTGTAAAGCTCTTTCAGTGGGGAAGATAATGACGGTACCCACAGAAGAAGCCCCGGCTAACTCCGTGCCAGCAGCCGCGGTAATACGGAGGGGGCTAGCGTTGTTCGGAATTACTGGGCGTAAAGCGCACGTAGGCGGATCGGAAAGTCAGAGGTGAAATCCCAGGGCTCAACCTTGGAACTGCCTTTGAAACTCCCGGTCTTGAGGTCGAGAGAGGTGAGTGGAATTCCGAGTGTAGAGGTGAAATTCGTAGATATTCGGAGGAACACCAGTGGCGAAGGCGGCTCACTGGCTCGATACTGACGCTGAGGGTGCGAAAGC
>48 Dd_157
TGGGGAATATTGGACAATGGGCGCAAGCCTGATCCAGCCATGCCGCGTGTGTGAAGAAGGCCTTCGGGTTGTAAAGCACTTTTGTCCGGAAAGAAAAGCTCTCGGTTAATAGTCGAGAGTCCTGACGGTACCGGAAGAATAAGCACCGGCTAACTTCGTGCCAGCAGCCGCGGTAATACGAAGGGTGCAAGCGTTACTCGGAATTACTGGGCGTAAAGCGTGCGTAGGTGGTTTGTTAAGTCTGATGTGAAAGCCCTGGGCTCAACCTGGGAATTGCATTGGATACTGGCAGGCTAGAGTGCGGTAGAGGATGGCGGAATTCCCGGTGTAGCAGTGAAATGCGTAGAGATCGGGAGGAACATCTGTGGGCGAAGGGCGGGCCATCTGGGACCAGCACTGACACTGAGGCACGAAAGCGTGGGGAGCAAACAGGGATTAGATACCCTGGGTAGTCCACGCCCTAAACGATGCGAACTGGGAT
>480 Kk_3347
TAGGGAATATTGGGCAATGGGCGAGAGCCTGACCCAGCCATGCCGCGTGCCGGATGAAGGCCTTCTGGGTTGTAAACGGCTTTTCTCAGGGAAGAAAAAGACCATGCGTGGTACACTGACGGTACCTGAGGAATAAGCACCGGCTAACTCCGTGCCAGCAGCCGCGGTAATACGGAGGGTGCAAGCGTTGTCCGGATTTATTGGGTTTAAAGGGTGCGTAGGTGGCTTGTTAAGTCCGGGGTGAAAGCCCACAGCTCAACTGTGGAACTGCCCTGGATACTGGCGAGCTTGAGTCCAGACGAGGTTGGCGGAATGGATGCTGTAGCGGTGAAATGCATAGATAGCATCCAGAACCCCGATTGCGTAGGCAGCTGACTAGGGCTGGGTACTGACACTGAGGCACGAAAGCGTGGGGGAGCGAACAGGATTAGATACCCTGGTAGTCCACGCCGTAAACGATGGGATACTCGCTGGGTAGCGATACACTGTTACTGGGCTTAGCGAAAAGCGGGTAAA
>481 Ff_4261
TCGAGAATCTTCGGCAATGGGCGCAAGCCTGACCGAGCGACGCCGCGTGGAGGATGAAGGCCTTCGGGTTGTAAACTCCTGTCGAGGGGGAGGGAAGGCGCAAGCTTGACCGATCCCTGGAGGAAGCACGGGCTAAGTTCGTGCCAGCAGCCGCGGTAAGACGAACCGTGCGAACGTTATTCGGAATTACTGGGCTTAAAGCGCGTGTAGGCGGCTCGGCACGTCCGGAGCTGAAATCCCCCGGCTTAACCGGGGAAGTGGCACGGATACGACCGAGCTCGAGGGAGGTAGGGGGGTCTGGAACTTCCGGTGGAGCGGTGAAATGCGTTGAGATCGGAAGGAACGCCCGTGGCGAAAGCGAGGCCCTGGACCTTTTCTGACGCTGAGACGCGAAAGCCAGGGGAGCGAACGGGATTAGATACCCGGTAGTCCTGGCCGTAAACGATGAGCACTGGATAGGGGGCTCGCCGATGGGGCTCCCTGTCGTAGGGGAAACCGTGAAGTGCTCCGCCTGGGGGAGTATGGGTCGC
>482 Kk_4283
TAGGGAATATTGGGCAATGGGCGAGAGCCTGACCCAGCCATGCCGCGTGCCGGATGAAGGCCTTCTGGGTTGTAAACGGCTTTTCTCAGGGAAGAAAAAGGGGATGCGTCCTCAACTGACGGTACCTGAGGAATAAGCACCGGCTAACTCCGTGCCAGCAGCCGCGGTAATACGGAGGGTGCAAGCGTTGTCCGGATTTATTGGGTTTAAAGGGTGCGTAGGTGGCCTGTTAAGTCCGGGGTGAAAGCCCACAGCTCAACTGTGGAACTGCCCTGGATACTGGCGGGCTTGAGTCCAGACGAGGTTGGCGGAATGGATGCTGTAGCGGTGAAATGCATAGATAGCATCCAGAACCCCGATTGCGTAGGCAGCTGACTAGGCTGGTACTGACACTGAGGCACGAAAGCGTGGGGAGCGAAACAGGGATTAGGATACCCTGGTAGTCCACGCCGTAAACGATGGGATACTCGCTGGCAGCGATACACTGTTGCTGGCTTAGCGAAAGCGGTAA
>483 Nn_3373
TAGGGAATATTGGGCAATGGCCGAGAGGCTGACCCAGCCATGCCGCATGCAGGATGAAGGCTTTCTGAGTCGTAAACTGCTTTTATCAGGGAAGAATAAGGCTCATGCGTGGGCTGATGACGGTACCTGAGGAATAAGCACCGGCTAACTCCGTGCCAGCAGCCGCGGTAATACGGAGGGTGCGAGCGTTGTCCGGATTTATTGGGTTTAAAGGGTGCGTAGGCGGCTTTGTAAGTCTGGGGTGAAAGCCCGCTGCTCAACAGCGGAACTGCCCTGGATACTGCCCGGCTTGAGGACAGACGAGGTTGGCGGAATAGAAGATGTAGCGGTGAAATGCATAGATATCTTCTACGAACCCCGATTGCGAAGGGCAGCTGACTAGACTGTATCTGACGCTGAGGCAC
>484 Gg_772
TGGGGAATATTGCACAATGGGCGCAAGCCTGATGCAGCCATGCCGCGTGTATGAAGAAGGCCTTCGGGTTGTAAAGTACTTTCAGCGAGGAGGAAGGCATTGTGGTTAATAACCACAGTGATTGACGTTACTCGCAGAAGAAGCACCGGCTAACTCCGTGCCAGCAGCCGCGGTAATACGGAGGGTGCAAGCGTTAATCGGAATTACTGGGCGTAAAGCGCACGCAGGCGGTCTGTCAAGTCGGATGTGAAATCCCCGGGCTCAACCTGGGAACTGCATTCGAAACTGGCAGGCTAGAGTCTTGTAGAGGGGGTAGAATTCCAGGTGTAGCGGTGAAATGCGTAGAGATCTGGGAGGAATACCGGGTGGCGAAGGCGGGCCCCCTGGGACAAAGACTGACGCTCAGGGTGCGAAAGCGTGGGGGAGCAAACAGGGATTAGATACCCTGGGTAGTCCACGCCGTAAACGATGTCGACTTGGGAGGTTGTCCCTTGAGGGAGTGGGCTTCCGGGAGCTAAACGC
>485 Cc_4804
TCGGGAATTTTGGGCAATGGGCGAAAGCCTGACCCAGCAACGCCGCGTGAAGGATGAAGTATTTCGGTATGTAAACTTCGAAAGAATGGGAAGAATAAATGACGGTACCATTTATAAGGTCCGGCTAACTACGTGCCAGCAGCCGCGGTAATACGTAGGGACCAAGCGTTGTTCGGATTTACTGGGCGTAAAGGGCGCGTAGGCGGCAGTTCAAGTCACTTGTGAAATCTCCGAGCTTAACTCGGAACGGTCAAGTGATACTGTTTTGCTAGAGTGCAGAAGGGGCAATCGGAATTCTTGGTGTAGCGGTGAAATGCGTAGATATCAAGAGGAACACCTGAGGTGAAGACGGGTTGCTGGGCTGACACTGACGCTGAGGCGCGAAAGCTAGGGTAGCAAACGGGGATTAGATACCCCGGTAGTCCTAGCCCTAAACGATGAATACTTGGTGTCTGGAGTAATTTAATTCTCCGGGGTGCCGTCGCTAACGTTTTAAGTATTCCGCCTGGGGGAGTACGCACGCAAGTGTGAAACTC
>486 Ff_4624
TGGGGAATTTTGGACAATGGGCGAAAGCCTGATCCAGCAATGCCGCGTGCAGGATGAAGGCCTTCGGGTTGTAAACTGCTTTTGTACGGAACGAAAAAGCTCCTTCTAATACAGGGGCCCATGACGGTACCGTAAGAATAAGCACCGGCTAACTACGTGCCAGCAGCCGCGGTAATACGTAGGGTGCGAGCGTTAATCGGAATTACTGGGCGTAAAGCGTGCGCAGGCGGTTATGTAAGACAGATGTGAAATCCCCGGGCTCAACCTGGGAACTGCATTTGTGACTGCATGGCTAGAGTACGGTAGAGGGGGATGGAATTCCGCGTGTAGCAGTGAAATGCGTAGATATGCGGAGGAACACCGATGGCGAAGGCAATCCCCTGGACCTGTACTGACGCTCATGCACGAAAGCGTGGGGAGCAAACAGGGATTAGATACCCTGGTAGTCCACGCCCTAAACGATGTCAACTGGGTTGTTGGGGAATTTAGTTTCTCAGTAACGAAGCTAACGCGTGAAGTT
>487 Gg_1847
TGAGGAATATTGGTCAATGGAGGCAACTCTGAACCAGCCATACCGCGTGCAGGATTAAGGTCCTATGGATTGTAAACTGCTTTTATGAAAGAATAAATGTCCTACGTGATAGGAAGTTGAAGGTATTTCATGAATAAGTATCGGCAAACTCCGTGCCAGCAGCCGCGGTAATACGGGGGATACGAGCGTTATCCGGATTTATTGGGTTTAAAGGGTGTGTAGGCGGTTTTTTAAGTCGGTAATGAAATCTTGTAGCTTAACTATAAAACAGTTATCGATACTGAAAAGCTAGAGTAATGTTGGAGTAGTTGGAATGTGTGGTGTAGCGGTGGAATGCGTAGATATCACACGGAACACCAA
>488 Ff_693
TGGGGAATATTGGACAATGGGGGCAACCCTGATCCAGCGACGCCGCGTGGGTGAAGAAGGCCTGCGGGTTGTAAAGCCCTTTCGGTTGGGAAGAAAAGTTGCGACCTAACACGTCGCGACCTTGACGTAACCAACTAAAGAAGCACCGGCTAACTCTGTGCCAGCAGCCGCGGTAATACAGAGGGTGCGAGCGTTAATCGGAATTACTGGGCGTAAAGCGCGCGTAGGCGGCTTTTCAAGTCGATTGTGAAATCCCCGGGCTCAACCTGGGAACTGCAGTCGAGACTGTCTAGCTAGAGTATGGGAGAGGGAAGTGGAATTTCAGGTGTAGCGGTGAAATGCGTAGATATCTGAAGGAACATCAGTGGCGAAAGCGACTTCCTGGGACCAATACTGACGCTCATGTGCGAAAGCGTGGGGGAGCAAACAGGGATTAGATACCCTGGTAGTCCACGCCATAAACGATGAGAACTGGGATGTCGGGAGGGGGTCTGCCCTTCGGGTGTCGTAGCTAACGCGTTAAAGTTCTCC
>489 Dd_4718
TGGGGAATTTTCCGCAATGGGCGAAAGCCTGACGGAGCAATACCGCGTGAGGGACGAAGGCTCTTGGGTCGTAAACCTCTTTTCTCAAGGAAGATAATGACGGTACTTGAGGAATAAGCATCGGCTAACTCTGTGCCAGCAGCCGCGGTAATACAGAGGATGCAAGCGTTATCCGGAATGATTGGGCGTAAAGCGTCCGCAGGTGGTTTATAAGTCTGCTGTTAAAGCGTTAGGCTCAACCTAATAAGGGCAGTGGAAACTATAAGACTAGAGTATGTTAGGGGTAGAGGGAATTCCCAGTGTAGCGGTGAAATGCGTAGTTAGATTGGGAAGAACACCGGTGGCGAAAGCGCTCTGCTAGGACAATACTGACACTGAGGGACGAAAGCTAGGGGAGCGAATGGGATTAGATACCCCAGTAGTCCTAGCCGTAAACGATGGGATACTAGGCGTTGCCCGTATCGACCCGGGGCATTGTCGTAGCTAACGCGTTAAGTATCCCGCCT
>49 Aa_5622
TAAGGAATATTGGTCAATGGACGCAAGTCTGAACCAGCCATGCCGCGTGGAGGATTAAGGCCCTCTGGGTTGTAAACTCCTTTTATCTGGGAAGAAATGTACTTTTTCTTGAGTACTTGACGGTACCAGAGGAATAAGCACCGGCTAACTCCGTGCCAGCAGCCGCGGTAATACGGAGGGTGCAAGCGTTATCCGGATTCACTGGGTTTAAAGGGTGCGTAGGCGGATAAGTAAGTCAGTGGTGAAATCTCCGAGCTTAACTCGGAAACTGCCGTTGATACTATTTGTCTTGAATGTTGTGGAGGTAAGCGGAATATGTCATGTAGCGGTGAAATGCTTAGATATGACATAGAACACCAATTGCGAAGGCAGCTTACTACACAATTATTGACGCTGAGGCACGAAAGCGTGGGGATCAAACAGGATTAGATACCCTGGTAGTCCACGCCCTAAACGATGATTACTCGACATACGCGATACACTGTGTGTGTCTGAGCGAAAGCA
>490 Ll_7432
TGGGGAATATTGGACAATGGGGGCAACCCTGATCCAGCAATGCCGCGTGTGTGAAGAAGGCCTGAGGGTTGTAAAGCACTTTCAGTGGGGAGGAGGTTGAGATGGTTAAGAGCTGTTTTAATGGACGTTACCCACAGAAGAAGCACCGGCTAACTCCGTGCCAGCAGCCGCGGTAATACGGAGGGTGCGAGCGTTAATCGGAATTACTGGGCGTAAAGGGTGCGTGGGTGGTTTGTTAAGTTAGTTTTGAAATTCCTGGGCTTAACCTGGGCTGGAGGACTAATACTGATGGACTTGAGTATAGGAGAGGGTAGTGGAATTTCCGGTGTAGCGGTGAAATGCGTAGAGATCGGAAGGAACACCAGTGGCGAAGGCGGCTACCTGGCCAGATACTGACACTGAGGCACGAAAGCGTGGGGAGCAAACAGGATTAGATACCCTGGTAGTCCACGCTGTAAACGATGTCAACTAGCCGTTGGGTCATATAGATGTGATAAGTGGGCGCAGCAAACGCGATAAGTT
>491 Hh_2818
TGGGGAATATTGGACAATGGGCGCAAGCCTGATCCAGCCATGCCGCGTGTGTGATGAAGGCCTTAGGGTTGTAAAGCACTTTCACCGGTGAAGATAATGACGGTAACCGGAGAAGAAGCCCCGGCTAACTTCGTGCCAGCAGCCGCGGTAATACGAAGGGGGCTAGCGTTGTTCGGAATTACTGGGCGTAAAGCGCACGTAGGCGGATATTTAAGTCAGGGGTGAAATCCCAGAGCTCAACTCTGGAACTGCCTTTGATACTGGGTATCTTGAGTATGGAAGAGGTGAGTGGAATTCCGAGTGTAGAGGTGAAATTCGTAGATATTCGGAGGAACACCAGTGGCGAAGGCGGCTCACTGGTCCATAACTGACGCTGAGGTGCGAAAGCGTGGGGGAGCAAACAGGGATTAGATACCCTGGTAGTCCACGCCGTAAACGATGAATGTTAGCCGTCGGGGCAGTTTACTGTTCGGGTGGGCGCAGCTAACGCATTAAACATTCCGCCGTGGGGGAGTACGGGTCGCAAA
>492 Ff_513
TGGGGAATTTTCCGCAATGGGCGAAAGCCTGACGGAGCAAGACCGCGTGGGGGAAGAAGGCTCTTGGGTTGTAAACCCCTTTTCTCTGGGAAGAAAGTTGTGAAAGCAACCTGACGGTACCAGAGGAATCAGCATCGGCTAACTCCGTGCCAGCAGCCGCGGTAAGACGGAGGATGCAAGCGTTATCCGGAATGATTGGGCGTAAAGCGTCCGCAGGTGGCAGTTCAAGTCTGCTGTCAAAGACCGGGGCTTAACCTCGGAAAGGCAGTGGAAACTGAACAGCTAGAGTATGGTAGGGGCAAAGGGAATTCCTGGTGTAGCGGTGAAATGCGTAGAGATCAGGAAGAACATCGGTGGCGAAGGCGCTTTGCTGGACCATAACTGACACTCAGGGGACGAAAGCTAGGGGGAGCGAATGGGGGATTAGATACCCCAGTAGTCCTAGCCGTAAACGATGGGATACTAGGTGTTGTCTGTATCGACCCGGACAGTGCCGTAGCTAACGCGTTAAAGTATCCCGCCTGGGGGA
>493 Hh_9328
TGGGAATTTTGGACAATGGGCGCAAGCCTGATCCAGCAATGCCGCGTGCAGGAAGAAGGCCTTCGGGTTGTAAACTGCTTTTGTTACGGAACGAAAAGGCTCTGGTTAATACCTGGGGCATATGACGGTACCGTAAGAATAAGCACCGGCTAACTACGTGCCAGCAGCCGCGGTAATACGTAGGGTGCAAGCGTTAATCGGAATTACTGGGCGTAAAGCGTGCGCAGGCGGTTTTGTAAGACAGGCGTGAAATCCCCCGGGCTCAACCTGGGAATTGCGCTTGTGACTGCAAGGCTGGAGTGCGGCAGAGGGGGATGGAATTCCGCGTGTAGCAGTGAAATGCGTAGATATGCGGAGGAACACCGATGGCGAAGGCAATCCCCTGGGCCTGCACTGACGCTCATGCACGAAAGCGTGGGGGAGCAAACAGGGATTAGATACCCTGGGTAGTCCACGCCCTAAACGATGTCAACTGGGTTGTTGGGGTCTCTTCTGACTCAGTAACGAGCTAACGC
>494 Ii_3389
TGGGGAATCTTGCGCAATGGCCGAAAGGCTGACGCAGCGACGCCGCGTGTGGGAGGACGCCCTTCGGGGTGTAAACCACTGTTGCCCGGGACGAACCCCTGGCTTTAGCCAGGTTGACGGTACCGGGTGAGGAAGCACCGGCTAACTCCGTGCCAGCAGCCGCGGTAATACGGAGGGTGCGAGCGTTGTCCGGAATCACTGGGCGTAAAGGGCGCGTAGGCGGCTTCTTAAGCGTGCGGTGAAAGCTCGGGGCTCAACCCCGAGTCGGCCGTGCGAACTGGGAAGCTCGAGCCCACTAGAGGCAGGCGGAATTCCGGGTGTAGCGGTGGAATGCGTAGAGATCCGGAAGAACACCGGTGGCGAAGGCGGCCTGCTGGGGTGGAGCTGACGCTGAGGGCGCGACAGCGTGGGGGAGCAAACAGGGATTAGATACCCTGGGTAGTCCACGCCGTAAACGATGGGGCACTAGGGTGCTCGGGGGGAGCGGACCCTCCGGGGTGCCGGGCGCTAACGCATTAAGTGCCCCG
>495 Hh_7741
TGGGGAATTTTGGACAATGGGCGCAAGCCTGATCCAGCAATGCCGCGTGAGTGAAGAAGGCCTTCGGGTTGTAAAGCTCTTTTGTCAGGGAAGAAACGGCGAGGGCTAATATCCCTTGCTAATGACGGTACCTGAAGAATAAGCACCGGCTAACTACGTGCCAGCAGCCGCGGTAATACGTAGGGTGCAAGCGTTAATCGGAATTACTGGGCGTAAAGCGTGCGCAGGCGGTTGTGCAAGACCGATGTGAAATCCCCGGGCTTAACCTGGGAATGGCATTGGTGACTGCACGGCTAGAGTGTGTCAGAGGGGGGTAGAATTCCACGTGTAGCAGTGAAATGCGTAGAGATGTGGAGGAATACCGATGGCGAAGGCAGCCCCCTGGGATAACACTGACGCTCATGCACGAAAGCGTGGGGGAGCAAACAGGGATTAGATACCCT
>496 Hh_2144
TGGGGAATATTGGACAATGGGCGCAAGCCTGATCCAGCAATGCCGCGTGAGTGATGAAGGCCTTCGGGTTGTAAAGCTCTTTTGCCGATGACGATGATGACGGTAGTCGGCGAATAAGCCCCGGCTAACTTCGTGCCAGCAGCCGCGGTAATACGAAGGGGGCTAGCGTTGTTCGGAATGACTGGGCGTAAAGGGCGCGTAGGCGGCGCATCAAGTCAGGCGTGAAATCCCCGGGCTCAACCTGGGAACTGCGCTTGAGACTGGTGTGCTTGAGACCGGGAGAGGATGGCGGAATACCCAGTGTAGAGGTGAAATTCGTAGATATTGGGTAGAACACCGGTGGCGAAGGCGGCCATCTGGACCGGATCTGACGCTGAGGCGCGAAAGCGTGGGGGAGCAAAACAGGGATTAGATACCCTGGGTAGTCCACGCCGTAAACGATGTGCGCTAGACGTTGGGGGGTTAGCCTCCGGGTGTCGTCGCTAACGCATTAAAGCGCACCGGCCTGGGGGAGTACGGGCC
>497 Bb_1182
TGGGGAATTGTTCACAATGGGCGCAAGCCTGATGACGCAACGCCGCGTGGAGGATGAAGGTCTTCGGATTGTAAACTCCTGTTGCCCGGGACGAAATGCTCCAACCTAATACGTTGGAGTTTGACGGTACCGGGTGAGGAAGCCCCGGCTAACTCTGTGCCAGCAGCCGCGGTAATACAGAGGGGGCAAGCGTTGTTCGGAATTACTGGGCGTAAAGGGCGCGTAGGCGGCCTGCTAAGTCGAACGTGAAATCCCTGGGCTCAACCCAGGAACTGCGTCCGATACTGGTTGGCTTGAATTCGGGAGAGGGATGCGGAATTCCAGGTGTAGCGGTGAAATGCGTAGATATCTGGAGGAACACCGGTGGCGAAGGCGGCATCCTGGGACCGAGATTGACGCTGAGGGCGCGAAAGCCAGGGGGAGCAAACGGGGGATTAGATACCCCGGGGTAGTCCTGGGGCCCTAAACGGATGAATGCTTGGGTGTGGGCGGGGTATCGGATCCCTGCCGTGCCGAAGCT
>498 Cc_316
TAGGGAATATTGGGCAATGGACGCAAGTCTGACCCAGCCACGCCGCGTGCAGGAAGAAGGCCCTCTGGGTTGTAAACTGCTTTTGACTGGGAAGAAAAGACCTCTTGCGAGAGGAGTTGACGGTACCAGCAGAATAAGCCACGGCTAACTACGTGCCAGCAGCCGCGGTAATACGTAGGTGGCGAGCGTTATCCGGATTTATGGGTTTAAAGGGTGCGTAGGCGGCTGATTAAGTCAGCGGTGAAAGGTAGCAGCTTAACTGTTTTACATGCCGTTGATACTGGTTAGCTTGAGTTGACAGAAGGCAGATAGAATTTCTGGTGTAGCGGTGAAATGCTTAGATACCAGGAGGAATACCGATTGCGAAGGGCAGTCTGCTGCAGTCACACTGACGCTGAGGGCACGAAAGTGCGGGGGATCAAACAGGATTAGATACCCTGGTAGTCCGCACAGTAAACGATGATTACTAGTTGTTGGGCGAAATAGTCAGTGACCAAAAGGGGAAAACCGAA
>499 Ll_3191
TGAGGAATTTTCCGCAATGGGCGAAAGCCTGACGGAGCAATGCCGCGTGGAGGAAGAAGGCCCGTGGGTTGTAAACTCCTTTTCTCAGAGAAGAAAAGATGACGGTATCTGAGGAATAAGCTCCGGCAAACTCTGTGCCAGCAGCCGCGGTAATACAGAGGGAGCAAGCGTTATCCGGAATGATTGGGTGTAAAGCGTCTGTAGGTGGTTCATTAAGTCTACTGTCAAATCCCAGGGCTTAACCTTGGTAAGGCAGTGGAGAACTAATGAGCTAGAGTACGGTAGGGGCAGAGGGAATTCCATGTGGAGCGGTGAAATGCGTAGAGATATGGAAGAACACCAGTGGCGAAGGCGCTCTGCTGGGGCCGAAACTGACACTGAGAGACGAAAGCCAGGGGGAGCAAATAGGGATTAGATACCCTAGTAGTCCTGGCCGTAAACGATGAAGACTAAGTGCTGCTGAAGGCAGTGCTGTAGCTAAACGCGTTAAAGTCTTCCACCTGGGGGA
>5 Hh_9529
TGGGGAATATTGCACAATGGGGGAAACCCTGATGCAGCGACGCCGCGTGAGCGATGAAGCCCTTCGGGGTGTAAAGCTCTTTCGTCAGGGACGATTATGACGGTACCTGGAGAAGCAGCTGCGGCTAACTACGTGCCAGCAGCCGCGGTAATACGTAGGCAGCAAGCGTTGTTCGGAATTACTGGGCGTAAAGGGTGCGTAGGCGGCTTTTTAAGTTTGGTGTGAAATCTCCCGGCTCAACTGGGAGGGTGCGCCGAATACTGAGAAGCTAGAGTGTGGGGAGAGGAAAGTGGAATTCCTGGTGTAGCGGTGAAATGCGTAGATATCAGGAGGAACACCGGTGGTGTAAACGGCTTTCTGGACCATAACTGACGCTGAGGCACGAAAGCGTGGGTAGCAAACAGGATTAGATACCCT
>50 Dd_774
TAGGGAATCTTCCGCAATGGGCGAAAGCCTGACGGAGCAACGCCGCGTGAGTGATGAAGGTCTTCGGATCGTAAAACTCTGTTATTAGGGAAGAACAAACGTGTAAGTAACTGTGCACGTCTTGACGGTACCTAATCAGAAAGCCACGGCTAACTACGTGCCAGCAGCCGCGGTAATACGTAGGTGGCAAGCGTTATCCGGAATTATTGGGCGTAAAGCGCGCGTAGGCGGTTTTTTAAGTCTGATGTGAAAGCCCACGGCTCAACCGTGGAGGGTCATTGGAAACTGGAAAACTTGAGTGCAGAAGAGGAAAGTGGAATTCCATGTGTAGCGGTGAAATGCGCAGAGATATGGAGGAACACCAGTGGGCGAAGGGCGACTTTCTGGTCTGTAACTGACGCTGATGTGCGAAAGCGTGGGGGATCAAACAGGATTAGATACCCTGGTAGTCCACGCCGTAAACGATGAGTGCTAAGTGTTAGGGGGTTTCCG
>500 Mm_2027
TAGGGAATATTGGGCAATGGAGGCAACTCTGACCCAGCCATGCCGCGTGCAGGATGAAGGCCTTCTGGGTTGTAAACTGCTTTTACCAGGGAAGAAAATACGCTTGCGAGCGGAACTGACGGTACCTGGTGAATAAGCACCGGCTAACTCCGTGCCAGCAGCCGCGGTAATACGGAGGGTGCAAGCGTTGTCCGGATTTATTGGGTTTAAAGGGTGCGTAGGCGGCGTCATAAGTCCGTGGTGAAAGCCAACAGCTCAACTGTTGAACTGCCATGGATACTGTGAGGCTTGAGTACAGACGAGGTAGGCGGAATGGATCGTGTAGCGGTGAAATGCATAGATACGATCCAGAACTCCGATTGCGAAGGCAGCTTACTAGGGCTGTAACTGACGCTGAGGGCACGAAAGCGTGGGGAGCGGAACAGGGATTAGATACCCTGGGTAGTCCACGCTGTAAACGATGATAACTCGATGTGGCGATATACAGTCAGC
>501 Ii_2155
TAGGGAATATTGGGCAATGGGCGAGAGCCTGACCCAGCCATGCCGCGTGCAGGATGAAGGCCTTCTGGGTTGTAAACTGCTTTTCTCAGGGAAGAAAAAGGTGATGCGTCACAAACTGACGGTACCTGAGGAATAAGCACCGGCTAACTCCGTGCCAGCAGCCGCGGTAATACGGAGGGTGCAAGCGTTGTCCGGATTTATTGGGTTTAAAGGGTGCGTAGGTGGCCCGTTAAGTCCGGGGTGAAAGCCCACAGCTCAACTGTGGAACTGCCCTGGATACTGGCGGGCTTGAGTCCAGACGAGGTTGGCGGAATGGAAGATGTAGCGGTGAAATGCATAGATATCTTCCAGAACCCCGATTGCGTAGGGCAGCTGACTAGGGCTGGGTACTGACACTGAGGCACGAAAGCGTGGGGGAGCGAACAGGATTAGATACCCTGGTAGTCCACGCCGTAAACGATGGGATACTCGCTGGGTGGGCGATAGACAGTCACTGGGCTTAGCGAAAAGCGGGTAAA
>502 Ii_385
TAAGGAATATTGGTCAATGGACGCAAGTCTGAACCAGCCATGCCGCGTGAAGGATGAAGGTCCTCTGGATTGTAAACTTCTTTTATATGGGAAGAAATCCTCGAATTCTTTCGGGGTTGACGGTACCATAGGAATAAGCACCGGCTAACTCCGTGCCAGCAGCCGCGGTAATACGGAGGGTGCAAGCGTTATCCGGATTCACTGGGTTTAAAGGGTGCGTAGGAGGGCAGGTAAGTCAGTGGTGAAATCTCCAAGCTTAACTTGGAAACTGCCGTTGATACTATCTGTCTTGAATACCGTGGAGATGAGCGGAATATGTCATGTAGCGGTGAAATGCTTAGATATGACATAGAACACCAATTGCGAAGGGCAGCTCGTTACACGAATATTGACTCTGAGGCACGAAAGCGTGGGGGATCAAACAGGATTAGATACCCTGGTAGTCCACGCCCTAAACGATGGATACTCGACATACGCGATACACAGTGTGTGTCTGAGC
>503 Nn_4615
CGAGGAATCTTGGTCAATGGGGGCAACCCTGAACCAGCGACGCCGCGTGGAGGACGAAGGCTCTCGGGTCGTAAACTCCTTTTGTCGGGGACGAGTAGAAGACGGTACCCGGCGAATAAGCCACGGCTAACTACGTGCCAGCAGCCGCGGTAATACGTAGGTGGCGAGCGTTGTCCGGATTTACTGGGCGTAAAGAGCGCGTAGGCGGCCTGTTAAGTTCTGTGTGAAAGGTTCCGGCTCAACCGGGACAGGGCATGGGATACTGGCGGGCTTGAGGGCAGCAGAGGTCGGTGGAATTCCCGGTGGAGTGGTGAAATGCGTAGAGATCGGGAGGAACACCAGTGGCGAAGGCGGCCGACTGGGCTGTACCTGACGCTGAGGCGCGAAAGCGTGGGGAGCGAACCGGATTAGATACCCGGGTAGTCCACGCCCTAAACGGTGGTGACTAGGTGTGGGGGGTATCGACCCCCTCCGTGCCGCAGCTAACGCGATAAGTCACCCGCCTGGGGGACTAC
>504 Kk_7739
GGATGAAGGCCTTAGGGTTGTAAAGCTCTTTTATCCGGGACGATAATGACGGTACCGGAGGAATAAGCCCCGGCTAACTTCGTGCCAGCAGCCGCGGTAATACGAAGGGGGCTAGCGTTGCTCGGAATCACTGGGCGTAAAGGGCGCGTAGGCGGCGTTTTAAGTCGGGGGTGAAAGCCTGTGGCTCAACCACAGAATGGCCTTCGATACTGGGACGCTTGAGTATGGTAGAGGTTGGTGGAACTGCGAGTGTAGAGGTGAAATTCGTAGATATTCGCAAGAACACCGGTGGCGAAGGCGGCCAACTGGACCATTACTGACGCTGAGGCGCGAAAGCGTGGGGAGCAAACAGGATTAGATACCCTGGTAGTCCACGCCGTAAACGATGAATGCCAGCTGTTGGGGTGCTTGCACCGCAGTAGCGCAGCTAACGCTTTGAGCATTCCGCCTGGGGGAGTACGGGTCGCAAGATTAAAAACTCAAAGGGAATTGACGGG
>505 Hh_7112
TGGGGAATATTGGACAATGGGCGAAAGCCTGATCCAGCAATGCCGCGTGAGTGATGAAGGCCTTAGGGTTGTAAAGCTCTTTTACCCGGGAAGATAATGACTGTACCGGGAGAATAAGCCCCGGCTAACTCCGTGCCAGCAGCCGCGGTAATACGGAGGGGGCTAGCGTTGTTCGGAATTACTGGGCGTAAAGCGCACGTAGGCGGCTTTGTAAGTTAGAGGTGAAAGCCCGGGGCTCAACCCCGGAACTGCCTTTAAGACTGCATCGCTTGAACGTCGGAGAGGTGAGTGGAATTCCGAGTGTAGAGGTGAAATTCGTAGATATTCGGAAGAACACCAGTGGCGAAGGCGGCTCACTGGACGACTGTTGACGCTGAGGTGCGAAAGCGTGGGGAGCAAACAGGATTAGATACCCTGGTAGTCCACGCCGTAAACGATGATAACTAGCTGTCCGGGGCACTTGGGTGCTTGGGGTGGGCGCAGCTAACGCATTAAGTTATCCGCCTGGGGGAGTACGGGCCGCAAGGGTTAAACTCAAAGGAA
>506 Pp_4869
TGGGGAATATTGGACAATGGGCGCAAGCCTGATCCAGCCATGCCGCGTGAGTGATGAAGGTCTTAGGATTGTAAAGCTCTTTCACCGGAGAAGATAATGACGGTATCCGGAGAAGAAGCCCCGGCTAACTTCGTGCCAGCAGCCGCGGTAATACGAAGGGGGCTAGCGTTGTTCGGAATTACTGGGCGTAAAGCGCACGTAGGCGGATATTTAAGTCAGGGGTGAAATCCCAGAGCTCAACTCTGGAACTGCCTTTGATACTGGGTATCTTGAGTATGGAAGAGGTAAGTGGAATTCCGAGTGTAGAGGTGAAATTCGTAGATATTCGAGGTGAAATTCGTAGATATTCGGAAGAACACCAGTGGCGAAGGCGACTGACTGGACAAGTATTGACGCTGAGGTGCGAAAGCGTGGGGAGCAAACAGGGATTAGATACCCTGGTAGTCCACGCCGTAAACGATGATAACTAGCTGTCCGGGGTACTTGGGGTGCTTGGGGTGGGCGCAGCTAACGCA
>507 Mm_2581
TGGGGAATATTGGACAATGGGGGCAACCCTGATCCAGCAATGCCGCGTGAGTGATGAAGGCCTTAGGGTTGTAAAGCTCTTTCGGCGGGGACGATGATGACGGTACCCGCAGAAGAAGCCCCGGCTAACTTCGTGCCAGCAGCCGCGGTAATACGAAGGGGGCAAGCGTTGTTCGGAATTACTGGGCGTAAAGGGCGCGCAGGCGGCCCTTGAAGTCAGGTGTGAAAGCCCCGGGCTCAACCTGGGAATTGCACTTGATACTCGAGGGCTTGAGTTCGGGAGAGGAGAGTGGAATTCCCAGTGTAGAGGTGAAATTCGTAGATATTGGGAAGAACACCGGTGGCGAAGGCGGCTCTCTGGACCGAGACTGACGCTGAGGCGCGAAAGCGTGGGGGAGCAAACAGGGATTAGATACCCTGGTAGTCCACGCCGTAAACGATGTGTGCTAGACGTTGGGGTGACCTAGTCACTCGGGTGTCGCAGCTAACGCGTTAAGCACA
>508 Ll_1477
TGGGGAATCTTGCGCAATGGGCGAAAGCCTGACGCAGCCATGCCGCGTGAATGATGAAGGTCTTAGGATTGTAAAATTCTTTCAGTAGGGACGATAATGACGGTACCTACAGAAGAAGCCCCGGCTAACTTCGTGCCAGCAGCCGCGGTAATACGAAGGGGGCTAGCGTTGCTCGGAATTACTGGGCGTAAAGGGAGCGTAGGCGGACATTTAAGTCAGGGGTGAAATCCCAGAGCTCAACTCTGGAACTGCCTTTGATACTGGGTGTCTTGAGTGTGATAGAGGTATGTGGAACTCCGAGTGTAGAGGTGAAATTCGTAGATATTCGGAAGAACACCAGTGGCGAAGGCGACATACTGGATCATTACTGACGCTGAGGGCTCGAAAGCGTGGGGGAGCAAACAGGGATTAGATACCCTGGTAGTCCACGCCGTAAACGATGATTGCTAGTTGTCGGGGTTGTTACAACTCGGGTGACGCAGCTAACGCATTAAAGCAAATCCGCCTGGGGGA
>509 Dd_1293
TGGGGAATATTGGACAATGGGCGAAAGCCTGATCCAGCCATGCCGCGTGTGTGAAGAAGGTCTTCGGATTGTAAAGCACTTTAAGTTGGGAGGAAGGGCAGTAAGCGAATACCTTGCTGTTTTGACGTTACCGACAGAATAAGCACCGGCTAACTCTGTGCCAGCAGCCGCGGTAATACAGAGGGTGCAAGCGTTAATCGGAATTACTGGGCGTAAAGCGCGCGTAGGTGGTTTGTTAAGTTGAATGTGAAATCCCCGGGCTCAACCTGGGAACTGCATCCAAAACTGGCAAGCTAGAGTAGGGCAGAGGGTGGTGGAATTTCCTGTGTAGCGGTGAAATGCGTAGATATAGGAAGGAACACCAGTGGCGAAGGCGACCACCTGGGGCTCATACTGACACTGAGGTGCGAAAGCGGTGGGGGAGCAAACAGGATTAGATACCCTGGGTAGTCCACGCCGTAAACGATGTCAACTAGCCGTTGGAAGCCTTGAGCTTTTAGTGGGCGCAGCTAAACGC
>51 Aa_1611
TGGGGAATATTGGACAATGGGCGCAAGCCTGATCCAGCCATGCCGCGTGAGTGATGAAGGCCCTAGGGTTGTAAAGCTCTTTCACCGGTGAAGATAATGACGGTAACCGGAGAAGAAGCCCCGGCTAACTTCGTGCCAGCAGCCGCGGTAATACGAAGGGGGCTAGCGTTGTTCGGAATTACTGGGCGTAAAGCGCACGTAGGCGGATCGATCAGTCAGGGGTGAAATCCCAGAGCTCAACTCTGGAACTGCCTTTGATACTGTCGATCTAGAGTATGGAAGAGGTGAGTGGAATTCCGAGTGTAGAGGTGAAATTCGTAGATATTCGGAGGAACACCAGTGGCGAAGGCGGCTCACTGGGTCCATTACTGACGCTGAGGTGCGAAAGCGTGGGGGAGCAAACAGGGATTAGATACCCTGGGTAGTCCACGCCGTAAACGATGAATGTTAGCCGTCGGGCATGCATGCATGTCGGGTGGCGCAGCTAAACGCAATTAAAACA
>510 Ll_4249
TAGGGAATATTGGGCAATGGCCGAGAGGCTGACCCAGCCATGCCGCGTGCAGGATGAAGGCTTTCTGAGTCGTAAACTGCTTTTATCAGGGAAGAATAAGGACTGTGCGCAGTCTGATGACGGTACCTGAGGAATAAGCACCGGCTAACTCCGTGCCAGCAGCCGCGGTAATACGGAGGGTGCGAGCGTTGTCCGGATTTATTGGGTTTAAAGGGTGCGTAGGCGGCTTGGTAAGTCTGGGGTGAAAGCCCGCTGCTCAACAGCGGAACTGCCCTGGAAACTACCGAGCTTGAGGACAGACGAGGTTGGCGGAATGGAGGGTGTAGCGGTGAAATGCATAGATACCCTCCAGAACCCCCGATTGCGAAGGCAGCTGACTAGACTGTATCTGACGCTGAGGCACGAAAGCGTGGGGGAGCGAACAGGGATTAGATACCCGTGGGTAGTCCACGCCGTAAACGATGGGATACTCGCTGCGGGGCGATACACAGTCCGTGGGCTGC
>511 Ll_3650
TGGGGAATTGTTCGCAATGGGCGCAAGCCTGACGACGCAACGCCGCGTGGAGGATGAAGGTCTTCGGATTGTAAACTCCTGTTGACCGGGAAGAATGGATCTCGCATTAACACCGCGAGGTAATGACGGTACCGGTTGAGGAAGCCACGGCTAACTCTGTGCCAGCAGCCGCGGTAATACAGAGGTGGCAAGCGTTGTTCGGAATTACTGGGCGTAAAGGGCGCGTAGGCGGCCGCCTAAGTCAGACGTGAAATCCCCAAGCTTAACTTGGGAACTGCGTCTGATACTGGGTGGCTTGAGTTCGGGAGAGGAATGTGGAATTCCAGGTGTAGCGGTGAAATGCGTAGATATCTGGAGGAACACCGGTGGCGAAGGGCGGGCATTCTGGGACCGAAACTGACGCTGGAGGCGCGAAAGCCAGGGGGAGCGAAACGGGGATTAGATACCCCGGGGTAGTCCTGGCCCTAAACGATGAGTGCTTGGGTGTGGTGGGGTATCG
>512 Dd_866
TGGGGAATTTTGGACAATGGGCGCAAGCCTGATCCAGCCATGCCGCGTGCAGGATGAAGGCCCTCGGGTTGTAAACTGCTTTTGTACGGAACGAAAAGGTCTTTTTTAATAAAGAGGGCCCATGACGGTACCGTAAGAATAAGCACCGGCTAACTACGTGCCAGCAGCCGCGGTAATACGTAGGGTGCGAGCGTTAATCGGAATTACTGGGCGTAAAGCGTGCGCAGGCGGTTATATAAGACAGTTGTGAAATCCCCGGGCTCAACCTGGGAACTGCATCTGTGACTGTATAGCTAGAGTACGGTAGAGGGGGATGGAATTCCGCGTGTAGCAGTGAAATGCGTAGATATGCGGAGGAACACCGATGGGCGAAGGGCAATCCCCTGGACCTGTACTGACGCTCATGCACGAAAGCGTGGGGGAGCAAACAGGATTAGATACCCTGGGTAGTCCACGCCCTAAACGATGTCAACTGGGTTGTTGGGGAA
>513 Dd_6375
TGGGGAATATTGGACAATGGGCGCAAGCCTGATCCAGCAATGCCGCGTGTGTGAAGAAGGCCTTCGGGTTGTAAAGCACTTTTATCAGGAGCGAAATCTGCAGGGCTAATACCCATGCAGTCTGACGGTACCTGAGGAATAAGCACCGGCTAACTCCGTGCCAGCAGCCGCGGTAATACGGAGGGTGCAAGCGTTAATCGGAATTACTGGGCGTAAAGCGTGCGTAGGCGGTTCGTTAAGTCTGTTGTGAAAGCCCCGGGCTCAACCTGGGAATGGCAATGGATACTGGCGAGCTAGAGTGTGTCAGAGGATGGTGGAATTCCCGGTGTAGCGGTGAAATGCGTAGAGATCGGGA
>514 Ll_1084
TGGGGAATATTGCGCAATGGGCGAAAGCCTGACGCAGCGACGCCGCGTGAGGGATGACGGCCTTCGGGTTGTAAACCTCTTTCAGCAGGGACGAATTCAGACGGTACCTGCAGAAGAAGCACCGGCCAACTACGTGCCAGCAGCCGCGGTAATACGTAGGGTGCAAGCGTTGTCCGGAATTATTGGGCGTAAAGAGCTCGTAGGCGGTCTGTCGCGTCGGCTGTGAAAACTTGGGGCTCAACCCCAAGCCTGCAGTCGATACGGGCAGACTAGAGTGTGGTAGGGGAGACTGGAATTCCTGGTGTAGCGGTGAAATGCGCAGATATCAGGAGGAACACCGGTGGCGAAGGCGGGTCTCTGGGGCCATAACTGACGCTGAGGAGCGAAAGCGTGGGGGAGCGAACAGGGATTAGATACCCTGGTAGTCCACGCCGTAAACGGGTGGGGTGCTAGGGTGTGAGCGGGTATTCCACGCCGTTCGTGCCGCAGCTAACGCATTAAAGCACCCCGCCTGGGGGAGTAC
>515 Ll_7532
TAAGGAATATTGGTCAATGGGCGCAAGCCTGAACCAGCCATGCCGCGTGCAGGAAGACGGCCCTACGGGTTGTAAACTGCTTTTGTACCGGAATAAACTTTGATACGTGTATCAAGCTGAATGTACGGTAAGAATAAGGATCGGCTAACTCCGTGCCAGCAGCCGCGGTAATACGGAGGATCCAAGCGTTATCCGGATTTATTGGGTTTAAAGGGTGCGTAGGTGGCCTATTAAGTCAGGGGTGAAAGACGGTAGCTTAACTATCGCAGTGCCTTTGATACTGATGGGCTTGAATACAGTTGAAGTGGGCGGAATGTGACAAGTAGCGGTGAAATGCATAGATATGTCACAGAACACCGATTGCGAAGGCAGCTCACTAAAGTGTGATTGACACTGAGGCACGAAAGCGTGGGGATCAAACAGGATTAGATACCCTGGTAGTCCACGCCCTAAACGATGAATACTCGATGTTGGCGATATACGGTCAGCGTCTAAGCGAAAGC
>516 Oo_640
TGGGGAATATTGCACAATGGGCGCAAGCCTGATGCAGCAACGCCGCGTGAGGGATGACGGCCTTCGGGTTGTAAACCTCTTTTGTCCAGGAAGAAGCCAGCTTGCTGGTGACGGTACTGGGAGAAAAAGCACCGGCTAACTACGTGCCAGCAGCCGCGGTAATACGTAGGGTGCGAGCGTTGTCCGGAATTATTGGGCGTAAAGAGCTCGTAGGCGGTTTGTCGCGTCTGCTGTGAAATCCCGAGGCTCAACCTCGGGCCTGCAGTGGGTACGGGCAGACTAGAGTGCGGTAGGGGAGATTGGAATTCCTGGTGTAGCGGTGGAATGCGCAGATATCAGGAGGAACACCGATGGCGAAGGGCAGATCTCTGGGGCCGTAACTGACGCTGAGGAGCGAAAGCGTGGGGGAGCGAACAGGATTAGATACCCTGGTAGTCCACGCCGTAAACGTTGGGAACTAGATGTGGGGGCCTTTCACGGTCTCCGTGTCGCAGCTAAACGCA
>517 Ll_436
TGAGGAATATTGGACAATGGGTTAGCGCCTGATCCAGCCATCCCGCGTGAAGGACGACGGCCCTATGGGTTGTAAACTTCTTTTGTACAGGGATAAACCTACTCTCGTGAGGGTAGCTGAAGGTACTGTACGAATAAGCACCGGCTAACTCCGTGCCAGCAGCCGCGGTAATACGGAGGGTGCGAGCGTTATCCGGATTTATTGGGTTTAAAGGGTCCGTAGGCGGACTCGTAAGTCAGTGGTGAAATCTCACAGCTTAACTGTGAAACTGCCGTTGATACTGCGGGTCTTGAGTAAGGTAGAAGTGGCTGGAATAAGTAGTGTAGCGGTGAAATGCATAGATATTACTTAGAACACCAATTGCGAAGGCAGGGTCACTATGTCTTAACTGACGCTGATGGGACGAAAGCGTGGGGGAGCGAACAGGGATTAGATACCCTGGTAGTCCACGCCGTAAACGATGCTAACTCGTTTTTGGGGGCTTTGGGGCTTCAGAGACTAAGCGAAAAGTGATAAAGTTAGCCACCTGGGGGAGTAC
>518 Hh_4631
TGGGGAATCTTGGACAATGGGGGAAACCCTGATCCAGCGATGCCGCGTGTGTGAAGAAGGCCTTAGGGTTGTAAAGCACTTTAATGGGGGAGGAGTAGGTTTGGTTGAATAGATCAAATTGAGGACGTTACCCCAAGAATAAGCACCGGCTAACTCTGTGCCAGCAGCCGCGGTAATACAGAGGGTGCGAGCGTTAATCGGAATTATTGGGCGTAAAGGGAGCGTAGGCGGATGTGCAAGTGATAGGTGAAATACCCGGGCTTAACCTGGGGAAGTCCTATCAGACTGTGCGTCTAGAGTGAGGTAGAGGAAGGTGGAATTCCTGGTGTAGCGGTGAAATGCGTAGATATCAGGAAGAACATCAATGGCGAAGGCAACCTTCTGGGCCTTTACTGACGCTGAGGCTCGAAAGCGTGGGGAGCGAACAGGGATTAGATACCCTGGTAGTCCACGCTGTAAACGATGAAAACTAGATGTTTGGTGATTTAATCACTGGGGTATCGCAGCTAACGCATTAAG
>519 Ee_4810
GCGCGCAAATTACCCAATCCTGACACGGGGAGGTAGTGACAATAAATAACAATACCGGGCTCTTTCGAGTCTGGTAATTGGAATGAGTACAATCTAAATCCCTTAACGAGGATCCATTGGAGGGCAAGTCTGGTGCCAGCAGCCGCGGTAATTCCAGCTCCAATAGCGTATATTTAAGTTGTTGCAGTTAAAAAGCTCGTAGTTGAACCTTGGGATGGGTCGGCCGGTCCGCCTTTGGTGTGCATTGGTCGGCTTGTCCCTTCGGTCGGCGATACGCTCCTGGTCTTAATTGGCCGGGTCGTGCCTCCGGCGCTGTTACTTTGAAGAAATTAGAGTGCTCAAAGCAAGCCTACGCTCTGGATACATTAGCATGGGATAACATCATAGGATTTCGATCCTATTGTGTTGGCCTTCGGGA
>52 Hh_4243
TAAGGAATATTGGTCAATGGGGGCAACCCTGAACCAGCCATGCCGCGTGCAGGAAGACGGCCCTATGGGTTGTAAACTGCTTTTGTACCAGAGAAAACCCGAGTACGTGTACTCGGTTGATAGTATGGTAAGAATAAGCATCGGCTAACTTCGTGCCAGCAGCCGCGGTAAGACGAAGGATGCAAGCGTTATCCGGATTCATTGGGTTTAAAGGGTGCGTAGGCGGACTTGTAAGTCAGTGGTGAAATCTCTCAGCTTAACTGAGAAACTGCCATTGATACTGCAGGTCTAGAGTATAGATGACGTTGGCGGAATATGACATGTAGTGGTGAAATACTTAGATATGTCATAGAACACCGATTGCGAAGGCAGCTAACGAAACTATAACTGACGCTGAGGGCACGAAAGTGCGGGGGATCAAACAGGATTAGATACCCTGGTA
>520 Ee_3869
TGGGGAATTTTGGACAATGGGCGCAAGCCTGATCCAGCCATTCCGCGTGCAGGATGAAGGCCCTCGGGTTGTAAACTGCTTTTGTACGGAACGAAAAGGCCTTCTCTAATACAGAGGGCTCATGACGGTACCGTAAGAATAAGCACCGGCTAACTACGTGCCAGCAGCCGCGGTAATACGTAGGGTGCAAGCGTTAATCGGAATTACTGGGCGTAAAGCGTGCGCAGGCGGTGATGTAAGACAGGTGTGAAATCCCCGGGCTTAACCTGGGAACTGCATTTGTGACTGCATTGCTGGAGTGCGGCAGAGGGGGATGGAATTCCGCGTGTAGCAGTGAAATGCGTAGATATGCGGAGGAACACCGATGGCGAAGGCAATCCCCTGGGCCTGCACTGACGCTCATGCACGAAAGCGTGGGGAGCAAACAGGGATTAGATACCCTGGGTAGTCCACGCCCTAAACGATGTCAACTGGGTTGTTGGGTCCTTCACTGGATCAGTAACGAA
>521 Ff_1013
TAAGGAATATTGGTCAATGGACGCAAGTCTGAACCAGCCATGCCGCGTGAAGGATGACGGCCCTCTGGGTTGTAAACTTCTTTTATCTGGGACGAAAAAAGATCATTCTTGATCACTTGACGGTACCAGAGGAATAAGCACCGGCTAACTCCGTGCCAGCAGCCGCGGTAATACGGAGGGTGCAAGCGTTATCCGGATTTACTGGGTTTAAAGGGTGCGTAGGTGGGTCTGTAAGTCAGTGGTGAAATCTCCGAGCTTAACTCGGAAACTGCCATTGATACTATAGGTCTTGAATTATCTGGAGGTAAGCGGAATATGTCATGTAGCGGTGAAATGCTTAGATATGACATAGAACACCAATTGCGAAGGGCAGCTTACTACGGATCGATTGACACTGAGGCACGAAAGCGTGGGGGATCAAACAGGATTAGATACCCTGGGTACGTCCACGCCCTAAACGATGGGATACTCGACATTTGCGATATACTGTAAAGTGTCTGAGCGAAAA
>522 Aa_8395
TAGGGAATTTTCCACAATGGACGAAAGTCTGATGGAGCAACGCCGCGTGAACGATGAAGGTCTTCGGATTGTAAAGTTCTGTTGTCAGGGACGAACAAGTACCGTTCGAACAGGGCGGTACCTTGACGGTACCTGACGAGAAAGCCACGGCTAACTACGTGCCAGCAGCCGCGGTAATACGTAGGTGGCAAGCGTTGTCCGGATTTATTGGGCGTAAAGCGCGCGCAGGCGGCTATGTAAGTCTGGTGTTAAAGCCCGGGGCTCAACCCCGGTTCGCATCGGAAACTGTGTAGCTTGAGTGCAGAAGAGGAAAGCGGTATTCCACGTGTAGCGGTGAAATGCGTAGAGATGTGGAGGAACACCAGTGGCGAAGGCGGCTTTTCTGGTCTGTAACTGACGCTGAGGCGCGAAAGCGTGGGGAGCAAACAGGGATTAGATACCCTGGTAGTCCACGCCGTAAACGATGAGTGCTAGGGTGTTGGGGGTTTC
>523 Kk_1945
TCGGGAATTTTGGGCAATGGGGGAAACCCTGACCCAGCAACGCCGCGTGAAGGATGAAGTATTTCGGTATGTAAACTTCGAAAGAATAGGAAGAATTAATGACGGTACTATTTATAAGGTCCGGCTAACTACGTGCCAGCAGCCGCGGTAATACGTAGGGACCAAGCGTTGTTCGGATTTACTGGGCGTAAAGGGCGCGTAGGCGGCGCGGTAAGTCACTTGTGAAATCTCTGAGCTTAACTCAGAACGGCCAAGTGATACTGCAGTGCTAGAGTGTGGAAGGGGCAATCGGAATTCTTGGTGTAGCGGTGAAATGCGTAGATATCAAGAGGAACACCTGAGGTGAAGACGGGTTGCTGGGCCAACACTGACGCTGAGGGCGCGAAAGCCAGGGGGAGCAAACGGGGGATTAGATACCCCGGGTAGTCCTGGCCCTAAACGAT
>524 Ff_5260
TGGGGAATATTGCACAATGGGCGGAAGCCTGATGCAGCGACGCCGCGTGAGGGATGAAGGCCTTCGGGTTGTAAACCTCTTTCAGCAGGGACGAAGCGTGAGTGACGGTACCTGCAGAAGAAGCACCGGCTAACTACGTGCCAGCAGCCGCGGTAATACGTAGGGTGCGAGCGTTGTCCGGAATTACTGGGCGTAAAGAGTTCGTAGGCGGTTTGTCGCGTCGTTTGTGAAAACCCGGGGCTCAACTTCGGGCTTGCAGGCGATACGGGCAGACTTGAGTGTTTCAGGGGAGACTGGAATTCCTGGTGTAGCGGTGAAATGCGCAGATATCAGGAGGAACACCGGTGGCGAAGGCGGGTCTCTGGGAAAACAACTGACGCTGAGGAACGAAAGCGTGGTAGCAAACAGGATTAGATACCCTGGGTAGTCCACGCCGTAAAACGGTGGGGCGCTAGGGTGTGGGGTTCCTTCCACGGGGATCTGTGCCGTAGCTAACGCATTAAGCGCCCCGCCT
>525 Ii_7131
TGGGGAATATTGGACAATGGGCGGAAGCCTGATCCAGCAACGCCGCGTGAGGGATGACGGCCTTCGGTTGTAAACCTCTTTCGCCTGTGACGAAGCGCAAGTGACGGTAACAGGTAAAGAAGCACCGGCCAACTACGTGCCAGCAGCCGCGGTAATACGTAGGGTGCGAGCGTTGTCCGGAATTATTGGGCGTAAAGGGCTCGTAGGCGGTTTGTCGCGTCGGGAGTGAAAACGCCGTGCTTAACACGGCGCTTGCTTTCGATACGGGCAGACTAGAGGTATTCAGGGGAGAACGGAATTCCTGGTGTAGCGGTGAAATGCGCAGATATCAGGAGGAACACCGGTGGCGAAGGCGGTTCTCTGGGAATGACCTGACGCTGAGGAGCGAAAGTGTGGGGAGCGGAACAGGATTAGATACCCTGGTAGTCCACACCGTAAACGTTGGGGCGCTAGGGTGTGGGGGTCCATTCCACGGATTCCGTGCCGCAGCTAACGCATTAAGCGCCCCGCCTGGGGG
>526 Pp_1890
TAGGGAATCTTCCGCAATGGACGCAAGTCTGACGGAGCAACGCCGCGTGAGTGATGAAGGTTTTCGGATCGTAAAGCTCTGTTGCCAGGGAAGAACGTCCGGGTTAGTAACTGAACCCGGAGTGACGGTACCTGAGAAGAAAGCCCCGGCTAACTACGTGCCAGCAGCCGCGGTAATACGTAGGGGGCAAGCGTTGTCCGGAATTATTGGGCGTAAAGCGCGCGCAGGCGGCTTTTTAAGTCCGGTGTCACAGCCCAAGGCTCAACCTTGGGTCGCACTGGAAACTGGAGAGCTTGAGTACAGAAGAGGAAAGTGGAATTCCACGTGTAGCGGTGAAATGCGTAGAGATGTGGAGGAACACCAGTGGCGAAGGCGACTTTCTGGGGCTGTAACTGACGCTGAGGCGCGAAAGCGTGGGGGAGCAAACAGGGATTAGATACCCTGGGTAGTCCACGCCGTAAACGATGAAATGCTAGGGTGTTAGGGGGTTTCGATACCCTTGGGTGCCGAAGTTAACACATTAAAGCATTCCGCCTGGGGGAGTAC
>527 Ff_2944
TTGGGAATCTTGGACAATGGGGGAAACCCTGATCCAGCCATGCCGCGTGAGTGATGAAGGCCTTCGGGTTGTAAAGCTCTTTTACCCGGGAAGATAATGACTGTACCGGGAGAATAAGCTCCGGCTAACTTCGTGCCAGCAGCCGCGGTAATACGAAGGGGGCTAGCGTTGTTCGGAATTACTGGGCGTAAAGCGTGCGCAGGCGGCTTCTCAAGTCAGTGGTGAAAGCCCGGAGCTCAACTCCGGAATTGCCATTGAAACTGTGAGGGCTTGAGGACGAGAGAGGTGAGTGGAATTCCCAGTGTAGAGGTGAAATTCGTAGATATTGGGAAGAACACCGGTGGCGAAGGCGGCTCACTGGCTCGTTTCTGACGCTCATGCACGATAGCGTGGGGGATCAAACAGGATTAGATACCCTGGGTAGTCCACGCCGTAAACGATGATTGCTAGCCGTTGGGGCAGCTTGCTGTTCAGT
>528 Nn_1838
TGGGGAATTTTGGACAATGGGCGAAAGCCTGATCCAGCCATTCCGCGTGAGTGAAGAAGGCCTTCGGGTTGTAAAGCTCTTTCGCAAGGGAAGAAACGATGCAGTCGAATAAACTGTGTTAATGACGGTACCTTGATAAGAAGCACCGGCTAACTACGTGCCAGCAGCCGCGGTAATACGTAGGGTGCAAGCGTTAATCGGAATTACTGGGCGTAAAGCGTGCGCAGGCGGTTTTGTAAGTCAGATGTGAAATCCCCGAGCTCAACTTGGGAACTGCGTTTGAAACTACAAGACTAGAATATGTCAGAGGGGGGTAGAATTCCACGTGTAGCAGTGAAATGCGTAGAGATGTGGAGGAATACCAATGGCGAAGGCAGCCCCCTGGGGATAATATTGACGCTCATGCACGAAAGCGTGGGGGAGCAAACAGGGATTAGGATACCCTGGGTAGTCCACGCCCTAAACGATGTCTACTAGTTGTTGGTGGAGTAAAATCCATGAGTAAACGCAGCTAAACGCGT
>529 Cc_2001
TGGGGAATCTTGCACAATGGGGGAAACCCTGATGCAGCGACGCCGCGTGAGCGATGAAGCCCTTCGGGGTGTAAAGCTCTTTCGGCAGGAACGATAATGACGGTACCTGCAGAAGAAGCTGCGGCTAACTACGTGCCAGCAGCCGCGGTAATACGTAGGCAGCGAGCGTTGTTCGGAATTACTGGGCGTAAAGAGTGTGTAGGTGGTGTCGTAAGTTTGGTGTGAAATCTCCCGGCTCAACTGGGAGGGTGCGCCGAAGACTGCGATGCTGGAGTATGGGAGAGGAAAGCGGAATTCCTGGTGTAGCGGTGAAATGCGTAGATATCAGGAGGAACACCTGCGGTGTAGACGGCTTTTCTGGGACCATTACTGACACTGAGACACGAAAGCGTGGGGTAGCAAACAGGGATTAGATACCCTGGTAGTCCACGCCCTAAACGATGCATACTTGGGTGTGAGCC
>53 Gg_3313
TGGGGAATATTGGACAATGGGGGCAACCCTGATCCAGCGATGCCGCGTGAGTGAAGAAGGCCTTCGGTTGTAAACTCTTTCACCTGTGAAGATAATGACGGTAGCAGGAGAAGAAGCACCGGCAAACTCTGTGCCAGCAGCCGCGGTAAGACAGAGGGTGCTAGCGTTGTTCGGAATGACTGGGCGTAAAGGGCGCGTAGGCGGTTTTTCAAGTCAGATGTGAAAGCCCCGGGCTTAACCTGGGAACTGCATTTGATACTGGATGACTGGAGTACGAGAGAGGAAAGTGGAATTCCTAGTGTAGAGGTGAAATTCGTAAGATATTAGGAGGAACACCAGAGGCGAAGGCGGCTTTCTGGCTCGTAACTGACGCTGAGGCGCGAAAGCGTGGGGAGCAAACAGGATTAGATACCCTGGTAGTCCACGCCGTAAACGATGAGTGCTAGACGTCGGGGCTTTAACGTCGGTGTCGCAGCTAACGCATTAAGC
>530 Ff_2582
TGGGGAATATTGGACAATGGGGGCAACCCTGATCCAGCAATACCGCGTGTGTGAAGAAGGCCTTAGGGTTGTAAAGCACTTTAGTTGGGGAGGAAGTTGATTAGTTTAAGAGATGAATCAATTGACTGTACCCAAAGAATAAGCACCGGCTAACTCTGTGCCAGCAGCCGCGGTAATACAGAGGGTGCGAGCGTTAATCAGAATTACTGGGCGTAAAGGGCGCGTAGGCGGTTATATAAGTTAGATGTGAAATCCCTGGGCTTAACCTAGGAACTGCATCTAATACTGTATAGCTAGAGTGCAGTAGAGGGTAGTGGAATTTCCGGTGTAGCGGTGAAATGCGTAGATATCGGAAGGACACCAGTGGCGAAGGGCGGGCTACCTGGGACTGACACTGACGCTGAGGGCGCGAAAGCGTGGGGGAGCAAACAGGGATTAGATACCCTGGTAGTCCACGCTGTAAACGATGAGAACTAGATGTTGGGTAGGGCAAGACCTAATTAGTATCGAAAGCTAAACGC
>531 Dd_6286
TGGGGAATATTGGACAATGGGCGAAAGCCTGATCCAGCAATGCCGCGTGAGTGATGAAGGCCTTAGGGTTGTAAAGCTCTTTTACCCGGGATGATAATGACAGTACCGGGAGAATAAGCCCCGGCTAACTCCGTGCCAGCAGCCGCGGTAATACGGAGGGGGCTAGCGTTGTTCGGAATTACTGGGCGTAAAGCGCACGTAGGCGGCTTTGTAAGTTAGAGGTGAAAGCCCGGGGCTCAACTCCGGAACTGCCTTTAAGACTGCATCGCTTGAATCATGGAGAGGTCAGTGGAATTCCGAGTGTAGGAGGTAGTAAA
>532 Ii_845
TGAGGAATCTTGCGCAATGGGGGCAACCCTGACGCAGCCACGCCGCGTGGAGGATGAAGGTCCTATGGATCGTAAACTCCTTTTCTGAGGGAAGAAGACCCATCGATCGGTGGGCGTGACGGTACCTCAGGAATAAGCACCGGCTAACTCCGTGCCAGCAGCCGCGGTAATACGGAGGGTGCAAGCGTTGTCCGGAATCACTGGGTGTAAAGGGTGTGTAGGCGGGTCGGTAAGTCAGAGGTGAAAGTCAGCGGCTTAACCGTTGGATTGCCTTTGATACTGCCGCTCTTGAGTACCGGAGGGGTCACTGGAATTCGTGGTGTAGCGGTGAAATGCGTAGATATCACGAGGAACACCGGAGGTGTAGACGGGGTGACTGGGACGGAGACTGACGCTGAGGGCACGAAAGCGTGGGGGAGCGAACAGGGATTAGATACCCTGGTAGTCCACGCCGTAAACGATGGATGCTCGGGTGTTGCCCTGGGTATTAGGGGGCAGTG
>533 Cc_1610
TGGGGAATATTGCACAATGGGCGAAAGCCTGATGCAGCAACGCCGCGTGAGCGATGAAGGCCTTCGGGTCGTAAAGCTCTGTCCTTAAGGAAGATAATGACGGTACTTGAGGAGGAAGCCCCGGCTAACTACGTGCCAGCAGCCGCGGTAATACGTAGGGGGCTAGCGTTATCCGGAATTACTGGGCGTAAAGGGTGCGTAGGTGGTTTCTTAAGTCAGAGGTGAAAGGCTACGGCTCAACCGTAGTAAGCCTTTTGAAACTGGGAAACTTGAGTGCAGGAGAGGAGAGTGGAATTCCTAGTGTAGCGGTGAAATGCGTAGATATTAGGAGGAACACCAGTTGCGAAGGCGGCTCTCTGGACTGTAACTGACACTGAGGGCACGAAAGCGTGGGGGAGCAAAACAGGGATTAGATACCCTGGGTAGTCCACGGCCGTAAACGATGAGTACTAGCTGTCGGGACGGTTACCCCCTT
>534 Ll_3599
TGGGGAATATTGGACAATGGGCGCAAGCCTGATCCAGCAATGCCGCGTGTGTGAAGAAGGTCTTCGGATCGTAAAGCACTTTCGACGGGGACGATGATGACGGTACCCGTAGAAGAAGCCCCGGCTAACTTCGTGCCAGCAGCCGCGGTAATACGAAGGGGGCTAGCGTTACTCGGAATTACTGGGCGTAAAGGGCGCGTAGGCGGCGCTCCAAGTTAGGCGTGAAAGTCCTGGGCTCAACCTGGGAACTGCGCTTAAGACTGGAGTGCTTGAGGATGGAAGAGGGTCGTGGAATTCCCAGTGTAGAGGTGAAATTCGTAGATATTGGGAAGAACACCGGTGGCGAAGGCGGCGACCTGGTCCATTACTGACGCTGAGGGCGCGACAGCGTGGGGGAGCAAACAGGGATTAGATACCCTGGGTAGTCCACGCCGTAAACGATGTGCGCTGGGATGTTGGGGTGACCTAGTCACTCAGTGTCGTAGCTAACGCGATAAGCGCACCGCCT
>535 Hh_1788
TGAGGAATATTGGTCAATGGGCGCAAGCCTGAACCAGCCATGCCGCGTGCAGGATGACGCATCTATGGTGTGTAAACTGCTTTTGTACGGGAAGAAACCCTGCCTCGTGAGGCAGATTGACGGTACCGTAAGAATAAGGATCGGCTAACTCCGTGCCAGCAGCCGCGGTAATACGGAGGATCCAAGCGTTATCCGGAATCATTGGGTTTAAAGGGTCCGTAGGCGGTTTTATAAGTCAGTGGTGAAATCCGGCAGCTCAACTGTCGAACTGCCATTGATACTGTAGGACTTGAATTATTGTGAAGTAACTAGAATATGTAGTGTAGCGGTGAAATGCTTAGATATTACATGGAATACCCATTGCGAAGGCAGGTTACTAACAATACATTGACGCTGATGGGACGAAAGCGTGGGGGAGCGAACAGGGATTAGATACCCTGGTAGTCCACGCCGTAAACGATGGGATACTAGCTTGTTTGGGTTTCGGACTGAGTGGGCTAAGCG
>536 Aa_2103
TGGGGAATCTTAGACAATGGGCGCAAGCCTGATCTAGCCATGCCGCGTGATCGATGAAGGCCTTAGGGTTGTAAAGATCTTTCAGTGGGGAAGATAATGACTGTACCCACAGAAGAAGCCCCGGCTAACTCCGTGCCAGCAGCCGCGGTAATACGGAGGGGGCTAGCGTTGTTCGGAATTACTGGGCGTAAAGCGCACGTAGGCGGATGGACAAGTCAGAGGTGAAATCCCAGGGCTCAACCTTGGAACTGCCTTTGAAACTTTCCATCTTGAGGTCGAGAGAGGTGAGTGGAATTCCGAGTGTAGAGGTGAAATTCGTAGATATTCGGAGGAACACCAGTGGCGAAGGCGGCTCACTGGCTCGATACTGACGCTGAGGTGCGAAAGCGTGGGGGAGCAAACAGGATTAGATACCCTGGTAGTCCACGCCGTAAACGATGAATGCCAGACGTCGGGCAAGCATGCTTGTCGGTGTCACACCTAAACGGGATTAAAGCATTCCGCCT
>537 Ll_2995
TTTCGAATCATTCACAATGGGCGAAAGCCTGATGGTGCGACGCCGCGTGAGGGATGAAGGTCTTCGGATTGTAAACCTCTGTCACCGGGGAAGAAACGCTTCAAGTTAACAGTTTGAAGCCTGACTTAACCCGGAGAGGAAGCAGTGGCTAACTCTGTGCCAGCAGCCGCGGTAATACAGAGACTGCAAGCGTTATTCGGATTCACTGGGCGTAAAGGGTGCGCAGGCGGCCGGGTGTGTCAGATGTGAAATCCCGAGGCTTAACCTCGGAACTGCGTCTGAAACTACTCGGCTAGAGTATTGGAGAGGGTAACGGAATTCACGGTGTAGCAGTGAAATGCGTAGATATCGTGAGGAACACCAGAGGCGAAGGGCGGGTTACCTGGGACAATTACTGACGCTCAGGCACGAAAGCATGGGGAGCAAAAGGGGATTAGATACCCCTGTAGTCCATGCCCTAAACGGGTGCACACTAGGTCTTGGGCGGA
>538 Nn_6720
TAGGGAATATTGGGCAATGGGCGGAAGCCTGACCCAGCCATGCCGCGTGCAGGAAGAAGGCCTTCTGGGTTGTAAACTGCTTTTACCAGGGAAGAAAACACCCATGCGTGGGGAACTGACGGTACCTGGGGAATAAGCACCGGCTAACTCCGTGCCAGCAGCCGCGGTAATACGGAGGGTGCAAGCGTTGTCCGGATTTATTGGGTTTAAAGGGTGCGTAGGCGGCCCCTTAAGTCAGCGGTGAAAGCCCGGGGCTCAACCCCGGAACCGCCGTTGATACGGGT
>539 Kk_6513
TGAGAATATTGGACAATGGGCGAGAGCCTGATCCAGCCATGCCGCGTGCAGGAAGACGGCCCTATGGGTTGTAAACTGCTTTTATACAGGAAGAAACACTCCCTCGTGAGGGAGCTTGACGGTACTGTAAGAATAAGGATCGGCTAACTCCGTGCCAGCAGCCGCGGTAATACGGAGGATCCAAGCGTTATCCGGAATCATTGGGTTTAAAGGGTCCGTAGGCGGGACAATCAGTCAGTGGTGAAAGTCTGTGGCTCAACCATAGAATTGCCATTGATACTGTTGTTCTTGAGTGCTTATGAAGTGGTTAGAATATGTAGTGTAGCGGTGAAATGCATAGATATTACATGGAATACCGATTGCGAAGGCAGATCACTAAT
>54 Cc_2209
TGGGGAATATTGCACAATGGGCGCAAGCCTGATGCAGCCATGCCGCGTGTATGAAGAAGGCCTTCGGGTTGTAAAGTACTTTCAGCGGGGAGGAAGGCGACGGGGTTAATAACCCTGTCGATTGACGTTACCCGCAGAAGAAGCACCGGCTAACTCCGTGCCAGCAGCCGCGGTAATACGGAGGGTGCAAGCGTTAATCGGAATTACTGGGCGTAAAGCGCACGCAGGCGGTCTGTTAAGTCAGATGTGAAATCCCCGGGCTTAACCTGGGAACTGCATTTGAAACTGGCAGGCTTGAGTCTTGTAGAGGGGGTAGAATTCCAGGTGTAGCGGTGAAATGCGTAGAGATCTGGAGGAATACCGGTGGCGAAGGCGGGCCCCCTGGACAAAGACTGACGCTCAGGTGCGAAAGCGTGGGGGAGCAAACAGGATTAGATACCCTGGTAGTCCACGCCGTAAACGATGTCGACTTGGGAGGGTTGTTCCCTTGAGGGAGTGGCTTCCGGGAGCTAAACGCGTTAAAGTCGACCGCCTGGGGGA
>540 Kk_2365
TTAGGAATCTTCCCCAATGGGCGCAAGCCTGAGGGAGCGACGCCGCGTGAGGGACGAAGGTCTTCGGATCGTAAACCTCTGAACGAGTGACGAAAGCCTGCGAAGAGCAGGGATGACGGTAGCTCGGTAATAGCACCGGCTAACTCCGTGCCAGCAGCCGCGGTAATACGGAGGGTGCAAGCGTTACCCGGAATCACTGGGCGTAAAGGGCGTGTAGGCGGCCCCCTAAGTCTGACTTTAAAGACTGCGGCTCAACCGCAGCAGTGGGTTGGAGACTGGGGGACTAGACCTGTGGAGAGGCAACTGGAATTCCTGGAGGAGCGGTGGAATGCGTAGATCCCAGGAGGAACACCAACGGCGAAGGCAGGTTGCTGGGACACAAGGGTGACGCTGAGGGCGCGAAAGTGTGGGGGAGCAAACCGGGATTAGATACCCGGGGGTAGTCCACACCCTAAACACTGCACGTTGGGCCCATGGGCGGGGATGCCGCCATGGGGCGAAGCTAACGCGATAAAACGTGCCGCCTGGGG
>541 Nn_6432
TAAGGAATATTGGGCAATGGACGCAAGTCTGACCCAGCCATGCCGCGTGGAGGATGAAGGTCCTCTGGATTGTAAACTTCTTTTATCTGGGAAGAAAAAAGGGAATTCTTTCCCGTCTGACGGTACCAGATGAATAAGCACCGGCTAACTCCGTGCCAGCAGCCGCGGTAATACGGAGGGTGCAAGCGTTATCCGGATTTACTGGGTTTAAAGGGTGCGTAGGTGGACTGGTAAGTCCGTGGTGAAATCCCCGAGCTTAACTTGGGAACTGCCATGGATACTATTGGTCTTGAATTTTCTGGAGGTTAGCGGAATATGTCATGTAGCGGTGAAATGCTTAGATATGACATAGAACACCGATTGCGAAGGCAGCTGGCTACAGAAACATTGACACTGAGGCACGAAAGCGTGGGGATCAAACAGGGATTAGATACCCTGGGTAGTCCACGCCCTAAACGATGATTACTCGACATACGCGATACACTGTGTGTGTCTGAGCGAAAGCATTAA
>542 Dd_6275
TGGGGAATTTTCCGCAATGGGCGAAAGCCTGACGGAGCAATGCCGCGTGGAGGTAGAAGGCCTACGGGTCCTGAACTTCTTTTCCCAGAGAAGAAGCAATGACGGTATCTGGGGAATAAGCATCGGCTAACTCTGTGCCAGCAGCCGCGGTAATACGTAGGGTGCGAGCGTTAATCGGAATTACTGGGCGTAAAGCGTGCGCAGGCGGTTATGCAAGACAGATGTGAAATCCCCGGGCTCAACCTGGGAACTGCATTTGTGACTGCATGACTAGAGTACGGCAGAGGGGGATGGAATTCCGCGTGTAGCAGTGAAATGCGTATATATGCGGAGGAACACCGATGGCGAAGGCAATCCCCTGGGCCTGTACTGACGCTCATGCACGAAAGCGTGGGGAGCAAACAGGATTAGATACCCTGGGTAGTCCACGCCCTAAACGATGTCAACT
>543 Dd_6272
TGGGGAATTTTGGACAATGGGCGCAAGCCTGATCCAGCCATGCCGCGTGAGTGAAGAAGGCCTTCGGGTTGTAAAGCTCTTTCGGCAGGAACGAAATGGTCCGTGCTAATACCACGGATCGATGACGGTACCTGAAGAAGAAGCACCGGCTAACTACGTGCCAGCAGCCGCGGTAATACGTAGGGTGCAGGCGTTAATCGGAATTACTGGGCGTAAAGCGTGCGCAGGCGGTTTCTTAAGTCAGATGTGAAAGCCCCGGGCTTAACCTGGGAACTGCGTTTGAAACTGGGAGACTCGAGTGTGGCAGAGGGGGGTGGAATTCCACGTGTAGCAGTGAAATGCGTAGATATGTGGAGGAACACCGATGGCGAAGGCAGCCCCCTGGGTCAACACTGACGCTCATGCACGAAAGCGTGGGGAGCAAACAGGATTAGATACCCTGGGTA
>544 Nn_7434
TGGGGAATATTGGACAATGGGCGCAAGCCTGATCCAGCCATGCCGCGTGAGTGATGAAGGCCTTAGGGTTGTAAAGCTCTTTCGCCGACGAAGATAATGACGGTAGTCGGAGAAGAAGCCCCGGCTAACTTCGTGCCAGCAGCCGCGGTAATACGAAGGGGGCTAGCGTTGTTCGGAATCACTGGGCGTAAAGCGCACGTAGGCGGATATTTAAGTCAGGGGTGAAAGCCTGGAGCTCAACTCCAGAACTGCCCTTGATACTGGGTATCTCGAGTCCGGAAGAGGTAAGTGGAACTGCGAGTGTAGAGGTGAAATTCGTAGATATTCGCAAGAACACCAGTGGCGAAGGCGGCTTACTGGTCCGGTACTGACGCTGAGGTGCGAAAGCGTGGGGAGCAAACAGGATTAGATACCCTGGGTAGTCCACGCCGTAAACGATGGAGGGCTAGCCGTTGGGTGAGCATGCTCATCAGTGGCGCAGCTAACGCATTAAGCCTCCCGCCT
>545 Nn_965
TGGGGAATCTTGCGCAATGGGCGAAAGCCTGACGCAGCCATGCCGCGTGAATGATGAAGGTCTTAGGATTGTAAAATTCTTTCACCGGGGACGATAATGACGGTACCCGGAGAAGAAGCCCCGGCTAACTTCGTGCCAGCAGCCGCGGTAATACGAAGGGGGCTAGCGTTGCTCGGAATTACTGGGCGTAAAGGGAGCGTAGGCGGACAGTTTAGTCAGAGGTGAAAGCCCAGGGCTCAACCTTGGAATTGCCTTTGATACTGACTGTCTTGAGTATGGGAGAGGTTAGCGGAACTCCGAGTGTAGAGGTGAAATTCGTAGATATTCGGAAGAACACCAGTGGCGAAGGCGGCTAACTGGCCCATTACTGACGCTGAGGGCTCGAAAGCGTGGGGGAGCAAACAGGGATTAGATACCCTGGGTAGTCCACGCCGTAAACGATGAGAGCTAGTTGTCGGGCACGCATGCGTGTCGGTGACGCAGCTAACGCATTAAAGCTCTCCGCCTGGGGGAGTACGGGTC
>546 Ii_2634
TGGGGAATATTGGACAATGGGCGAAAGCCTGATCCAGCAATGCCGCGTGAGTGATGAAGGCCTTAGGGTTGTAAAGCTCTTTTACCCGGGATGATAATGACAGTACCGGGAGAATAAGCTCCGGCTAACTCCGTGCCAGCAGCCGCGGTAATACGGAGGGAGCTAGCGTTATTCGGAATTACTGGGCGTAAAGCGCACGTAGGCGGCTTTGTAAGTAAGAGGTGAAAGCCCAGAGCTCAACTCTGGAATTGCCTTTTAGACTGCATCGCTTGAATCATGGAGAGGTCAGTGGAATTCCGAGTGTAGAGGTGAAATTCGTAGATATTCGGAAGAACACCAGTGGCGAAGGCGGCTGACTGGGACATGTATTGACGCTGAGGTGCGAAAGCGTGGGGGAGCAAACAGGGATTAGATACCCTGGTAGTCCACGCCGTAAACGATGATAACTAGCTGTCCGGACACTTGGGTGTTTGGGGTGGCGCAGCTAAACGCATTAAGTTATCCGCCT
>547 Ll_1120
TGGGGAATTTTCCGCAATGGGCGCAAGCCTGACGGAGCAAGACCGCGTGAGGGAGGAAGGCTCTTGGGTTGTAAACCTCTTTTATCAGGGAAGAAGTTCTGACGGTACCTGATGAATCAGCATCGGCTAACTCCGTGCCAGCAGCCGCGGTAATACGGAGGATGCAAGCGTTATCCGGATTTATTGGGCGTAAAGCGTCCGCAGGTGGTTGTTCAAGTCTGCTGTTAAAGCGCGAGGCTTAACCTTGTACAGGCAGTGGAAACTGAGCGACTAGAGTATGGTAGGGGTAGCGGGAATTCCCAGTGTAGCGGTGAAATGCGTAGATATTGGGAAGAACACCAGCGGCGAAAGCGCGCTACTGGGCCATTACTGACACTCATGGGACGAAAGCTAGGGGGAGCGAAAGGGGATTAGATACCCCTGTAGTCCTAGCTGTAAACGATGGGGTACTAGGGTGTTGACCGTATCGACCCGGGTCAGTGCCGTAGCTAACGCGTTAAGTACCCCGCCTGGGGGAGTA
>548 Dd_5343
TAAGGAATATTGGTCAATGGACGCAAGTCTGAACCAGCCATGCCGCGTGGAGGATGAAGGCCCTCTGGGTTGTAAACTTCTTTTATGGGGGACGAAACCCTGGATTTTTATCCAGCCTGACGGTACCCCAGGAATAAGCACCGGCTAACTCCGTGCCAGCAGCCGCGGTAATACGGAGGGTGCAAGCGTTATCCGGATTCACTGGGTTTAAAGGGTGCGTAGGCGGGTTTGTAAGTCAGTGGTGAAATCCCGGAGCTTAACTTCGGAACTGCCGTTGATACTACAGGTCTTGAATACTCGGGAGGTGAGCGGAATATGTCATGTAGCGGTGAAATGCTTAGATATGACATAGAACACCGATTGCGAAGGCAGCTCACTACAGAGTCATTGACGCTGAGGCACGAAAGCGTGGGGATCAAACAGGATTAGATACCCTGGTAGTCCACGCCCTAAACTATGGGATACTCGACGTGTGCGATATGACAGTATGCGTCTGAG
>549 Hh_5929
TGGGGAATATTGCACAATGGGCGGAAGCCTGATGCAGCAACGCCGCGTGCGGGATGACGGCCTTCGGGTTGTAAACCGCTTTCGCCTGTGACGAAGCGTGAGTGACGGTAATGGGTAAAGAAGCACCGGCTAACTACGTGCCAGCAGCCGCGGTGATACGTAGGGTGCGAGCGTTGTCCGGATTTATTGGGCGTAAAGGGCTCGTAGGTGGTTGATCGCGTCGGAAGTGTAATCTTGGGGCTTAACCCTGAGCGTGCTTTCGATACGGGTTGACTTGAGGAAGGTAGGGGAGAATGGAATTCCTGGTGGAGCGGTGGAATGCGCAGATATCAGGAGGAACACCAGTGGCGAAGGCGGTTCTCTGGGCCTTTCCTGACGCTGAGGAGCGAAAGCGTGGGGAGCGAACAGGCTTAGATACCCTGGTAGTCCACGCTGTAAACGGGTGGGGTACTAGGGTGTGGGGGTCCATTCCACGGGGTTCCGCGCCGTAGCTAACGCTTTAACGTA
>55 Mm_2097
TGGGGAATATTGGACAATGGGCGCAAGCCTGATCCAGCAATGCCGCGTGGGTGAAGAAGGTCTTCGGATTGTAAAGCCCTTTCGGCGGGGACGATGATGACGGTACCCGCAGAAGAAGCCCCGGCTAACTTCGTGCCAGCAGCCGCGGTAATACGAAGGGGGCTAGCGTTGCTCGGAATGACTGGGCGTAAAGGGCGCGTAGGCGGCCTGGACAGTCGGATGTGAAATTCCTGGGCTTAACCTGGGGGCTGCATCCGAGACGTTTGGGCTGGAGTGGGGAAGAGGGTCGTGGAATTCCCAGTGTAGAGGTGAAATTCGTAGATATTGGGAAGAACACCGGTGGCGAAGGCGGCGACCTGGTCCTTGACTGACGCTGAGGGCGCGAAAGCGTGGGGGAGCAAACAGGATTAGATACCCTGGTAGTCCACGCTGTAAACGATGTGTGCTGGGATGTTGGGGTGGCGTAGCTGCTCAGTGTCGTAGCCAACGCGGGTAAGCACACC
>550 Dd_5952
TGGGGAATATTGGACAATGGGCGCAAGCCTGATCCAGCCATACCGCGTGGGTGAAGAAGGCCTTCGGGTTGTAAAGCCCTTTTGTTGGGAAAGAAATCCAGCTGGTTAATACCCGGTTGGGATGACGGTACCCAAAGAATAAGCACCGGCTAACTTCGTGCCAGCAGCCGCGGTAATACGAAGGGTGCAAGCGTTACTCGGAATTACTGGGCGTAAAGCGTGCGTAGGTGGTTATTTAAGTCCGTTGTGAAAGCCCTGGGCTCAACCTGGGAACTGCAGTGGATACTGGATGACTAGAATGTGGTAGAGGGTAGCGGAATTCCTGGTGTAGCAGTGAAATGCGTAGAGATCAGGAGGAACATCCATGGCGAAGGCAGCTACCTGACCAACATTGACACTGAGGCACGAAAGCGTGGGGAGC
>551 Aa_7289
TGGGGAATCTTAGACAATGGGCGAAAGCCTGATCTAGCCATGCCGCGTGGGTGATGAAGGCCTTAGGGTCGTAAAGCCCTTTCGCCGGGGAAGATAATGACGGTACCCGGTAAAGAAACCCCGGCTAACTCCGTGCCAGCAGCCGCGGTAATACGGAGGGGGTTAGCGTTGTTCGGAATGACTGGGCGTAAAGCGCGCGTAGGCGGATCAGCAAGTCAGGGGTGAAATCCCGGGGCTCAACCCCGGCACTGCCTTTGAGACTGTTGGTCTGGAGTTCGAGAGAGGTGGGTGGAATTCCGAGTGTAGAGGTGAAATTCGTAGATATTCGGAGGAACACCAGTGGCGAAGGCGGCCCACTGGCTCGACACTGACGCTGAGGCGCGAAAGCGCGGGGGAGCAAACAGGATTAGATACCCTGGTAGTCCGCGCCGTAAACGATGAATGCCAGACGTCGGGGGCTTGCCCTTCGGTGTCACACCTAACGGGATTAAGCATTCCGCCTGGGGGA
>552 Nn_10083
TGGGGAATATTGGACAATGGGCGGAAGCCTGATCCAGCAACGCCGCGTGAGGGATGACGGCCTTCGGTTGTAACCTCTTTCAGCACAGACGAAGCGCAAGTGACGGTATGTGCAGAAGAAGGACCGGCCAACTACGTGCCAGCAGCCGCGGTAATACGTAGGGTCCGAGCGTTGTCCGGAATTATTGGGCGTAAAGGGCTCGTAGGCGGTTTGTCGCGTCGGGAGTGAAAACACCGGGCTTAACTCGGTGCTTGCTTTCGATACGGGCAGACTAGAGGCATTCAGGGGAGAACGGAATTCCTGGTGTAGCGGTGAAATGCGCAGATATCAGGAGGAACACCGGTGGCGAAGGCGGTTCTCTGGGAATGTCCTGACGCTGAGGAGCGAAAGTGTGGGGAGCGAACAGGATTAGATACCCTGGTAGTCCACACCGTAAACGTTGGGGCGCTAGGGTGTGGGGGTCCATTCCACGGGATTCCGTGCCGCAGCTAACGCATTAAGCGCCCCGCCTGGGGGAGTACGGGCCGCAAGGGC
>553 Nn_2420
TAGGGAATCTTCCGCAATGGACGAAAGTCTGACGGAGCAACGCCGCGTGAGTGAAGAAGGTTTTCGGATCGTAAAACTCTGTTGTCAGGGAAGAACAAGTATGGGAGTAACTGCCCGTACCTTGACGGTACCTGGCCAGAAAGCCACGGCTAACTACGTGCCAGCAGCCGCGGTAATACGTAGGTGGCAAGCGTTGTCCGGAATTATTGGGCGTAAAGCGCGCGCAGGCGGCCTTTTAAGTCTGATGTGAAAGCCCCCGGCTCAACCGGGGAGGGTCATTGGAAACTGGAAGGCTTGAGTGCAGAAGAGAAGAGCGGAATTCCACGTGTAGCGGTGAAATGCGTAGAGATGTGGAGGAACACCAGTGGCGAAGGCGGCTCTTTGGGTCTGTAACTGACGCTGAGGCGCGAAAGCGTGGGGGAGCGAACAGGGATTAGATACCCTGGTAGTCCACGCCGTAAACGATGAGTGCTAAGTGTTGGGGGGTTTCCGCCCCTCAGTGCTGCAGCTAAACGCATTAAAGCACTCC
>554 Ii_3232
TCGGGAATTTTGGGCAATGGGCGAAAGCCTGACCCAGCAACGCCGCGTGAAGGATGAAGTCTTTCGGGATGTAAACTTCGTAAGAATGGGAAGAATAAATGACGGTACCATTTGTAAGGTCCGGCTAACTACGTGCCAGCAGCCGCGGTAATACGTAGGGACCAAGCGTTGTTCGGATTTACTGGGCGTAAAGGGCGCGTAGGCGGCGTGACAAGTCAGTTGTGAAATCTCCGAGCTTAACTCGGAACGGTCAACTGATACTGTTGTGCTAGAGTACAGAAGGGGCAATCGGAATTCTTGGTGTAGCGGTGAAATGCGTAGATATCAAGAGGAACACCTGAGGTGAAGACGGGTTGCTGGGCTGATACTGACGCTGAGGCGCGAAAGCTAGGGGTAGCAAACGGGGGATTAGATACCCCGGTAGTCCTAGCCCTAAACGATGAATACTTGGGTGTCTGGGAATTATTATTTTTCTGGGGTGCCGTCGCTAACGTTTTAAGTATTCCG
>555 Kk_734
TGGGGAATATTGGACAATGGGCGCAAGCCTGATCCAGCAATGCCGCGTGTGTGAAGAAGGCCTTAGGGTTGTAAAGCACTTTCAGTGGGGAGGAATGACTTAAGGTTAATAACCTTAGGGAGTGACGTTACCCGCAGAAGAAGCACTGGCTAACTCTGTGCCAGCAGCCGCGGTAATACAGAGAGTGCAAGCGTTAATCAGAATTACTGGGCGTAAAGCGCACGTAGGTGGATATTTTAGTCGGGTGTGAAAGCCCCGGGCTTAACCCGGGAATTGCATTCGATACTGAATATCTAGAGTATGGTAGAGGGAAGTGGAATTTCCGGTGTAGCGGTGAAATGCGTAGATATCGGAAAAGAACACCAGTGGCGAAGGGCGACTTCCTGGGACTAATACTGACACTGAGGTGCGAAAGC
>556 Dd_463
TAGGGAATATTGGGCAATGGAGGCAACTCTGACCCAGCCATGCCGCGTGCAGGATGAAGGCGCTCAGCGTCGTAAACTGCTTTTATCTGGGAAGAACTGCGGGGATGCGTCCTTGTTTGACGGTACCAGAGGAATAAGCACCGGCTAACTCCGTGCCAGCAGCCGCGGTAATACGGAGGGTGCAAGCGTTGTCCGGATTTATTGGGTTTAAAGGGTGCGCAGGTGGGTATTTAAGTCTGGTTTGAAAGCAGGTGGCTCAACCATCTGATGTGGCTGGAAACTGGATATCTTGAATGGGTTGGCGGTAGCCGGAATGGGTCATGTAGCGGTGAAATGCATAGATATGACCCGGGAACACCGATTGCGAAGGGCAGGGCTACTACGACTTGATTGACACTGAGGCACGAGAGCATGGGGTAGCGAACAGGGATTAGATACCCTGGGTAGTCCATGCCGTAAACGATGATTACTGGGCTGTGTGTGTTCAAAGCA
>557 Ee_1292
TGGGGAATATTGGACAATGGGCGCAAGCCTGATCCAGCCATGCCGCGTGTGTGATGAAGGCCTTAGGGTTGTAAAGCACTTTCACCGGAGAAGATAATGACGGTATCCGGAGAAGAAGCCCCGGCTAACTTCGTGCCAGCAGCCGCGGTAATACGAAGGGGGCTAGCGTTGTTCGGAATTACTGGGCGTAAAGCGCACGTAGGCGGATCGATCAGTCAGGGGTGAAATCCCAGAGCTCAACTCTGGAACTGCCTTTGATACTGTCGGTCTAGAGTATGGAAGAGGTGAGTGGAATTCCGAGTGTAGAGGTGAAATTCGTAGATATTCGGAGGAACACCAGTGGCGAAGGCGGCTCACTGGGTCCATTACTGACGCTGAGGTGCGAAAAGCGTGGGGGAGCAAACAGGGATTAGATACCCTGGGTAGTCCACGCCGTAAACGATGAATGTTAGCCGTCGGGGCAGTTTACTGTTCGGGTGGCGCAGCTAACGCATTAAAAACATTCCGCCTGGGGGAGTAC
>558 Ee_1743
TAGGGAATCTTCCGCAATGGACGCAAGTCTGACGGAGCAACGCCGCGTGAGTGATGAAGGTTTTCGGATCGTAAAGCTCTGTTGCCAGGGAAGAACGAGTGAGAGAGTAACTGCTCTTGCTATGACGGTACCTGAGAAGAAAGCCCCGGCTAACTACGTGCCAGCAGCCGCGGTAATACGTAGGGGGCAAGCGTTGTCCGGAATTATTGGGCGTAAAGCGCGCGCAGGCGGCTTGGCTAGTCTGGTGTTTAAGCTCGGGGCTCAACCCCCGATACGCACCGGAAACTGCCAGGCTTGAGTGCAGAAGAGGAAAGTGGAATTCCACGTGTAGCGGTGAAATGCGTAGAGATGTGGAGGAACACCAGTGGGCGAAGGGCGACTTTCTGGGGCTGTAACTGACGCTGAGGGCGCGAAAGCGT
>559 Ff_19
TGGGGAATATTGGACAATGGGCGAAAGCCTGATCCAGCAATGCCGCGTGAGTGATGAAGGCCTTAGGGTTGTAAAGCTCTTTTACCCGGGATGATAATGACAGTACCGGGAGAATAAGCCCCGGCTAACTCCGTGCCAGCAGCCGCGGTAATACGGAGGGGGCTAGCGTTGTTCGGAATTACTGGGCGTAAAGCGCACGTAGGCGGCTTCCTAAGTCAGAGGTGAAAGCCTGGAGCTCAACTCCAGAACTGCCTTTGAGACTGGGTCGCTTGAATCCGGGAGAGGTGAGTGGAATTCCGAGTGTAGAGGTGAAATTCGTAGATATTCGGAAGAACACCAGTGGCGAAGGCGGCTCACTGGACCGCATTGACGCTGAGGGTGCGAAAGCGTGGGGGAGCAAACAGGGATTAGATACCCTGGTAGTCCACGCCGTAAACGATGATGGACTAGCTGTCCGGGTCGCTTGGGCGAGTTGGGGTGGCGCAGCTAACGCAATTAAAGTCATCCG
>56 Nn_1452
TGAGGAATATTGGTCAATGGACGCAAGTCTGAACCAGCCAAGTAGCGTGCAGGATGACGGCCCTCCGGGTTGTAAACTGCTTTTAGTTGGGAATAAAAAGAGGGACGTGTCCCTCATTGTATGTACCTTCAGAAAAAGGACCGGCTAATTCCGTGCCAGCAGCCGCGGTAATACGGAAGGTCCAGGCGTTATCCGGATTTATTGGGTTTAAAGGGAGCGTAGGCGGATTATTAAGTCAGTGGTGAAAGACGGTGGCTCAACCATCGTTAGCCATTGAAACTGGTAGTCTTGAGTGCAGACAGGGATGCTGGAACTCGTGGTGTAGCGGTGAAATGCTTAGATATCACGATGAACTCCGATCGCGAAGGCAGGGTGTCCGGGGCTGCAACTGACGCTGAGGCTCGAAAGTGTGGGGTATCAAACAGGGATTAGGATACCCTGGTAGTCCACACAGTAAACGATGTATACTCGCGGTTTGCGATACAATG
>560 Ll_2036
TAAGGAATATTGGTCAATGGACGCAAGTCTGAACCAGCCATGCCGCGTGGAGGATGACGGCCCTCTGGGTTGTAAACTTCTTTTATCTGGGACGAAACACTTCTTTTCTAGGGAGCTTGACGGTACCAGGTGAATAAGCACCGGCTAACTCCGTGCCAGCAGCCGCGGTAATACGGAGGGTGCAAGCGTTATCCGGATTCACTGGGTTTAAAGGGTGCGTAGGTGGATATGTAAGTCCGTGGTGAAATCTCTAAGCTTAACTTAGAAACTGCCCTGGATACTATATGTCTTGAATGTTGTGGAGGTTAGCGGAATATGTCATGTAGCGGTGAAATGCATAGATATGACATAGAACACCAATTGCGAAGGGCAGCTGGGCTACCCAACTATTGACACTGAGGCACGAAAGCGTGGGGGATCAAACAGGATTAGATACCCTGGTAGTCCACGCCCTAAACGATGATTACTCGACATACGCGATACACAGTGTGTGTCTGAGC
>561 Aa_1793
TGGGGAATATTGCACAATGGGCGCAAGCCTGATGCAGCCATGCCGCGTGTGTGAAGAAGGCCTTAGGGTTGTAAAGCACTTTCAGCGAGGAGGAAGGGTTCAGTGTTAATAGCACTGTACATTGACGTTACTCGCAGAAGAAGCACCGGCTAACTCCGTGCCAGCAGCCGCGGTAATACGGAGGGTGCAAGCGTTAATCGGAATTACTGGGCGTAAAGCGCACGCAGGCGGTTTGTTAAGTCAGATGTGAAATCCCCGAGCTTAACTTGGGAACTGCATTTGAAACTGGCAAGCTAGAGTCTTGTAGAGGGGGGTAGAATTCCAGGTGTAGCGGTGAAATGCGTAGAGATCTGGGAGGGAATACCGGGTGGCGAAGGGCGGGCCCCCTGGGACAAAGACTGACGCTCAGGTGCGAAAGCGTGGGGGAGCAAACAGGATTAGATACCCTGGGTAGTCCACGCTGTAAACGATGTCGACTTGGGAGGGTTGTGCCCTTGAGGGCGTGGGCTTCCGGGAGC
>562 Cc_3410
TAGGGAATCTTCGGCAATGGGGGGAACCCTGACCGAGCAACGCCGCGTGAGTGAAGAAGGTTTTCGGATCGTAAAGCTCTGTTGTTAAGGAAGAACGAGTGTGAGAATGGAAAGTTCATACTGTGACGGTACTTAACCAGAAAGGGACGGCTAACTACGTGCCAGCAGCCGCGGTAATACGTAGGTCCCGAGCGTTGTCCGGATTTATTGGGCGTAAAGCGAGCGCAGGCGGTTAGATAAGTCTGAAGTTAAAGGCAGTGGCTCAACCATTGTAGGCTTTGGAAACTGTTTAACTTGAGTGCAGAAGGGGAGAGTGGAATTCCATGTGTAGCGGTGAAATGCGTAGATATATGGAGGAACACCGGTGGCGAAAGCGGCTCTCTGGTCTGTAACTGACGCTGAGGCTCGAAAGCGTGGGGAGCGAACAGGGATTAGATACCCTGGTAGTCCACGCCGTAAACGATGAGTGCTAGGGTGTTAGGGTCCTTTCCGGGGACTTAGTGCCGCAGCTAACGCATTAAGC
>563 Ll_1422
TGAGGAATATTGGACAATGGGCGCAAGCCTGATCCAGCCATGCCGCGTGCAGGAAGAAGCATCTATGGTGTGTAAACTGCTTTTGTACAGGAAGAAACAGCTCTTCGTGAAGAGCCTTGACGGTACTGTAAGAATAAGGATCGGCTAACTCCGTGCCAGCAGCCGCGGTAATACGGAGGATCCAAGCGTTATCCGGAATCATTGGGTTTAAAGGGTCCGTAGGCGGTTTAATAAGTCAGTGGTGAAATCTGGTCGCTCAACGATCAAACGGCCATTGATACTGTTAGACTTGAATTACTAGGAAGTAACTAGAATATGTAGTGTAGCGGTGAAATGCTTAGATATTACATGGAATACCAATTGCGAAGGCAGGTTACTACTAGTGGATTGACGCTGATGGACGAAAGCGTGGGGGAGCGAACAGGATTAGATACCCTGGGTAGTCCACGCCGTAAACGATGGGATACTAGCTGTTGGGGCGCAAAGTTCAGTGGGCTAAAGCGAAAAA
>564 Aa_2078
TGGGGAATATTGGACAATGGGCGGAAGCCTGATCCAGCAACGCCGCGTGAGGGATGACGGCCTTCGGGTTGTAAACCTCTTTCAGCGGGGACGAAGCGCCGATGATGGTGGTGACGGTACCCGCAGAAGAAGCACCGGCCAACTACGTGCCAGCAGCCGCGGTAATACGTAGGGTGCGAGCGTTGTCCGGAATTATTGGGCGTAAAGGGCTCGTAGGCGGTTTGTCGCGTCGGGAGTGAAAACACCGGGCTTAACTCGGTGCTTGCTTTCGATACGGGCAGACTAGAGGTATGCAGGGGAGAACGGAATTCCTGGTGTAGCGGTGAAATGCGCAGATATCAGGAGGAACACCGGTGGCGAAGGCGGTTCTCTGGGCATTACCTGACGCTGAGGAGCGAAAGTGTGGGGGAGCGAACAGGGATTAGATACCCTGGTAGTCCACACCGTAAACGTTGGGGCGCTAGGGTGTGGGGGCCTATTCCATGGGGTTCCGTGCCGCAGCTAACGCATTAAAGCGCCCCC
>565 Aa_478
TGAGGAATATTGCACAATGGGCGCAAGCCTGATGCAGCGACGCCGCGTGGGTGATGAAGGCTTTCGGGTCGTAAAGCCCTTTTCTAGGTGACGAGCAAGGACGGTAGCCTAGGAATAAGTGTCGGCTAACTACGTGCCAGCAGCCGCGGTAAAACGTAGGACACAAGCGTTATCCGGAGTTACTGGGCGTAAAGGGCGTGTAGGCGGACGTGTAAGTCTATTCTGAAAGCTCCTGGCTAAACTGGGAGAGGCGAATGGAGACTGCATATCTAGAGTGAGGAAGAGGAAAGTGGAATTCCGCGTGTAGTGGTGAAATGCGTAGAGATGCGGAGGAACACCAGTGGCGAAAGCGACTTTCTGGGTCCTTAACTGACGCTGAGGCGCGAAAGCAGTGGGGGAGCGGAAACGGGGATTACGGAAACCCCGGGTAGTCCATGCCATAAACGATGTTCACTAAACGTTCGTTCTCCGCGAGGGAGAGTGGGGTGTT
>566 Bb_2222
TGGGGAATATTGGACAATGGGCGAAAGCCTGATCCAGCCATGCCGCGTGTGTGAAGAAGGTCTTCGGATTGTAAAGCACTTTAAGTTGGGAGGAAGGGCCGTTACCTAATACGTGATGGTTTTGACGTTACCGACAGAATAAGCACCGGCTAACTCTGTGCCAGCAGCCGCGGTAATACAGAGGGTGCAAGCGTTAATCGGAATTACTGGGCGTAAAGCGCGCGTAGGTGGTTTGTTAAGTTGGATGTGAAATCCCCGGGCTCAACCTGGGAACTGCATTCAAAACTGACTGACTAGAGTATGGTAGAGGGTGGTGGAATTTCCTGTGTAGCGGTGAAATGCGTAGATATAGGAAGGAACACCAGTGGCGAAGGCGACCACCTGGGACTGATACTGACACTGAGGTGCGAAAGCGTGGGGGAGCAAACAGGGATTAGATACCCTGGTAGTCCACGCCGTAAACGATGTCAACTAGCCGTTGGGGAGCCTTGAGCTCTTAGTGGGCGCAGCTAAACGCATTAAA
>567 Nn_3601
TGGGGAATATTGGACAATGGGCGAAAGCCTGATCCAGCCATGCCGCGTGTGTGAAGAAGGTCTTCGGATTGTAAAGCACTTTAAGTTGGGAGGAAGGGTTGTAGATTAATACTCTGCAATTTTGACGTTACCGACAGAATAAGCACCGGCTAACTCTGTGCCAGCAGCCGCGGTAATACAGAGGGTGCAAGCGTTAATCGGAATTACTGGGCGTAAAGCGCGCGTAGGTGGTTTGTTAAGTTGGATGTGAAATCCCCGGGCTCAACCTGGGAACTGCATCCAAAACTGGCAAGCTAGAGTATGGTAGAGGGTGGTGGAATTTCCTGTGTAGCGGTGAAATGCGTAGATATAGGAAGGAACACCAGTGGCGAAGGGCGACCACCTGGGACTGATACTGACACTGAGGGTGCGAAAGCGTGGGGGAGCAAACAGGGATTAGATACCCTGGTAGTCCACGCCGTAAACGATGTCAACTAGCCGTTGGGAGCCTTGAGCTCTTAGTGGGCGCAGCTAAACGC
>568 Ff_1343
TGGGGAATCTTGCGCAATGGGCGAAAGCCTGACGCAGCGACGCCGCGTGGAGGATGAGGCCCTTCGGGGTGTAAACTCCTGTTGCCCGGGACGAACGCTGGGGATGGCCCCAGGTGACGGTACCGGGTGAGGAAGCACCGGCTAACTCTGTGCCAGCAGCCGCGGTAATACAGAGGGTGCGAGCGTTGTCCGGAATTACTGGGCGTAAAGGGCGCGTAGGCGGTCCTGTAACGCGTGCCGTGAAAGCCCGGGGCTCAACCCCGGGTCGGCGGTGCGAACGGGGGGACTGGAGCACATCAGAGGCAGGCGGAATTCCGGGTGTAGCGGTGGAATGCGTAGAGATCCGGAAGAACACCGGTGGCGAAGGCGGCCTGCTGGGGTGTGGGCTGACGCTGAGGGCGCGACAGCGTGGGGGAGCAAACAGGGATTAGATACCC
>569 Kk_1167
TGGGGAATTTTCCGCAATGGGCGAAAGCCTGACGGAGCAATGCCGCGTGGAGGTAGAAGGCCTACGGGTCCTGAACTTCTTTTCCCAGAGAAGAAGCAATGACGGTATCTGGGGAATAAGCATCGGCTAACTCTGTGCCAGCAGCCGCGGTAATACGAAGGGGGCTAGCGTTGTTCGGAATTACTGGGCGTAAAGCGCACGTAGGCGGATCAGCAAGTTAGGGGTGAAATCCCGGGGCTCAACCCCGGAACTGCCTCTAAAACTGCTGGTCTCGAGTCCGGAAGAGGTGAGTGGAATTCCGAGTGTAGAGGTGAAATTCGTAGATATTCGGAGGAACACCAGTGGCGAAGGCGGCTCACTGGTCCGGTACTGACGCTGAGGTGCGAAAGCGTGGGGGAGCAAACAGGGATTAGATACCCTGGGTAGTCCACGCCGTAAACGATGGGAAGCTAGCCGTTGGGCAGGGTTTACCTGTCGGTGGCGCAGTTAACGCATTAAGCTTCCCGCC
>57 Aa_1660
TGGGGAATATTGCGCAATGGGCGAAAGCCTGACGCAGCGACGCCGCGTGGAGGATGAGGCCCTTCGGGGTGTAAACTCCTGTTGCCCGGGACGAATGCCTTACATGGGTAGGGTTGACGGTACCGGGTGAGGAAGCACCGGCTAACTCTGTGCCAGCAGCCGCGGTAATACAGAGGGTGCGAGCGTTGTCCGGAATCACTGGGCGTAAAGGGCGCGTAGGTGGCAGGTCACGCGTGCCGTGAAAGCCCGGGGCTCAACCCCGGGTCGGCGGTGCGAACGGGCCAGCTGGAGCGTACGAGAGGCAGGCGGAATTCCGGGTGTAGCGGTGGAATGCGTAGAGATCCGGAAGAACACCGGTGGCGAAGGCGGCCTGCTGGGCGTACGGGCTGACACTGAGGCGCGACAGCGTGGGGGAGC
>570 Hh_6037
TGGGGAATATTGGACAATGGGGGCAACCCTGATCCAGCGATGCCGCGTGTGTGAAGAAGGCCTGAGGGTTGTAAAGCACTTTTAGCGGAGAAGAAAGAGTCCATGTGAATAATGTGGAAAGATGACGTTATCCGCAGAAAAAGCACCGGCTAACTCTGTGCCAGCAGCCGCGGTAATACAGAGGGTGCGAGCGTTAATCGGAATTACTGGGCGTAAAGCGCGCGTAGGCGGCTAAACAAGTTGGGTGTGAAAGCCCCGGGCTCAACCTGGGAACGGCACTCAAAACTGTTTGGCTAGAGTACAGCAGAGGTAAGTGGAATTTCCGGTGTAGCAGTGAAATGCGTAGAGATCGGAAGGAACACCAGTGGCGAAGGCGGCTTACTGGGCTGATACTGACGCTGAGGCGCGAAGGGCGTGGGGAGCAAACAGGGATTAGAGACCCTGGTAGTCCACGCGGGTAAACGATGAGAACTAGCTGTTGGGGACGGGGAAGACGTCTAAGTAGCGAAGCTAACGCGA
>571 Ll_2469
TGGGGAATCTTGCACAATGCGCGAAAGCGTGATGCAGCAACGCCGCGTGCGGGAAGAAGGCCTTAGGGTTGTAAACCGCTTTCAGTTGGGACGAAGCTTCACAGGTTAATAGCCTATCGGAGTGACGGTACCTTCAGAAGAAGCGCCGGCTAACTACGTGCCAGCAGCCGCGGTAATACGTAGGGCGCGAGCGTTGTCCGGAATCATTGGGCGTAAAGCGCGTGTAGGCGGCTTAGTAAGTCTACTGTGAAAGTCCAGGGCTCAACCCTGGAATGTCGGTGGATACTGCTGAGCTGGAGTACGGGAGGGGCGAGTGGAATTCCTGGTGTAGCGGTGGAATGCGCAGATATCAGGAGGAACACCTATGGGCGAAGGCAGCTCGCTGGAACGTTACTGACGCTGAGACGCGAAAGCGTGGGGAGCAAACAGGGATTAGATACCCTGGGTAGTCCACGCTGTAAACGATGGATACTAGGGTGTGGGGGGTGTC
>572 Ff_1833
TGGGGAATATTGGACAATGGGCGGAAGCCTGATCCAGCAACGCCGCGTGAGGGATGACGGCCTTCGGGTTGTAAACCTCTTTCAGTATTGACGAAGCGCCCGTGTGGGTGGTGACGGTAGGTACAGAAGAAGCACCGGCCAACTACGTGCCAGCAGCCGCGGTAATACGTAGGGTGCGAGCGTTGTCCGGAATTATTGGGCGTAAAGGGCTCGTAGGCGGTTTGTCGCGTCGGGAGTGAAAACACTGGGCTTAACCGAGTGCTTGCTTTCGATACGGGCAGACTTGAGGCATTGAGGGGAGAACGGAATTCCTGGTGTAGCGGTGAAATGCGCAGATATCAGGAGGAACACCGGTGGCGAAGGCGGTTCTCTGGCAATGTTCTGACGCTGAGGAGCGAAAGTGTGGGGGAGCGGAACAGGGATTAGATACCCTGGTAGTCCACACCGTAAACGTTGGGG
>573 Nn_2746
TGGGGAATATTGGACAATGGGGGCAACCCTGATCCAGCCATGCCGCGTGAGTGATGAAGGCCTTCGGGTTGTAAAGCTCTTTTGGCGGGGACGATGATGACGGTACCCGCAGAATAAGCCCCGGCTAACTTCGTGCCAGCAGCCGCGGTAAGACGAAGGGGGCTAGCGTTGTTCGGAATTACTGGGCGTAAAGCGAGTGTAGGTGGTTGTCACAGTCAGGTGTGAAAGCCTTGAGCTCAACTCAAGAAATGCACTTGATACTGGGCGACTAGAGGACCGGAGAGGATAGTGGAATCCCCAGTGTAGTGGTGGAAATACGTAGAGATTGGGAAGAACACCAGTGGCGAAGGCGGCTATCTGGACGGGTTTCTGGACACTAAGACTCGAAAGCGTGGGGGAGCAAACAGGGATTAGATACCCTGGGTAGTCCACGCCGTAAACGATGGGGTGCTAGACGTTGGCGAGCTTGCTCGTCAGTGTCGCAGCTAACGCGTTAAAGCACCCCGCCTGGGGGAGTACGGGCCGC
>574 Ii_2372
TGGGGAATATTGGACAATGGGCGCAAGCCTGATCCAGCCATGCCGCGTGAGTGATGAAGGCCTTAGGGTTGTAAAGCTCTTTCGCCGGTGAAGATAATGACGGTAACCGGAGAAGAAGCCCCGGCTAACTTCGTGCCAGCAGCCGCGGTAATACGAAGGGGGCTAGCGTTGTTCGGAATTACTGGGCGTAAAGCGCACGTAGGCGGACGTTTAAGTCAGGGGTGAAATCCCAGGGCTCAACCCTGGAACTGCCTTTGATACTGGACGTCTTGAGTACGGGAGAGGTGAGTGGAATTCCGAGTGTAGAGGTGAAATTCGTAGATATTCGGAAGAACACCAGTGGCGAAGGCGGCTCACTGGCCCGTAACTGACGCTGAGGTGCGAAAGCGTGGGGGAGCAAACAGGGATTAGATACCCTGGGTAGTCCACGCCGTAAACGATGGATGCTAGCCGTTGGGGGAGCTTGCTCTTCAGTGGGCGCAGCTAACGCCTTAAGCATCCCGCCTGGGGGAGTACGGGTCG
>575 Aa_7683
TAGGGAATATTGGGCAATGGGCGAGAGCCTGACCCAGCCATGCCGCGTGCAGGAAGAAGGCTTTCTGAGTCGTAAACTGCTTTTGACAGGGAAGAATAAGGCTTACGTGTAAGCTGATGACGGTACCTGCAGAATAAGCACCGGCTAACTCCGTGCCAGCAGCCGCGGTAATACGGAGGGTGCGAGCGTTGTCCGGATTTATTGGGTTTAAAGGGTGCGTAGGCGGCCGTTTAAGTCCGGGGTGAAAGCCCGCTGCTCAACAGCGGAACTGCCCTGGATACTGGATGGCTTGAGAGTAGAGGAGGTTGGCGGAATGGACAGAGTAGCGGTGAAATGCATAGATACTGTCCAGAACCCCGATTGCGAAGGCAGCTGACTACACTACATCTGACGCTGAGGCACGAAAGCGTGGGGGAGCGAACAGGATTAGATACCCTGGTAGTCCACGCCGTAAACGATGGGATACTCGCTGCGAGCTAAAGATTGTTCGTGGCTTAGGGGAAACC
>576 Gg_1370
TGGGGAATTTTCCGCAATGGGCGAAAGCCTGACGGAGCAATACCGCGTGAGGGAGGAAGGCTCTTGGGTTGTAAACCTCTTTTCTCAGGGAAGAACAAAATGACGGTACCTGAGGAATCAGCATCGGCTAACTCCGTGCCAGCAGCCGCGGTAATACGGAGGATGCAAGCGTTATCCGGAATGATTGGGCGTAAAGGGTTCGCAGGTGGTAGTGAAAGTTTGCTGTTAAAAGTCGGGGCTCAACCCCGAACCGGCGGTGAAAACTACACAACTAGAGTGCGGTAGGGGCAGAGGGAATTCCTGGTGTAGCGGTGAAATGCGTAGAGCTCAGGAAGAACACCGGTGGCGAAAGCGCTCTGCTAGACCTGTACTGACACTGAGGGGACGAAAGCTAGGGGGAGCGAATGGGGATTAGATACCCCAGTAGTCCTAGCCGTAAACGATGGGATACTAGGTGTTGCGCGTATCGACCCGCGCAGTGCCGGGAGCTAACGCGTTAAGTATCCCGCCTGGGGGAGTACGGCTC
>577 Aa_1097
TGAGGAATATTGGACAATGGGTGAGAGCCTGATCCAGCCATCCCGCGTGAAGGACGACGGCCCTATGGGTTGTAAACTTCTTTTATACTGGGATAAACCTACTTACGTGTAAGTAGCTGAAGGTACAGTATGAATAAGCACCGGCTAACTCCGTGCCAGCAGCCGCGGTAATACGGAGGGTGCAAGCGTTATCCGGATTTATTGGGTTTAAAGGGTCCGTAGGCGGACTCGTAAGTCAGTGGTGAAATCTCATAGCTTAACTATGAAACTGCCATTGATACTGCGGGTCTTGAGTAAAGTAGAAGTGGCTGGAATAAGTAGTGTAGCGGTGAAATGCATAGATATTACTTAGAACACCAATTGCGAAGGCAGGGTCACTATGTTTTAACTGACGCTGATGGGACGAAAGCGTGGGGGAGCGAACAGGGATTAGATACCCTGGTAGTCCACGCCGTAAACGATGCTAACTCGTTTTGGGGACTTCGGGTTTCAGAGACTAAGCGAAAAGTGATAAAGTTAGCCACCTGGGGGAGTAC
>578 Cc_2956
TGGGGAATATTGGACAATGGGCGCAAGCCTGATCCAGCAATGCCGCGTGGGTGAAGAAGGTCTTCGGATCGTAAAGCCCTTTCGGCGGGGACGATGATGACGGTACCCGCAGAAGAAGCCCCGGCTAACTTCGTGCCAGCAGCCGCGGTAATACGAAGGGGGCTAGCGTTACTCGGAATTACTGGGCGTAAAGGGCGCGTAGGCGGCGTTCCAAGTCAGGCGTGAAAGCCCTGGGCTCAACCTGGGGACTGCGCTTGATACTGGAGTGCTTGAGGATGGAAG
>579 Kk_4816
TGGGGAATATTGGACAATGGGCGGAAGCCTGATCCAGCAACGCCGCGTGAGGGATGACGGCCTTCGGGTTGTAAACCTCTTCGGTAGGGACGAAGCGCAAGTGACGGTACCTACTAAAGAAGCACCGGCCAACTACGTGCCAGCAGCCGCGGTAATACGTAGGGTGCGAGCGTTGTCCGGAATTATTGGGCGTAAAGGGCTCGTAGGCGGTTTGTCGCGTCGGGAGTGAAAACCAGGTGCTTAACACCTGGCTTGCTTCCGATACGGGCAGACTAGAGGTATTCAGGGGAGAACGGAATTCCTGGTGTAGCGGTGAAATGCGCAGATATCAGGAGGAACACCGGTGGCGAAGGCGGTTCTCTGGGAATATCCTGACGCTGAGGAGCGAAAGTGTGGGGAGCGAACAGGATTAGATACCCTGGTAGTCCACACCGTAAACGTTGGGGCGCTAGGTGTGGGGTCCATTCCACGGATTCCGTGCCGCAGCTAACGCATTAAGCGCCCCGCCTGGGGGAGTACGGGCCGCAAGGGCTAAAACTC
>58 Oo_1863
TAGGGAATCTTCCGCAATGGACGAAAGTCTGACGGAGCAACGCCGCGTGAGTGATGAAGGTTCTCGGATCGTAAAGCTCTGTTGCCAGGGAAGAACAGCCAGGCGAGTAACTGCGCTTGGAATGACGGTACCTGAGAAGAAAGCCCCGGCTAACTACGTGCCAGCAGCCGCGGTAATACGTAGGGGGCAAGCGTTGTCCGGAATTATTGGGCGTAAAGCGCGCGCAGGCGGCTTTGTAAGTTTGGTGTTTAAGCTCAGAGCTCAACTCTGATACGCATCGAAAACTGCAAGGCTTGAGTGCAGAAGAGGAAAGTGGAATTCCACGTGTAGCGGTGAAATGCGTAGAGATGTGGGAGGAACACCAGGTGGGCGAAGGGCGACTTTCTGGGGCTGTAACTGACGCTGAGGGCGCGAAA
>580 Ii_4574
TGGGGAATATTGGACAATGGGCGCAAGCCTGATCCAGCAATGCCGCGTGAGTGATGAAGGCCTTAGGGTTGTAAAGCTCTTTTACCCGGGATGATAATGACAGTACCGGGAGAATAAGCCCCGGCTAACTCCGTGCCAGCAGCCGCGGTAATACGGAGGGGGCTAGCGTTGTTCGGAATTACTGGGCGTAAAGCGCGCGTAGGCGGTTCTTCAAGTCAGAGGTGAAAGCCCGGTGCTCAACATCGGAATTGCCTTTGAAACTAGGGAACTTGAATCCAGGAGAGGTGAGTGGAATTCCGAGTGTAGAGGTGAAATTCGTAGATATTCGGAAGAACACCAGTGGCGAAGGCGGCTCACTGGACTGGTATTGACGCTGAGGTGCGAAAGCGTGGGGAGCAAACAGGATTAGATACCCTGGTAGTCCACGCCGTAAACGATGATAACTAGCTGTCCGGTCACTTGGGTGACTGGGGTGGCGCAGCTAACGCATTAAGTTATCCGCCTGGGGGAGTACGGGCCGCAA
>581 Mm_4525
CAAGGAATTTTCCCCAATGGGCTCACGCCTGAGGGAGCAACGCCGCGTGCAGGATGACGGCTTTCGGGTTGTAAACTGCTTTTGGGAGGGATGACATCGACAGTACCTTCCGAATAAGCCCCGGCTAACTCTGTGCCAGCAGCCGCGGTAAGACAGAGGGGGCAAGCGTTGTCCGGATTGACTGGGCGTAAAGGGTCCGCAGGTGGTGGCTTAAGTCGCTGATGAAAGGTGGCAGCTTAACTGACACATGTTTGGCGATACTGGGTCACTCGAGCCGCGCAGGGGTCGGTGGAATTGCCGGTGTAGTGGTGAAATGCGTAGATACCGGCAGGAACGCCAAGAGGGAAGCCAGCCGACTGGGCGCGTGCTGACACTCAGGGACGATAGCGTGGGGAGCGAACCGGATTAGATACCCGGGGTAGTCCACGCCGTAAACGATGGGATGCTGGGTTCTTTGGGGGGCTATCAACGCCCGGGGGGACTAAGCTAACGCAGAAGCATCCCGCCTGGGG
>582 Hh_8935
TGGGGAATCTTAGACAATGGGGGCAACCCTGATCTAGCCATGCCGCGTGAGTGATGAAGGCCTTAGGGTTGTAAAGCTCTTTCAGCTGGGAAGATAATGACGGTACCAGCAGAAGAAGCCCCGGCTAACTCCGTGCCAGCAGCCGCGGTAATACGGAGGGGGCTAGCGTTGTTCGGAATTACTGGGCGTAAAGCGCACGTAGGCGGACTGGAAAGTTGGGGGTGAAATCCCGGGGCTCAACCTCGGAACTGCCCTCAAAACTATCGGTCTGGAGTTCGAGAGAGGTGAGTGGAATTCCGAGTGTAGAGGTGAAATTCGTAGATATTCGGAGGAACACCAGTGGCGAAGGCGGCTCACTGGCTCGAGACTGACGCTGAGGTGCGAAAGCGTGGGGAGCAAACAGGATTAGATACCCTGGTAGTCCACGCCGTAAACGATGAATGCCAGACGTCGGGGCAGCATGCTGTTCGGTGTCACACCTAACGGGATTAAGCATTCCGCCTGGGGGAGTACGGGTCGCAA
>583 Ff_4740
TGGGGAATTTTGGACAATGGGCGCAAGCCTGATCCAGCAATGCCGCGTGCAGGAAGAAGGCCTTCGGGTTGTAAACTGCTTTTGTCAGGGAAGAAATCTTCTGGGCTAATATCCCGGGAGGATGACGGTACCTGAAGAATAAGCACCGGCTAACTACGTGCCAGCAGCCGCGGTAATACGTAGGGTGCGAGCGTTAATCGGAATTACTGGGCGTAAAGCGTGCGCAGGCGGCTTTGCAAGACAGAGGTGAAATCCCCGGGCTCAACCTGGGAACTGCCTTTGTGACTGCAAGGCTAGAGTACGGCAGAGGGGGATGGAATTCCGCGTGTAGCAGTGAAATGCGTAGATATGCGGAGGAACACCGATGGCGAAGGCAATCCCCTGGGCCTGTACTGACGCTCATGCACGAAAGC
>584 Gg_2816
TAGGGAATATTGGGCAATGGAGGCAACTCTGACCCAGCCATGCCGCGTGCCGGATGAAGGCGCTCAGCGTTGTAAACGGCTTTTAACTGGGAAGAATGGTATCCTTGCGAGGGTATTTGCCGGTACCAGCGGAATAAGCACCGGCTAACTCCGTGCCAGCAGCCGCGGTAATACGGAGGGTGCAAGCGTTGTCCGGATTTATTGGGTTTAAAGGGTGCGTAGGTGGTTTCTTAAGTCTGGTTTGAAAGTCGGCGGCTTAACCGTTGGATGTGGCTGGAAACTGGGGGACTTGAATGGGCTGGAGGTCACTGGAACGGGTCATGTAGCGGTGAAATGCATAGATATGACCCAGAACACCGATTGCGAAGGCAGGTGACTACGGTTTGATTGACACTGAGGCACGAGAGCATGGGGTAGCG
>585 Ii_6108
TAGGGAATCTTCCACAATGGACGAAAGTCTGATGGAGCAACGCCGCGTGAGTGATGAAGGTTTTCGGATCGTAAAACTCTGTTGTAAGGGAAGAACACGTACGAGAGGTAATGCTCGTACCTTGACGGTACCTTACGAGAAAGCCACGGCTAACTACGTGCCAGCAGCCGCGGTAATACGTAGGTGGCAAGCGTTGTCCGGAATTATTGGGCGTAAAGCGCGCGCAGGCGGCCTTTTAAGTCTGATGTGAAAGCCCCCGGCTCAACCGGGGAGGGCCATTGGAAACTGGAAGGCTTGAGTACAGAAGAGAAGAGTGGAATTCCACGTGTAGCGGTGAAATGCGTAGAGATGTGGAGGAACACCAGTGGCGAAGGCGACTCTTTGGTCTGTAACTGACGCTGAGGCGCGAAAGCGTGGGGAGCAAACAGGGATTAGATACCCTGGTAGTCCACGCCGTAAACGATGAGTGCTAGGGTGGTTGGGGGGTTCCGCCCCTCAGTGCTGAAGCTAACGCATTAAGCACTCCGCC
>586 Nn_7163
TGAGGAATATTGGACAATGGGCGCAAGCCTGATCCAGCCATGCCGCGTGCAGGATGACGGTCCTATGGATTGTAAACTGCTTTTGTACAGGAAGAAACCCTGGCTCGTGAGCCAGATTGACGGTACTGTAAGAATAAGGATCGGCTAACTCCGTGCCAGCAGCCGCGGTAATACGGAGGATCCAAGCGTTATCCGGATTTATTGGGTTTAAAGGGTGCGTAGGCGGCTGATTAAGTCAGCGGTGAAAGGTAGCAGCTTAACTGTTTTACATGCCGTTGATACTGGTTAGCTTGAGTTAACAGAAGGCAGATAGAATTTCTGGTGTAGCGGTGAAATGCTTAGATACCAGGAGGAATACCGATTGCGAAGGCAGTCTGCTGCAGTTACACTGACGCTGAGGCACG
>587 Dd_762
TGGGGAATATTGGACAATGGGGGCAACCCTGATCCAGCAATGCCGCGTGGGTGAAGAAGGTCTTCGGATTGTAAAGCCCTTTCGGCGGGGACGATGATGACGGTACCCGCAGAAGAAGCCCCGGCTAACTTCGTGCCAGCAGCCGCGGTAATACGAAGGGGGCTAGCGTTGCTCGGAATGACTGGGCGTAAAGGGCGCGTAGGCGGATCGGACAGTCGGGCGTGAAATTCCTGGGCTCAACCTGGGGACTGCGTTCGAGACGTTGGGTCTAGAGTGGGGAAGAGGGTCGTGGAATTCCCAGTGTAGAGGTGAAATTCGTAGATATTGGGAAGAACACCGGTGGCGAAGGCGGCGACCTGGTCCTTGACTGACGCTGAGGCGCGAAAGCGTGGGGGAGCAAACAGGGATTAGATACCCTGGTAGTCCACGCTGTAAACGATGTGCGCTGGGATGTTGGGGCGGCTTAGCCGTTCAGTGTCGTAGCTAACGC
>588 Ll_4814
TGGGGAATATTGGACAATGGGGGAAACCCTGATCCAGCAATGCCGCGTGAGTGATGAAGGCCTTAGGGTTGTAAAGCTCTTTCGGTGGTGACGATGATGACGGTAGCCACAGAAGAAGCCCCGGCTAACTCCGTGCCAGCAGCCGCGGTAAGACGGAGGGGGCTAGCGTTGTTCGGAATTACTGGGCGTAAAGCGCACGTAGGCGGCCTTTCAAGTCAGATGTGAAAGCCCCCGAGCTTAACTCGGGAACTGCATTTGATACTGTTGGGCTTGAGACCGGGAGAGGATAGCGGAATTCCCAGTGTAGAGGTGAAATTCGTAGATATTGGGAAGAACACCAGTGGCGAAGGCGGCTATCTGGACCGGTACTGACGCTGAGGTGCGAAAGCGTGGGGGAGCAAACAGGATTAGATACCCTGGTAGTCCACGCCGTAAACGATGAGTGCTAGACGTCGGGGAAGCTTGCTTTTCGGGTGTCGCAGCTAACGCATTAAGCACTCCGCCTGGGGGAGTACGGGCCGCAAA
>589 Aa_2259
TGGGGAATATTGCACAATGGGCGAAAGCCTGATGCAGCAACGCCGCGTGAGGGATGACGGCCTTCGGGTTGTAAACCTCTTTTAGTAGGGAAGAAGCGAAAGTGACGGTACCTGCAGAAAAAGCACCGGCTAACTACGTGCCAGCAGCCGCGGTAATACGTAGGGTGCAAGCGTTGTCCGGAATTATTGGGCGTAAAGAGCTCGTAGGCGGTTTGTCGCGTCTGCTGTGAAATCCCGAGGCTCAACCTCGGGCTTGCAGTGGGTACGGGCAGACTAGAGTGCGGTAGGGGAGATTGGAATTCCTGGTGTAGCGGTGGAATGCGCAGATATCAGGAGGAACACCGATGGCGAAGGCAGATCTCTGGGGCCGTAACTGACGCTGAGGAGCGAAAGCATGGGGGAGCGAACAGGATTAGATACCCTGGTAGTCCATGCCGTAAACGTTGGGGCGCTAGATGTAGGGGACCTTTCCACGGGTTTCTGTGTCGTAGCTAAACGCATTAAA
>59 Kk_5481
TAGGGAATATTGGTCAATGGATGGAAGTCTGAACCAGCCATGCCGCGTGCAGGAAGAAGGCCTTATGGGTTGTAAACTGCTTTTGCCAGGGGATAAAATAGCTGTGCGCAGCGAATTGCAGGTACCTGGTGAATAAGCCACGGCTAACTACGTGCCAGCAGCCGCGGTAATACGTAGGTGGCAAGCGTTGTCCGGATTTATTGGGTTTAAAGGGTGCGTAGGCGGCCCTGTAAGTCAGTGGTGAAATACTCCAGCTTAACTGGAGGGGTGCCATTGATACTGCAGGGCTTGAGTGGAGTAGAAGTAGGCGGAATTGACGGTGTAGCGGTGAAATGCTTAGATATCGTCAAGAACACCGATAGTGAAGACAGCTTACTATGCTTCAACTGACGCTGAGGCACGAAAGTGTGGGGATCAAACAGGGATTAGATACCCTGGGTAGTCCACACTGTAAACGTTGATGACTCGCTGTTGGGCGATACACAGCCAGCGGCCAA
>590 Bb_1027
TGGGGAATTTTCCGCAATGGGCGAAAGCCTGACGGAGCAATGCCGCGTGGAGGTAGAAGGCCTACGGGTCCTGAACTTCTTTTCCCAGAGAAGAAGCAATGACGGTATCTGGGGAATAAGCATCGGCTAACTCTGTGCCAGCAGCCGCGGTAATACAGAGGATGCAAGCGTTATCCGGAATGATTGGGCGTAAAGCGTCTGTAGGTGGCTTTTTAAGTCCGCCGTCAAATCCCAGGGCTCAACCCTGGACAGGCGGTGGAAACTACCAAGCTTGAGTACGGTAGGGGCAGAGGGAATTTCCGGTGGAGCGGTGAAATGCGTAGAGATCGGAAAGAACACCAACGGCGAAAGCACTCTGCTGGGCCGACACTGACACTGAGAGACGAAAGCTAGGGGGAGCGAATGGGGATTAGATACCCCAGTAGTCCTAGCCGTAAACGATGGGATACTAGGGCGCTGTGCGTATCGACCCGTGCAGTGCTGTAGCTAACGCGTTAAAGTATCCCGCCTGGGGGAGTACGTTCGC
>591 Gg_2180
TGGGGAATATTGGACAATGGGCGCAAGCCTGATCCAGCCATGCCGCGTGAGTGATGACGGCCTTAGGGTTGTAAAGCTCTTTTAACAGGGACGATAATGACGGTACCTGTAGAATAAGCCCCGGCAAACTTCGTGCCAGCAGCCGCGGTAATACGAAGGGGGCTAGCGTTGTTCGGAATTACTGGGCGTAAAGCGCACGTAGGCGGATTGTTAAGTCGGGGGTGAAATCCTGAGGCTCAACCTCAGAACTGCCTTCGATACTGGCGATCTTGAGTTCGGAAGAGGTTGGTGGAACAGCTAGTGTAGAGGTGAAATTCGTAGATATTAGCTAGAACACCAGTGGCGAAGGCGGCCAACTGGTCCGATACTGACGCTGAGGTGCGAAAGCGTGGGGAGCAAACAGGATTAGATACCCTGGGTAGTCCACGCCGTAAACGATGAATGCCAGCCGTCGGGGGAGCTTGCTCTTCGGTGGCGCAGCTAACGCTTTAAGCATTCCGCCTGGGGGA
>592 Ii_4801
TAGGGAATATTGGGCAATGGAGGCAACTCTGACCCAGCCATGCCGCGTGGAGGATGAAGGCGCTCAGCGTTGTAAACTTCTTTTAACTGGGAAGAACGAGCAGGGTGCGCCCTGTTGTGACGGTACCAGTGGAATAAGCACCGGCTAACTCCGTGCCAGCAGCCGCGGTAATACGGAGGGTGCAAGCGTTGTCCGGATTTATTGGGTTTAAAGGGTGCGTAGGTGGGATCATAAGTCTGGTTTGAAAGCTGGTGGCTCAACCATCAGATGTGGCTGGAAACTGTGGTTCTTGAATGGCGTAGCGGTAGCCGGAATGGGTCATGTAGCGGTGAAATGCATAGATATGACCCGGAACACCGATTGCGAAGGCAGGCTACTGGGCGTCGATTGACACTGAGGCACGAGAGCATGGGGTAGCAAACAGGGATTAGATACCCTGGGTAGTCCATGCCGTAAACGATGATTACTGGGCTGTCTGCACATGGGTGTGGGGT
>593 Mm_4430
TAGGGAATATTGGGCAATGGGCGAGAGCCTGACCCAGCCATGCCGCGTGCCGGATGAAGGCCTTCTGGGTTGTAAACGGCTTTTCTCAGGGAAGAAAAAGAGGATGCGTCCTAAACTGACGGTACCTGAGGAATAAGCACCGGCTAACTCCGTGCCAGCAGCCGCGGTAATACGGAGGGTGCAAGCGTTGTCCGGATTTATTGGGTTTAAAGGGTGCGTAGGCGGCCCGTTAAGTCCGGGGTGAAAGCCCACAGCTCAACTGTGGAACTGCCCTGGATACTGGCGGGCTTGAGTCCAGACGAGGTTGGCGGAATGGAAGGTGTAGCGGTGAAATGCATAGATACCTTCCAGAACCCCGATTGCGTAGGCAGCTGACTAGGCTGGTACTGACGCTGAGGCACGAAAGCGTGGGGAGCGAACAGGGATTAGATACCCTGGTAGTCCACGCCGTAAACGATGGGATACTCGCTGGGTGGCGATAGACAGTCACTGGGCTTAGCGAAAGCGGTAAGTATCCCACCT
>594 Ll_7312
TGGGGAATTTTGGACAATGGGCGCAAGCCTGATCCAGCAATGCCGCGTGTGTGAAGAAGGCCTTCGGGTTGTAAAGCACTTTTGTCCGGAAAGAAAACGCCGTGGTTAATACCCGTGGCGGATGACGGTACCGGAAGAATAAGCACCGGCTAACTACGTGCCAGCAGCCGCGGTAATACGTAGGGTGCAAGCGTTAATCGGAATTACTGGGCGTAAAGCGTGCGCAGGCGGTCCGCTAAGACAGATGTGAAATCCCCGGGCTTAACCTGGGAACTGCATTTGTGACTGGCGGGCTAGAGTATGGCAGAGGGGGGTAGAATTCCACGTGTAGCAGTGAAATGCGTAGAGATGTGGAGGAATACCGATGGCGAAGGCAGCCCCCTGGGCCAATACTGACGCTCATGCACGAAAGCGTGGGGAGCAAACAGGGATTAGATACCCTGGGTAGTCCACGCCCTAAACGATGTCAACTAGTTGTTGGGGGATTCATTTCCTTAGTAACGTAGCTAACGCGTGAAGTTGACCGCCT
>595 Aa_1
TGGGGAATATTGGACAATGGGCGCAAGCCTGATCCAGCAATGCCGCGTGTGTGAAGAAGGTCTTCGGATTGTAAAGCACTTTCGACGGGGACGATGATGACGGTACCTGTAGAAGAAGCCCCGGCTAACTTCGTGCCAGCAGCCGCGGTAATACGAAGGGGGCTAGCGTTGCTCGGAATGACTGGGCGTAAAGGGCGCGTAGGCGGTTTAGACAGTCAGATGTGAAAATCCGGGGCTCAACCCTGGGACGGCATTTGATACGTTTAGACTAGAGTGTGAGAGAGGGTTGTGGAATTCCCAGTGTAGAGGTGAAATTCGTAGATATTGGGAAGAACACCGGTGGCGAAGGCGGCAACCTGGCTCATGACTGACGCTGAGGCGCGAAAGCGTGGGGGAGCAAACAGGATTAGATACCCTGGTAGTCCACGCTGTAAACGATGTGTGCTGGGATGTTGGGGGAACTTAGTTTTCAGTGTCGAAGCTAACGCGCTAAAGCACACCGCCTGGGGGAGTACGGGCC
>596 Cc_3994
TGAGGAATATTGCGCAATGGAGGAAACTCTGACGCAGCCACGCCGCGTGCAGGAAGACACCCCTCAGGGGCGTAAACTGCTTTTGTACGAGAAGAACACCCTGTTCTGCAGGGTCTGACGGTATCGTACGAATAAGGACCGGCTAACTCCGTGCCAGCAGCCGCGGTAATACGGAGGGTCCAAGCGTTGTCCGGAATCACTGGGTGTAAAGGGTGCGCAGGCGGGCCTGTAAGTCAGAGGTGAAAGCCACCGGCCTAACCGGTGAACTGCCTTTGATACTGCAGGTCTTGAGTCCCGGAGAGGCTATCGGAATTCGTGGTGTAGCGGTGAAATGCGTAAATATCACGAGGAACACCGGGATGCGTAAGCGGATAGCTGGGACGGGTACTGACGCTCAGGCACGAAAGCGCGGGGAGCGAACAGGATTAGATACCCTGGTAGTCCGCGCCGTAAACGATGGGACGCTCGATGTT
>597 Kk_3118
TGGGGAATCTTAGACAATGGGCACAAGCCTGATCTAGCCATGCCGCGTGGGTGATGAAGGCCTTAGGGTCGTAAAGCCCTTTCGCCGGGGAAGATAATGACGGTACCCGGTAAAGAAACCCCGGCTAACTCCGTGCCAGCAGCCGCGGTAATACGGAGGGGGTTAGCGTTGTTCGGAATGACTGGGCGTAAAGCGCGCGTAGGCGGATCGCAAAGTCGGGGGTGAAATCCCGGGGCTCAACCCCGGAATGGCCTTCGAGACTCGCGGTCTGGAGTTCGAGAGAGGTGGGTGGAATTCCGAGTGTAGAGGTGAAATTCGTAGATATTCGGAGGAACACCAGTGGCGAAGGCGGCCCACTGGCTCGACACTGACGCTGAGGCGCGAAAGCGCGGGGGAGCAAACAGGGATTAGATACCCTGGTAGTCCGCGCCGTAAACGATGAATGCCAGACGTCGGGGGGCTTGCCCTTCGGTGTCACACCTAACGGATTAAGCATTCCGCCTGGGGAGTA
>598 Ii_5614
TGAGGAATATTGCGCAATGGGCGAAAGCCTGACGCAGCGACGCCGCGTGGGTGACGAAGGCCTTCGGGTCGTAAAGCCCTTTTCTGCGTGACGAGAGAGGACGGTAGCGCAGGAACAAGTCTCGGCTAACTACGTGCCAGCAGCCGCGGTAAAACGTAGGAGGCGAGCGTTATCCGGAGTTACTGGGCGTAAAGAGCGTGTAGGCGGGTGTGCAAGTTTGGCGTGAAAGCTCCCGGCTAAACTGGGAGAGTGCGCTGAAGACTGCATATCTAGAGGCGAGTAGAGGGACGTGGAATTCCGGGTGTAGTGGTGAAATGCGTAGAGATCCGGAGGAACACCAGTGGCGAAGGCGACGTCCTGGGCTTGACCTGACGCTGAGACGCGACAGCACGGGGAGCGAACGGGATTAGAAACCCGGTAGTCCGTGCCGTAAACGATGCACACTAGGTGTTCGGGATGCCTACGGGGCATTTGAGTGCCGCAGCCAACGCGATAAGTGTGCCGCCTGGGGGA
>599 Hh_3207
TGGGGAATCTTAGACAATGGGCGCAAGCCTGATCTAGCCATGCCGCGTGGGTGATGAAGGCCTTAGGGTCGTAAAGCCCTTTCGCCGGGGAAGATAATGACGGTACCCGGTAAAGAAACCCCGGCTAACTCCGTGCCAGCAGCCGCGGTAATACGGAGGGGGTTAGCGTTGTTCGGAATGACTGGGCGTAAAGCGCGCGTAGGCGGATCATCAAGTCGGGGGTGAAATCCCGGGGCTCAACCCCGGAATGGCCTTCGAGACTGGTGGTCTTGAGTTCGAGAGAGGTGAGTGGAATTCCGAGTGTAGAGGTGAAATTCGTAGATATTCGGAGGAACACCAGTGGCGAAGGCGGTTCACTGGCTCGACACTGACGCTGAGGTGCGAAAGCGTGGGGGAGCAAACAGGATTAGATACCCTGGGTAGTCCACGCCGTAAACGATGAATGCCAGACGTCGGGGGCTTGGCTCTTCGGTGTCACACCTAACGGGATTAAGCATTCCGCCTGGGGGAGTACGGGTCGC
>6 Ee_3541
TGAGGAATATTGGACAATGGGTGGAAGCCTGATCCAGCCATCCCGCGTGAAGGAATAAGGGCCTATGGCTTGTAAACTTCTTTTGTACAGGGATAAACCTACCCTCGTGAGGGTAGCTGAAGGTACTGTACGAATAAGCACCGGCTAACTCCGTGCCAGCAGCCGCGGTAATACGGAGGGTGCAAGCGTTATCCGGATTTATTGGGTTTAAAGGGTCCGTAGGCGGGCTTATAAGTCAGTGGTGAAAGCCGGCAGCTTAACTGTCGAACTGCCATTGATACTGTAAGTCTTGAGTATATTTGAGGTAGCTGGAATAAGTAGTGTAGCGGTGAAATGCATAGATATTACTTAGAACACCAATTGCGAAGGCAGGTTACCAAGTTATAACTGACGCTGATGGACGAAAGCGTGGGGAGCGAACAGGGATTAGATACCCTGGTAGTCCACGCTGTAAACGATGCTAACTCGTTTTTGGGGGCGTTAAGCTTCAGAGACCAAGCGAAAGTGATAAGTTAG
>60 Oo_4010
TGGGGAATATTGCACAATGGGCGAAAGCCTGATGCAGCAAACGCCGCGTGCGGGATGACGGCCTTCGGGTTGTAAACCGCTTTCAGCTCCGACGAAGCGCAAGTGACGGTAGGAGCAGAAGAAGGACCGGCCAACTACGTGCCAGCAGCCGCGGTGATACGTAGGGTCCGAGCGTTGTCCGGAATTATTGGGCGTAAAGGGCTTGTAGGCGGTCTGTCACGTCGGAAGTGAAAACTCAGGGCTCAACCCTGAGCGTGCTTTTGATACGGGCAGACTAGAGGGATGCAGGGGAGAATGGAATTCCTGGTGGAGCGGTGGAATGCGCAGATATCAGGAGGAACACCGGTGGCGAAGGCGGTTCTCTGGGCTATTTCCTGACGCTGAGAAGCGAAAGCGTGGGGAG
>600 Dd_2838
TAGGGAATCTTCCGCAATGGACGAAAGTCTGACGGAGCAACGCCGCGTGAGCGAGGAAGGTTTTCGGATCGTAAAGCTCTGTTGTTGGAGACGAACAAGTGCCATAGGAAATGATGGCGCCTTGACGGTATCCAACCAGAAAGCCCCGGCTAACTACGTGCCAGCAGCCGCGGTAATACGTAGGGGGCAAGCGTTGTCCGGAATTATTGGGCGTAAAGCGCGCGCAGGCGGCTTCTTAAGTCTGATGTGAAAGCCCGCGGCTCAACCGCGGAGGGTCATTGGAAACTGGGGAGCTTGAGTGCAGGAGAGGAGAGTGGAATTCCACGTGTAGCGGTGAAATGCGTAGAGATGTGGAGGAACACCAGTGGGCGAAAGCGGGCTCTCTGGGCCTGTAACTGACGCTGAGGGCGCGAAAGCGTGGGGGAGGCAAACAGGATTAGATACCTGGTAGTCCACGCCGTAAACGATGAGTGCTAGGTGTTAGGGGGGT
>601 Pp_1829
TGGGGAATTTTGGACAATGGGCGCAAGCCTGATCCAGCCATTCCGCGTGCAGGATGAAGGCCCTCGGGTTGTAAACTGCTTTTGTACGGAACGAAACGGCCTGGGTTAATACCTCGGGCTAATGACGGTACCGTAAGAATAAGCACCGGCTAACTACGTGCCAGCAGCCGCGGTAATACGTAGGGTGCAAGCGTTAATCGGAATTACTGGGCGTAAAGCGTGCGCAGGCGGTGATGTAAGACAGGTGTGAAATCCCCGGGCTTAACCTGGGAACTGCATTTGTGACTGCATTGCTGGAGTGCGGCAGAGGGGGATGGAATTCCGCGTGTAGCAGTGAAATGCGTAGATATGCGGAGGAACACCGATGGGCGAAGGGCAATCCCCTGGGGCCTGCACTGACGCTCATG
>602 Ll_9125
TGGGGAATATTGGACAATGGGGGCAACCCTGATCCAGCAATGCCGCGTGTGTGAAGAAGGCCTGCGGGTTGTAAAGCACTTTTGTTGGGGAGAAGAGGACATTGGTTAAGAGCTGGTGTCTGAGATGTTACCCAAAGAAAAGCACCGGCTAACTCTGTGCCAGCAGCCGCGGTAATACAGAGGGTGCAAGCGTTAATCGGAATTACTGGGCGTAAAGCGCACGTAGGTGGTTATACTAGTTGAGTGTGAAAGCCCCGGGCTTAACCTGGGAAAGTCACTCAATACATTATAGCTAGAGTACAGTAGAGGGTAGTGGAATTTCCAGTGTAGCGGTGAAATGCGTAGATATTGGAAGGAACACCAGTGGCGAAGGCGGCTACCTGGACTGATACTGACACTGAGGTGCGAAAGCGTGGGGAGCGAACAGGATTAGATACCCTGGTAGTCCACGCCGTAAACGATGACAACTAGCCGTTGGCTGTTTTTAAAACAGTTTGTGGCGAAGCAAACGCGATAAGTT
>603 Aa_5202
TGGGGAATATTGCGCAATGGGCGGAAGCCTGACGCAGCGACGCCGCGTGAGGGATGAAGGTCTTCGGATTGTAAACCTCTTTCAGTAGGGACGAATAAAAGACGGTACCTGCAGAAGAAGCACCGGCCAACTACGTGCCAGCAGCCGCGGTAATACGTAGGGTGCGAGCGTTGTCCGGAATTATTGGGCGTAAAGAGCTCGTAGGCGGTTCGTCGCGTCGAATGTGAAATCCCGGGGCTCAACTCCGGGTCTGCATTCGATACGGGCGGACTAGAGTTCGGTAGGGGAGACTGGAATTCCTGGTGTAGCGGTGAAATGCGCAGATATCAGGAGGAACACCGGTGGCGAAGGCGGGTCTCTGGGCCGATACTGACGCTGAGGAGCGAAAGCGTGGGGAGCGAACAGGATTAGATACCCTGGTAGTCCACGCCGTAAACGGGTGGGGCGGCTAGGGTGTGGGGGACTTCCACGTTCTCTGTGCCGCAGCTAACGCATTAAGCGCCCCGCCTGGGGGAGTACGGG
>604 Aa_5635
TGGGGAATATTGGACAATGGGCGAAAGCCTGATCCAGCAACGCCGCGTGAGGGATGACGGCCTTCGGTTGTAAACCTCTTTCAGCAGGGACGAAGCGAAAGTGACGGTACCTGCAGAAGAAGGACCGGCCAACTACGTGCCAGCAGCCGCGGTAATACGTAGGGTCCGAGCGTTGTCCGGAATTATTGGGCGTAAAGGGCTCGTAGGCGGTTTGTCGCGTCGGGAGTGAAAACTCAGGGCTCAACCCTGAGCGTGCTTCCGATACGGGCAGACTAGAGGTATGCAGGGGAGAACGGAATTCCTGGTGTAGCGGTGGAATGCGCAGATATCAGGAGGAACACCGGTGGCGAAGGCGGTTCTCTGGGCATTACCTGACGCTGAGGAGCGAAAGCATGGGGAGCGAACAGGATTAGATACCCTGGTAGTCCATGCCGTAAACGTTGGGGCGCTAGGGTGTGGGGGACCTTCCACGGGTCTCCGTGCCGCAGCTAACGCATTAAGCGCCCCGCCTGGGGGAGTACGGGCCGC
>605 Ee_3859
TCGAGAATCTTGCACAATGCGCGAAAGCGTGATGCAGCGACGCCGCGTGAAGGATGAAGGCCCTTGGGTCGTAAACTTCTTTTATCGGGGAAGAATAAATGACGGTACCCGATGAATAAGCCACGGCTAACTACGTGCCAGCAGCCGCGGTAATACGTAGGTGGCAAGCGTTGTCCGGATTTACTGGGCGTAAAGAGTATGTAGGCGGACATTTAAGTAGAAAGTGAAAGGCTCGAGCTTAACTCGGACACTGCTTTCTATACTGGATGTCTTGAGTGCCGGAGAGGAAAGCGGAACGACACGTGTAGCGGTGAAATGCGTTGATATGTGTCGGAACACCAATGGCGAAGGCAGCTTTCTGGACGGAGCCGCAAGGACTTAAAACTGACGCTGAGATACGAAAGCGTGGGTAGCGAACA
>606 Nn_4015
TAGGGAATATTGGGCAATGGAGGCAACTCTGACCCAGCCATGCCGCGTGTAGGAAGAATGCCTTATGGGTTGTAAACTACTTTTGATCGGGAACAAATGCCATTTGCGAATGGAGCTGAGTGTACCGATAGAATAAGCACCGGCTAACTCCGTGCCAGCAGCCGCGGTAATACGGAGGGTGCAAGCGTTGTCCGGATTTATTGGGTTTAAAGGGTGCGTAGGCGGTTAATTAAGTCAGTGGTGAAATCCTGGAGCTCAACTTCAGAACTGCCATTGATACTGGTTGACTTGAGTACAGACGAGGTTGGCGGAATTGATGGTGTAGCGGTGAAATGCATAGATACCATCAAGAACACCGATTGCGAAGGGCAGCTAACTAGGGCTGTAACTGACGCTGAGGGCACGAAAGTGTGGGGGATCAAACAGGATTAGATACCCTGGTAGTCCACACTGTAAACGATGATCACTCGATGTTGGCGATAGACAGCCAGC
>607 Ll_8634
TAGGGAATATTGGGCAATGGACGGAAGTCTGACCCAGCCATGCCGCGTGCAGGATGAAGGCGCTCAGCGTTGTAAACTGCTTTTATTGGTGAAGAACTGTAGTCCTGCGGGATTATTTGACGGTAGCCAAGGAATAAGCACCGGCTAACTCCGTGCCAGCAGCCGCGGTAATACGGAGGGTGCAAGCGTTGTCCGGATTTATTGGGTTTAAAGGGTGCGTAGGTGGTTGTTTAAGTCTGATTTGAAAGCAGGCGGCTTAACCGTCTGATGTGGTTGGAAACTGAATAACTTGAATGGGTTGGCGGTAGCCGGAACGGGTCATGTAGCGGTGAAATGCATAGATATGACCCAGAACACCGATTGCGAAGGCAGGCTACTACGACTTGATTGACACTGAGGCACGAGAGCATGGGGTAGCGAACAGGATTAGATACCCTGGGTAGTCCATGCCGTAAACGATGATTACTGGGCTGTATGCGTTCTAACGTGTGTGGCTGAGCGAAA
>608 Ll_10227
TTAGGAATCTTCCCCAATGGGCGAAAGCCTGAGGGAGCGACGCCGCGTGAGGGATGAAGGTCCTCGGATCGTAAACCTCTGAATCAGGGACGAAAGGGCCTTCGGGCAGATGACGGTACCTGAGTAATAGCACCGGCTAACTCCGTGCCAGCAGCCGCGGTAATACGGAGGGTGCAAGCGTTACCCGGAATCACTGGGCGTAAAGGGCGTGTAGGCGGGCTGTTAAGTCTGACTTTAAAGACCGGGGCTCAACCTCGGAAGTGGGTTGGATACTGGCAGTCTGGACCTCTGGAGAGAGAACCGGAATTCCTGGTGTAGCGGTGGAATGCGTAGATACCAGGAGGAACACCGATGGCGAAGGCAGGTTCTTGGACAGAAGGTGACGCTGAGGCGCGAAAGTGTGGGGAGCGAACCGGATTAGATACCCGGGTAGTCCACACCCTAAACGATGTACGTTGGGCTTATGGGCGGGGATGCCGTCATGGGGCGAAGCTAACGCGATAAACGTA
>609 Mm_6552
TAGGGAATCTTCCACAATGGGCGAAAGCCTGATGGAGCAATGCCGCGTGAGTGATGAAGGTTTTCGGATCGTAAAGCTCTGTTGCCAGGGAAGAACGTCCGGGTGAGTAACTGCACTCGGAGTGACGGTACCTGAGAAGAAAGCCCCGGCTAACTACGTGCCAGCAGCCGCGGTAATACGTAGGGGGCAAGCGTTGTCCGGAATTATTGGGCGTAAAGCGCGTGCAGGCGGCGGCTTAAGTCGGATGTTTAAGATCGGGGCTCAACCCCGATTCGCATCCGAAACTGGTCCGCTTGAGTGTAGGAGAGGAAAGTGGAATTCCACGTGTAGCGGTGAAATGCGTAGAGATGTGGAGGAACACCAGTGGCGAAGGCGACTTTCTGGCCTATAAACTGACGCTGAGGCGCGAAAGCGTGGGGAGCGAAACAGGATTAGATACCCTGGTAGTCCACGCTGTAAACGATGAGTGCTAGGGTGTTCGGGGG
>61 Ee_2538
TGGGGAATATTGGACAATGGGCGCAAGCCTGATCCAGCCATGCCGCGTGAGTGATGACGGCCTTAGGGTTGTAAAGCTCTTTTACCTGGGAAGATAATGACGGTACCAGGAGAATAAGCCCCGGCTAACTTCGTGCCAGCAGCCGCGGTAATACGAAGGGGGCTAGCGTTGTTCGGAATCACTGGGCGTAAAGCGCACGTAGGCGGATCTTTAAGTCAGGGGTGAAATCCCAGAGCTCAACTCTGGAACTGCCTTTGATACTGGGGATCTTGAGTCCGGAAGAGGTAAGTGGAACTGCGAGTGTAGAGGTGAAATTCGTAGATATTCGCAAGAACACCAGTGGCGAAGGCGGCTTACTGGTCCGGAACTGACGCTGAGGGTGCGAAAGCGTGGGGGAGCAAACAGGGATTAGATACCCTGGTAGTCCACGCCGTAAACGATGGGATGCTAGCCGTTAGGGCAGCTTGCTGCTTAGTGGCGCAGCTAACGCTTTAAAGCATCCCGCCTGGGGGAGTAC
>610 Aa_5686
TGGGGAATATTGCGCAATGGGCGAAAGCCTGACGCAGCGACGCCGCGTGAGGGATGAAGGCCTTCGGGTTGTAAACCTCTTTCAGCAGGGAAGAAGCGAAAGTGACGGTACCTGCAGAAGAAGCACCGGCTAACTACGTGCCAGCAGCCGCGGTAATACGTAGGGTGCAAGCGTTGTCCGGAATTATTGGGCGTAAAGAGCTCGTAGGCGGTTTGTCGCGTCTGCTGTGAAAATCCAGGGCTTAACCCTGGACCTGCAGTGGGTACGGGCAGACTAGAGTGCGGTAGGGGAGATCGGAATTCCTGGTGTAGCGGTGAAATGCGCAGATATCAGGAGGAACACCGGTGGCGAAGGCGGATCTCTGGGCCGTAACTGACGCTGAGGAGCGAAAGCATGGGGAGCGAACAGGATTAGATACCCTGGTAGTCCATGCCGTAAACGTTGGGGCGCTAGGGTGTGGGGGCTCATTCCACGAGTTCCGTGCCGCAGCAAACGCATTAAGCG
>611 Dd_3053
TAGGGAATATTGGGCAATGGGCGAGAGCCTGACCCAGCCATGCCGCGTGCAGGAAGAAGGCTTTCTGAGTCGTAAACTGCTTTTGACAGGGAAGAATAAGCTGCTCGTGAGCAGTGATGACGGTACCTGCAGAATAAGCACCGGCTAACTCCGTGCCAGCAGCCGCGGTAATACGGAGGGTGCGAGCGTTGTCCGGATTTATTGGGTTTAAAGGGTGCGTAGGCGGCCTGATAAGTCCGGGGTGAAAGCCCGTTGCTCAACAACGGAACTGCCCTGGATACTGTGAGGCTTGAGTACAGACGAGGTTGGCGGAATGGACCGAGTAGCGGTGAAATGCATAGATACGGTCCAGAACCCCGATTGCGAAGGCAGCTGACTAGGGCTGTTACTGACGCTGAGGGCACGACAGCGTGGGGAGCGAACAGGATTAGATACCCTGGGTAGTCCACGCCGTAAACGATGGGATACTCGCTGCGAGCTAAAAGATTGTTCGTGGGC
>612 Aa_3707
TGGGGAATTTTGGACAATGGGCGCAAGCCTGATCCAGCAATGCCGCGTGAGTGAAGAAGGCCTTCGGGTTGTAAAGCTCTTTTGTCAGGGAAGAAACGGTTCGGGTTAATACCTTGGGCTAATGACGGTACCTGAAGAATAAGCACCGGCTAACTACGTGCCAGCAGCCGCGGTAATACGTAGGGTGCAAGCGTTAATCGGAATTACTGGGCGTAAAGCGTGCGCAGGCGGTTGTGCAAGACAGATGTGAAATCCCCGGGCTCAACCTGGGAATTGCATTTGTGACTGCACGGCTAGAGTGTGTCAGAGGGGGGTAGAATTCCACGTGTAGCAGTGAAATGCGTAGAGATGTGGAGGAATACCGATGGGCGAAGGCAGCCCCCTGGGGATAACACTGACGCTCATGCACG
>613 Ll_3814
TGGGGAATATTGGACAATGGGCGCAAGCCTGATCCAGCCATGCCGCGTGAGTGATGAAGGTCTTAGGATTGTAAAGCTCTTTCACCGGGGACGATAATGACGGTACCCGGAGAAGAAGCCCCGGCTAACTTCGTGCCAGCAGCCGCGGTAATACGAAGGGGGCTAGCGTTGTTCGGAATTACTGGGCGTAAAGCGCACGTAGGCGGACATTTAAGTCAGGGGTGAAATCCCGGGGCTCAACCCCGGAACTGCCTTTGATACTGGGTGTCTTGAGTGTGGTAGAGGTGAGTGGAATTGCGAGTGTAGAGGTGAAATTCGTAGATATTCGCAGGAACACCAGTGGCGAAGGCGGCTCACTGGACCACAACTGACGCTGAGGGTGCGAAAGCGTGGGGGAGCAAACAGGGATTAGATACCCTGGGTAGTCCACGCCGTAAACGATGGAAGCTAGCCGTCGGGGTGATTTATCACTCGGGTGGCGCAGCCAACGCATTAAGCTTCCCGCCTGGGGGAGTACGGGTCGCAAAGA
>614 Aa_3958
TGGGGAATATTGGACAATGGGCGCAAGCCTGATCCAGCCATGCCGCGTGAGTGATGAAGGTCTTAGGATTGTAAAGCTCTTTCACCGATGAAGATAATGACGGTAGTCGGAGAAGAAGCCCCGGCTAACTTCGTGCCAGCAGCCGCGGTAATACGAAGGGGGCTAGCGTTGTTCGGAATTACTGGGCGTAAAGCGCACGTAGGCGGATATTTAAGTCAGGGGTGAAATCCCGCAGCTCAACTGCGGAACTGCCTTTGATACTGGGTATCTTGAGTATGGAAGAGGTGAGTGGAATTCCGAGTGTAGAGGTGAAATTCGTAGATATTCGGAGGAACACCAGTGGCGAAGGCGGCTCACTGGGTCCATTACTGACGCTGAGGGTGCGAAAGCGTGGGGGAGCAAACAGGGATTAGATACCCTGGGTAGTCCACGCCGTAAACGATGAATGTTAGCCGTCGGGGCAGTATACTGTTCGGTGGCGCAGCTAAACGCAATTAAAACATTCCGCCTGGGGGA
>615 Ii_5721
TGGGGAATTTTGGACAATGGGCGCAAGCCTGATCCAGCAATGCCGCGTGAGTGAAGAAGGCCTTCGGGTTGTAAAGCTCTTTTGTCAGGGAAGAAACGGCTCCAGCTAATATCTGGGGCTAATGACGGTACCTGAAGAATAAGCACCGGCTAACTACGTGCCAGCAGCCGCGGTAATACGTAGGGTGCAAGCGTTAATCGGAATTACTGGGCGTAAAGCGTGCGCAGGCGGTTTTGTAAGTCTGTCGTGAAAGCCCCGGGCTCAACCTGGGAATTGCGATGGAGACTGCAAGGCTTGAATCTGGCAGAGGGGGGTAGAATTCCACGTGTAGCAGTGAAATGCGTAGAGATGTGGAGGAACACCGATGGCGAAGGCAGCCCCCTGGGTCAAGATTGACGCTCATGCACGAAAGCGTGGGGGAGCAAACAGGGATTAGATACCCTGGGTAGTCCACGCCCTAAAACGATGTCTACTAGTTGTTCGGGGTTTTAATTACTTGGTAACGCAGCTAACGCGTGAA
>616 Ll_5263
TAGGGAATATTGGGCAATGGACGAGAGTCTGACCCAGCCATGCCGCGTGCAGGAAGAAGGCCTTCTGGGTTGTAAACTGCTTTTGATCGGGAACAAAAAGGCCTTGCGAGGCAAATTGAGTGTACCGATAGAATAAGCACCGGCTAACTCCGTGCCAGCAGCCGCGGTAATACGGAGGGTGCAAGCGTTGTCCGGATTTATTGGGTTTAAAGGGTGCGTAGGCGGCTTTTTAAGTCAGTGGTGAAATCCATCAGCTCAACTGATGAACTGCCATTGATACTGGAAGGCTTGAGTACAGACGAGGTAGGCGGAATTGACAGTGTAGCGGTGAAATGCATAGATATTGTCAAGAACACCGATTGCGAAGGCAGCTTACTAGGCTGTAACTGACGCTGAGGCACGAAAGTGCGGGGGATCAAACAGGATTAGATACCCTGGGTAGTCCGCACTGTAAACGATGATTACTCGATGTTCGCGATATACAGTGAGCGTCC
>617 Pp_2470
TGGGGAATATTGGACAATGGGCGCAAGCCTGATCCAGCCATGCCGCGTGAGTGATGAAGGCCCTAGGGTTGTAAAGCTCTTTTGTGTGGGAAGATAATGACTGTACCACAAGAATAAGCCCCGGCTAACTTCGTGCCAGCAGCCGCGGTAATACGAAGGGGGCTAGCGTTGTTCGGATTTACTGGGCGTAAAGCGCACGTAGGCGGATCTTTAAGTCAGAGGTGAAATCCCGGAGCTCAACTTCGGAACTGCCTTTGATACTGGGGATCTCGAGTTCGGGAGAGGTGAGTGGAACTGCGAGTGTAGAGGTGAAATTCGTAGATATTCGCAAGAACACCAGTGGCGAAGGCGGCTCACTGGCCCGATACTGACGCTGAGGTGCGAAAGCGTGGGGAGCAAACAGGATTAGATACCCTGGTAGTCCACGCCGTAAACGATGGATGCTAGCCGTTAGGGCAGCTTGCTGCTTAGTGGGCGCAGCTAACGCTTTAAGCATCCCGCC
>618 Oo_5859
TGGGGAATTTTGGACAATGGGCGCAAGCCTGATCCAGCCATGCCGCGTGCAGGATGAAGGCCTTCGGGTTGTAAACTGCTTTTGTACGGAACGAAAAGGTTTGGCCTAATAAGCTGAGCTCATGACGGTACCGTAAGAATAAGCACCGGCTAACTACGTGCCAGCAGCCGCGGTAATACGTAGGGTGCGAGCGTTAATCGGAATTACTGGGCGTAAAGCGTGCGCAGGCGGTTATGTAAGACAGATGTGAAATCCCCGGGCTCAACCTGGGAACTGCATTAGTGACTGCATAGCTGGAGTACGGCAGAGGGGGATGGAATTCCGCGTGTAGCAGTGAAATGCGTAGATATGCGGAGGAACACCGATGGCGAAGGCAATCCCCTGGGCCTGTACTGACGCTCATGCAC
>619 Kk_907
TGGGGAATTTTGGACAATGGGCGAAAGCCTGATCCAGCAATGCCGCGTGCAGGATGAAGGCCTTCGGGTTGTAAACTGCTTTTGTACGGAACGAAAAAGCTTCTCCTAATACGAGAGGCCCATGACGGTACCGTAAGAATAAGCACCGGCTAACTACGTGCCAGCAGCCGCGGTAATACGTAGGGTGCGAGCGTTAATCGGAATTACTGGGCGTAAAGCGTGCGCAGGCGGTTATGTAAGACAGATGTGAAATCCCCGGGCTCAACCTGGGAACTGCATTTGTGACTGCATGGCTAGAGTACGGTAGAGGGGGATGGAATTCCGCGTGTAGCAGTGAAATGCGTAGATATGCGGAGGAACACCGATGGGCGAAGGGCAATCCCCTGGGACCTGTACTGACGCTCATGCACGAAAGCGTGGGGGAGCAAACAGGATTAGATACCCTGGGTAGTCCACGCCCTAAACGATGTCAACTGGGTTGTTGGGGAATTAGTTTCTCAGTAAACGAAAGCTAAACGCGTGAAAGTT
>62 Dd_3045
TAGGGAATATTGGGCAATGGACGCAAGTCTGACCCAGCCATGCCGCGTGCAGGAAGACGGCCCTCTGGGTTGTAAACTGCTTTTATCAGGGAAGAAGAGTGGGCTTGCGAGCCCATGTGACGGTACCTGAGGAATAAGCACCGGCTAACTCCGTGCCAGCAGCCGCGGTAATACGGAGGGTGCAAGCGTTGTCCGGATTTATTGGGTTTAAAGGGTGCGTAGGTGGCCTCTTAAGTCCGTTCTGAAAGCTGGTCGCTTAACGATCAGGGGTGGATGGATACTGGGGGGCTTGGATCAGGTGGCGGTTTCTGGAACGGGTCGTGTAGCGGTGAAATGCATAGATATGACCCAGAACTCCGATTGCGAAGGCAGGGAGGCTACGCCTGGGATTGACACTGAGGCACGAGAGCA
>620 Ff_4366
TGGGGAATATTGGGCAATGGGCGCAAGCCTGACCCAGCAATGCCGCGTGGGTGAAGAAGGTCTTCGGATTGTAAAGCCCTTTCGGCGGGGACGATGGTGACGGTACCCGCAGAAGAAGCCCCGGCCAACTTCGTGCCAGCAGCCGCGGTAATACGAAGGGGGCTAGCGTTGCTCGGAATCACTGGGCGTAAAGGGCGCGTAGGCGGCGGCACTAGTCGGGCGTGAAATCCCCGGGCTCAACCCGGGGGCTGCGCCCGATACGGTGCCGCTGGAGGACGGGAGAGGCTCGCGGAATTCCCAGTGTAGAGGTGAAATTCGTAGATATTGGGAAGAACACCGGTGGCGAAGGCGGCGAGCTGGCCCGTTTCTGACGCTGAGGCGCGACAGCGTGGGGAGCAAACAGGATTAGATACCCTGGTAGTCCACGCCGTAAACGATGTGCGCTGGGGTGTTGGGGGGCCCTAGGGCCTTCAGTGCCGCAGCCAACGCGGGTAAGCGCACCGCCTGGGGGAGTACGGGCCGCAAGGGTTG
>621 Mm_4289
TAGGGGAATCTTCCGCAATGGACGAAAGTCTGACGGAGCGACGCCGCGTGAGCGAAGAAGGTCTTCGGATCGTAAAGCTCTGTTGTTAGGGAAGAAGAAGTACCGTTCGAATAGGGCGGTACGGTGACGGTACCTAACGAGAAAGCCCCGGCTAACTACGTGCCAGCAGCCGCGGTAATACGTAGGGGGCGAGCGTTGTCCGGAATTATTGGGCGTAAAGCGCGCGCAGGCGGTCCCTTAAGTCTGATGTGAAAGCCCACGGCTCAACCGTGGAGGGTCATTGGAAACTGGGGGACTTGAGTGCAGAAGAGGAGAGCGGAATTCCACGTGTAGCGGTGAAATGCGTAGAGATGTGGAGGAACACCAGTGGCGAAGGCGGCTCTCTGGTCTGTAACTGACGCTGAGGCGCGAAAGCGTGGGGAGCAAACAGGATTAGGATACCCTGGGTAGTCCACGCCGTAAACGATGAGTGCTAAGTGTTAGAGGGGGT
>622 Cc_2046
TGGGGAATTTTGGACAATGGGCGCAAGCCTGATCCAGCAATGCCGCGTGAGTGAAGAAGGCCTTCGGGTTGTAAAGCTCTTTTGTCAGGGAAGAAACGGCTGGGGATAATACCCTCGGCTAATGACGGTACCTGAAGAATAAGCACCGGCTAACTACGTGCCAGCAGCCGCGGTAATACGTAGGGTGCAAGCGTTAATCGGAATTACTGGGCGTAAAGCGTGCGCAGGCGGTTTTGTAAGTCTGTCGTGAAAGCCCCGGGCTCAACCTGGGAATTGCGATGGAGACTGCAAGGCTTGAATCTGGCAGAGGGGGGTAGAATTCCACGTGTAGCAGTGAAATGCGTAGAGATGTGGAGGAACACCGATGGGCGAAGGGCAGCCCCCTGGGGTCAAGATTGACGCTCATGCACGAAAGCGTGGGGGAGCAAACAGGATTAGGATACCCTGGGTAGTCCACGCCCTAAAACGATGTCTACTAGTTGTCGGGGTCTTAATGACTTGGGTAAACGCAGCTAAACGCGTGAAA
>623 Gg_2975
TGGGGAATATTGGACAATGGGGGCAACCCTGATCCAGCCATGCCGCGTGAGTGATGAAGGCCTTCGGGTTGTAAAGCTCTTTTGGCGGGGACGATGATGACGGTACCCGCAGAATAAGCCCCGGCTAACTTCGTGCCAGCAGCCGCGGTAAGACGAAGGGGGCTAGCGTTGTTCGGAATTACTGGGCGTAAAGCGAGTGTAGGTGGTTGTCCAAGTTGGATGTGAAAGCCTTGAGCTCAACTCAAGAAATGCATTCAGGACTGGGCGGCTAGAGGACCGGAGAGGATAGTGGAATTCCCAGTGTAGTGGTGAAATACGTAGAGATTGGGAAGAACACCAGTGGCGAAGGCGGCTATCTGGACGGTTTCTGACACTAAGACTCGAAAGCGTGGGGAGCAAACAGGATTAGATACCCTGGGTAGTCCACGCCGTAAACGATGGGGTGCTAGACGTTGGGCGAGCTTGCTCGTCAGTGTCGCAGCTAACGCGTTAA
>624 Ii_6968
TGGGGAATATTGGACAATGGGCGCAAGCCTGATCCAGCCATGCCGCGTGTGTGAAGAAGGCCTTCGGGTTGTAAAGCACTTTTGTTGGGGAAGAAAAGCATCCGGTTAATACCCGGATGTCATGACGGTACCCAAAGAATAAGCACCGGCTAACTTCGTGCCAGCAGCCGCGGTAATACGAAGGGTGCAAGCGTTACTCGGAATTACTGGGCGTAAAGCGTGCGTAGGTGGTTTGTTAAGTCTGATGTGAAAGCCCCGGGCTCAACCTGGGAATGGCATTGGATACTGGCAGTCTAGAGTGCGGTAGAGGGGTGTGGAATTCCCGGTGTAGCAGTGAAATGCGTAGATATCGGGAGAACATCCGTGGCGAAGGCGACACCCTGGACCAGCACTGACACTGAGGCACGAAAGCGTGGGGAGCAAACAGGATTAGATACCCTGGGTAGTCCACGCCCTAAACGATGCGAACTGGGATGGGTTGGGGTGCACTTAGGGCACTCAGTATCGAAG
>625 Ll_3498
TGGGGAATATTGGACAATGGGCGAAAGCCTGATCCAGCAATGCCGCGTGAGTGATGAAGGCCTTAGGGTTGTAAAGCTCTTTTACCCGGGATGATAATGACAGTACCGGGAGAATAAGCTCCGGCTAACTCCGTGCCAGCAGCCGCGGTAATACGGAGGGAGCTAGCGTTGTTCGGAATTACTGGGCGTAAAGCGTACGTAGGCGGTTATTCAAGTCAGAGGTGAAAGCCTGGAGCTCAACTCCAGAACTGCCTTTGAAACTAGATAGCTAGAATCTTGGAGAGGTTAGTGGAATTCCGAGTGTAGAGGTGAAATTCGTAGATATTCGGAAGAACACCAGTGGCGAAGGCGACTAACTGGACAAGTATTGACGCTGAGGTACGAAAGCGTGGGGGAGCAAACAGGGGATTAGATACCCTGGTAGTCCACGCCGTAAACGATGATAACTAGCTGTTCGGGGATCTACGATCTTGAGTGGCGCAGCTAACGCATTAAAGTTATCCGCCTGGGGGAGTACGGGTCGC
>626 Ll_10009
TGGGGAATATTGGACAATGGGCGAAAGCCTGATCCAGCCATGCCGCGTGAGTGATGAAGGCCCTAGGGTTGTAAAGCTCTTTCACCGGTGAAGATAATGACGGTAACCGGAGAAGAAGCCCCGGCTAACTTCGTGCCAGCAGCCGCGGTAATACGAAGGGGGCTAGCGTTGTTCGGAATTACTGGGCGTAAAGCGCACGTAGGCGGATTGGTCAGTTAGGGGTGAAATCCCGGGGCTCAACCCCGGAACTGCCTTTAATACTGCCAATCTAGAGTCCGAGAGAGGTGAGTGGAATTCCGAGTGTAGAGGTGAAATTCGTAGATATTCGGAGGAACACCAGTGGCGAAGGCGGCTCACTGGCTCGGTACTGACGCTGAGGTGCGAAAGCGTGGGGAGCAAACAGGATTAGATACCCTGGTAGTCCACGCCGTAAACTATGGAAGCTAGCCGTCGGCAAGTTTACTTGTCGGTGGGCGCAGCTAACGCATTAAGCTTCCCGCCTGGGGGAGTACGGGTCGCAAGATTAAAACTCAAAGGGA
>627 Ll_8523
TAGGGAATCTTCGGCAATGGACGAAAGTCTGACCGAGCAACGCCGCGTGAGTGATGAAGGGTTTCGGCTCGTAAAACTCTGTTGCCAAGGAAGAAGGATGGGAAGAGTAACTGCTTTCCATTTGACGGTACTTGAGAAGAAAGCCCCGGCTAACTACGTGCCAGCAGCCGCGGTAATACGTAGGGGGCAAGCGTTGTCCGGATTTATTGGGCGTAAAGCGCGCGCAGGCGGTTGTTTAAGTCGGGTGTCTAAACCTTGGGCTCAACCTGGGGACGCATCCGAAACTGGGCAACTGGAGTGTAGGAGAGGAAAGTGGAATTCCACGTGTAGCGGTGAAATGCGTAGAGATGTGGAGGAACACCAGTGGCGAAGGCGACTTTCTGGCCTATAACTGACGCTGAGGCGCGAAAGCGTGGGGAGCAAACAGGATTAGATACCCTGGTAGTCCACGCCGTAAACGATGCATGCTAGGGTGTTAGGGGGTTTCGATACCTTGGGTGCCGAAGTAAACACAGTAAGCATGCCGCCTGGGGGAGTAC
>628 Aa_6238
TGGGGAATATTGCACAATGGGCGCAAGCCTGATGCAGCCATGCCGCGTGTATGAAGAAGGCCTTCGGGTTGTAAAGTACTTTCAGCGGGGAGGAAGGGAGTAAAGTTAATACCTTTGCTCATTGACGTTACCCGCAGAAGAAGCACCGGCTAACTCCGTGCCAGCAGCCGCGGTAATACGGAGGGTGCAAGCGTTAATCGGAATTACTGGGCGTAAAGCGCACGCAGGCGGTTTGTTAAGTCAGATGTGAAATCCCCGGGCTCAACCTGGGAACTGCATCTGATACTGGCAAGCTTGAGTCTCGTAGAGGGGGGTAGAATTCCAGGTGTAGCGGTGAAATGCGTAGAGATCTGGAGGAATACCGGTGGCGAAGGCGGCCCCCTGGACGAAGACTGACGCTCAGGTGCGAAAGCGTGGGGAGCAAACAGGATTAGATACCCTGGTAGTCCACGCCGTAAACGATGTCGACTTGGGAGGGTTGTGCCCTTGAGGGCGTGGCTTCCGGGAGCTAACGCGTTAAGT
>629 Ll_3361
TGAGGAATCTTGCACAATGGGGGAAACCCTGATGCAGCAACACCGCGTGGAGGAAGAATGCCTTCGGGTTGTAAACTCCTTTTATACGGGACGAACATTGACGGTACCGTATGAATAAGGACTGGCTAACCACGTGCCAGCAGCCGCGGTAATACGTGGAGTCCAAGCGTTATCCGGATTTACTGGGCGTAAAGCGTCTGTAGGTGTCTCGTTAAGTCTTCGGTGAAATCTCCAGGCTCAACTTGGAAACTGTCGAGGAAACTAGCGGGATCGAGTACGGTAGAGGTAGATGGAATTCTTGGTGTAGGGGTAAAATCCGTTGATATCAAGAAGAACACCAGTGGCGAAGGCGATCTACTGGGCCGTTACTGACACTGAGAGACGAAAGCGTGGGGGAGCGAACGGGGATTAGATACCCGGGTAGTCCAC
>63 Cc_5107
TGAGGAATATTGGTCAATGGGCGCAAGCCTGAACCAGCCATGCCGCGTGCAGGAAGACGGTCCTATGGATTGTAAACTGCTTTTATTCGGGAATAAACCTCTTTACGTGTAGAGAGCTGAAGGTACCGAATGAATAAGCACCGGCTAACTCCGTGCCAGCAGCCGCGGTAATACGGAGGGTGCAAGCGTTATCCGGAATCATTGGGTTTAAAGGGTCCGCAGGCGGTCTTATAAGTCAGTGGTGAAAGCCTACAGCTCAACTGTAGAACTGCCATTGATACTGTAAGACTTGAATTCGATCGAAGTGGGCGGAATATGACATGTAGCGGTGAAATGCTTAGATATGTCATAGAACACCGATAGCGAAGGCAGCTCACTAGGTCTGGATTGACGCTCAGGGGACGAAAGCGTGGGGAGCAAACAGGGATTAGATACCCTGGGTAGTCCACGCCGTAAACTATCAATACTCGTTCTCAGCCCTTCAGGGGGTTGGGGACCAAGCGAAA
>630 Kk_7949
TAAGGAATATTGGTCAATGGACGCAAGTCTGAACCAGCCATGCCGCGTGAAGGATGAAGGTCCTCAGGATTGTAAACTTCTTTTATCTGGGACGAAAAAGGGATATTCTTATCCACTTGACGGTACCAGGGGAATAAGCACCGGCTAACTCCGTGCCAGCAGCCGCGGTAATACGGAGGGTGCAAGCGTTATCCGGATTTACTGGGTTTAAAGGGTGCGTAGGCGGGTAGGTAAGTCAGTGGTGAAATCTTCGGGCTTAACTCGGAAATTGCCGTTGATACTATCTATCTTGATATCGTTGAGGTTTGCGGAATATGTCATGTAGCGGTGAAATGCTTAGAGATGACATAGAACACCTATTGCGAAGGCAGCAGGCTAAACGACATTGACGCTGAGGCACGAAAAGCGTGGGGATCAAACAGGGATTAGATACCCTGGTAGTCCACGCCCTAAACGATGGATACTCGACATCAGCGATATGACTGTTGGTGTCTGAGCG
>631 Ii_6596
TAAGGAATATTGGTCAATGGGCGGAAGCCTGAACCAGCCATGCCGCGTGCAGGAAGACGGCCCTACGGGTTGTAAACTGCTTTTGTACCGGAATAAACCCCAGGTCGTGACCTGGGCTGAATGTACGGTAAGAATAAGGATCGGCTAACTCCGTGCCAGCAGCCGCGGTAATACGGAGGATCCAAGCGTTATCCGGATTTATTGGGTTTAAAGGGTGCGTAGGTGGCCTGTTAAGTCAGGGGTGAAAGACGGTAGCTTAACTATCGCAGTGCCTTTGATACTGACGGGCTTGAATCCACTTGAGGTAGGCGGAATGTGACAAGTAGCGGTGAAATGCATAGATATGTCACAGAACACCAATTGCGAAGGCAGCTTACTAAAGTGGTATTGACACTGAGGCACGAAAGCGTGGGGATCAAACAGGGATTAGATACCCTGGTAGTCCACGCCCTAAACGATGAATACTCGATGTTGGCGATATACGGTCAGCGTCTAAGCGAAAGCGTTAAGTATTCCACCTGGGGGA
>632 Cc_837
TGGGGAATATTGGACAATGGGCGAAAGCCTGATCCAGCAATGCCGCGTGAGTGATGAAGGCCTTAGGGTTGTAAAGCTCTTTTACCAGGGATGATAATGACAGTACCTGGAGAATAAGCTCCGGCTAACTCCGTGCCAGCAGCCGCGGTAATACGGAGGGAGCTAGCGTTGTTCGGAATTACTGGGCGTAAAGCGCACGTAGGCGGCTCAGCAAGTCAGGGGTGAAATCCCGGGGCTCAACCCCGGAACTGCCCTTGAAACTGCTAAGCTAGAATCCTGGAGAGGCGAGTGGAATTCCGAGTGTAGAGGTGAAATTCGTAGATATTCGGAAGAACACCAGTGGCGAAGGCGACTCGCTGGACAGGGTATTGACGCTGAGGTGCGAAAGCGTGGGGGAGCAAACAGGGATTAGATACCCTGGTAGTCCACGCCGTAAACGATGATAACTAGCTGTCCGGGGCACATGGGTGCTTGGGGTGGCGCAGCTAAACGC
>633 Ff_1643
TGGGGAATATTGGACAATGGGCGAAAGCCTGATCCAGCAATGCCGCGTGAGTGATGAAGGCCTTAGGGTTGTAAAGCTCTTTTACCAGGGATGATAATGACAGTACCTGGAGAATAAGCTCCGGCTAACTCCGTGCCAGCAGCCGCGGTAATACGGAGGGAGCTAGCGTTGTTCGGAATTACTGGGCGTAAAGCGCACGTAGGCGGCTATTCAAGTCAGGGGTGAAATCCCGGAGCTTAACTCCGGAACTGCCTCTGAAACTAGATAGCTAGAATCTTGGAGAGGTCAGTGGAATTCCGAGTGTAGAGGTGAAATTCGTAGATATTCGGAAGAACACCAGTGGCGAAGGCGACTGACTGGGACAAGTATTGACGCTGAGGTGCGAAAAGCGTGGGGGAGCAAACAGGGATTAGATAACCCTGGTAGTCCACGCCGTAAACGATGATAACTAGCTGTCCGGGGCACTTGGTGCTTGGGGTGCGCAGCTAAACGCAATTAAAGTATCCGCCTGGGGGA
>634 Nn_3424
TGGGGAATATTGCGCAATGGGCGAAAGCCTGACGCAGCCACGCCGCGTGAGTGATGAAGGCCTTCGGGTTGTAAAGCTCTGTCGGGAGGGACGAAAGGAGTAATCCTTGACGGTACCTCGCAAGAAAGCACCGGCTAACTCTGTGCCAGCAGCCGCGGTAATACAGAGGGTGCAAGCGTTGCTCGGATTTACTGGGCGTAAAGCGTACGCAGACGGTGAGAAAGGTCGGATGTGAAAGCCCCGGGCTCAACCCGGGAACTGCATCCGAAACCATCTCGCTAGAGTATGGGAGAGGGAAGCAGAATTCCTGGTGTAGAGGTGAAATTCGTAGATATCAGGAGGAATACCTGCGGCGAAGGCCGGCTTCCTGGGCCCCATTACTGACGTTCAGGTACGAAAGCGTGGGGTAGCAAACAGGGATTAGATACCCTGGTAGTCCACGCTGTAAACGATGTGTGCTGGGATGTCGAGGGGTATTCACCCCCC
>635 Dd_3605
TGGGGAATTTTCCGCAATGGGCGAAAGCCTGACGGAGCAATACCGCGTGAGGGAGGAAGGCTCTTGGGTTGTAAACCTCTTTTCTCAGGGAAGAAGACAATGACGGTACCTGAGGAATAAGCATCGGCTAACTCCGTGCCAGCAGCCGCGGTAATACGGAGGATGCAAGCGTTATCCGGAATGATTGGGCGTAAAGCGTCCGCAGGTGGCTGTGTAAGTCTGCTGTTAAAGAGCAAGGCTCAACCTTGTAAAGGCAGTGGAAACTACACGGCTAGAGTGCGTTCGGGGCAGAGGGAATTCCTGGTGTAGCGGTGAAATGCGTAGAGATCAGGAAGAACACCGGTGGCGAAGGCGCTCTGCTAGGCCGCAACTGACACTGAGGGACGAAAGCTAGGGGAGCGAATGGGGATTAGATACCCCAGTAGTCCTAGCCGTAAACGATGGGATACTAGGGCGTGGGCTTGTATCGACCCGAGCCGTGCCGTAGCTAACGCGTTAAGTATCCCGCCTGGGGGAGTACGC
>636 Ff_327
TAGGGAATCTTCGGCAATGGGGGCAACCCTGACCGAGCAACGCCGCGTGAGTGAAGAAGGTTTTCGGATCGTAAAGCTCTGTTGTAAGAGAAGAACGAGTGTGAGAGTGGAAAGTTCACACTGTGACGGTAACTTACCAGAAAGGGACGGCTAACTACGTGCCAGCAGCCGCGGTAATACGTAGGTCCCGAGCGTTATCCGGATTTATTGGGCGTAAAGCGAGCGCAGGCGGTTAGATAAGTCTGAAGTTAAAGGCTGTGGCTTAACCATAGTACGCTTTGGAAACTGTTTAACTTGAGTGCAAGAGGGGAGAGTGGAATTCCATGTGTAGCGGTGAAATGCGTAGATATATGGAGGAACACCGGTGGCGAAAGCGGCTCTCTGGGCTTGTAACTGACGCTGAGGGCTCGAAAGCGTGGGGGAGCAAACAGGGATTAGATACCCTGGGTAGTCCACGGCCGTAAACGATGAGTGCTAGGGTGTTGGGGTCCTTTCCGGGGACTC
>637 Ll_10099
TGGGGAATTTTGGACAATGGGGGGAAACCCTGATCCAGCAACGCCGCGTGAATGAAGAAGGCCTTAGGGTTGTAAAGTTCTTTTATTTGGGAGTAAACGTTAAGTGTTAATACCACTTAAAATTGAGAGTACCAGATGAATAAGCACCGGCTAACTACGTGCCAGCAGCCGCGGTAATACGTAGGGTGCAAGCGTTAATCGGAATTACTGGGCGTAAAGCGTGCGCAGGCGGATATGTAAGTTAGGTGTGAAATCCCCAAGCTCAACTTGGGAACTGCACTTAATACTGCATGTCTAGAGTTTGTCAGAGGGGGTAGAATTCCAGGTGTAGCAGTGAAATGCGTAGATATCTGGAGGAATACCAGTGGCGAAGGCGGCCCCCTGGGATAAAACTGACGCTCAGGCACGAAAGCGTGGGGAGCAAACAGGATTAGATACCCTGGGTAGTCCACGACCCTAAACGATGTCTACTTGCTGTTGGGGACATATATGTCTTGGGTAGCGAAGCTAACGTGAGAAGTAGACCG
>638 Ff_3996
TGGGGAATCTTGCACAATGGGGGCAACCCTGATGCAGCGACGCCGCGTGAGCGATGAAGCCTTTCGGGGTGTAAAGCTCTTTCGGCCGGAACGATAATGACGGTACCGGCAGAAGAAGCTGCGGCTAACTACGTGCCAGCAGCCGCGGTAATACGTAGGCAGCAAGCGTTGTTCGGAGTTACTGGGCGTAAAGAGTACGTAGGCGGTGCCGCAAGTCCGGTGTGAAATCTCCTGGCTCAACTGGGAGGGTGCGCTGGAAACTGCGGTGCTAGAGTGCGGGAGAGGAAAGCGGAATTCCTGGTGTAGCGGTGAAATGCGTAGAGATCAGGAGGAACACCTGTGGTGTAGACGGCTTTCTGGACCGTGACTGACGCTGAGGTACGAAAGCGTGGGGAGCAAACAGGATTAGATACCCTGGTAGTCCACGCCCTAAACGATGCATGCTTGGGTGTGAGCCATTCAGTTGGTTCGT
>639 Hh_4482
TAGGGAATCTTCCGCAATGGGCGCAAGCCTGACGGAGCAACGCCGCGTGAGTGATGAAGGCCTTCGGGTTGTAAAACTCTGTCTTCTGTGAAGAACAAGCCTATGAAGAGAATGCTTAGGCCCTGACGGTAACAGAGGAGGAAGCCCCGGCTAACTACGTGCCAGCAGCCGCGGTAATACGTAGGGGGCAAGCGTTGTCCGGAATCACTGGGCGTAAAGCGCGCGCAGGCGGCTGTCTACGTCCGGGGTGAAAGCCCAGAGCTCAACTCTGGGACTGCCTTGGATACGGGATGGCTTGAGGATCGGAGAGGCAAGGGGAATTCCACGTGTAGCGGTGAAATGCGTAGAGATGTGGAGGGAACACCTGTGGGCGAAGGCGCCTTGCTGGGCCGATTTC
>64 Bb_3703
TTAGGAATCTTCCACAATGGGCGAAAGCCTGATGGAGCGACGCCGCGTGAGGGATGAAGGTTTTCGGATCGTAAACCTCTGAATCTGGGACGAAAGACGCGTAAGCGGGATGACGGTACCAGAGTAATAGCACCGGCTAACTCCGTGCCAGCAGCCGCGGTAATACGGAGGGTGCAAGCGTTACCCGGAATCACTGGGCGTAAAGGGCGTGTAGGCGGGAACTTAAGTCTGGTTTTAAAGACCGGGGCTCAACCTCGGGGATGGACTGGATACTGGGTTTCTAGACCTCTGGAGAGAGACTCGGAATTTCTGGTGTAGCGGTGGAATGCGTAGATACCAGAAGGAACACCGATGGCGAAGGCAGAGTCTTGGACAGAAGGTGACGCTGAGGCGCGAAAGTGTGGGGGAGCGAACCGGGATTAGATACCCGGGGTAGTCCACACCCTAAACGATGTACGTTGGGATGGACGGTCGGATGCGATCGTTGTCGAAGTTAACGCGAT
>640 Dd_2737
TGGGGAATATTGGACAATGGGCGCAAGCCTGATCCAGCCATGCCGCGTGAGTGATGACGGCCTTAGGGTTGTAAAGCTCTTTTACCTGGGAAGATAATGACGGTACCGGGAGAATAAGCCCCGGCTAACTTCGTGCCAGCAGCCGCGGTAATACGAAGGGGGCTAGCGTTGTTCGGATTTACTGGGCGTAAAGCGCACGTAGGCGGAAATTTAAGTCAGGGGTGAAATCCCGAGGCTCAACCTCGGAACTGCCTTTGATACTGGGTTTCTTGAGTCCGGAAGAGGTGAGTGGAACTGCGAGTGTAGAGGTGAAATTCGTAGATATTCGCAAGAACACCAGTGGCGAAGGCGGCTCACTGGTCCGGAACTGACGCTGAGGTGCGAAAGCGTGGGGGAGCAAACAGGATTAGATACCCTGGTAGTCCACGCCGTAAACGATGGATGCTAGCCGTTGGATCGCTTGCGATTCAGTGGCGCAGTTAACGCTTTAAGCATCCCGCCTGGGGGAGTACGGGTCGCAAAGA
>641 Cc_4616
TAAGGAATATTGGTCAATGGACGCAAGTCTGAACCAGCCATGCCGCGTGGAGGATGAAGGTCCTCTGGATTGTAAACTTCTTTTTCTGGGAAGAAATGCAGGAATTCTTTCTTGTTTGACGGTACCAGAAGAATAAGCACCGGCTAACTCCGTGCCAGCAGCCGCGGTAATACGGAGGGTGCAAGCGTTATCCGGATTCACTGGGTTTAAAGGGTGCGTAGGTGGGCTGGTAAGTCAGTGGTGAAATCTCCGGGCTTAACCCGGAAACTGCCATTGATACTACTGGTCTTGAATGTCGTGGAGGTGAGCGGAATATGTCATGTAGCGGTGAAATGCTTAGATATGACATAGAACACCAATTGCGAAGGCAGCTCACTACACGGATATTGACACTGAGGCACGAAAGCGTGGGGATCAAACAGGGATTAGATACCCTGGTAGTCCACGCCCTAAACGATGGATACTCGACATACGCGATACACAGT
>642 Ll_1164
TGGGGAATCTTGCGCAATGGCCGAAAGGCTGACGCAGCGACGCCGCGTGGGGGAGGAAGGCCTTCGGGTTGTAAACCCCTGTTGCCCGGGACGAATGCACTTTTTAGAGAGTGTTGACGGTACCGGGTGAGGAAGCACCGGCTAACTCCGTGCCAGCAGCCGCGGTAATACGGAGGGTGCGAGCGTTGTCCGGAATCACTGGGCGTAAAGGGCGCGTAGGCGGCTCATGAAGGCTGTGGTGAAAGTCCGGGGCTCAACCTCGGATCGGCCGTGGCGACTCGTGGGCTGGAGCACTGTAGAGGCGGGTGGAATTCCGGGTGTAGCGGTGGAATGCGTAGAGATCCGGAAGAACACCAGTGGCGAAGGCGGCCCGCTGGGCAGTGGCTGACGCTGAAGCGCGACAGCGTGGGGGAGCAAACAGGGATTAGATACCCTGGTAGTCCACGCCGTAAACGATGGGGCACTAGGGTGCGTTGGGGGGAGCGACCCTCTGAGTGCCGGGCGCTAAACGC
>643 Pp_739
TGGGGAATATTGGACAATGGGCGCAAGCCTGATCCAGCCATGCCGCGTGGGTGATGAAGGCCCTAGGGTTGTAAAGCCCTTTCGGCGGGGAAGATAATGACGGTACCCGCAGAAGAAGCCCCGGCTAACTTCGTGCCAGCAGCCGCGGTAATACGAAGGGGGCTAGCGTTGCTCGGAATTACTGGGCGTAAAGCGCACGTAGGCGGCTTCTTAAGTCGGAGGTGAAATCCTGGAGCTCAACTCCAGAACTGCCTTCGATACTGGGAAGCTCGAGTTCGGGAGAGGTGAGTGGAACTGCGAGTGTAGAGGTGAAATTCGTAGATATTCGCAAGAACACCAGTGGCGAAGGCGGCTCACTGGCCCGATACTGACGCTGAGGTGCGAAAGCGTGGGGGAGCAAACAGGGATTAGATACCCTGGTAGTCCACGCTGTAAACGATGGGATGCTAGCCGTTGGCGAGCTTGCTCGTCAGTGGCGCAGCTAAACGCTTTAAAGCATCCCGCCT
>644 Ff_1161
TAGGGAATATTGGGCAATGGATGCAAGTCTGACCCAGCCATGCCGCGTGCCGGATGAAGGCCCTCAGGGTTGTAAACGGCTTTTATTCGGGAAGAAGAGCAGGGATGCGTCCTTGTGTGACGGTACCGAATGAATAAGCACCGGCTAACTCCGTGCCAGCAGCCGCGGTAATACGGAGGGTGCGAGCGTTGTCCGGATTTATTGGGTTTAAAGGGTGCGTAGGTGGCTAATTAAGTCAGTGGTGAAATACAGCCGCTCAACGGTTGAGGTGCCATTGATACTGATTAGCTTGAAATAATTGGAGGCTGCCGGAATGGATGGTGTAGCGGTGAAATGCATAGATATCATCCAGAACACCGATTGCGAAGGCAGGGTGGCTACGATTTATTTGACACTGAGGCACGAAAGCAAGTGGGGAGCAAACAGGGATTAGATACCCTGGGTAGTCCATGCCGTAAACGATGAGGACTCGCTGTTGGCTGTCAAGGGCTGAGC
>645 Dd_1120
TAGGGAATATTGGTCAATGGATGGAAGTCTGAACCAGCCATGCCGCGTGCAGGAAGAAGGCCTTCTGGGTTGTAAACTGCTTTTGCCAGGGGCTAAAAAGCTCATGCGTGAGAAATTGAAAGTACCTGGTGAATAAGCCACGGCTAACTACGTGCCAGCAGCCGCGGTAATACGTAGGTGGCAAGCGTTGTCCGGATTTATTGGGTTTAAAGGGTGCGTAGGCGGCTTTGTAAGTCAGTGGTGAAATATGGCAGCTCAACTGTCAGGGTGCCATTGATACTGCGGAGCTTGAGTACAGATGAGGTAGGCGGAATTGACGGTGTAGCGGTGAAATGCTTAGATATCGTCAAGAACACCGATAGCGAAGGCAGCTTACTGGGGCTGTAACTGACGCTGAGGCACGAAAGT
>646 Dd_543
TGGGGAATATTGGACAATGGGCGCAAGCCTGATCCAGCAATGCCGCGTGTGTGAAGAAGGTCTTCGGATTGTAAAGCACTTTCGACGGGGACGATGATGACGGTACCCGTATAAGAAGCCCCGGCTAACTTCGTGCCAGCAGCCGCGGTAATACGAAGGGGGCTAGCGTTGCTCGGAATGACTGGGCGTAAAGGGCGCGTAGGCGGCATACACAGTCAGATGTGAAATTCCTGGGCTTAACCTGGGGGCTGCATTTGATACGTGTAGGCTAGAGTGGGGAAGAGGGTTGTGGAATTCCCAGTGTAGAGGTGAAATTCGTAGATATTGGGAAGAACACCGGTGGCGAAGGCGGCAACCTGGTCCTTGACTGACGCTGAGGGCGCGAAAGCGTGGGGGGAGCAAACAGGGATTAGATACCCTGGGTAGTCCACGCTGTAAACGATGTGTGCTGGGATGTTGGGGTGACCTAGTCACTCAGTGTCGTAGCTAAACGCGCTAAAGCACACCGCCT
>647 Ii_1395
TGGGGAATTTTCCGCAATGGGCGAAAGCCTGACGGAGCAATGCCGCGTGGAGGTAGAAGGCCTACGGGTCCTGAACTTCTTTTCCCAGAGAAGAAGCAATGACGGTATCTGGGGAATAAGCATCGGCTAACTCTGTGCCAGCAGCCGCGGTAATACAGAGGATGCAAGCGTTATCCGGAATGATTGGGCGTAAAGCGTCTGTAGGTGGCTTTTTAAGTCCGCCGTCAAATCCCAGGGCTCAACCTGGGAACTGCATTCAAAACTGACTGACTAGAGTATGGTAGAGGGTGGTGGAATTTCCTGTGTAGCGGTGAAATGCGTAGATATAGGAAGGAACACCAGTGGCGAAGGCGACCACCTGGACTGATACTGACACTGAGGTGCGAAAGCGTGGGGGAGCAAACAGGGATTAGATACCCTGGGTAGTCCACGCCGTAAACGATGTCAACTAGCCGTTGGGGAGCCTTGAGCTCTTAGTGGCGCAGCTAAACGCATTAAAGTTGACCGCCTGGGGGA
>648 Ee_2351
TGGGGAATATTGCACAATGGGCGAAAGCCTGATGCAGCGACGCCGCGTGAGGGATGACGGCCTTCGGGTTGTAAACCTCTTTCAGCAGGGACGAAGCGAAAGTGACGGTACCTGCAGAAGAAGCACCGGCTAACTACGTGCCAGCAGCCGCGGTAATACGTAGGGTGCAAGCGTTGTCCGGAATTACTGGGCGTAAAGAGTTCGTAGGCGGTTTGTCGCGTCGTTTGTGAAAACTCACAGCTCAACTGTGAGCCTGCAGGCGATACGGGCAGACTTGAGTACTGCAGGGGAGACTGGAATTCCTGGTGTAGCGGTGAAATGCGCAGATATCAGGAGGAACACCGGTGGCGAAGGGCGGGGTCTCTGGGGCAGTAACTGACGCTGAGGGAACGAAAGCGTGGGGTAGCAAACAGGATTAGATACCCTGGTAGTCCAC
>649 Cc_1928
TGGGGAATATTGGACAATGGGCGGAAGCCTGATCCAGCAACGCCGCGTGAGGGATGACGGCCTTCGGTTGTAAACCTCTTTCAGTACCGACGAAGCGAGAGTGACGGTAGGTACAGAAGAAGCACCGGCCAACTACGTGCCAGCAGCCGCGGTAATACGTAGGGTGCGAGCGTTGTCCGGAATTATTGGGCGTAAAGGGCTCGTAGGCGGTTTGTCGCGTCGGGAGTGAAAACACCGGGCTTAACTCGGTGCTTGCTTTCGATACGGGCAGACTAGAGGTATGCAGGGGAGAACGGAATTCCTGGTGTAGCGGTGAAATGCGCAGATATCAGGAGGAACACCGGTGGCGAAGGCGGTTCTCTGGGCATTACCTGACGCTGAGGGAGCGAAAGTGTGGGGGAGCGAACAGGGATTAGATACCCTGGTAGTCCACACCGTAAACGTTGGGGCGCTAGGGGTGTGGGGATCCATTCCACGGGGTTCCGTGCCGCAGCTAACGCATTAAGCGCCCGCCTGGGGGAGTACGGGCCGCAAAGGGCTAAAAAACTC
>65 Kk_4300
TAAGGAATATTGGTCAATGGACGGAAGTCTGAACCAGCCATGCCGCGTGAAGGATGAAGGTCCTCTGGATTGTAAACTTCTTTTATCTGGGAAGAAACCCTCGAATTCTTTTGAGGTTGACGGTACCAGAGGAATAAGCACCGGCTAACTCCGTGCCAGCAGCCGCGGTAATACGGAGGGTGCGAGCGTTATCCGGATTCACTGGGTTTAAAGGGTGCGTAGGTGGGTCTGTAAGTCAGTGGTGAAATCTCCGGGCTTAACCTGGAAACTGCCATTGATACTATAGGTCTTGAATTTTCTGGAGGTAAGCGGAATATGTCATGTAGCGGTGAAATGCTTAGATATGACATAGAACACCAATTGCGAAGGCAGCTTGCTACAGGAATATTGACACTGAGGCACGAAAGCGTGGGGATCAAACAGGATTAGATACCCTGGTAGTCCACGCCCTAAACTATGGATACTCGACATTTGTGATACACAATAAGTGTCTGAGCGAAAGC
>650 Dd_239
TGGGGAATATTGGACAATGGGCGCAAGCCTGATCCAGCAATGCCGCGTGGATGAAGAAGGTTTTCGGATTGTAAAGTCCTTTCGGCGGGGACGATGATGACGGTACCCGCAGAAGAAGCCCCGGCTAACTTCGTGCCAGCAGCCGCGGTAATACGAAGGGGGCTAGCGTTGCTCGGAATGACTGGGCGTAAAGGGCGCGTAGGCGGAATGCTTTGTCGGGCGTGAAATTCCAGGGCTTAACCTTGGGGCTGCGTTCGAGACGGGTATTCTAGAGTGGAGAAGAGGGTCGTGGAATTCCCAGTGTAGAGGTGAAATTCGTAGATATTGGGAAGAACACCGGTGGCGAAGGCGGCGACCTGGTCTTTTACTGACGCTGAGGCGCGAAAGCGTGGGGGAGCAAACAGGGATTAGATACCCTGGGTAGTCCACGCTGTAAACGATGTGCGCTGGGATGTTGGGGACACCTAGTGTTTCAGTGTCGTAGCTAACGCGGTAAGCGCACCGCCTGGGGGAGTACGGGCCGCAAAGGGTTGAAAAACTC
>651 Ff_5910
TGGGGAATATTGGACAATGGGGGCAACCCTGATCCAGCCATGCCGCGTGTGTGAAGAAGGCCTTCGGTTGTAAGCACTTAAGTAGGGAGGAAGGCCCTGTGACTAATATTCACGGGGATTGACGTTACCTACAGAATAAGCACCGGCTAACTCCGTGCCAGCAGCCGCGGTAATACGGAGGGTGCAAGCGTTAATCGGAATTACTGGGCGTAAAGCGCGCGTAGGCGGCTGTCTAAGTCGGGTGTGAAAGCCCCGGGCTCAACCTGGGAACTGCATCCGATACTGGTCAGCTAGAGTATGGGAGAGGGAGGTAGAATTCCACGTGTAGCGGTGAAATGCGTAGATATGTGGAGGAATACCGGTGGCGAAGGCGGCCTCCTGGCCCCAATACTGACGCTGAGGTGCGAAAGCGTGGGGATCAAACAGGATTAGATACCCTGGGTAGTCCACGCTGTAAACGATGTCAACTAGCCGTTGGGGGACCGTTGTGTCCTTGGGTGGGCGTAGCTAACGCGCTAAGTTGACCG
>652 Ff_5548
TGGGGAATATTGGACAATGGGGGGAACCCTGATCCAGCCATGCCGCGTGTGTGAAGAAGGCCTTTTGGTTGTAAAGCACTTTAAGCGAGGAGGAGGCTACCGAGATTAATACTCTTGGATAGTGGACGTTACTCGCAGAATAAGCACCGGCTAACTCTGTGCCAGCAGCCGCGGTAATACAGAGGGTGCAAGCGTTAATCGGATTTACTGGGCGTAAAGCGCGCGTAGGTGGCCAATTAAGTCAAATGTGAAATCCCCGAGCTTAACTTGGGAATTGCATTCGATACTGGTTGGCTAGAGTATGGGAGAGGATGGTAGAATTCCAGGTGTAGCGGTGAAATGCGTAGAGATCTGGAGGAATACCGATGGCGAAGGCAGCCATCTGGCCTAATACTGACACTGAGGGTGCGAAAGCATGGGGAGCAAACAGGGATTAGATACCCTGGGTAGTCCATGCCGTAAACGATGTCTAC
>653 Aa_6045
TGGGGAATATTGCACAATGGGCGCAAGCCTGATGCAGCAACGCCGCGTGCGGGATGACGGCCTTCGGGTTGTAAACCGCTTTCAGTAGGGACGAAGCTAACGTGACGGTACCTACAGAAGAAGGACCGGCTAACTACGTGCCAGCAGCCGCGGTGATACGTAGGGTCCGAGCGTTGTCCGGAATTATTGGGCGTAAAGGGCTTGTAGGCGGTCCGTCGCGTCAGGAGTGAAAACTCGGGGCTTAACCCCGAGCCTGCTTTTGATACGGGCGGACTAGAGGGATGCAGGGGAGAACGGAATTCCTGGTGGAGCGGTGGAATGCGCAGATATCAGGAGGAACACCGGTGGCGAAGGCGGTTCTCTGGGCATTACCTGACGCTGAGAAGCGAAAAGCGTGGGGAGCAAACAGGCTTAGATACCCTGGTAGTCCACGCCGTAAACGGTGGGGCACTAGGGTGTGGGGGGACATTCCACGTTCTCCGTGCCGAAGCTAACGCATTAAGTGCCCCGCCTGGGGGAGTACGGGCCGCAAGGGCTAAAAACTC
>654 Kk_1788
TGGGGAATATTGGACAATGGGCGCAAGCCTGATCCAGCCATGCCGCGTGAGTGATGAAGGCCTTAGGGTTGTAAAGCTCTTTCAACGGTGAAGATAATGACGGTAACCGTAGAAGAAGCCCCGGCTAACTTCGTGCCAGCAGCCGCGGTAATACGAAGGGGGCTAGCGTTGTTCGGAATTACTGGGCGTAAAGCGCACGTAGGCGGATTGATCAGTCAGGGGTGAAATCCCAGAGCTCAACTCTGGAACTGCCTTTGATACTGTCAATCTAGAGTCCAGAAGAGGTGAGTGGAATTCCGAGTGTAGAGGTGAAATTCGTAGATATTCGGAGGAACACCAGTGGCGAAGGCGGCTCACTGGGTCTGGGTACTGACGCTGAGGTGCGAAAGCGTGGGGGAGCAAACAGGATTAGATACCCTGGGTAGTCCACGCCGTAAACGATGAATGTTAGCCGTCGGGGCAGTTTACTGTTCGGGTGGGCGCAGCTAACGCAATTAAAACA
>655 Aa_2036
TGGGGAATATTGCACAATGGGCGCAAGCCTGATGCAGCCATGCCGCGTGTATGAAGAAGGCCTTCGGGTTGTAAAGTACTTTCAGCGGGGAGGAAGGTGTTGTGGTTAATAACCGCAGCAATTGACGTTACCCGCAGAAGAAGCACCGGCTAACTCCGTGCCAGCAGCCGCGGTAATACGGAGGGTGCAAGCGTTAATCGGAATTACTGGGCGTAAAGCGCACGCAGGCGGTCTGTCAAGTCGGATGTGAAATCCCCGGGCTCAACCTGGGAACTGCATTCGAAACTGGCAGGCTAGAGTCTTGTAGAGGGGGGTAGAATTCCAGGTGTAGCGGTGAAATGCGTAGAGATCTGGAGGAATACCGGGTGGGCGAAGGGCGGCCCCCTGGACAAAGACTGACGCTCAGGTGCGAAAGCGTGGGGGAGCAAACAGGATAGATACCCTGGTAGTCCACGCCGTAAACGATGTCGACTTGGGAGGTTGTGCCCTTGAGGGCGTGGGCTTCCGGAGCTAAACGCGTTAAAGTC
>656 Ff_2263
TAGGGAATATTGGGCAATGGCGGAAACGCTGACCCAGCCATGCCGCGTGCAGGATGAAGGCCTTCTGGGTTGTAAACTGCTTTTACCAGGGAAGAAAATACCTTTGCGAAGGGAACTGACGGTACCTGGTGAATAAGCACCGGCTAACTCCGTGCCAGCAGCCGCGGTAATACGGAGGGTGCAAGCGTTGTCCGGATTTATTGGGTTTAAAGGGTGCGTAGGCGGCTTGATAAGTCCGTGGTGAAAGCCAACAGCTCAACTGTTGAACTGCCATGGATACTGTCAGGCTTGAGTACAGACGAGGTAGGCGGAATGGATCGTGTAGCGGTGAAATGCATAGATACGATCCAGAACTCCGATTGCGAAGGGCAGCTTACTAGGGCTGTAACTGACGCTGAGGCACGAAAGCGTGGGGGAGCGAACAGGGATTAGATACCCTGGGTAGTCCACGCTGTAAACGATGATAACTCGATGTTGGCGATACACAGTCAGCGTCTTAGCGAAAA
>657 Dd_1728
TGGGGAATCTTGCACAATGGAGGAAACTCTGATGCAGCGACGCCGCGTGGACGACGAAGCCCTTCGGGGTGTAAAGTCCTTTCGACCGGAACGATAATGACGGTACCGGTGGAAGAAGCTGCGGCTAACTACGTGCCAGCAGCCGCGGTAATACGTAGGCAGCAAGCGTTGTTCGGAATTACTGGGCGTAAAGAGTTCGTAGGCGGTGCGGCAAGTTCGGTGTGAAATCTCCCGGCTCAACTGGGAGGGTGCGCTAAATACTGCCGTGCTCGAGTATAGGAGAGGTAAGCGGAATTCCTGGTGTAGCGGTGAAATGCGTAGATATCAGGAGGAACACCTGTGGTGTAGACGGTCTTACGTGGACTATAACTGACGCTGGAGGAACGAAAGCGTGGGGTAGCAAACAGGGATTAGA
>658 Bb_5964
TGGGGAATATTGGACAATGGGCGAAAGCCTGATCCAGCAATACCGAGTGAGTGATGAAGGCCCTAGGGTTGTAAAGCTCTTTTAGCAAGGAAGATAATGACGTTACTTGCAGAAAAAGCCCCGGCTAACTCCGTGCCAGCAGCCGCGGTAAGACGGAGGGGGCTAGCGTTGTTCGGAATTACTGGGCGTAAAGAGTGCGTAGGCGGTTTAGTAAGTTGGAAGTGAAAGCCCGGGGCTTAACCTCGGAATTGCTTTCAAAACTACTAATCTAGAGTGTAGTAGGGGATGATGGAATTCCTAGTGTAGAGGTGAAATTCTTAGATATTAGGAGGAACACCGGTGGCGAAGGCGGTCATCTGGGCTACAACTGACGCTGATGCACGAAAGCGTGGGGAGCAAACAGGATTAGATACCCTGGTAGTCCACGCCGTAAACGATGAGTGCTAGATATTGGGGAGATTTTTCTCTCGGGTTTCGCAGCTAACGCATTAAGCACTCCGCCTGGGGGATACGGGTCGCAAGATTAAAACTCAAAGGGAA
>659 Ii_1196
TGGGGAATATTGGACAATGGGCGCAAGCCTGATCCAGCAATTCCGCGTGGATGAAGAAGGTCTTCGGATTGTAAAGTCCTTTCGGCGGGGACGATGATGACGGTACCCGCAGAAGAAGCCCCGGCTAACTTCGTGCCAGCAGCCGCGGTAATACGAAGGGGGCTAGCGTTGCTCGGAATGACTGGGCGTAAAGGGCGCGTAGGCGGCGCAGTTAGTCAGGCGTGAAATTCCTGGGCTCAACCTGGGGACTGCGCTTGATACGGCTGTGCTTGAGGATGGAAGAGGCTCGCGGAATTCCCAGTGTAGAGGTGAAATTCGTAGATATTGGGAAGAACACCGGTGGCGAAGGCGGCGAGCTGGTCCATTACTGACGCTGAGGGCGCGACAGCGTGGGGGAGCAAACAGGGATTAGATACCCTGGGTAGTCCACGCCGTAAACGATGTGCGCTGGGATGTTGGGGTGGCCTAGCCACTCAGTGTCGTAGCTAAACGCGGGTAAAGCGCACCGCCT
>66 Ff_5775
TAAGGAATATTGGACAATGGTCGCAAGACTGATCCAGCCATGCCGCGTGCAGGATGACAGCCCTATGGGTCGTAAACTGCTTTTGTGCGAGAAAAAACCCCTCTACGTGTAGAGGGCTGATTGTATCGTAAGAATAAGGATCGGCTAACTCCGTGCCAGCAGCCGCGGTAATACGGAGGATCCAAGCGTTATCCGGATTCATTGGGTTTAAAGGTGCGTAGGCGGAATGATAAGTCAGTGGTGAAAGCCTGCAGCTTAACTGCAGAACTGCCATTGATACTGTCAATCTTGAGTACATTTGATGTGGGCGGAATGTGTCATGTAGCGGTGAAATGCTTAGATATGACACAGAACACGATTGCGAAGGCAGCTCACAAAACTGTAAACTGACGCTGAGGCACGAAAGCGTGGGGTATCAAACAGGATTAGATACCCTGGTAGTCCACGCTGTAACTATGATTACTCGATGTTTGC
>660 Hh_1258
TGGGGAATATTGCGCAATGGGCGAAAGCCTGACGCAGCCACGCCGCGTGTGTGATGAAGGCCTTCGGGTTGTAAAGCACTGTCGGGAGGGAAGAAGTAATGACGGTACCTCCCAAGAAAGCACCGGCTAACCCTGTGCCAGCAGCCGCGGTAATACAGGGGGTGCAAGCGTTGCTCGGAATCACTGGGCGTAAAGCGTACGCAGGCGGACCGGTAAGTCGGGTGTGAAAGCCCGGGGCTCAACCCCGGAACTGCATTCGAAACTGCCGGTCTTGAATACGGGAGAGGTGAGTGGAATTCCTGGTGTATAGGTGAAATTCGTAGATATCAGGAGGAACACCGGTGGCGAAAGCGGCTCACTGGCCCGATATTGACGCTCATGTACGAAAGCGTGGGGGAGCAAACAGGATTAGATACCCTGGTAGTCCACGCCGTAAACGATGAGTGCTAGCTGCT
>661 Hh_3021
TGAGGAATATTGGACAATGGGTTAGCGCCTGATCCAGCCATCCCGCGTGAAGGACGACGGCCCTATGGGTTGTAAACTTCTTTTGTACAGGGATAAACCTACTCTCGTGAGAGTAGCTGAAGGTACTGTACGAATAAGCACCGGCTAACTCCGTGCCAGCAGCCGCGGTAATACGGAGGGTGCAAGCGTTATCCGGATTTATTGGGTTTAAAGGGTCCGTAGGCGGATCTGTAAGTCAGTGGTGAAATCTCACAGCTTAACTGTGAAACTGCCATTGATACTGCAGGTCTTGAGTAAGGTAGAAGTGGCTGGAATAAGTAGTGTAGCGGTGAAATGCATAGATATTACTTAGAACACCAATTGCGAAGGCAGGGTCACTATGTCTTAACTGACGCTGATGGGACGAAAGCGTGGGGGAGCGAACAGGGATTAGATACCCTGGTAGTCCACGCCGTAAACGATGCTAACTCGTTTTTGGGGATTTAGGGTTTCAGAGACTAAAGCGAAAAAGTGAATAAGTTAGCCACC
>662 Ff_3442
TAGGGAATATTGGGCAATGGACGAGAGTCTGACCCAGCCATGCCGCGTGCAGGAAGACGGCGTTCTGCGTTGTAAACTGCTTTTATCTGGGAAGAAAAAGTCCATGCGTGGAAAATTGCCGGTACCAGATGAATAAGCACCGGCTAACTCCGTGCCAGCAGCCGCGGTAATACGGAGGGTGCAAGCGTTGTCCGGATTTATTGGGTTTAAAGGGTGCGTAGGCGGCTATTTAAGTCAGCGGTGAAAGACATCGGCTCAACCGATGCAGTGCCATTGATACTGGATAGCTTGAGTGTTGGAGGGGTACATGGAATTGATGGTGTAGCGGTGAAATGCATAGATACCATCAGGAACACCGATAGCGAAGGCATTGTACTGG
>663 Ff_2785
TGAGGAATCTTGCGCAATGGGGGAAACCCTGACGCAGCCACGCCGCGTGAAGGATGACACCCCTCTGGGGCGTAAACTTCTTTTGTATGGGAAGAACAGCGCGGTCGCCGCGAACTGACGGTACCATACGAATAAGCACCGGCTAACTCTGTGCCAGCAGCCGCGGTAATACAGAGGGTGCAAGCGTTGTCCGGATTTATTGGGTGTAAAGGGTGTGCAGGCGGGACGGTAAGTCAGAGGTGAAAGCCCACAGCTTAACTGTGGAACTGCCTTTGATACTGCCGACCTTGAGTCCCGGAGAGGTGGCTAGAATTCGTGGTGTAGCGGTGAAATGCGTAGATATCACGAGGAATACCGAAGGCGTAGGGCAGGGTCACTGGACGGGGTACTGACGCTGAGGCACGAAAGCGTGGGGGAGCAAACAGGGATTAGATACCCTGGTAGTCCACGCCGTAAACTATGGGATGCTCGGGTGTCG
>664 Pp_2279
TGGGGAATCTTGCGCAATGGCCGAAAGGCTGACGCAGCGACGCCGCGTGCGGGATGACGCCTTTCGGGGTGTAAACCGCTGTCAGGGGGGACGAAGGCTTCGGGGAGGCAATGCCCCGGAGATTGACGGTACCCCCAGAGGAAGCACCGGCTAACTCCGTGCCAGCAGCCGCGGTAATACGGAGGGTGCAAGCGTTGTCCGGAATTATTGGGCGTAAAGCGCACGTAGGCGGTTCTTTAAGTCTCTTGGTGAAAGGCTGGGGCTCAACCCCATGCATGCCGGGGATACTGGAGGACTGGAGACAGGTAGAGGCCAGCGGAATTCCGGGTGTAGCGGTGGAATGCGTAGAGATCCGGAAGAACACCGGAGGCGAAGGCGGCTGGGCTGGGACCTGATCTGACGCTGAGGGTGCGAAAGCGTGGGGGAGCGGAACAGGGATTAGATACCCTGGGTAGTCC
>665 Dd_3873
TGGGGAATCTTGCGCAATGGGCGAAAGCCTGACGCAGCAACGCCGCGTGCGGGAAGAAGGCCCTAGGGTTGTAAACCGCTTTCAGTAGGAACGAAAATGACGGTACCTGCAGAAGAAGGTGCGGCCAACTACGTGCCAGCAGCCGCGGTGACACGTAGGCACCAAGCGTTGTCCGGATTTATTGGGCGTAAAGAGCTCGTAGGCGGTTGAGTAAGTCGGGTGTGAAAACTCTGGGCTTAACCCAGAGCCGCCACTCGATACTGCTCTGACTTGAGTTCGGTAGGGGAGCGGGGAATTCCTAGTGTAGCGGTGAAATGCGCAGATATTAGGAGGAACACCGGTGGCGAAGGCGCCGCTCTGGGCCGAAACTGACGCTGAGGAGCGAAAGCGTGGGTAGCAAACAGGATTAGATACCCTGGTAGTCCACGCCGTAAACGTTGGGGCACTAGGTGTGGGGTTCCAACCAAC
>666 Hh_3533
TGGGGAATATTGGACAATGGGCGCAAGCCTGATCCAGCCATGCCGCGTGAGTGATGAAGGCCCTAGGGTTGTAAAGCTCTTTCACCGGTGAAGATAATGACGGTAACCGGAGAAGAAGCCCCGGCTAACTTCGTGCCAGCAGCCGCGGTAATACGAAGGGGGCTAGCGTTGTTCGGAATTACTGGGCGTAAAGCGCACGTAGGCGGGTATTTAAGTCAGGGGTGAAATCCCGGAGCTCAACTCCGGAACTGCCTTTGATACTGGGTACCTAGAGTATGGAAGAGGTAAGTGGAATTCCGAGTGTAGAGGTGAAATTCGTAGATATTCGGAGGAACACCAGTGGCGAAGGCGGCTTACTGGTCCATTACTGACGCTGAGGTGCGAAAGCGTGGGGGAGCAAACAGGGATTAGATACCCTGGTAGTCCACGCCGTAAACGATGAATGTTAGCCGTCGGCATGCATGCATGTCGGGTGGCGCAGCTAACGCATTAAACATTCCGCCTGGGGGAGTACGGGTCGCAAAGA
>667 Nn_6297
TGGGGAATATTGGACAATGGGCGCAAGCCTGATCCAGCCATGCCGCGTGAGTGATGAAGGCCCTAGGGTTGTAAAGCTCTTTCGCCAGGGACGATAATGACGGTACCTGGATAAGAAGCCCCGGCTAACTTCGTGCCAGCAGCCGCGGTAATACGAAGGGGGCTAGCGTTGTTCGGATTTACTGGGCGTAAAGCGCACGTAGGCGGATCTTTAAGTCAGAGGTGAAATCCCAAGGCTCAACCTTGGAACTGCCTTTGATACTGGGGATCTTGAGTCCGGGAGAGGTGAGTGGAACTGCGAGTGTAGAGGTGAAATTCGTAGATATTCGCAAGAACACCAGTGGCGAAGGCGGCTCACTGGCCCGGAACTGACGCTGAGGTGCGAAAGCGTGGGGAGCAAACAGGATTAGATACCCTGGGTAGTCCACGCCGTAAACGATGAATGCCAGCCGTTAGGGCAGCTTGCTGCTTAGTGGGCGCAGCTAACGCTTTAAGCATTCCGCCTGGGGGA
>668 Kk_5253
TCGGGAATTTTGGGCAATGGGCGCGAAGCCTGACCCAGCAACGCCGCGTGAAGGATGAAATCCCTCGGGATGTAAACTTCATAAGATCGGGAAGAATAAGGTGCGGTTAATAACCGGCGCCGATGACGGTACTGATTGTAAGCTCCGGCTAACTCCGTGCCAGCAGCCGCGGTAATACGGGGGGAGCAAGCGTTGTTCGGATTTACTGGGCGTAAAGGGCGCGTAGGCGGCTTATCAAGTCACTTGTGAAATCTCCGGGCTTAACTCGGCAGAGGCCAAGTGAAACTGATGAGCTTGGAGTGCGGAAGGGGCCATCGGAATTCTTGGTGTAGCGGTGAAATGCGTAGATATCAAGAGGAACACCAGCGGCGAAGGCGGGTGGCTGGGCCGACACTGACGCTGAGGCGCGAAAGCTAGGGGAGCGAACGGGGATTAGATACCCCGGGTAGTCCTAGCCTTAAACGATGAATGCTTGGGTGTCCGGGGGTTAGATAGTCCCCGGGGTGCCGACGCTAACGCTATAAGCATTCCGCCTGGGGGA
>669 Dd_2081
TGGGGAATTTTCCGCAATGGGCGAAAGCCTGACGGAGCAAGACCGCGTGAGGGAGGAAGGCTCTTGGGTCGTAAACCTCTTTTGTCAGGGAAGAACACAATGACGGTACCTGACGAATCAGCCTCGGCTAACTCCGTGCCAGCAGCCGCGGTAATACGGAGGAGGCAAGCGTTATCCGGAATTATTGGGCGTAAAGCGTCCGCAGGTGGCACCTCAAGTCTGCTGTCAAAGACCGGGGCTTAACCCCAGAAAGGCAGTGGAAACTGAAGTGCTAGAGTGCAGTAGGGGTAGAGGGAATTCCCGGTGTAGCGGTGAAATGCGTAGAGATCGGGAAGAACATCGGTGGCGAAAGCGCTCTGCTGGACTGCAACTGACACTCAGGGGACGAAAGCTAGGGGGAGCGAATGGGGATTAGATACCCCAGTAGTCCTAGCCGTAAACGATGGGATACTAGGTGTTGTCCGTATCGACCCGGGACAGTGTCGTAGCTAACGCGTTAAGTATCCCGCCTGGGGGAGTACGCTCGCAAAGA
>67 Dd_6951
TGGGGGAATTTTCCGCAATGGGCGAAAGCCTGACGGAGCAATGCCGCGTGGAGGTGGAAGGCCTACGGGTCGTCAACTTCTTTTCTCGGAGAAGAAACAATGACGGTATCTGAGGAATAAGCATCGGCTAACTCTGTGCCAGCAGCCGCGGTAAGACAGAGGATGCAAGCGTTATCCGGAATGATTGGGCGTAAAGCGTCTGTAGGTGGCTTTTCAAGTCCGCCGTCAAATCCCAGGGCTCAACCCTGGACAGGCGGTGGAAACTACCAAGCTGGAGTACGGTAGGGGCAGAGGGAATTTCCGGTGGAGCGGTGAAATGCATTGAGATCGGAAAGAACACCAACGGCGAAAGCACTCTGCTGGGCCGACACTGACACTGAGAGACGAAAGCTAGGGGAGCAAATGGGGATTAGAGACCCCAGTAGTCCTAGCCGTAAACGATGGGATACTAGGGTGCTGTGCGACTCGACCCGTGCAGTGCTGTAGCTAACGCGTTAAGTATCCCGCCTGGGGGA
>670 Ff_4318
TGAGGAATATTGCGCAATGGGCGAAAGCCTGACGCAGCCACGCCGCGTGCAGGAAGACACCCCTCCGGGGCGTAAACTGCTTTTATACGGGAAGAAGGCCCTGTTCTGCAGGGATTGACGGTACCGTACGAATAAGGACCGGCTAACTCTGTGCCAGCAGCCGCGGTAATACAGAGGGTCCAAGCGTTGTCCGGAATCACTGGGTGTAAAGGGTGCGTAGGCGGGCTTGTAAGTCAGAGGTGAAAGCCCACGGCTTAACCGTGGAACTGCCTTTGATACTGCAGGCCTTGAGTCCTGGAGAGGCTGCCGGAATTCGTGGTGTAGCGGTGAAATGCGTAGATATCACGAGGAACACCGGATGCGTAGGCGGGCAGCTGGACAGGTACTGACGCTGAGGCACGAAAGCGTGGGGAGCGAACAGGATTAGATACCCTGGGTAGTCCACGCCGTAAACGATGGGATACTCGGTGCTGCCCCGTCAGGGGGCAGTGCCTAAGCTAACGCGATAAGTA
>671 Nn_7284
TAAGGAATATTGGACAATGGCCGCAAGGCTGATCCAGCCATGCCGCGTGCAGGAAGAAGGCCCTATGGGTCGTAAACTGCTTTTGAACGAGAGAAAACCCTCCTACGTGTAGGAGGCTGATAGTATCGTTAGAATAAGCATCGGCTAACTTCGTGCCAGCAGCCGCGGTAAGACGAAGGATGCAAGCGTTATCCGGATTCATTGGGTTTAAAGGAGCGTAGGCGGACTTGTAAGTCAGTGGTGAAATCTGTGGGCTTAACCCACAAACTGCCATTGATACTGCAGGTCTAGAGTACAGTTGCCGTTGGCGGAATATGACATGTAGTGGTGAAATACTTAGATATGTCATAGAACACCGATTGCGAAGGCAGCTAACGAAGCTGTAACTGACGCTGAGGCTCGAAAGTGCGGGGATCAAACAGGGATTAGATACCCTGGGTAGTCCGCACTGTAAACGATGATTTACTCGTTGCTGGGGGA
>672 Ll_2045
TAGGGAATATTGGTCAATGGGTGCAAGCCTGAACCAGCCATGCCGCGTGCAGGAAGAAGGCCTTCTGGGTTGTAAACTGCTTTTGCCAGGGGATAAAATGACTGTGCGCAGTTAATTGAAGGTACCTGGTGAATAAGCCACGGCTAACTACGTGCCAGCAGCCGCGGTAATACGTAGGTGGCAAGCGTTGTCCGGATTTATTGGGTTTAAAGGGTGCGTAGGCGGTTTTGTAAGTCAGTGGTGAAATACTCTAGCTTAACTAGAGGGGTGCCAATGATACTGCAGAACTTGAGTACAGATGAGGTAGGCGGAATTGACGGTGTAGCGGTGAAATGCATAGATATCGTCAAGAACACCTATAGCGAAGGGCAGCTTACTGGGGCTGTAACTGACGCTGAGGCACGAAAGTGTGGGGGATCAAACAGGATTAGATACCCTGGTAGTCCACACTGTAAACGTTGATTACTCGCTGTTTGCGATACACAGCAAAGCGGCTTAGCGAAAA
>673 Ll_6748
TGGGGAATATTGGACAATGGGGGCAACCCTGATCCAGCAATGCCGCGTGAGTGATGAAGGCCTTCGGGTTGTAAAGCTCTTTTGTCAGGGACGATAATGACGGTACCTGACGAATAAGCTCCGGCTAACTTCGTGCCAGCAGCCGCGGTAATACGAAGGGAGCTAGCGTTGTTCGGAATTACTGGGCGTAAAGGGCGCGTAGGCGGTCTTATAAGTTTGGTGTGAAAGCCCTGGGCTTAACCTAGGAACAGCATTGAATACTGTAAGACTTGAGACCGAGAGAGGGAAATGGAATTGCGAGTGTAGAGGTGAAATTCGTAGATATTCGCAAGAACACCAGTGGCGAAGGCGATTTCCTGGCTCGGTACTGACGCTAAGGCGCGAAAGCGTGGGGAGCAAACAGGATTAGATACCCTGGTAGTCCACGCTGTAAACGATGAATGCTAGATGTTGGGGGATTAAAATCTTCAGTGTCGCCGCTAACGCAATAAGCATTCCGCCTGGGGGAGTACGGTCGCAA
>674 Ii_3466
TAGGGAATCTTCCGCAATGGACGAAAGTCTGACGGAGCAACGCCGCGTGAGTGATGAAGGCCTTCGGGTCGTAAACTCTGTTGTTAGGGAAGAACAAGTACCGGAGTAACTGCCGGCACCTTGACGGTACCTAACCAGAAAGCCACGGCTAACTACGTGCCAGCAGCCGCGGTAATACGTAGGTGGCAAGCGTTGTCCGGAATTATTGGGCGTAAAGCGCGCGCAGGCGGTCCTTTAAGTCTGATGTGAAAGCCCACGGCTCAACCGTGGAGGGTCATTGGAAACTGGGGGACTTGAGTGCAGAAGAGGAAAGCGGAATTCCACGTGTAGCGGTGAAATGCGTAGAGATGTGGAGGAACACCAGTGGCGAAGGCGGCTTTCTGGTCTGTAACTGACGCTGAGGCGCGAAAGCGTGGGGAGCAAACAGGGATTAGATACCCTGGTAGTCCACGCCGTAAACGATGAGTGCTAAGTGTTAGAGGGGTTTCCGCCCTTTAGTGCTGCAGCTAACGCATTAAGCACTCCGCC
>675 Mm_887
TCGGGGAATTTTGGGCAATGGGCGAAAGCCTGACCCAGCAACGCCGCGTGAAGGATGAAGCATTTCGGTGTGTAAACTTCGCAAGAATAGGAAGAATAAGAGCCGTCAAATAAATGGCTCGATGACGGTACTATTTGTAAGCTCCGGCTAACTCCGTGCCAGCAGCCGCGGTAATATGGGGGGAGCAAGCGTTGTTCGGATTTACTGGGCGTAAAGGGTGCGTAGGCGGCACCACAAGTCACTTGTGAAATCTTTGGGCTTAACCCAAAACGGTCAAGTGATACTGTGGAGCTAGAGTGCAGAAGGGGCAACTGGAATTCTTGGTGTAGCGGTGAAATGCGTAGATATCAAGAGGAACACCTGCGGCGAAGGCGGGGTTGCTGGGGCTGACACTGACGCTGAGGGCACGAAAGCTAGGGGTAGCAAACGGGGATTAGATACCCCGGGTAGTCCTAGCCTTAAACGATGAATGCTTAGTGTCCGGGGGTTATAGT
>676 Kk_831
TGGGGAATTTTCCGCAATGGGCGAAAGCCTGACGGAGCAATGCCGCGTGGAGGTAGAAGGCCTACGGGTCCTGAACTTCTTTTCCCAGAGAAGAAGCAATGACGGTATCTGGGGAATAAGCATCGGCTAACTCTGTGCCAGCAGCCGCGGTAATACAGAGGATGCGAGCGTTGTCCGGATTTATTGGGTTTAAAGGGTGCGTAGGCGGCCGTTTAAGTCCGGGGTGAAAGCCCGCTGCTCAACAGCGGAACTGCCCTGGATACTGGACGGCTTGAGTACAGACGAGGTTGGCGGAATGGACCGAGTAGCGGTGAAATGCATAGATACGGTCCAGAACCCCGATTGCGAAGGCAGCTGACTAGGCTGTTACTGACGCTGAGGGCACGACAGCGTGGGGGAGCGAACAGGGATTAGATACCCTGGGTAGTCCACGCCGTAAACGATGGGATACTCGCTGCGAGCTAAAGATTGTTCGTGGGCTTAGGGGAAACC
>677 Ff_4703
TGGGGAATATTGGACAATGGGCGAAAGCCTGATCCAGCAATGCCGCGTGAGTGATGAAGGCCTTAGGGTTGTAAAGCTCTTTTACTGGGGATGATAATGACAGTACCCAGAGAATAAGCCCCGGCTAACTCCGTGCCAGCAGCCGCGGTAATACGGAGGGGGCTAGCGTTGTTCGGAAATACTGGGCGTAAAGCGCACGTAGGCGGTGGAGTAAGTCAGAGGTGAAATCCCAGGGCTCAACCCTGGAACTGCCTTTGAAACTGCTACACTAGAATCATGGAGAGGTCAGTGGAATTCCGAGTGTAGAGGTGAAATTCGTAGATATTCGGAAGAACACCAGTGGCGAAGGCGACTGACTGGACATGTATTGACGCTGAGGTGCGAAAGCGTGGGGAGCAAACAGGATTAGATACCCTGGTAGTCCACGCCGTAAACGATGATAACTAGTTGTTGGGGGTTCACAGAACTTCAGTGACGCAGCTAACGCATTAAGTTATCCGCCTGGGGGAGTAC
>678 Aa_5419
TGGGGAATATTGGACAATGGGGGCAACCCTGATCCAGCGATGCCGCGTGAGTGAAGAAGGCCTTCGGGTTGTAAAGCTCTTTCACCTGAGAAGATAATGACGGTATCAGGAGAAGAAGCACCGGCTAACTCTGTGCCAGCAGCCGCGGTAATACAGAGGGTGCTAGCGTTGTTCGGAATGACTGGGCGTAAAGGGAGCGTAGGCGGCTTTATAAGTTAGGCGTGAAATCCCCGGGCTCAACCTGGGAACTGCGCTTAAAACTGTAGAGCTTGAGAGCGGAAGAGGAGAGTGGAATTCCTAGTGTAGAAGTGAAATTCGTAGATATTAGGAGGAACACCAGAGGCGAAGGCGACTCTCTGGTCCGCAACTGACGCTGA
>679 Dd_6663
TAGGGAATATTGGGCAATGGGGGCAACCCTGACCCAGCCATGCCGCGTGCAGGATGAAGGCGCTCAGCGTCGTAAACTGCTTTTATCTACGAAGAACGGTGGTTGTGCGCAGCCACGTGACGGTAGTAGAGGAATCAGCACCGGCTAACTCCGTGCCAGCAGCCGCGGTAATACGGAGGGTGCAAGCGTTGTCCGGATTTATTGGGTTTAAAGGGTGCGTAGGTGGGGGACTAAGTCTGGTTTGAAAGCCGGTGGCTCAACCATCGGATGTGGCTGGAAACTGGTTTTCTTGAATGGGTTGGCGGCTGCCGGAACGGGTCATGTAGCGGTGAAATGCATAGATATGACCCAGAACACCGATTGCGAAGGCAGGCAGCTAGGACCTGATTGACACTGAGGCACGAGAGCATGGGGGTAGCGAACAGGGATTAGGATACCCTGGGTAGTCCATGCCGTAAACGATGATTACTGGGCTGTCTGCATGCAGAT
>68 Cc_2115
TGGGGAATATTGGACAATGGGGGCAACCCTGATCCAGCAATGCCGCGTGTGTGAAGAAGGCCTGAGGGTTGTAAAGCACTTTCAGTGGGGAGGAGGGTTATGAGGTTAAGAGCCATATAATTGGACGTTACCCACAGAAGAAGCACCGGCTAACTCCGTGCCAGCAGCCGCGGTAATACGGAGGGTGCGAGCGTTAATCGGAATTACTGGGCGTAAAGGGTGCGTAGGTGGTCAATTAAGTTAGATGTAAAAACCCTGGGCTTAACCTGGGGCTGAGATTTAATACTGATTGACTGGAGTATAGGAGAGGGTAGTGGAATTTCCGGTGTAGCGGTGAAATGCGTAGAGATCGGAAGGAACACCAGTGGCGAAGGCGGCTACCTGGCCTGATACTGACACTGAAGCACGAAAGCGTGGGGGAGCAAACAGGGATTAGATACCCTGGGTA
>680 Ll_4527
TGGGGAATATTGGACAATGGGCGAAAGCCTGATCCAGCAATGCCGCGTGAGTGATGAAGGCCTTAGGGTTGTAAAGCTCTTTTACCCGGGAAGATAATGACTGTACCGGGAGAATAAGCCCCGGCTAACTCCGTGCCAGCAGCCGCGGTAATACGGAGGGGGCTAGCGTTGTTCGGAATTACTGGGCGTAAAGCGCACGTAGGCGGTTGCTCAAGTCAGAGGTGAAAGCCTGGAGCTCAACTCCAGAACTGCCTTTGAAACTAGGTAACTTGAATCCAGGAGAGGTGAGTGGAATTCCGAGTGTAGAGGTAAAATTCGTAGATATTCGGAAGAACACCAGTGGCGAAGGCGGCTCACTGGACTGGTATTGACGCTGAGGGTGCGAAAGCGTGGGGGAGCAAACAGGGATTAGATACCCTGGTAGTCCACGCCGTAAACGATGATAACTAGCTGTCCGGGGACTTGGGTCTTTGGGGTGGCGCAGCTAACGCATTAAGTTATCCGCCTGGGGGA
>681 Cc_3562
TGGGGAATATTGCACAATGGGGGAAACCCTGATGCAGCCATGCCGCGTGTATGAAGAAGGCCTTCGGGTTGTAAAGTACTTTCGGTGATGAGGAAGGTGGTGTATCTAATAGGTGCATCAATTGACGTTAATTACAGAAGAAGCACCGGCTAACTCCGTGCCAGCAGCCGCGGTAATACGGAGGGTGCGAGCGTTAATCGGAATGACTGGGCGTAAAGGGCATGTAGGCGGATAATTAAGTTAGGTGTGAAAGCCCTGGGCTCAACCTAGGAATTGCACTTAAAACTGGTTAACTAGAGTATTGTAGAGGAAGGTAGAATTCCACGTGTAGCGGTGAAATGCGTAGAGATGTGGAGGAATACCGGTGGCGAAGGCGGCCTTCTGGACAGATACTGACGCTGAGATGCGAAAGCGTGGGGAGCAAACAGGATTAGATACCCTGGGTA
>682 Aa_4004
TAGGGAATCTTCCGCAATGGGCGCAAGCCTGACGGAGCAACGCCGCGTGAGTGATGAAGGCCTTCGGGTTGTAAAACTCTGTCTTCTGTGAAGAACCATCCTGTGCAGAGAAAGCTCAGGACCTGACGGTAACAGAGGAGGAAGCCCCGGCTAACTACGTGCCAGCAGCCGCGGTAATACGTAGGGGGCAAGCGTTGTCCGGAATCACTGGGCGTAAAGCGCGCGCAGGCGGTCTTTCACGTCCGGGGTGAAAGCCCAGAGCTCAACTCTGGGATTGCCTTGGATACGGGGAGACTTGAGGGTCGGAGAGGTAAGGGGAATTCCACGTGTAGCGGTGAAATGCGTAGAGATGTGGAGGAACACCTGTGGCGAAGGGCGCCTTGCTGGCCGACGTTCTGACGCTGAGGGCGCGAAAGGCGTGGGGGAGCAAACAGGATTAGATACCCTGGTAGTCCACGCCGTAAACGATGAGTGCTAGGGTGTTAGGGGGCCC
>683 Ll_2280
TTAGGAATCTTCGGCAATGGGGGAAACCCTGACCGAGCGACACTGCTTGAAGGATGAAGGTCTTCGGATCGTAAACTTCTGAACCTGCGACGAAAAATGACGGTAGCAGGCTAATAGCACCGGCTAACTCCGTGCCAGCAGCCGCGGTAATACGGAGGGTGCAAGCGTTATCCGGAATCACTGGGCGTAAAGGGCGCGTAGGCGGTTTGTTAAGTCCGATGTTAAAGACCGAGGCTCAACCTCGACACGGCGTTGGATACTGGCAAGCTGGACGGTTGGAGAGGAAGGTAGAATTACCAGTGTAGCGGTGGAATGCGTAGATACTGGTAGGAATACCCATTGCGAAGGCAGCCTTCTGGACAACACGTGACGCTGAGGGCGCGAAAGTGTGGGGGAGCAAACCGGGATTAGATACCCGGGGTAGTCCACACCCTAAACGATGCATACTTGGGTGTCGGGCCCGTTGGGGTCGGTGCCGGAGTTAACGCGTTAAGTATGCCGCCTGGGGAAGTACGGG
>684 Ll_1460
TGGGGAATATTGCACAATGGGCGCAAGCCTGATGCAGCCATGCCGCGTGTATGAAGAAGGCCTTCGGGTTGTAAAGTACTTTCAGCGGGGAGGAAGGCGATGCGGTTAATAACCGCGTCGATTGACGTTACCCGCAGAAGAAGCACCGGCTAACTCCGTGCCAGCAGCCGCGGTAATACGGAGGGTGCAAGCGTTAATCGGAATTACTGGGCGTAAAGCGCACGCAGGCGGTCTGTTAAGTCAGATGTGAAATCCCCGGGCTTAACCTGGGAACTGCATTTGAAACTGGCAGGCTTGAGTCTTGTAGAGGGGGTAGAATTCCAGGTGTAGCGGTGAAATGCGTAGAGATCTGGAGGAATACCGGGTGGCGAAGGGCGGCCCCCTGGGACAAAGACTGACGCTCAGGGTGCGAAAGCGTGGGGGAGCAAACAGGGGATTAGATACCCTGGGTAGTCCACGCCGTAAACGATGTCGACTTGGGAGGTTGTCCCTGAGGAGTGGGCTTCCGGGAGCTAAACGCGTTAAAGTCGACCGCC
>685 Cc_4405
TGGGGAATATTGCACAATGGAGGAAACTCTGATGCAGCGACGCCGCGTGAGTGAAGAAGTATTTCGGTATGTAAAGCTCTATCAGCAGGGAAGAAAATGACGGTACCTGACTAAGAAGCACCGGCTAAATACGTGCCAGCAGCCGCGGTAATACGTATGGTGCAAGCGTTATCCGGATTTACTGGGTGTAAAGGGAGCGTAGGTGGCAAGGCAAGCCAGAAGTGAAAACCCGGGGCTCAACCGCGGGATTGCTTTTGGAACTGTCATGCTAGAGTGCAGGAGGGGTGAGCGGAATTCCTAGTGTAGCGGTGAAATGCGTAGATATTAGGAGGAACACCGGAGGCGAAGGCGGCTCACTGGACTGTAACTGACACTGAGGCTCGAAAGCGTGGGGAGCAAACAGGGATTAGATACCCTGGGTAGTCCACGCGGTAAACGATGAATACTAGATGTCGGGGTAGCATAGCTATTCGGGTGTCGTCGCAAACGCAATAAGTATTCCACCT
>686 Nn_6589
TGGGGAATATTGGACAATGGGGGCAACCCTGATCCAGCGATGCCGCGTGTGTGAAGAAGGCCTGAGGGTTGTAAAGCACTTTCAGTGGGGAGGAGAGATGGCGGGTTAAGAGCTGGCTATTGAGACGTTACCCACAGAAGAAGCACCGGCTAACTCCGTGCCAGCAGCCGCGGTAATACGGAGGGTGCGAGCGTTAATCGGAATTATTGGGCGTAAAGGGTGCGTAGGTGGTTGAATAAGTTATCTGTGAAAACCCTGGGCTTAACTTGGGGGAGAGAGATAAGACTGTCTGACTAGAGTATGGGAGAGGGTAGTGGAATTTCCGGTGTAGCGGTGAAATGCGTAGAGATCGGAAGGAACACC
>687 Nn_6223
TGGGGAATATTGGACAATGGGCGAAAGCCTGATCCAGCCATGCCGCGTGAGTGATGAAGGCCTTAGGGTTGTAAAGCTCTTTCGTCAGGGAAGATAATGACGGTACCTGAAGAAGAAGCCCCGGCTAACTTCGTGCCAGCAGCCGCGGTAATACGAAGGGGGCTAGCGTTGCTCGGAATCACTGGGCGTAAAGCGCACGTAGGCGGCTTTCTAAGTCAGGGGTGAAATCCTGGAGCTCAACTCCAGAACTGCCTTTGATACTGGAAAGCTTGAGTTCGAGAGAGGTGAGTGGAACTGCGAGTGTAGAGGTGAAATTCGTAGATATTCGCAAGAACACCAGTGGCGAAGGCGGCTCACTGGCTCGATACTGACGCTGAGGTGCGAAAGCGTGGGGAGCAAACAGGATTAGATACCCTGGTAGTCCACGCCGTAAACGATGGGATGCTAGCCGTTGGGACAGCTTGCTGTTCAGTGGCGCAGCTAACGCATTAA
>688 Ii_4966
TGGGGAATCTTAGACAATGGGGGCAACCCTGATCTAGCCATGCCGCGTGGGTGATGAAGGCCTTAGGGTCGTAAAGCCCTTTCGCTGGGGAAGATAATGACGGTACCCAGTAAAGAAGCCCCGGCTAACTCCGTGCCAGCAGCCGCGGTAATACGGAGGGGGCTAGCGTTGTTCGGAATGACTGGGCGTAAAGCGCGCGTAGGCGGATTGGCAAGTTGGGGGTGAAATCCCGGGGCTCAACCTCGGAATGGCCTTCAAGACTGCTGGTCTTGAGTTCGAGAGAGGTGAGTGGAATTCCGAGTGTAGAGGTGAAATTCGTAGATATTCGGAGGAACACCAGTGGCGAAGGCGGCTCACTGGCTCGACACTGACGCTGAGGTGCGAAAGCGTGGGGAGCAAACAGGATTAGATACCCTGGTAGTCCACGCCGTAAACGATGAATGCCAGACGTCGGGGGGCTTGCCCTTCGGGTGTCACACCTAACGGATTAAGCATTCCGCCTGGGGGAGTACGGGTCGCAAGATT
>689 Aa_4137
TAGGGAATCTTCCGCAATGGACGCAAGTCTGACGGAGCAACGCCGCGTGTGTGAAGAAGGTCTTCGGATCGTAAAGCACTGTTGTTAGAGAAGAACACCCTGTAGGTAACTACTACAGGCTTGACGGTATCTAACCAGAAAGCCACGGCTAACTACGTGCCAGCAGCCGCGGTAATACGTAGGTGGCAAGCGTTGTCCGGATTTATTGGGCGTAAAGGGAGCGCAGGTGGTGATTTAAGTCTGATGTGAAAGCCCACGGCTCAACCGTGGAAGGTCATTGGAAACTGGATCACTTGAGTGCAGAAGAGGAAAGCGGAATTCCATGTGTAGCGGTGAAATGCGTAGATATATGGAGGAACACCAGTGGGCGAAAGCGGCTTTCTGGTCTGACACTGACACTGAGGCTCGAAAGCGTGGGGGAGC
>69 Ll_6351
TAGGGAATATTGGGCAATGGGCGCAAGCCTGACCCAGCCATGCCGCGTGAAGGATGAAGGCGCTCAGCGTCGTAAACTTCTTTTATCTACGAAGAATGTTATCCTTGCGAGGGTAGTTGACGGTAGTAGAGGAATCAGCACCGGCTAACTCCGTGCCAGCAGCCGCGGTAATACGGAGGGTGCAAGCGTTGTCCGGATTTATTGGGTTTAAAGGGTGCGTAGGTGGGTGCTTAAGTCTGGTTTGAAAGCGGGTGGCTCAACCATCCGATGTGGCTGGAAACTGGGCATCTTGAATGGGTTGGCGGTAGCCGGAATGGGTCATGTAGCGGTGAAATGCATAGATATGACCCGGAACACCGATTGCGAAGGCAGGCTACTACGACTTGATTGACACTGAGGCACGAGAGCCGGGGTAGCGAACAGGATTAGATACCCTGGTAGTCCCGGCCGTAAACGATGATTACTGGGCTGTGTGTACAACAGTATGCGTGGGCTGAGCGAAAGC
>690 Kk_5108
TGGGGAATTTTGGACAATGGGCGCAAGCCTGATCCAGCAATGCCGCGTGAGTGAAGAAGGCCTTCGGGTTGTAAAGCTCTTTTGTCAGGGAAGAAACGGCTGAGGATAATACCTTTGGCTAATGACGGTACCTGAAGAATAAGCCCCGGCTAACTTCGTGCCAGCAGCCGCGGTAATACGAAGGGGGCTAGCGTTGCTCGGAATCACTGGGCGTAAAGGGCGCGTAGGCGGCGTTTTAAGTCGGGGGTGAAAGCCTGTGGCTCAACCACAGAATGGCCTTCGATACTGGGACGCTTGAGTATGGTAGAGGTTGGTGGAACTGCGAGTGTAGAGGTGAAATTCGTAGATATTCGCAAGAACACCGGTGGCGAAGGC
>691 Nn_6229
TGGGGAATATTGGACAATGGGCGCAAGCCTGATCCAGCCATGCCGCGTGAGTGATGAAGGCCTTAGGGTTGTAAAGCTCTTTCGCCAGGGACGATAATGACGGTACCTGGATAAGAAGCCCCGGCTAACTTCGTGCCAGCAGCCGCGGTAATACGAAGGGGGCTAGCGTTGTTCGGAATTACTGGGCGTAAAGCGCATGTAGGCGGATCGCTAAGTCAGGGGTGAAATCCCGAGGCTCAACCTCGGAACTGCCTTTGATACTGGCGATCTTGAGTCCGGGAGAGGTGAGTGGAACTCCGAGTGTAGAGGTGAAATTCGTAGATATTCGGAAGAACACCAGTGGCGAAGGCGGCTCACTGGCCCGGTACTGACGCTGAGATGCGAAAGCGTGGGGAGCAAACAGGATTAGATACCCTGGTAGTCCACGCCGTAAACGATGGGATGCTAGCCGTCAGCCAGCATGCTGGGTTGGTGGGCGCAGCTAACGCATTAAGCATCCC
>692 Dd_3214
TGGGGAATATTGGACAATGGGCGAAAGCCTGATCCAGCAATGCCGCGTGAGTGATGAAGGCCCTAGGGTTGTAAAGCTCTTTTACCCGGGATGATAATGACAGTACCGGGAGAATAAGCCCCGGCTAACTCCGTGCCAGCAGCCGCGGTAATACGGAGGGGGCTAGCGTTGTTCGGAATTACTGGGCGTAAAGCGTACGTAGGCGGCTTCGCAAGTCAGAGGTGAAAGCCTGGAGCTCAACTCCAGAATTGCCTTTGAGACTGCGTCGCTTGATCACGGGAGAGGTGAGTGGAATTCCGAGTGTAGAGGTGAAATTCGTAGATATTCGGAAGAACACCAGTGGCGAAGGCGGCTCACTGGACCGTAGATGACGCTGAGGTACGAAAGCGTGGGGGAGCAAACAGGGATTAGATACCCTGGTAGTCCACGCCGTAAACGATGAGAACTAGC
>693 Ff_1943
TGGGGAATCTTCCGCAATGGACGAAAGTCTGACGGAGCAACGCCGCGTGAGTGAAGAAGGTTTTCGGATCGTAAAGCTCTGTCTTTGAGGACGAATGTGTCTAATGTGAATAATGTTAGATAATGACGGTACTCGAGGAGGAAGCCACGGCTAACTACGTGCCAGCAGCCGCGGTAATACGTAGGTGGCAAGCGTTGTCCGGAATTATTGGGCGTAAAGCGCGCGCAGGCGGGATATTAAGTCTGTTTTAAAAGTTCGGGGCTCAACCCCGTGATGGAATGGAAACTAATATTCTTGAGTGCAGGAGAGGAAAGTGGAATTCCCAGTGTAGCGGTGAAATGCGTAGATATT
>694 Ll_2918
TGGGGAATTTTGGACAATGGGGGAAACCCTGATCCAGCAATGCCGCGTGTGCGAAGAAGGCCTTCGGGTTGTAAAGCACTTTTGTCAGGGAAGAAATCCTTTGGGCTAATACCCTAGGGGGATGACGGTACCTGAAGAATAAGCACCGGCTAACTACGTGCCAGCAGCCGCGGTAATACGTAGGGTGCAAGCGTTAATCGGAATTACTGGGCGTAAAGCGTGCGCAGGCGGTTGTGTAAGACAGGTGTGAAATCCCCCGGGCTTAACCTGGGAATTGCATTTGTGACTGCACGACTAGAGTGTGTCAGAGGGGGGTGGAAGTTCCACGTGTAGCAGTGAAATGCGTAGATATGTGGAGGAACACCAATGGCGAAGGCAGCCCCCTGGGGATAACACTGACGCTCATGCACGAAAGCGTGGGGGAGCAAACAGGGATTAGGATACCCTGGGTAGTCCACGCCTAAACGATGTCAACTAGTTGTTGGGGGATTTACTTCCTTGGGTAACGTAGCTAAACGCGTGAAAGTTGACCGCCTGGGGGAGTAC
>695 Gg_3099
TCGGGAATTTTGGGCAATGGGCGAAAGCCTGACCCAGCAACGCCGCGTGAAGGATGAAATCCCTCGGGATGTAAACTTCGCAAGAACAGGAAGAATAAGTTTGTGTTAACAGCACAAGCGATGACGGTACTGTTTGTAAGCTCCGGCTAACTCCGTGCCAGCAGCCGCGGTAATACGGGGGGAGCAAGCGTTGTTCGGATTTACTGGGCGTAAAGGGCGCGTAGGCGGCCACCGCAAGTCGACTGTGAAATCTCCGGGCTTAACCCGGAAAGGTCAGCCGATACTGCGGGGCTAGAGTGCAGAAGGGGCAACTGGAATTCTCGGTGTAGCGGTGAAATGCGTAGATATCGAGAGGAACACCTGCGGCGAAGGCGGGTTGCTGGGCTGACACTGACGCTGAGGCGCGAAAGCTAGGGGAGCGAACGGGGATTAGATACCCCGGGTAGTCCTAGCCTTAAACGATGAATGCTTGGGTGTCTGGGGGTTTTATAGGTCCCCGGGGTGCCGTCGCTAACGCTTTAAGCATTCCGCC
>696 Ll_7911
TGGGGAATATTGGACAATGGGCGAAAGCCTGATCCAGCAATGCCGCGTGAGTGATGAAGGCCTTAGGGTTGTAAAGCTCTTTTACCAGGGAAGATGATGACTGTACCTGGAGAATAAGCCCCGGCTAACTCCGTGCCAGCAGCCGCGGTAAGACGGAGGGGGCTAGCGTTGTTCGGAATTACTGGGCGTAAAGCGCACGTAGGCGGCTTTTCAAGTTAGGCGTGAAAGCCCCGGGCTCAACCCGGGAATTGCGCTTGATACTGTTGAGCTTGAGACCGGGAGAGGATAGCGGAATTCCCAGTGTAGAGGTGAAATTCGTAGATATTGGGAAGAACACCAGTGGCGAAGGCGGCTATCTGGACCGGTACTGACGCTGAGGTGCGAAAGCGTGGGGAGCAAACAGGATTAGATACCCTGGTAGTCCACGCCGTAAACGATGAGTGCTAGACGTCGGGGAAGCTTGCTTTTCGGGTGTCGCAGCTAACGCATTAAGCACTCCGCCTGGGGGAGTACGGGCCGCAAGGTTAAAC
>697 Kk_5295
TGGGGAATATTGGACAATGGGCGCAAGCCTGATCCAGCCATGCCGCGTGAGTGAAGAAGGCCTTCGGGTTGTAAAGCTCTTTTGTCCGGAAAGAAATCCTGTCGGCTAATACCCGGCGGGGATGACGGTACCGGAAGAATAAGCACCGGCTACCTTCGTGCCAGCAGCCGCGGTAATACGAAGGGTGCAAGCGTTACTCGGAATTACTGGGCGTAAAGCGTGCGTAGGTGGTTCGTTAAGTCTGATGTGAAAGCCCTGGGCTCAACCTGGGAACTGCATTGGATACTGGCGATCTGGAGTGCGGTAGAGGGGTGCGGAATTCCCGGTGTAGCAGTGAAATGCGTAGATATCGGGAGGAACATCCGTGGCGAAGGCGCACCCTGGACCAGCACTGACACTGAGGCACGAAAGCGTGGGGAGCAAACAGGATTAGATACCCTGGGTAGTCCACGCCCTAAACGATGCGAACTGGGATGTTGGGGTGCAACTTGGGCACTCAGTATCGAAGCTAACGCGTTAA
>698 Ff_5990
TGGGGAATTTTCCGCAATGGGCGAAAGCCTGACGGAGCAATACCGCGTGAGGGAGGAAGGCTCTTGGGTTGTAAACCTCTTTTCTCAGGGAAGAACAAAATGACGGTACCTGAGGAATAAGCATCGGCTAACTCCGTGCCAGCAGCCGCGGTAATACGGAGGATGCAAGCGTTATCCGGAATTATTGGGCGTAAAGCGTCCGCAGGTGGCAATTCAAGTCTGCTGTTAAAGGTTCTGGCTCAACCAGAGACAGGCAGTGGAAACTGAATAGCTAGAGTGCGGTAGGGGCAGAGGGAATTCCCAGTGTAGCGGTGAAATGCGTAGAGATTGGGAAGAACACCGGTGGCGAAAGCGCTCTGCTAGGCCGTAACTGACACTCATGGACGAAAGCTAGGGGAGCGAATGGGGATTAGATACCCCAGTAGTCCTAGCCGTAAACGATGGGATACTAGGCGTTGCTCGCATCGACCCGAGCAGTGCCGTAGCTAACGCGTTAAGTATCCCGCCTGGGGAGTACGC
>699 Ee_4721
TGGGGAATATTGGACAATGGGGGCAACCCTGATCCAGCAATGCCGCGTGTGTGAAGAAGGCCTGAGGGTTGTAAAGCACTTTCAGTGGGGAGGAGGGTTGATTGGTTAAGAGCTGATTGACTGGACGTTACCCACAGAAGAAGCACCGGCTAACTCCGTGCCAGCAGCCGCGGTAATACGGAGGGTGCGAGCGTTAATCGGAATTATTGGGCGTAAAGGGTGCGTAGGTGGTTGAATAAGTTATCTGTGAAATCCCCGGGCTTAACCTGGGACGGTCAGATAAGACTGTTTGACTCGAGTACGGGAGAGGGTAGTGGAATTTCCGGTGTAGCGGTGAAATGCGTAGAGATCGGAAGGAACACCAGTGGCGAAGGCGGCTACCTGGCCTGATACTGACACTGAGGCACGAAAGCGTGGGGAGCAAAACAGGGATTAGATACCCTGGTAGTCCACGCTGTAAAACGATGTCAACTGGGTTGTTGGGTGATATGAATATCATTAGTGACGAAGCAAACGCGCTAAAGTT
>7 Ll_2520
TAGGGAATCTTGCGCAATGGGCGAAAGCCTGACGCAGCCATGCCGCGTGAATGATGAAGGTCTTAGGATTGTAAAATTCTTTCACCGGGGAAGATAATGACGGTACCCGGAGAAGAAGCCCCGGCTAACTTCGTGCCAGCAGCCGCGGTAATACGAAGGGGGCTAGCGTTGCTCGGAATTACTGGGCGTAAAGGGCGCGTAGGCGGATAGTTTAGTCAGAGGTGAAAGCCCAGGGCTCAACCCTGGAATTGCCTTTGATACTGGCTATCTTGAGTTCGGGAGAGGTGAGTGGAATGCCGAGTGTAGAGGTGAAATTCGTAGATATTCGGCGGAACACCAGTGGCGAAGGCGACTCACTGGCCCGATACTGACGCTGAGGGCGCGAAAGCGTGGGGGAGCAAACAGGGATTAGATACCCTGGTAGTCCACGCTGTAAACGATGAGTGCTAGTTGTCGGGCATGCATGCATGTCGGTGACGCAGCTAAACGCATTAAAGCACTCC
>70 Aa_7622
TGGGGAATATTGGACAATGGGCGAAAGCCTGATCCAGCCATGCCGCGTGTGTGAAGAAGGTCTTCGGATTGTAAAGCACTTTAAGTTGGGAGGAAGGGCATTAACCTAATACGTTAGTGTTTTGACGTTACCGACAGAATAAGCACCGGCTAACTCTGTGCCAGCAGCCGCGGTAATACAGAGGGTGCAAGCGTTAATCGGAATTACTGGGCGTAAAGCGCGCGTAGGTGGTTTGTTAAGTTGGATGTGAAATCCCCGGGCTCAACCTGGGAACTGCATTCAAAACTGACTGACTAGAGTATAGTAGAGGGTGGTGGAATTTCCTGTGTAGCGGTGAAATGCGTAGATATAGGAAGGAACACCAGTGGCGAAGGCGACCACCTGGACTAATACTGACACTGAGGTGCGAAAGCGTGGGGAGCAAACAGGGATTAGATACCCTGGTAGTCCACGCCGTAAACGATGTCAACTAGCCGTTGGGAAGCCTTGAGTCTTTTAGTGGCGCAGCTAACGCATTAAGTTGACC
>700 Pp_101
TGGGGAATATTGGACAATGGGCGCAAGCCTGATCCAGCAATGCCGCGTGAGTGATGAAGGCCTTCGGGTTGTAAAGCTCTTTTGCCGATGACGATGATGACGGTAGTCGGCGAATAAGCCCCGGCTAACTTCGTGCCAGCAGCCGCGGTAATACGAAGGGGGCTAGCGTTGTTCGGAATGACTGGGCGTAAAGGGTGCGTAGGCGGCGCAGCAAGTCAGGCGTGAAATCCCCGGGCTCAACCTGGGAACTGCGCTTGAGACTGTTGTGCTTGAGACCGGGAGAGGATGGCGGAATACCCAGTGTAGAGGTGAAATTCGTAGATATTGGGTAGAACACCGGTGGCGAAGGCGGCCATCTGGGACCGGGATCTGACGCTGAGGGCACGAAAGCGTGGGGGAGCAAAACAGGGATTAGATACCCTGGGTAGTCCCACGGCCGTAAACGATGTGCGCTAGGACGGTTGGGGGGTTAGCCTCCGGGTGTCGTCGCTAACGCATTAAAGCGCACC
>701 Mm_3931
TGGGGAATATTGGACAATGGGCGCAAGCCTGATCCAGCCATGCCGCGTGAGTGATGAAGGCCTTAGGGTTGTAAAGCTCTTTCAGTGGGGAAGATAATGACGGTACCCACAGAAGAAGCCCCGGCTAACTTCGTGCCAGCAGCCGCGGTAATACGAAGGGGGCTAGCGTTGTTCGGATTTACTGGGCGTAAAGCGCACGTAGGCGGATTGGTCAGTTAGGGGTGAAATCCTGGAGCTCAACTCCAGAACTGCCTTTAATACTGCCAGTCTAGAGTCCGGAAGAGGTAAGTGGAACTCCTAGTGTAGAGGTGGAATTCGTAGATATTAGGAAGAACACCAGTGGCGAAGGCGGCTTACTGGTCCGGTACTGACGCTGAGGTGCGAAAGCGTGGGGAGCAAACAGGATTAGATACCCTGGTAGTCCACGCCGTAAACTATGAGAGCTAGCCGTTGGGACGGTTTACCGTTCAGTGGGCGCAGCTAACGCATTAAGCTCTCCGCCTGGGGGAGTACGGGTCGCAAGA
>702 Dd_3522
TGGGGAATATTGGACAATGGGCGCAAGCCTGATCCAGCAATGCCGCGTGGGTGAAGAAGGCCCTCGGGTCGTAAAGCCCTTTCGGCGGGGACGATGGTGACGGTACCCGCAGAAGAAGCCCCGGCTAACTTCGTGCCAGCAGCCGCGGTAATACGAAGGGGGCTAGCGTTGCTCGGAATGACTGGGCGTAAAGGGCGCGTAGGCGGCGCACTTGGTCAGGCGTGAAAGTCCTGGGCTCAACCCGGGAACTGCGCTTGAGACGGGTGTGCTGGAGGACGGGAGAGGCTCGCGGAATTCCCAGTGTAGAGGTGAAATTCGTAGATATTGGGAAGAACACCGGTGGCGAAGGCGGCGAGCTGGCCCGTTCCTGACGCTGAGGCGCGACAGCGTGGGGAGCAAACAGGATTAGATACCCTGGTAGTCCACGCCGTAAACGATGTGCGCCGGGGTGTTGGGGGCCCCTAGGGGCCTCAGTGCCGCAGCCAACGCGGTAAGCGCACCGCCTGGGGAGTAC
>703 Nn_2379
TTGGGAATCTTGGACAATGGGGGAAACCCTGATCCAGCCATGCCGCGTGAGTGATGAAGGCCTTCGGGTTGTAAAACTCTTTCGACGGGGACGATAATGACGGTACCCGTAGAAGAAGCTCCGGCTAACTTCGTGCCAGCAGCCGCGGTAATACGAAGGGGGCTAGCGTTGTTCGGAATTACTGGGCGTAAAGCGCGCGCAGGCGGTCTTCCAAGTCAGTGGTGAAAGCCTGGAGCTCAACTCCAGAACTGCCATTGAAACTGTTGGACTTGAGTACGAGAGAGGTGAGTGGAATTCCCAGTGTAGAGGTGAAATTCGTAGATATTGGGAAGAACACCAGTGGCGAAGGCGGCTCACTGGCTCGTAACTGACGCTCAGGGCGCGACAGCGTGGGGGATCAAACAGGGATTAGATACCCTGGTAGTCCACGCCGTAAACGATGAATGCTAGCCGTTGGGGCAGCTTGCTGTTCAGTGGGCGCAGCTAACGCATTAAAAGCAATTCCGCCTGGGGGA
>704 Ll_9601
TGGGGAATATTGGACAATGGGCGAAAGCCTGATCCAGCCATGCCGCGTGAGTGATGAAGGCCTTAGGGTTGTAAAGCTCTTTCGTTGGGGAAGATAATGACGGTACCCAAAGAAGAAGCCCCGGCTAACTTCGTGCCAGCAGCCGCGGTAATACGAAGGGGGCTAGCGTTGTTCGGAATTACTGGGCGTAAAGCGCGCGTAGGCGGACCTGTTAGTCAGAGGTGAAATCCTGGAGCTTAACTCCAGAACTGCCTTTGATACTGCAGGTCTTGAGGATGGGAGAGGTGAGTGGAACTGCGAGTGTAGAGGTGAAATTCGTAGATATTCGCAAGAACACCAGTGGCGAAGGCGGCTCACTGGCCCATTTCTGACGCTGAGGCGCGAAAGCGTGGGGAGCAAACAGGATTAGATACCCTGGTAGTCCACGCCGTAAACGATGGGATGCTAGCTGTCGGGGCAGTTTACTGCTCGGGTGGGCGCAGCTAACGCTTTAAGCATCCCGCCTGGGGGA
>705 Ee_2667
TGGGGAATATTGGACAATGGGCGCAAGCCTGATCCAGCCATGCCGCGTGAGTGAAGAAGGCCCTCGGGTTGTAAAGCTCTTTTGTCCGGAAAGAAAAGCTTTCGGTTAATACCCGGAAGTTCTGACGGTACCGGAAGAATAAGCACCGGCTAACTTCGTGCCAGCAGCCGCGGTAATACGAAGGGTGCAAGCGTTACTCGGAATTACTGGGCGTAAAGCGTGCGTAGGTGGTTCGTTAAGTCTGATGTGAAAGCCCTGGGCTCAACCTGGGAATTGCATTGGATACTGGCGGGCTAGAGTGCGGTAGAGGATGGCGGAATTCCCGGTGTAGCAGTGAAATGCGTAGAGATCGGGAGGAACATCCGTGGCGAAGGCGGGCCATCTGGGACCAGCACTGACACTGAGGCACGAAAGCGTGGGGGAGCAAACAGGGATTAGATACCCTGGGTAGTCCACGCCCTAAACGATGCGAACTGGATGTTGGGGTGCAACTAGGGCACTCAGTATCGAAAGCTAAACGCGTTAAA
>706 Ii_5034
TGGGGAATATTGGACAATGGGCGAAAGCCTGATCCAGCAATGCCGCGTGAGTGAAGAAGGCCTTAGGGTTGTAAACCTCTTTCAGCAGGGAAGAGATTGACGGTACCTGCAGAAGAAGTCCCGGCTAACTCCGTGCCAGCAGCCGCGGTAATACGGAGGGGGCTAGCGTTGTTCGGATTTACTGGGCGTAAAGAGCGCGTAGGCGGTTTACCAAGTTGGAAGTGAAATCCCGGAGCTTAACTCCGGAACTGCTTTCAAAACTGGTTAACTAGAGATCGGTAGAGGATAGTGGAATTCCTAGTGTAGAGGTGAAATTCGTAGATATTAGGAGGAACACCGGTGGCGAAGGCGGCTATCTGGGCCGACACTGACGCTGATGCGCGAAAGCGTGGGGAGCAAACAGGATTAGATACCCTGTAGTCCACGCTGTAAACGATGAGTGCTAGATATTGGGGAATTTTATTTTTCAGTGTCGTAGTTAACACGTTAAGCACTCCGCCTGGGGAGTACGGGTCGCAAGACTAAAACTCAAATGAA
>707 Nn_2112
TGGGGAATATTGGACAATGGGCGAAAGCCTGATCCAGCAATGCCGCGTGAGTGATGAAGGCCTTAGGGTTGTAAAGCTCTTTTACCCGGGATGATAATGACAGTACCGGGAGAATAAGCTCCGGCTAACTTCGTGCCAGCAGCCGCGGTAATACGAGGGAGCTAGCGTTATTCGGAATTACTGGGCGTAAAGCGCACGTAGGCGGCTTTGTAAGTTAGAGGTGAAAGCCCAGAGCTCAACTCTGGAATTGCCTTTAAGACTGCATCGCTTGAATCCAGGAGAGGTGAGTGGAATTCCGAGTGTAGAGGTGAAATTCGTAGATATTCGGAAGAACACCAGTGGCGAAGGCGGCTCACTGGGACTGGGTATTGACGCTGAGGGTGCGAAAGGCGTGGGGGAGCAAACAGGGATTAGGATACCCTGGTAGTCCACGCCGTAAACGGATGATACTAGGCTGTCCGGGGCACTTGGTGCTTGGGGTGGCGCAGCTAAACGCATTAAGTATCCGCCTGGGGGA
>708 Dd_4360
TGGGGAATATTGGACAATGGGGGCAACCCTGATCCAGCCATGCCGCGTGTGTGAAGAAGGCCTTTTGGTTGTAAAGCACTTTAAGCAGGGAGGAGAGGCTAATGGTTAATACCCATTAGATTAGACGTTACCTGCAGAATAAGCACCGGCTAACTCTGTGCCAGCAGCCGCGGTAATACAGAGGGTGCGAGCGTTAATCGGAATTACTGGGCGTAAAGCGAGTGTAGGTGGCTCATTAAGTCACATGTGAAATCCCCGGGCTTAACCTGGGAACTGCATGTGATACTGGTGGTGCTAGAATATGTGAGAGGGAAGTAGAATTCCAGGTGTAGCGGTGAAATGCGTAGAGATCTGGAGGAATACCGATGGCGAAGGCAGCTTCCTGGCATAATATTGACACTGAGATTCGAAAGCGTGGGGTA
>709 Ii_5132
TGGGGAATCTTGCGCAATGGTCGAAAGACTGACGCAGCGACGCCGCGTGTGGGAGGACGCCTTTCGGGGTGTAAACCACTGTTGCCCGGGACGAACTCGCTCTTTCGAGAGCGTTGACGGTACCGGGTGAGGAAGCACCGGCTAACTCCGTGCCAGCAGCCGCGGTAATACGGAGGGTGCGAGCGTTGTCCGGAATCATTGGGCGTAAAGGGCGCGTAGGTGGCCCGGTGAGTTCGTGGTGAAAGCGCGGGGCTCAACCCTGCGTCGGCCATGAAGACTGCCGCGGCTGGAGCACTGTAGAGGCAGGCGGAATTCCGGGTGTAGCGGTGGAATGCGTAGAGATCCGGAAGAACACCGGTGGCGAAGGCGGCCTGCTGGGCAGTTTGCTGACACTGAGGCGCGACAGCGTGGGGGAGCAAACAGGGATTAGATACCCTGGGTAGTCCACGCCGTAAACGATGGGGGCACTAGGGCGC
>71 Nn_462
TAGGGAATCTTGCGCAATGGGCGAAAGCCTGACGCAGCCATGCCGCGTGTATGATGAAGGTCTTAGGATTGTAAAATACTTTCACCGGGGAAGATAATGACGGTACCCGGAGAAGAAGCCCCGGCTAACTTCGTGCCAGCAGCCGCGGTAATACGAAGGGGGCTAGCGTTGCTCGGAATTACTGGGCGTAAAGGGCGCGTAGGCGGATGTCTAAGTTGGGGGTGAAAGCCCGGGGCTCAACCTCGGAATAGCCTTCAATACTGGATATCTTGAGTTCGGGAGAGGTGAGTGGAATGCCGAGTGTAGAGGTGAAATTCGTAGATATTCGGCGGAACACCAGTGGCGAAGGCGACTCACTGGCCCGATACTGACGCTGAGGGCGCGAAAGCGTGGGGGAGCAAACAGGGATTAGATACCCTGGTAGTCCACGCTGTAAACGATGAGTGCTAGTTGTCGGGCATGCATGCATGTCGGTGACGCAGCTAAACGCAATTAAAGCACTCCGCCT
>710 Ii_4247
CAAGGAATTTTCGGCAATGGGCGCAAGCCTGACCGAGCAACGCCGCGTGCGGGATGACGGCCTTCGGGTTGTAAACCGCTTTTGGGGGGACGAACACTGACGGTACCCCCCGAATAAGCCCCGGCTCACTCTGTGCCAGCAGCCGCGGTAAGACAGAGGGGGCAAGCGTTGTCCGGAGTGACTGGGCGTAAAGCGTCCGTAGGTGGGTGTGCAGGTGGGGTGTGACAGCGCCTGGCTTAACTGGGCGAGGCCATCCCATACCACACGCCTGGAGCCGTGCAGAGGTTGGTGGAATTGCCGGTGTAGTGGTGAAATGCGTAGAGATCGGCAGGAACACCAAGGGGGAAGCCAGCCAACTGGGCACGTGCTGACACTGAGGGACGAGAGCGTGGGGAGCGAACCGGATTAGATACCCGGGTAGTCCACGCCGTAAACGATGTACGCTCGGCCCGTGCCGGGCTATCCAAGCCGGGTGGGGGGCCTCAGCTCACGCGCAAGCGTACCGCCTGGGGAACTACGAGCGCAAGC
>711 Dd_4790
TGGGGAATTTTGCGCAATGGGGGAAACCCTGACGCAGCAACGCCGCGTGGAGGATGAAGTCTCTTGGGACGTAAACTCCTTTCGATTGGGAAGATAATGACGGTACCAATAGAAGAAGCCCCGGCTAACTTCGTGCCAGCAGCCGCGGTAATACGAGGGGGGCAAGCGTTGTTCGGAATTATTGGGCGTAAAGGGCGCGTAGGCGGTTTGGCAAGTTTCGTGTGAAATCTTCGGGCTCAACTCGAAGTCTGCACGGAAAACTGCCGGGCTTGAGTATGGGAGAGGTGAGTGGAATTTCCGGTGTAGCGGTGAAATGCGTAGATATCGGAAGGAACACCTGTGGCGAAAGCGGCTCACTGGACCATAACTGACGCTGAGGCGCGAAAGCTAGGGGAGCAAACAGGATTAGATACCCTGGTAGTCCTAGCCCTAAACGATGATTGCTTGGGTGTGGGCAGGGTACCCAATCCTGCCGTGCCGAAGCTAACGCGATAAGCAATCCGCCTGGGGGAGTACGGGTCGCAAGGGCTGAAAC
>712 Ll_8746
TGGGGAATATTGGACAATGGGCGCAAGCCTGATCCAGCCATGCCGCGTGAGTGATGAAGGCCTTAGGGTTGTAAAGCTCTTTTGTCCGGGACGATAATGACGGTACCGGAAGAATAAGCCCCGGCTAACTTCGTGCCAGCAGCCGCGGTAATACGAAGGGGGCTAGCGTTGCTCGGAATCACTGGGCGTAAAGGGCGCGTAGGCGGTCTTTTAAGTCGGGGGTGAAAGCCTGTGGCTCAACCACAGAATTGCCTTCGATACTGGGAGACTTGAGTTCGGTAGAGGTTGGTGGAACTGCGAGTGTAGAGGTGAAATTCGTAGATATTCGCAAGAACACCGGTGGCGAAGGCGGCCAACTGGACCGACACTGACGCTGAGGCGCGAAAGCGTGGGGAGCAAACAGGATTAGATACCCTGGTAGTCCACGCCGTAAACGATGAATGCCAGCTGTTGGGGGTGCTTGCACCTCAGTAGCGCAGCTAACGCATTAAGCATTCCGCCTGGGGGAGTACGGGTCGC
>713 Ff_4007
TGGGGAATATTGGACAATGGGCGCAAGCCTGATCCAGCCATGCCGCGTGAGTGATGAAGGCCTTCGGGTTGTAAAGCTCTTTCGCACGCGACGATGATGACGGTAGCGTGAGAAGAAGCCCCGGCTAACTTCGTGCCAGCAGCCGCGGTAATACGAAGGGGGCTAGCGTTGTTCGGAATTACTGGGCGTAAAGCGCACGCAGGCGGTTTGTCTAGTCAGGAGTGAAAGCCCGGGGCTTAACCCCGGAATAGCTCTTGATACTGGCAGACTTGAATCACGGAGAGGGTAGTGGAATTCCGAGTGTAGAGGTGAAATTCGTAGATATTCGGAAGAACACCAGTGGCGAAGGCGACTACCTGGCCGTTGATTGACGCTCATGTGCGAAAGCGTGGGGAGCAAACAGGATTAGGATACCCTGGTAGTCCACGCCGTAAACGATGAGTGCTGGGATGGTTGGGGATGCATGCATCTCAGTGTCGTAGCTAACGCGTTAAGCAC
>714 Ff_5647
TGGGAATCTTGCGCAATGGGCGAAAGCCTGACGCAGCGACGCCGCGTGGGCGAAGAAGGCCTTCGGGTTGTAAAGCCCTGTGGGGGAGAACGAACCGTACGGGGGTTAATATCCTCCGTGCCTGACGGTACTCCTTTAGCAAGCATCGGCTAACTCTGTGCCAGCAGCCGCGGTAAGACAGAGGATGCAAACGTTGCTCGGAATTACTGGGCGTAAAGCGCATGTAGGCGGCTTGGTAAGTCGGACGTGAAATCCCGGGGCTCAACCCCGGAAGGGCGCTCGATACTGCCGAACTTGGGTCCTGAAGAGGAGAGCGGAATTCCCGGTGTAGAGGTGAAATTCGTAGATATCGGGAGGAACACCAGTGGCGAAGGCGGCTCTCTGGGCAGGTACCGACGCTGAGATGCGAAAGCGTGGGAAGCAAACAGGATTAGATACCCTGGTAGTCCACGCCGTAAACGATGACAACTGGGGTGTTGCGGGGTATTGACTCCCGCTGCGCCGAAGCTAACGCGTTAAGTTGTCCGCCTGGGGAA
>715 Ii_4522
TGGGGAATATTGGACAATGGGGGCAACCCTGATCCAGCCATGCCGCGTGAGTGATGAAGGCCTTAGGGTTGTAAAGCTCTTTCGCTCGCGAAGATAATGACGGTAGCGAGAGAAGAAGCCCCGGCTAACTTCGTGCCAGCAGCCGCGGTAATACGAAGGGGGCTAGCGTTGTTCGGAATCACTGGGCGTAAAGCGTACGTAGGCGGATCGTTAAGTCAGGGGTGAAAGCCTGGAGCTCAACTCCAGAACTGCCTTTGATACTGGCGATCTTGAGACCGGGAGAGGTGAGTGGAACTGCTAGTGTAGAGGTGAAATTCGTAGATATTAGCAAGAACACCAGTGGCGAAGGCGGCTCACTGGCCCGGTACTGACGCTGAGGTACGAAAGCGTGGGGAGCAAACAGGATTAGATACCCTGGTAGTCCACGCCGTAAACGATGGGAAGCCAGCCGTTGGGCCAGCATGCTGGGTCGGTGGCGCAGCTAACGCATTAAGCTTCCCGCCTGGGGGA
>716 Dd_5313
TGGGGAATATTGCACAATGGGGGAAACCCTGATGCAGCAACGCCGCGTGAGTGATGACGGCCTTCGGTTGTAAAGCTCTGTCTTCAGGGACGATAATGACGGTACCTGAGGAGGAAGCCACGGCTAACTACGTGCCAGCAGCCGCGGTAATACGTAGGTGGCGAGCGTTGTCCGGATTTACTGGGCGTAAAGGGAGCGTAGGCGGATTTTTAAGTGAGATGTGAAATACTCGGGCTTAACCTGAGTGCTGCATTTCAAACTGGAAGTCTAGAGTGCAGGAGAGGAGAAGGGAATTCCTAGTGTAGCGGTGAAATGCGTAGAGATTAGGAAGAACACCAGTGGCGAAGGCGCTTCTCTGGACTGTAACTGACGCTGAGGCTCGAAAGCGTGGGGAGCAAACAGGATTAGATACCCTGGTAGTCCACGCCGTAAACGATGAATACTAGGGTGTAGGGGGTTGTCATGACCTCTGTGCCGCCGCTAACGC
>717 Ff_860
TGAGGAATATTGGACAATGGGCGAAAGCCTGATCCAGCAATACCGCGTGAGTGAAGAAGGCCTTAGGGTTGTAAAGCTCTTTCAGCAGGGAAAATAATGATGGTACCTGCAAAAGAAGTTCCGGCTAACTCCGTGCCAGCAGCCGCGGTAATACGGAGGGAACTAGCGTTGTTCGGATTTACTGGGCGTAAAGAGCGCGTAGGCGGTTTATTAAGTTAGAAGTGAAAGCCCAGGGCTTAACCCTGGAACTGCTTCTAAAACTGATAGACTAGAGTACGGGAGAGGATAGTGGAATTCCTAGTGTAGAGGTGAAATTCTTAGATATTAGGAGGAACACCGGTGGCGAAAGCGACTATCTGGAACGTTACTGACGCTGAGGCGCGAAAGCGTGGGGAGCAAACAGGGATTAGATACCCTGGGTAGTCCACGCTGTAAACGATGAATGCTAGATATCGGGTTTATTCTCGGGTGTCGAAGTTACATGATAAGCATTCCGCCTGGGGGAGTACGGGTCGCAAAGATTAAAAACTCAAAAAGGGAATT
>718 Dd_4222
TGGGGGAATATTGGACAATGGGCGCAAGCCTGATCCAGCAATGCCGCGTGTGTGAAGAAGGTCTTCGGATTGTAAAGCACTTTTGGCAGGGACGATGATGACGGTACCTGCAGAATAAGCCCCGGCTAACTTCGTGCCAGCAGCCGCGGTAATACGAAGGGGGCTAGCGTTGCTCGGAATGACTGGGCGTAAAGGGCGCGTAGGCGGTTTATACAGTCAGATGTGAAATTCCTGGGCTCAACCTGGGGACTGCATTTGATACGTATGGACTTGAGTGGAGAAGAGGGTCGTGGAATTTCCAGTGTAGAGGTGAAATTCGTAGATATTGGAAAGAACACCGGTGGCGAAGGCGGCGACCTGGTCTTTAACTGACGCTGAGGCGCGAAAGCGTGGGGAGCAAACAGGATTAGATACCCTGGTAGTCCACGCTGTAAACGATGTGTGCTGGGATGTTGGGGGAACTTAGTTCTCAGTGTCGTAGCTAACGCGATAAGCACACCGCCT
>719 Cc_2163
TGGGGAATATTGGACAATGGGGGCAACCCTGATCCAGCAATGCCGCGTGGGTGAAGAAGGTCTTCGGATTGTAAAGCCCTTTCGGCGGGGACGATGATGACGGTACCCGCAGAAGAAGCCCCGGCTAACTTCGTGCCAGCAGCCGCGGTAATACGAAGGGGGCTAGCGTTGCTCGGAATGACTGGGCGTAAAGGGCGCGTAGGCGGGCGGCACAGTCGGGCGTGAAATTCCTGGGCTTAACCTGGGGGCTGCGTCCGAGACGTGTTGCCTAGAGTGGGGAAGAGGGTCGTGGAATTCCCAGTGTAGAGGTGAAATTCGTAGATATTGGGAAGAACACCGGTGGCGAAGGCGGCGACCTGGTCCTTTTACTGACGCTGAGGCGCGAAAGCGTGGGGGAGCAAACAGGGGATTAGATACCCTGGTAGTCCACGCTGTAAACGATGTGCGCTGGGATGGTTGGGGCGGGCCTAGCCGCTCAGTGTCGTAGCTAACGCGGGTAAGCGCACCGGCCTGGGGGA
>72 Ii_6107
TGGGGAATCTTGCGCAATGGGCGAAAGCCTGACGCAGCAACGCCGCGTGTGTGATGAAGGTCTTCGGATCGTAAAGCACTGTCGCGAGGGACGAATAAGCCCGTTGCTAACATCGGCGGGTGATGACGGTACCTCGAGAGGAAGCACCGGCTAACTCTGTGCCAGCAGCCGCGGTAATACAGAGGGTGCTAGCGTTGTTCGGAATTATTGGGCGTAAAGCGCGTGTAGGCGGCTCCGCAAGTTGGGTGTGAAAGCCCTCGGCTTAACCGAGGAAGTGCGCCCAAAACTACGAAGCTTGAGTACCGGAGAGGGTGGCGGAATTCCCGGTGTAGAGGTGAAATTCGTAGATATCGGGAGGAACACCAGTGGCGAAGGCGGCCACCTGGACGGTCACTGACGCTGAGACGCGAAAGCGTGGGGAGCAAACAGGGATTAGATACCCTGGGTAGTCCACGCTGTAAACGATGAGCGCTAGGGTGTTGTGGGGTGTTGACCCCCG
>720 Ll_10288
CAAGGAATTTTCCGCAATGGGCGCAAGCCTGACGGAGCGACGCCGCGTGGAGGACGACACCTTTCGGGGCGTAAACTCCTTTTCTGGGGGATGAATGATGACAGTACCCCAGGAAGAAGGACCGGCTAACTACGTGCCAGCAGCCGCGGTAAGACGTAGGGTCCGAGCGTTGTCCGGAGTTACTGGGCGTAAAGGGCGCGTAGGCGGTTATTCGCGTCGCACGTGAAAGCCCCCGGCTCAACCGGGGAGGGTCGTGCGAGACGGGATAACTGGAGGCAGTGAGAGGCTGGTGGAATTCCCGGAGTAGTGGTGAAATGCGTAGAGATCGGGAGGAACACCGGTGGCGAAGGCGGCCAGCTGGCACTGACCTGACGCTGAGGCGCGAAGGCGTGGGGAGCGAACGGGATTAGATACCCCGGTAGTCCACGCAGTAAACGATGTGCACTAGGGGTGTGGGGGGATTGACCCCCTCGTGCCGGCGCCAACGCAGTAAGT
>721 Cc_1898
TAGGGAATATTGGGCAATGGAGGCAACTCTGACCCAGCCATGCCGCGTGCAGGATGAAGGCGCTCAGCGTTGTAAACTGCTTTTATTGGTGAAGAACAGCAGTCCTGCGGGATTGTGTGACGGTAGCCAAGGAATAAGCACCGGCTAACTCCGTGCCAGCAGCCGCGGTAATACGGAGGGTGCAAGCGTTGTCCGGATTTATTGGGTTTAAAGGGTGCGTAGGTGGTTGTTTAAGTCTGATTTGAAAGCAGGCGGCTTAACCGTCTGATGTGGTTGGAAACTGAACAACTTGAATGGGTTGGCGGTAGCCGGAATGGGTCATGTAGCGGTGAAATGCATAGATATGACCCGGAACACCGATTGCGAAGGGCAGGGGCTACTACGACTTGATTGACACTGAGGCACGAGAGCATGGGGTAGCGAACAGGGATTAGATACCCTGGGTAGTCCATGCCGTAAACGATGATTACTGGCTGTGTGTGTTCT
>722 Ff_3462
TGGGGAATATTGGACAATGGGCGAAAGCCTGATCCAGCAATGCCGCGTGTGTGAAGAAGGTCTTCGGATCGTAAAGCACTTTCGACAGGGACGATGATGACGGTACCTGTAGAAGAAGCCCCGGCTAACTTCGTGCCAGCAGCCGCGGTAATACGAAGGGGGCTAGCGTTACTCGGAATTACTGGGCGTAAAGGGCGCGTAGGCGGCTTGGCCAGTCAGGCGTGAAATTCCTGGGCTTAACCTGGGGACTGCGCTTGATACTGCCAGGCTTGAGGCCGAGAGAGGGTGGTGGAATTCCCAGTGTAGAGGTGAAATTCGTAGATATTGGGAAGAACACCGGTGGCGAAGGCGACCACCTGGCTCGGTACTGACGCTGAGGCGCGACAGCGTGGGGAGCAAACAGGATTAGATACCCTGGGTAGTCCACGCCGTAAACGATGTGTGCTGGGATGTTGGGGGTTCCTAGAATCTCAGTGTCGTAGCTAACGCGGTAAGCACACCGCCTGGGGGAGTACGGCCGC
>723 Dd_4141
TAAGGAATATTGGTCAATGGACGCAAGTCTGAACCAGCCATGCCGCGTGAAGGATGAAGGCCCTCTGGGTTGTAAACTTCTTTTATCTGGGACGAAAAAAGGGGATTCTTCCTCACTTGACGGTACCAGAGGAATAAGCACCGGCTAACTCCGTGCCAGCAGCCGCGGTAATACGGAGGGTGCAAGCGTTATCCGGATTTACTGGGTTTAAAGGGTGCGTAGGTGGGTAGGAAAGTCAGTGGTGAAATCTTCGGGCTTAACCCGGAAACTGCCATTGATACTATTTATCTTGAATACTTTGGAGGTAAGCGGAATATGTCATGTAGCGGTGAAATGCTTAGATATGACATAGAACACCAATTGCGAAGGCAGCTTACTACACAGTTATTGACACTGAGGCACGAAAGCGTGGGGATCAAACAGGATTAGATACCCTGGTAGTCCACGCCCTAAACGATGGATACTCGACATCAGCGATACACTGTTGGGTGTCTGAGCGAAAGCATTAAGTAT
>724 Ll_40
TGGGGAATATTGGACAATGGGCGAAAGCCTGATCCAGCCATGCCGCGTGTGTGAAGAAGGTCTTCGGATTGTAAAGCACTTTAAGTTGGGAGGAAGGGCAGTCAGCGAATACCTTGCTGTCTTGACGTTACCGACAGAATAAGCACCGGCTAACTCTGTGCCAGCAGCCGCGGTAATACAGAGGGTGCAAGCGTTAATCGGAATTACTGGGCGTAAAGCGCGCGTAGGTGGTTTGTTAAGTTGAATGTGAAATCCCCGGGCTCAACCTGGGAACTGCATCCAAAACTGGCAAGCTAGAGTAGGGCAGAGGGTGGTGGAATTTCCTGTGTAGCGGTGAAATGCGTAGATATAGGAAGGAACACCAGTGGCGAAGGCGACCACCTGGGGCTCATACTGACACTGAGGGTGCGAAAGCGTGGGGAGCAAACAGGGGATTAGGATACCCTGGGTAGTCCACGCCGTAAACGATGTCAACTAGCCGTTGGGGAGTCTTGAAACTCTTAGTGGGCGCAGCTAAAC
>725 Dd_754
TGGGGAATATTGCACAATGGGCGCAAGCCTGATGCAGCCATGCCGCGTGTGTGAAGAAGGCCTTCGGGTTGTAAAGCACTTTCAGCGAGGAGGAAGGTGGTGAGCTTAATACGTTCATCAATTGACGTTACTCGCAGAAGAAGCACCGGCTAACTCCGTGCCAGCAGCCGCGGTAATACGGAGGGTGCAAGCGTTAATCGGAATTACTGGGCGTAAAGCGCACGCAGGCGGTTTGTTAAGTCAGATGTGAAATCCCCGAGCTTAACTTGGGAACTGCATTTGAAACTGGCAAGCTAGAGTCTCGTAGAGGGGGGTAGAATTCCAGGTGTAGCGGTGAAATGCGTAGAGATCTGGGAGGAATACCGGGTGGCGAAGGGC
>726 Dd_691
TGGGGAATATTGGACAATGGGCGCAAGCCTGATCCAGCAATGCCGCGTGTGTGAAGAAGGTCTTCGGATTGTAAAGCACTTTCGACGGGGACGATGATGACGGTACCCGTAGAAGAAGCCCCGGCTAACTTCGTGCCAGCAGCCGCGGTAATACGAAGGGGGCTAGCGTTGCTCGGAATGACTGGGCGTAAAGGGCGCGTAGGCGGATCACGCAGTCAGATGTGAAATTCCTGGGCTTAACCTGGGGGCTGCATTTGAGACGCGTGGTCTAGAGTGTGAAAGAGGGTCGTGGAATTCCCAGTGTAGAGGTGAAATTCGTAGATATTGGGAAGAACACCGGTGGCGAAGGCGGCGACCTGGTTCATAACTGACGCTGAGGCGCGAAAGCGTGGGGGAGCAAACAGGGATTAGATACCCTGGTAGTCCACGCTGTAAACGATGTGTGCTGGGATGTTGGGGCAGCCTAGCTGTTCAGTGTCGTAGTTAAACGCGATAAAGCACACCGCC
>727 Oo_5470
TTAAGAATCTTGCTCAATGGGCGAAAGCCTGAAGCAGCGACGCCGCGTGAACGATGAAGGTCTTCGGATTGTAAAGTTCAGTAAGTAGGGACGAAAAAATGACGGTACCTACCTAAAGCACCGGCTAACTACGTGCCAGCAGCCGCGGTAATACGTATGGTGCAAGCGTTGTTCGGAATCATTGGGCGTAAAGGGTGTGTAGGCGGACTAACAAGTCAGGTGTGAAATCTTCGGGCTCAACTCGAAACCTGCATTTGAAACTGTTAGTCTGGAATCTGGGAGAGGCAAGTGGAATTTCTGGTGTAGCGGTGAAATGCGTAGATATCAGAAGGACACCGATGGCGAAGGCAACTTGCTGGCCTAAGATTGACGCTGAAACACGAAAGCGTGGGTAGTGAACGGGATTAGATACCCCGGTAATCCACG
>728 Ii_1304
TGGGGAATCTTGCGCAATGGGCGAAAGCCTGACGCAGCCATGCCGCGTGAATGATGAAGGTCTTAGGATTGTAAAATTCTTTCAGTAGGGACGATAATGACGGTACCTACAGAAGAAGCCCCGGCTAACTTCGTGCCAGCAGCCGCGGTAATACGAAGGGGGCTAGCGTTGCTCGGAATTACTGGGCGTAAAGGGAGCGTAGGCGGGTTATCAAGTTGGGGGTGAAAGCCCGGGGCTCAACCTCGGAATTGCCTTCAAAACTGGTAGCCTAGAGTATGATAGAGGTATGTGGAACTCCGAGTGTAGAGGTGAAATTCGTAGATATTCGGAAGAACACCAGTGGCGAAGGCGACATACTGGGTCATGACTGACGCTGAGGGCTCGAAAAGCGTGGGGGAGCAAACAGGGATTAGATACCCTGGGTAGTCCACGCTGTAAACGATGATTGCTAGTTGTCGGGACGGCATGCCGTTCGGGTGACGCAGCTAAACGCATTAAAGCAAATCCGCCTGGGGGAGTACGGGTC
>729 Dd_5191
TAAGGAATATTGCTCAATGGGAGAAATCCTGAAGCAGCAACGCCGCGTGAAGGATGAAGGGCTTTTGCTCGTAAACTTCTGTAGTGAGGGAAAAAATTTCCACTCTGTGGAATATGATGGTACCTCAAAAGTAAGCCCCGGCTAACTACGTGCCAGCAGCCGCGGTAATACGTAGGGGGCAAACGTTGTCCGGATTTACTGGGTGTAAAGGGTGCTCAGGCGGTTTTGTAAGTCAGAAGTGAAATCCTAGAGCTTAACTCTGGAACTGCTTTTGATACTGCAAAGCTTGAATGTGGAAGAGGAGGATGGAATTTCTGGTGTAGCAGTGAAATGCGTAGATATCAGAAAGAACACCAGTGGCGAAGGCGATCCTCTGGTCCATTATTGACGCTAAAGCACGAAAGCGTGGGGAGCAAACAGGGATTAGATACCCTGGGTAGTCCACGCCTTAAACGATGAATACTAGACGTTGGGGGTTAAACTCAGTGTCGCAGCTAACGCATTAAGTATTCCACCT
>73 Ff_3556
TGGGGAATATTGGACAATGGGGGAAACCCTGATCCAGCGACGCCGCGTGGGTGAAGAAGGCCTGCGGGTTGTAAAGCCCTTTCGGTAGGGACGAAAGCTTCCGACCTAACACGTCGGAAGGTTGACTTAACCTACAAAAGAAGCACCGGCTAACTCTGTGCCAGCAGCCGCGGTAATACAGAGGGTGCGAGCGTTAATCGGAATTACTGGGCGTAAAGCGCACGTAGGCGGCTTGGTATGTCGGGTGTGAAATCCCCGGGCTCAACCTGGGAACTGCATCCGAAACTGCCTTGCTCGAGTATGGGAGAGGGAAGTGGAATTTCCGGTGTAGCGGTGAAATGCGTAGATATCGGAAGGAACATCAGTGGCGAAGGCGACTTCCTGGACCAATACTGACGCTCAGGTGCGAAAGCGTGGGGAGCAAACAGGATTAGATACCCTGGGTAGTCCACGCCCTAAACGATGAGAACTGGGATGGTCGGGGAGGGGT
>730 Ll_7136
TGGGGAATTTTGGACAATGGGCGCAAGCCTGATCCAGCCATTCCGCGTGAGTGAAGAAGGCCTTCGGGTTGTAAAGCTCTTTCGCAAGGGAAGAAAACTTACATTCTAATAAAGTGTGAGGCTGACGGTACCTTGATAAGAAGCACCGGCTAACTACGTGCCAGCAGCCGCGGTAATACGTAGGGTGCGAGCGTTAATCGGAATTACTGGGCGTAAAGCGTGCGCAGGCGGTTTGGCAAGTCAGATGTGAAATCCCCGAGCTCAACTTGGGAACTGCGTTTGAAACTGCCAGACTAGAATATGTCAGAGGGGGGTAGAATTCCACGTGTAGCAGTGAAATGCGTAGAGATGTGGAGGAATACCAATGGCGAAGGCAGCCCCCTGGGATAATATTGACGCTCATGCACGAAAGCGTGGGGGAGCAAACAGGATTAGATACCCTGGGTAGTCCACGCCCTAAACGATGTCTACTAGTTGTTGGGT
>731 Nn_567
TGGGGAATATTGGACAATGGGGGAAACCCTGATCCAGCAATGCCGCGTGAATGATGAAGGCCTTAGGGTTGTAAAGTTCTTTCACCTGTGAAGATAATGACGGTAGCAGGAGAAGAAGCCCCGGCAAACTCCGTGCCAGCAGCCGCGGTAAGACGGAGGGGGCTAGCGTTGTTCGGAATGACTGGGCGTAAAGGGCGCGTAGGCGGTTTATTAAGTGAGGCGTGAAAGCCCTGGGCTTAACCCAGGAGGTGCGTTTCATACTGATAAGCTAGAGTGCGAGAGAGGAAAGTGGAATTCCTAGTGTAGAGGTGAAATTCGTAGATATTAGGAAGAACACCAGAGGCGAAGGCGGCTTTCTGGCTCGCAACTGACGCTGAGGGCGCGAAAGGCGTGGGGGAGCAAACAGGGATTAGATACCCTGGTAGTCCACGCTGTAAACGATGAGTGCTAGACGTTGGAGGGATTCTTCAGTGTCGCAGCTAACGCAATAAGCAACTCCGCCTGGGGGAGTACGGGTCGCAAA
>732 Oo_678
TGAGGAATATTGGACAATGGGCGAAAGCCTGATCCAGCAATACCGCGTGAGTGAAGAAGGCCTTAGGGTTGTAAAGCTCTTTCAGCAGGGAAAATAATGATGGTACCTGCAAAAGAAGTTCCGGCTAACTCCGTGCCAGCAGCCGCGGTAATACGGAGGGAACTAGCGTTGTTCGGATTTACTGGGCGTAAAGGGCGCGTAGGCGGTTTATTAAGTTAGAAGTGAAAGCCCGGGGCTTAACCCCGGAACTGCTTCTAAAACTGATAAGCTAGAGTGTGGGAGAGGATAATGGAATTCCTAGTGTAGAGGTGAAATTCTTAGATATTAGGAGGAACACCAGTGGCGAAAGCGATTATCTGGAACACAACTGACGCTGAGGCGCGAAAGCGTGGGGGAGCAAACAGGGATTAGATACCCTGGTAGTCCACGCTGTAAACGATGAATGCTAGATATCGGATTTTATTCGGGTGTCGAAGATAACTTGATAAGCATTCCGCCTGGGGGAGTACGGGTCGCAAA
>733 Kk_6605
TGGGGAATTTTCCGCAATGGGCGAAAGCCTGACGGAGCAATGCCGCGTGGAGGTAGAAGGCCTACGGGTCCTGAACTTCTTTTCCCAGAGAAGAAGCAATGACGGTATCTGGGGAATAAGCATCGGCTAACTCTGTGCCAGCAGCCGCGGTAATACAGAGGATGCAAGCGTTATCCGGAATGATTGGGCGTAAAGCGTCTGTAGGTGGCTTTTTAAGTCCGCCGTCAAATCCCAGGGCTCAACCCTGGACAGGCGGTGGAAACTACCAAGCTAGAGTACGGTAGAGGGGGATGGAATTCCGCGTGTAGCAGTGAAATGCGTAGATATGCGGAGGAACACCGATGGCGAAGGCAATCCCCTGGACCTGTACTGACGCTCATGCACGAAAGCGTGGGGAGCAAACAGGATTAGATACCCTGGGTAGTCCACGCCCTAAACGATGTCAACTGGTTGTTGGGGAATTAGTTTTCTCAGTAACGAAGCTAACGCGTGAAGTTGACCGCCTGGGGGAGTACGGGCCGCAAGGTTGAAAC
>734 Ii_3923
TGGGGAATATTGGACAATGGGCGAAAGCCTGATCCAGCAATGCCGCGTGAGTGATGAAGGCCTTCGGGTTGTAAAGCTCTTTTACCCGGGATGATAATGACAGTACCGGGAGAATAAGCTCCGGCTAACTCCGTGCCAGCAGCCGCGGTAATACGGAGGGAGCTAGCGTTGTTCGGAATTACTGGGCGTAAAGCGCACGTAGGCGGCGATTCAAGTCAGAGGTGAAAGCCCGGGGCTCAACTCCGGAACTGCCTTTGAAACTAGATTGCTAGAATCCTGGAGAGGCGAGTGGAATTCCGAGTGTAGAGGTGAAATTCGTAGATATTCGGAAGAACACCAGTGGCGAAGGCGACTCGCTGGACAGGTATTGACGCTGAGGTGCGAAAGCGTGGGGAGCAAACAGGATTAGATACCCTGGGTAGTCCACGCCGTAAACGATGATAACTAGCTGTCCGGGGCTCATAGAGCTTGGGGTGGCGCA
>735 Ll_8365
TGGGGAATATTGGACAATGGGCGCAAGCCTGATCCAGCCACGCCGCGTGAGTGATGAAGGCCTTCGGGTCGTAAAGCTCTGTGGGGAGGGACGAACCGCCAACGGTTAATACCCGTTGGCATGACGGTACCTCCTTAGCAAGCACCGGCTAACTTCGTGCCAGCAGCCGCGGTAATACGAAGGGTGCAAACGTTGCTCGGAATTATTGGGCGTAAAGCGCACGTAGGCGGCTTAGCAAGTTGGATGTGAAAGCCCTCGGCTCAACCAAGGAAGTGCATCCAAAACTGCTGAGCTTGAGTACTTAAGAGGATCGCGGAATTCCCGGTGTAGAGGTGAAATTCGTAGATATCGGGAGGAACACCAGTGGCGAAGGCGGCGATCTGGGAAGATACTGACGCTGAGGTGCGAAAGCGGTGGGGAGCAAACAGGATTAGATACCCTGGGTAGTCCACGCCGTAAACGATGAGTGCTAGATGCTGTGGGGTATT
>736 Ll_611
TGGGGAATATTGGACAATGGGCGCAAGCCTGATCCAGCGACGCCGCGTGTGTGAAGAAGGCCTGCGGGTTGTAAAGCACTTTTAGTGGGGATGAAAAGCCGAGGGCTAATACCTTTCGGTCTTGACCTAACCCAAAGAAAAAGCACCGGCTAACTCTGTGCCAGCAGCCGCGGTAATACAGAGGGTGCAAGCGTTAATCGGAATTACTGGGCGTAAAGCGTGCGTAGTCGGCTTTTCAAGTCGGGTGTGAAAGCCCCGGGCTCAACCTGGGAATTGCATTCGATACTGGATCGCTAGAGTTCGGCAGAGGGAAGTGGAATTTCTGGTGTAGCGGTGAAATGCGTAGATATCAGAAGGAACATCAGTGGCGAAAGCGACTTCCTGGACCAGAACTGACGATCAGGGCACGAAAGCGTGGGGGAGCAAACAGGGATTAGATACCCTGGGTAGTCCACGCCATAAACGATGACAACTAGACGTT
>737 Ii_3524
TAGGGAATATTGGACAATGGGCGCAAGCCTGATCCAGCAATGCCGCGTGAGTGATGAAGGCCTTAGGGTTGTAAAGCTCTTTTACCCGAGATGATAATGACAGTATCGGGAGAATAAGCTCCGGCTAACTCCGTGCCAGCAGCCGCGGTAATACGGAGGGAGCTAGCGTTGTTCGGAATTACTGGGCGTAAAGCGCACGTAGGCGGCGATTTAAGTCAGAGGTGAAAGCCCGGGGCTCAACCCCGGAACTGCCTTTGAGACTGGATTGCTAGAATCACGGAGAGGTGGGTGGAATTCCGAGTGTAGAGGTGAAATTCGTAGATATTCGGAAGAACACCAGTGGCGAAGGCGGCCCACTGGACGTGTATTGACGCTGAGGTGCGAAAGCGTGGGGAGCAAACAGGATTAGATACCCTGGGTAGTCCACGCCGTAAACGATGATAACTAGCTGCCGGGGGCACATGGTGTTTCGGGTGGGCGCAGCTAACGCATTAAGTTATCCGCCGTGGGGGAGTACGGGTC
>738 Aa_3963
TGGGGAATATTGGACAATGGGCGCAAGCCTGATCCAGCAATGCCGCGTGAGTGATGAAGGCCTTAGGGTTGTAAAGCTCTTTCGCACGCGACGATGATGACGGTAGCGTGAGAAGAAGCCCCGGCTAACTTCGTGCCAGCAGCCGCGGTAATACGAAGGGGGCTAGCGTTGTTCGGAATTACTGGGCGTAAAGGGCGCGTAGGCGGCCTGTTTAGTCAGAAGTGAAAGCCCCGGGCTCAACCTGGGAATAGCTTTTGATACTGGCAGGCTTGAGTTCCGGAGAGGATGGTGGAATTCCCAGTGTAGAGGTGAAATTCGTAGATATTGGGAAGAACACCGGTGGCGAAGGCGGCCATCTGGACGGACACTGACGCTGAGGCGCGAAAGCGTGGGGGAGCAAACAGGGATTAGATACCCTGGGTAGTCCACGCCGTAAACGATGAATGCTAGACGTCGGGGGTGCATGCACTTCGGGTGTCGCCGCTAACGCATTAAAGCATTCCGCCTGGGGGAGTAC
>739 Nn_6129
TGGGGAATATTGGACAATGGGCGAAAGCCTGATCCAGCCATGCCGCGTGTGTGAAGAAGGTCTTCGGATTGTAAAGCACTTTAAGTTGGGAGGAAGGGCAGTAAGTTAATACCTTGCTGTTTTGACGTTACCGACAGAATAAGCACCGGCTAACTCTGTGCCAGCAGCCGCGGTAATACAGAGGGTGCAAGCGTTAATCGGAATTACTGGGCGTAAAGCGCGCGTAGGTGGTTCGTTAAGTTGGATGTGAAAGCCCCGGGCTCAACCTGGGAACTGCATCCAAAACTGGCGAGCTAGAGTATGGTAGAGGGTGGTGGAATTTCCTGTGTAGCGGTGAAATGCGTAGATATAGGAAGGAACACCAGTGGCGAAGGCGACCACCTGGACTGATACTGACACTGAGGTGCGAAAGCGGTGGGGAGCAAACAGGGATTAGATACCCTGGGTACGTCCACGCCGTAAACGATGTCAACTAGCCGTTGGGAATTCCTTGAGTATTTTAGTGGGCGCAGCTAACGCATTAA
>74 Ff_3557
TGGGGAATATTGGACAATGGGCGCAAGCCTGATCCAGCCATGCCGCGTGAGTGATGAAGGCCCTAGGGTTGTAAAGCTCTTTCACCGGTGAAGATAATGACGGTAACCGGAGAAGAAGCCCCGGCTAACTTCGTGCCAGCAGCCGCGGTAATACGAAGGGGGCTAGCGTTGTTCGGAATTACTGGGCGTAAAGCGCACGTAGGCGGATTGTTAAGTGAGGGGTGAAATCCCAGGGCTCAACCCTGGAACTGCCTCTCATACTGGCAATCTCGAGTTCGAGAGAGGTGAGTGGAATTGCGAGTGTAGAGGTGAAATTCGTAGATATTCGCAGGAACACCAGTGGCGAAGGCGGCTCACTGGCTCGATACTGACGCTGAGGTGCGAAAGCGTGGGGAGCAAACAGGGATTAGATACCCTGGGTAGTCCACGCCGTAAACGATGGGATGCTAGCCGTCGGGGCAGTTTACTGTTCGGTGGCGCAGCTAACGCATTAAGCATCCCGCCT
>740 Cc_5620
TCGGGAATTTTGGGCAATGGGCGCAAGCCTGACCCAGCAACGCCGCGTGAAGGATGAAATCCCTCGGGATGTAAACTTCACAAGATCGGGAAGAATAAGGCCTGGTCAATAACCAGCGCCGATGACGGTACTGATTGTAAGCTCCGGCTAACTCCGTGCCAGCAGCCGCGGTAATACGGGGGGAGCAAGCGTTGTTCGGATTTACTGGGCGTAAAGGGCGCGTAGGCGGCGCGACAAGTCAACTTGTGAAATCTACCGGGCTTAACTCGGTAGAGGCCAAGCGATACTGTCGTGCTCGAGTGCGGAAGGGGCAACCGGAATTCTTGGTGTAGCGGTGAAATGCGTAGATATCAAGAGGAACACCTGCGGCGAAGGCGGGTTGCTGGGCCGACACTGACGCTGAGGCGCGAAAGCTAGGGGAGCGAACGGGGATTAGGATACCCCGGTAGTCCTAGCCTTAAACGATGAATGCTTGGGTGTCCGGGGGTTAGAGTAGTCCCCGGGGTGCCCGACGCTAACGCTTTAAGC
>741 Ll_2824
TGAGGAATATTGCACAATGGGCGCAAGCCTGATGCAGCGACGCCGCGTGGGTGATGAAGGTCTTCGGATCGTAAAGCCCTTTTCTGCGTGACGAGACAGGACGGTAGCGCAGGAATAAGTCTCGGCTAACTACGTGCCAGCAGCCGCGGTAAAACGTAGGAGACGAACGTTATCCGGAGTTACTGGGCGTAAAGGGCGTGTAGGCGGTATGCTAAGTCTGGCGTGAAAGCTCTCGGCTAAACCGGGAGAGGTCGTTGGATACTGGCAAACTAGAGGATGGTAGAGGCGTGTGGAATTCCGGGTGTAGTGGTGAAATGCGTAGAGATCCGGAGGAACACCAGTGGCGAAGGCGACACGCTGGGGCCATACCTGACGCTAAAGCGCGACAGCATGGGGGAGCAAACGGGGATTAGAAACCCCGGTAGTCCATGCCGTAAACGATGCCAGCTAGATGTTCAGGGTCTCGCAAGAGATCGGGGGTATCGAAGC
>742 Kk_6195
TGGGGAATATTGGACAATGGGCGCAAGCCTGATCCAGCAATGCCGCGTGGGTGAAGAAGGTCTTCGGATTGTAAAGCCCTTTCGGCGGGGACGATGATGACGGTACCCGCAGAAGAAGCCCCGGCTAACTTCGTGCCAGCAGCCGCGGTAATACGAAGGGGGCTAGCGTTGCTCGGAATGACTGGGCGTAAAGGGCGCGTAGGCGGTTTGGACAGTCGGATGTGAAATTCCCGGGCTTAACCTGGGGGCTGCATCCGATACGGCCAGACTTGAGTGGGGAAGAGGGTCGTGGAATTCCCAGTGTAGAGGTGAAATTCGTAGATATTGGGAAGAACACCGGTGGCGAAGGCGGCGACCTGGTCCTTGACTGACGCTGAGGCGCGAAAGCGTGGGGAGCAAACAGGATTAGATACCCTGGTAGTCCACGCTGTAAACGATGTGTGCTGGGATGTTTGGGTGACCTAGTCACTCAGTGTCGTAGCTAACGCGGTAAGCACACCGCCTGGGGGAGTACGGGCCGCAAGGGTTGAAACTC
>743 Ll_5218
TAGGGAATCTTCCGCAATGGACGAAAGTCTGACGGAGCAACGCCGCGTGAGTGATGAAGGTTTTCGGATCGTAAACTCTGTTGTTAGGGAAGAACAAGTACCGTTCGAATAGGGCGGTACCTTGACGGTACCTAACCAGAAAGCCACGGCTAACTACGTGCCAGCAGCCGCGGTAATACGTAGGTGGCAAGCGTTGTCCGGAATTATTGGGCGTAAAGCGCGCGCAGGCGGTTCCTTAAGTCTGATGTGAAAGCCCACGGCTCAACCGTGGAGGGTCATTGGAAACTGGGGAACTTGAGTGCAGAAGAGAAGAGCGGAATTCCACGTGTAGCGGTGAAATGCGTAGAGATGTGGAGGAACACCAGTGGCGAAGGCGGCTCTTTGGTCTGTAACTGACGCTGAGGCGCGAAAGCGTGGGGAGCAAACAGGGATTAGATACCCTGGTAGTCCACGCCGTAAACGATGAGTGCTAAGTGTTAGAGGGGTTTCCGCCCTTTAGTGCTGCAGCAAACGCATTAAGCACTCCGCC
>744 Ff_3950
TGGGGAATTTTGCGCAATGGGGGAAACCCTGACGCAGCAACGCCGCGTGGAGGATGAAGTATCTCGGTACGTAAACTCCTTTCGATGGGGAAGATAATGACGGTACCCATAGAAGAAGCCCCGGCTAACTTCGTGCCAGCAGCCGCGGTAATACGAGGGGGGCAAGCGTTGTTCGGATTTATTGGGCGTAAAGGGTGCGTAGGCGGTTTGGCAAGTCTTATGTGAAATCTATGGGCTCAACCCATAGTCTGCATGAGAAACTACCGGGCTTGAGTGATGGAGAGGTGAGTGGAATTTCCGGTGTAGCGGTGAAATGCGTAGATATCGGAAGGAACACCTGTGGCGAAAGCGGCTCACTGGACATTAACTGACGCTGATGCACGAAAGCTAGGGGAGCAAACAGGATTAGATACCCTGGTAGTCCTAGCCCTAAACGATGATTGCTTGGGTGTGGGCAGGGTACCCAATCCTGCCGTGCCGAAGCTAACGCGATAAGCAATCCGCCTGGGGGAGTACGGGTCGC
>745 Nn_8827
TGGGGAATATTGCACAATGGGCGAAAGCCTGATGCAGCAACGCCGCGTGAGGGATGAAGGCCTTCGGGTTGTAAACCTCTTTTAGCAGGGAAGAAGCGAAAGTGACGGTACCTGCAGAAAAAGCACCGGCTAACTACGTGCCAGCAGCCGCGGTAATACGTAGGGTGCAAGCGTTGTCCGGAATTATTGGGCGTAAAGAGCTCGTAGGCGGTTTGTCGCGTCTGCTGTGAAAATCCAAGGCTCAACCTTGGACCTGCAGTGGGTACGGGCAAGCTAGAGTGCGGTAGGGGAGATGGGAATTCCTGGTGTAGCGGTGGAATGCGCAGATATCAGGAGGAACACCAATGGCGAAGGCACATCTCTGGGGCCGTAACTGACGCTGAGGAGCGAAAGCGTGGGGAGCGAACAGGGATTAGATAACCCTGGTAGTCCACGCCGTAAACGGGTGGGGTGCTAGTTGTGGGGCCACGATTCCACGTGGTCCGTGACGAAGTTAACACATT
>746 Ii_7046
TGGGGAATCTTAGACAATGGGGGCAACCCTGATCTAGCCATGCCGCGTGGATGATGAAGGCCTTAGGGTCGTAAAGTCCTTTCGCCGGGGAAGATAATGACGGTACCCGGTAAAGAAGCCCCGGCTAACTCCGTGCCAGCAGCCGCGGTAATACGGAGGGGGCTAGCGTTGTTCGGAATGACTGGGCGTAAAGCGCGCGTAGGCGGATCATCAAGTCGGGGGTGAAATCCCGGGGCTCAACCCCGGCACGGCCTTCGAGACTGGTGGTCTTGAGTTCGAGAGAGGTGAGTGGAATTCCGAGTGTAGAGGTGAAATTCGTAGATATTCGGAGGAACACCAGTGGCGAAGGCGGCTCACTGGCTCGACACTGACGCTGAGGTGCGAAAGCGTGGGGAGCAAACAGGATTAGATACCCTGGTAGTCCACGCCGTAAACGATGAATGCCAGACGTCGGGGGGCTTGCCCTTCGGGTGTCACACCTAACGGGAGTAAGCATTCCGCCTGGGGGAGTACGGGCCGCAAGGGTTAAAACTCAAATGAATTGAC
>747 Ii_1863
TAGGGAATATTGGGCAATGGTCGAGAGACTGACCCAGCCATGCCGCGTGCAGGATGAAGGCTTTCTGAGTCGTAAACTGCTTTTATCAGGGAAGAATAAGGCTCATGCGTGGGCTGATGACGGTACCTGAGGAATAAGCACCGGCTAACTCCGTGCCAGCAGCCGCGGTAATACGGAGGGTGCGAGCGTTGTCCGGATTTATTGGGTTTAAAGGGTGCGTAGGCGGTTTGATAAGTCTGGGGTGAAAGCCCGTTGCTCAACAACGGAACTGCCCTGGATACTGTCAGACTTGAGGACAGACGAGGTTGGCGGAATAGAGGGTGTAGCGGTGAAATGCATAGATACCCTCTAGAACCCCGATTGCGAAGGGCAGCTGACTAGACTGTATCTGACGCTGAGGGCACGAAAGCGTGGGGGAGCGAACAGGGATTAGATACCCTGGTAGTCCACGCCGTAAACGATGGGATACTCGCTGCGGGGTGATACACAAATCCGTGGGCTGC
>748 Ll_10036
TGGGGAATATTGGACAATGGGCGCAAGCCTGATCCAGCAATTCCGCGTGGGTGAAGAAGGTCTTCGGATTGTAAAGCCCTTTCGGCGGGGACGATGATGACGGTACCCGCAGAAGAAGCCCCGGCTAACTTCGTGCCAGCAGCCGCGGTAATACGAAGGGGGCTAGCGTTGCTCGGAATGACTGGGCGTAAAGGGCGCGTAGGCGGCATCGACAGTCAGGCGTGAAATTCCTGGGCTTAACCTGGGGGCTGCGTTTGATACGTCGGAGCTAGAGGATGGAAGAGGCTCGTGGAATTCCCAGTGTAGAGGTGAAATTCGTAGATATTGGGAAGAACACCGGTGGCGAAGGCGGCGAGCTGGTCCATTACTGACGCTGAGGCGCGAAAGCGTGGGGAGCAAACAGGATTAGATACCCTGGTAGTCCACGCTGTAAACGATGTGCGCTGGGATGTTGGGGTGGGCTTAGCCACTCAGTGTCGTAGCTAACGCGATAAGCGCACCGCCT
>749 Ee_1819
TAAGGAATATTGGTCAATGGAGGCAACTCTGAACCAGCCATGCCGCGTGCAGGAAGACGGCCCTATGGGTTGTAAACTGCTTTTATACCGGAATAAACCCTTTTACGTGTAGAAGGTTGAATGTACGGTAGGAATAAGGATCGGCTAACTCCGTGCCAGCAGCCGCGGTAATACGGAGGATCCAAGCGTTATCCGGATTTATTGGGTTTAAAGGGTGCGTAGGCGGCCTGTTAAGTCAGGGGTGAAAGACGGTGGCTCAACCATCGCAGTGCCTTTGATACTGACGGGCTTGAATGCAGCTGAGGTAGGCGGAATGTGACAAGTAGCGGTGAAATGCATAGATATGTCACAGAACACCAATTGCGAAGGGCAGCTTACTAAAAGTGTGATTGACGCTGAGGGCACGAAAGCGTGGGGGATCAAACAGGATTAGATACCCTGGTAGTCCACGCCCTAAACGATGAATACTCGATGTTAGCGATATACTGTTAGCGTCCAAAGCG
>75 Ll_8518
TGAGGAATATTGGTCAATGGGCGAGAGCCTGAACCAGCCATGCCGCGTGAGGGATGAAGGCGTTCTGCGTCGTAAACCTCTTTTGTTGGGGAAGAAAAGTCCGGTTTCTACTGGATCCGACGGTACCCAAAGAATAAGCACCGGCTAACTCCGTGCCAGCAGCCGCGGTAATACGGAGGGTGCAAGCGTTATCCGGATTTACTGGGTTTAAAGGGTGCGCAGGCGGACTTTTAAGTCAGTGGTGAAATCTCGGGGCTCAACCCCGAAACTGCCATTGATACTATTGGTCTTGAATATCGTTGAGGCTGGCGGAATACATCATGTAGCGGTGAAATGCTTAGATATGATGTAGAACACCGATTGCGAAGGCAGCTGGCTAAGCGATGATTGACGCTCATGCACGAAAGCGTGGGGATCAAACAGGGATTAGATACCCTGGTAGTCCACGCCCTAAACGATGATTACTGGGACGTTGGGCGATAAGATAAACTG
>750 Hh_1490
TAGGGAATATTGGGCAATGGACGAAAGTCTGACCCAGCCACGCCGCGTGCAGGAAGAAGGCCCTCTGGGTTGTAAACTGCTTTTGACTGGGAAGAAAAGACTCCTTGCGAGGAGAGTTGACGGTACCAGTGGAATAAGCCACGGCTAACTACGTGCCAGCAGCCGCGGTAATACGTAGGTGGCGAGCGTTATCCGGATTTATTGGGTTTAAAGGGTGCGTAGGCGGCTGATTAAGTCAGCGGTGAAAGGTAGCAGCTTAACTGTTTTACATGCCGTTGATACTGGTTAGCTTGAGTTAACAGAAGGCAGATAGAATTTCTGGTGTAGCGGTGAAATGCTTAGATACCAGGAGGAATACCGATTGCGAAGGCAGTCTGCTGCAGTTACACTGACGCTGAGGCACGAAAGTGCGGGGGATCAAACAGGGATTAGATACCCTGGGTAGTCCGCACAGTAAACGATGATTACTAGTTGTTGGCGCAAGTCAGTGACCAAAGGGGAAAACCGATAAAGTAAATCCACC
>751 Ii_4147
TCGAGAATCATTCACAATGGGCGAAAGCCTGATGGTGTGACGCCGCGTGGAGGATGAAGGTCTTCGGATTGTAAACTCCTGTCATGAGAGAGTAAAACCGGGCTTTAACTGAGTGCCGGTGTGAGAGTATCTCAAGAGGAAGGGACGGCTAACTCTGTGCCAGCAGCCGCGGTAATACAGAGGTCCCAAGCGTTGTTCGGAATCACTGGGCGTAAAGGGTGCGTAGGCGGCGCGGAAAGTCAGGGGTGAAATCCCGGAGCTCAACTCCGGAACTGCCTTTGATACTCCCGCGCTTGAGAACTGGAGGGACATCGGAATTCACGGTGGAGCAGTGAAATGCGTGGATATCGTGAGGAACACTAGTGGCGAAGGCGGATGTCTGGACAGTATCTGACGCTGAGGCACGAAGGGCCAGGGGAGCGAACGGGGATTAGA
>752 Ii_2969
TAGGGAATATTGGGCAATGGAGGCAACTCTGACCCAGCCATGCCGCGTGCAGGATGACGGCGCTCAGCGTTGTAAACTGCTTTTATTGGTGAAGAACTGTGGGGATGCGTCCTTACTTGACGGTAGCCAAGGAATAAGCACCGGCTAACTCCGTGCCAGCAGCCGCGGTAATACGGAGGGTGCAAGCGTTGTCCGGATTTATTGGGTTTAAAGGGTGCGTAGGTGGTGGTTTAAGTCTGGTTTGAAAGCAGGCGGCTTAACCGTCTGATGTGGCTGGAAACTGGGCCACTTGAATGGGTTGGCGGTAGCCGGAACGGGTCATGTAGCGGTGAAATGCATAGATATGACCCAGAACACCGATTGCGAAGGCAGGGCTACTACGACTCGATTGACACTGAGGCACGAGAGCATGGGGGTAGCGAACAGGGATTAGATACCCTGGGTAGTCCATGCCGTAAACGATGATTACTGGCTGTGTGTGTTCTAAACATGCGTGGG
>753 Oo_3222
TGGGGAATTTTGGACAATGGGCGAAAGCCTGATCCAGCCATGCCGCGTGCAGGATGAAGGCCTTCGGGTTGTAAACTGCTTTTGTACGGAACGAAACGGTCTTTTCTAATAAAGAAGGCTAATGACGGTACCGTAAGAATAAGCACCGGCTAACTACGTGCCAGCAGCCGCGGTAATACGTAGGGTGCAAGCGTTAATCGGAATTACTGGGCGTAAAGCGTGCGCAGGCGGTGATGTAAGACAGTTGTGAAATCCCCGGGCTCAACCTGGGAACTGCATCTGTGACTGCATCGCTGGAGTACGGCAGAGGGGGATGGAATTCCGCGTGTAGCAGTGAAATGCGTAGATATGCGGAGGAACACCGATGGCGAAGGCAATCCCCTGGGCCTGTACTGACGCTCATGCACGAAAGCGTGGGGGAGCAAACAGGGATTAGGATACCCTGGTAGTCCACGCCCTAAACGATGTCAACTGGGTTGTTGGGGTCTTCACTGACTCAGTAACGAAGCTAACGC
>754 Kk_4257
TGGGGAATTTTCCGCAATGGGCGAAAGCCTGACGGAGCAATGCCGCGTGGAGGTAGAAGGCCTACGGGTCCTGAACTTCTTTTCCCAGAGAAGAAGCAATGACGGTATCTGGGGAATAAGCATCGGCTAACTCTGTGCCAGCAGCCGCGGTAATACAGAGGATGCAAGCGTTATCCGGAATGATTGGGCGTAAAGCGTCTGTAGGTGGCTTTTTAAGTCCGCCGTCAAATCCCAGGGCTCAACCTCGGAATTGCCTTTGATACTGGGTGTCTTGAGTATGAGAGAGGTGTGTGGAACTCCGAGTGTAGAGGTGAAATTCGTAGATATTCGGAAGAACACCAGTGGCGAAGGCGACACACTGGCTCATTACTGACGCTGAGGCTCGAAAGCGTGGGGAGCAAAC
>755 Ee_260
TGGGGAATTTTGCGCAATGGGGGAAACCCTGACGCAGCAACGCCGCGTGGAGGATGAAATCCCTTGGGATGTAAACTCCTTTCGATAGGGAAGATAATGACGGTACCTATAGAAGAAGCCCCGGCTAACTTCGTGCCAGCAGCCGCGGTAATACGAGGGGGGCAAGCGTTGTTCGGAATTATTGGGCGTAAAGGGTGCGTAGGCGGTTTGACAAGTCTTATGTGAAATCTCTGGGCTCAACCCAGAGTCTGCATGGGAAACTGTCGGGCTTGAGTATGGGAGAGGTGAGTGGAATTTCCGGTGTAGCGGTGAAATGCGTAGATATCGGAAGGAACACCTGTGGCGAAAGCGGCTCACTGGACCATAACTGACGCTGATGCACGAAAAGCTAGGGGGAGCAAACAGGGATTAGATACCCTGGTAGTCCTAGCCCTAAACGATGATTGCTTGATGTGGCAGGGTACCCAAATCCTGCCGTGTCGAAGCTAACGCGATAAAGC
>756 Hh_2197
TGGGGAATATTGGACAATGGGCGAAAGCCTGATCCAGCCATGCCGCGTGTGTGAAGAAGGTCTTCGGATTGTAAAGCACTTTAAGTTGGGAGGAAGGGCAGTAAGCGAATACCTTGCTGTTTTGACGTTACCGACAGAATAAGCACCGGCTAACTCTGTGCCAGCAGCCGCGGTAATACAGAGGGTGCAAGCGTTAATCGGAATTACTGGGCGTAAAGCGCGCGTAGGCGGTTATTCAAGTCAGAGGTGAAAGCCCGGGGCTCAACCCCGGAACTGCCTTTGAAACTAGATGACTAGAATCTTGGAGAGGTCAGTGGAATTCCGAGTGTAGAGGTGAAATTCGTAGATATTCGGAAGAACACCAGTGGCGTAAGGGCGACTGACTGGGACAAGTATTGACGCTGAGGTGCGAAAGCGTGGGGGAGCAAACAGGATTAGATACCCTGGTAGTCCACGCCGTAAACGATGATAACTAGCTGTCCGGGTACTTGGTGCTT
>757 Ll_1185
TGGGGAATATTGGACAATGGGCGCAAGCCTGATCCAGCCATGCCGCGTGAGTGATGAAGGCCTTAGGGTTGTAAAGCTCTTTCGTCGGGGAAGATAATGACGGTACCCGAAGAAGAAGCCTCGGCTAACTCCGTGCCAGCAGCCGCGGTAAGACGGAGGAGGCTAGCGTTGTTCGGAATTACTGGGCGTAAAGCGTACGCAGGCGGTTGATCAAGTCAGGTGTGAAAGCCCGGGGCTCAACCTCGGAATAGCGCCTGAGACTGGTCAGCTAGAGTTCGGAAGAGGAGAGTGGAATTCCCAGTGTAGAGGTGAAATTCGTAGATATTGGGAAGAACACCAGTGGCGAAGGCGACTCTCTGGTCCGATACTGACGCTCAAGTACGAAAGCGTGGGGGAGCAAACAGGGATTAGATACCCTGGGTAGTCCACGCCGTAAACGATGTGTGCTAGATGTCGGGGAAGCTTGCTTCTCGGGTGTCGCAGCTAACGCGATAAAGCACACCGCCTGGGGGA
>758 Ee_543
TAGGGAATCTTCCACAATGGACGAAAGTCTGATGGAGCAACGCCGCGTGAGTGAAGAAGGTTTTCGGATCGTAAAACTCTGTTGTAAGGGAAGAACAAGTACAGTAGTAACTGGCTGTACCTTGACGGTACCTTATTAGAAAGCCACGGCTAACTACGTGCCAGCAGCCGCGGTAATACGTAGGTGGCAAGCGTTGTCCGGAATTATTGGGCGTAAAGCGCGCGCAGGCGGTCCTTTAAGTCTGATGTGAAATCACGTGGCTCAACCACGTGCGGTCATTGGAAACTGGAGGACTTGAGTGCAGAAGAGGAAAGTGGAATTCCAAGTGTAGCGGTGAAATGCGTAGAGATTTGGAGGAACACCAGTGGCGAAGGCGACTTTCTGGGTCTGTAACTGACGCTGAGGGCGCGAAAGCGTGGGGGAGGCAAACAGGATTAGATACCCTGGTAGTCCACGCCGTAAACGATGAGTGCTAAGTGTTAGGGGGTTTCCGGCCCCTTAGTGCTGCAGCAAAACGCATTAAAGC
>759 Nn_9076
TGGGGAATATTGGACAATGGGGGCAACCCTGATCCAGCAATGCCGCGTGTGTGAAGAAGGCCTGCGGGTTGTAAAGCACTTTAGGTAACGAGGAAAGTTTGGTTGTTAATAGCAACTGAAATTGACGTTAGTTACAGAATAAGCACCGGCTAACTCTGTGCCAGCAGCCGCGGTAATACAGAGGGTGCAAGCGTTAATCGGAATGACTGGGCGTAAAGGGTGCGTAGGTGGCGTTTTAAGTTAGATGTGAAATCCCTGGGCTTAACCTAGGAACTGCATTTAATACTGGGACGCTAGAGTATGGGAGAGGTAAGTGGAATTTCCGGTGTAGCGGTGAAATGCGTAGATATCGGAAGGAACACCAGTGGCGAAGGCGGCTTACTGGCCTAATACTGACACTGAGGCACGAAAGCGTGGGGAGCAAACAGGGATTAGATACCCTGGTAGTCCACGCCGTAAACGATGAGAACTAGATGATGGGGGCCGATTAAGGGTCTTAGTATCGAAGCTAACGCGTTAAGTTCTCCGCCTGGGGGA
>76 Mm_6949
TAAGGAATATTGGTCAATGGACGGAAGTCTGAACCAGCCATGCCGCGTGGAGGATGACGGCCCTCTGGGTTGTAAACTTCTTTTATCTGGGACGAAACACTTCTTTTCTAAGGAGCTTGACGGTACCAGGTGAATAAGCACCGGCTAACTCCGTGCCAGCAGCCGCGGTAATACGGAGGGTGCAAGCGTTATCCGGATTCACTGGGTTTAAAGGGTGCGTAGGTGGATATGTAAGTCCGTGGTGAAATCTCTAAGCTTAACTTAGAAACTGCCCTGGATACTATATGTCTTGAATGTTGTGGAGGTTAGCGGAATATGTCATGTAGCGGTGAAATGCATAGATATGACATAGAACACCAATTGCGAAGGCAGCTGGCTACCCAACGATTGACACTGAGGCACGAAAGCGTGGGGATCAAACAGGGATTAGATACCCTGGGTAGTCCACGCCCTAAACGATGATTACTCGAACATAACGCGATATACAGTGTGTGTCTGAGC
>760 Aa_8074
TCGGGAATTTTGGGGCAATGGGCGAAAGCCTGACCCAGCAACGCCGCGTGAAGGATGAAGTCTTTCGGGATGTAAACTTCGTAAGAATAGGAAGAATAAATGACGGTACTATTTGTAAGGTCCGGCTAACTACGTGCCAGCAGCCGCGGTAATACGTAGGGACCAAGCGTTGTTCGGATTTACTGGGCGTAAAGGGCGCGTAGGCGGCAATTCAAGTCAGCTGTGAAATCTCCGAGCTTAACTCGGAACGGTCAGCTGATACTGTTTTGCTAGAGTACAGAAGGGGCAATCGGAATTCTTGGTGTAGCGGTGAAATGCGTAGATATCAAGAGGAACACCTGAGGTGAAGACGGGTTGCTGGGCTGATACTGACGCTGAGGCGCGAAAGCTAGGGTAGCAAACGGGGATTAGATACCCCGGTAGTCCTAGCCCTAAACGATGTATGTTTGGTGTCTGGGAGTTTTAATTCTCTGGGGTGCCGTCGCTAACGCTTTTAACATACCGCCTGGGGGAGTACGCACGCAAGTGTGAAACTCAAA
>761 Kk_6103
TGGGGAATATTGGACAATGGGCGCAAGCCTGATCCAGCAATGCCGCGTGGATGAAGAAGGTCTTCGGATTGTAAAGTCCTTTCGACGGGGACGATGATGACGGTACCCGTAGAAGAAGCCCCGGCTAACTTCGTGCCAGCAGCCGCGGTAATACGAAGGGGGCTAGCGTTGCTCGGAATTACTGGGCGTAAAGGGCGCGTAGGCGGCACTGCAAGTCAGGCGTGAAATTCCTGGGCTCAACCTGGGGACTGCGCTTGAGACTGTGGAGCTAGAGGATGGAAGAGGGTCGTGGAATTCCCAGTGTAGAGGTGAAATTCGTAGATATTGGGAAGAACACCGGTGGCGAAGGCGGCGACCTGGTCCATTACTGACGCTGAGGCGCGACAGCGTGGGGAGCAAACAGGATTAGATACCCTGGTAGTCCACGCCGTAAACGATGTGCGCTGGGATGTTGGGGGCTCTTAGAGCCTCAGTGTCGTA
>762 Kk_2035
GGATGAGGGCGTTATGCGTTGTAAACTGCTTTTATATAGGAAGAAATAGTCCTTGCGAGGAAAGTTGACGGTACTATATGAATAAGCACCGGCTAACTCCGTGCCAGCAGCCGCGGTAATACGGAGGGTGCAAGCGTTGTCCGGATTTATTGGGTTTAAAGGGTGCGTAGGCGGTTTATTAAGTCAGTGGTGAAAGACGGTCGCTCAACGATTGCAGTGCCATTGATACTGGTAGACTTGAGTATGATTGAGGTAGCTGGAATGGATAGTGTAGCGGTGAAATGCATAGATATTATCCAGAACACCAATTGCGTAGGCAAGTTACTAAGTCATAACTGACGCTGAGGCACGAAAGTGTGGGGTATCAAACAGGGATTAGATACCCTGGGTAGTCCACACTGTAAACGATAGATAACTAACTGTTGGCTTTTGGGGTCAGTGGGTACAGAGAAATCGTTAAAGTTATCCACCTGGGGGATACGCCGG
>763 Ll_4742
TGGGGAATTTTGGACAATGGGCGCAAGCCTGATCCAGCCATTCCGCGTGCAGGATGAAGGCCCTCGGGTTGTAAACTGCTTTTGTACGGAACGAAAAGGCTTTCTCTAATACAGAGAGCTCATGACGGTACCGTAAGAATAAGCACCGGCTAACTACGTGCCAGCAGCCGCGGTAATACGTAGGGTGCAAGCGTTAATCGGAATTACTGGGCGTAAAGCGTGCGCAGGCGGTTTTGTAAGACAGGTGTGAAATCCCCGGGCTTAACCTGGGAACTGCATTTGTGACTGCAAGGCTGGAGTGCGGCAGAGGGGGATGGAATTCCGCGTGTAGCAGTGAAATGCGTAGATATGCGGAGGAACACCGATGGGCGAAGGGCAATCCCCTGGGGCCTGCACTGACGCTCATGCACGAAAGCGTGGGGGAGCAAACAGGGATTAGATACCCTGGTAGTCCACGCCCTAAACGATGTCAACTGGGTTGTTGGGGTCTTCACTGACTCAGT
>764 Ii_1992
TAGGGAATATTGGGCAATGGGCGAGAGCCTGACCCAGCCATGCCGCGTGCAGGAAGAAGGCTTTCTGAGTCGTAAACTGCTTTTGACAGGGAAGAATAAGCATTACGTGTAATGCGATGACGGTACCTGCAGAATAAGCACCGGCTAACTCCGTGCCAGCAGCCGCGGTAATACGGAGGGTGCGAGCGTTGTCCGGATTTATTGGGTTTAAAGGGTGCGTAGGCGGCCCGTTAAGTCCGGGGTGAAAGCCCGCTGCTCAACAGCGGAACTGCCCTGGATACTGACGGGCTTGAGTACAGACGAGGTTGGCGGAATGGACCGAGTAGCGGTGAAATGCATAGATACGGTCCAGAACCCCGATTGCGAAGGCAGCTGACTAGGGCTGTTACTGACGCTGAGGGCACGAAAGCGTGGGGGAGCGAACAGGGATTAGATACCCTGGTAGTCCACGCCGTAAACGATGGGATACTCGCTGCGAGCTAAAGATTGTTCGTGGGCTTAGGGGAAAACCGATAAAGTA
>765 Ff_1708
TAAGGAATATTGGACAATGGTCGAAAGACTGATCCAGCCATGCCGCGTGAAGGATGAAGGCCCTATGGGTTGTAAACTTCTTTTGTACGGGAAAAAACCCTCGCTCGTGAGCGAGGCTGATTGTACTGTAAGAATAAGGATCGGCTAACTCCGTGCCAGCAGCCGCGGTAATACGGAGGATCCAAGCGTTATCCGGATTCATTGGGTTTAAAGGGTGCGTAGGCGGAATTGTAAGTCAGTGGTGAAATCTCTCGGCTTAACCGAGAAACTGCCATTGATACTGCAAATCTTGAGTACATTTGATGTGGGCGGAATGTGTCATGTAGCGGTGAAATGCTTAGATATGACACAGAACACCGATTGCGAAGGGCAGCTCACAAAAACTGTAACTGACGCTGAGGGCACGAAAGCGTGGGGTATCAAACAGGATTAGATACCCTGGTAGTCCACGCTGTAAACTATGATTACTCG
>766 Ff_4456
TTAGGAATCTTCCACAATGGGCGCAAGCCTGATGGAGCGACGCCGCGTGAGGGATGAAGGTTTTCGGATCGTAAACCTCTGAATGGGGGACGAAAGGCCCGTAAGGGAGATGACGGTACCCCAGTAATAGCACCGGCTAACTCCGTGCCAGCAGCCGCGGTAATACGGGGGGTGCAAGCGTTACCCGGAATCACTGGGCGTAAAGGGCGTGTAGGCGGCTTACTAAGTCTGGTTTTAAAGACCGGGGCTCAACCCCGGGGATGGACTGGAGACTGGTAGGCTAGACCTCTGGAGAGGCAATCGGAATTCCTGGTGTAGCGGTGGAATGCGTAGATACCAGGAGGAACACCAACGGCGAAGGCAGATTGCTGGACAGAAGGTGACGCTGAGGCGCGAAAGTGTGGGGAGCGAACCGGATTAGATACCCGGGTAGTCCACACCCTAAACGATGTACGTTGGGCTTAGCGCAGGGATGCTGTGCTAGGGCGAAGCTAACGCGATAAACGTACCGCCTGGGGAAGTACGGGCCGCAAGGGTTG
>767 Ii_6403
TAGGGAATCTTCCACAATGGACGAAAGTCTGATGGAGCAACGCCGCGTGAGTGATGAAGGTTTTCGGATCGTAAAACTCTGTTGTAAGGGAAGAACAAGTACGTTAGGAAATGAACGTACCTTGACGGTACCTTATTAGAAAGCCACGGCTAACTACGTGCCAGCAGCCGCGGTAATACGTAGGTGGCAAGCGTTGTCCGGATTTATTGGGCGTAAAGCGCGCGCAGGCGGTTTTCTTAAGTCTGATGTGAAAGCCCACGGCTTAACCGTGGAGGGTCATTGGAAACTGGGAGACTTGAGTGCAGAAGAGGAAAGTGGAATTCCAAGTGTAGCGGTGAAATGCGTAGAGATTTGGAGGAACACCAGTGGCGAAGGCGACTTTCTGGTCTGTAACTGACGCTGAGGCGCGAAAGCATGGGGAGCAAACAGGATTAGATACCCTGGTAGTCCATGCCGTAAACGATGAGTGCTAAGTGTTAGGGGGGTTTCCGCCCCTTAGTGCTGCAGCTAACGCATTAAGCACTCCGCC
>768 Ii_2609
TTAGGAATCTTCCACAATGGGCGCAAGCCTGATGGAGCGACGCCGCGTGAGGGATGAAGGTTTTCGGATCGTAAACCTCTGAATCAGGGACGAAAGACCAGCTTGACTGGGGATGACGGTACCTGAGTAATAGCACCGGCTAACTCCGTGCCAGCAGCCGCGGTAATACGGAGGGTGCAAGCGTTACCCGGAATCACTGGGCGTAAAGGGCGTGTAGGCGGCCCGCCAAGTCTGACTTTAAAGACCGAAGCTCAACTTCGGGCATGGGTTGGAAACTGACGGGCTAGACGGATGGAGAGGTCACTGGAATTCCTGGTGTAGCGGTGGAATGCGTAGATACCAGGAGGAACACCAACGGCGAAGGCAGGTGACTGGGACTATTTTGTGACGCTGGAGGGCGCGAAAGGTGGTGGGGGAGCGGAAACCGGGATTAGGATACCCGGGGTAGTCCCACACCCTAAACGATGGTACGTTGGCTAGGGCGCAGGGATGCTGGTGGGTTGGGCGAAGCAAACGCGAAATAAAACGGTACCGCCGTGGGGAAACGTACGGGCCG
>769 Kk_467
TGGGGAATATTGGGCAATGGGCGAAAGCCTGACCCAGCAATGCCGCGTGGGTGAAGAAGGTCTTCGGATTGTAAAGCCCTTTCGGCGGGGACGATGATGACGGTACCCGCAGAAGAAGCCCCGGCTAACTTCGTGCCAGCAGCCGCGGTAATACGAAGGGGGCTAGCGTTGCTCGGAATTACTGGGCGTAAAGGGCGCGTAGGCGGTTTGTACAGTCAGGCGTGAAATTCCTGGGCTCAACCTGGGGGCTGCGCTTGATACGTACGGACTTGAGGACAGGAGAGGCTCGTGGAATTCCCAGTGTAGAGGTGAAATTCGTAGATATTGGGAAGAACACCGGTGGCGAAGGCGGCGAGCTGGCCTGTAACTGACGCTGAGGGCGCGACAGCGTGGGGGAGCAAACAGGGATTAGATACCCTGGTAGTCCACGCCGTAAACGATGTGCGCTGGGATGTTGGGGCCCATAGGGGCTTCAGTGTCGTAGCCAACGCGGTAAGCGCACCGCCTGGGGGAGTACGGGCCGCAAAGGGTTG
>77 Nn_3482
TGGGGAATTTTGGACAATGGGGGAAACCCTGATCCAGCAATGCCGCGTGAGTGAAGAAGGCCTTCGGGTTGTAAGCTCTTTTGTCAGGGAAGAAACACCGGCTCTAACACAGTCCGGGAATGACGGTACCTGAAGAATAAGCACCGGCTAACTACGTGCCAGCAGCCGCGGTAATACGTAGGGTGCGAGCGTTAATCGGAATTACTGGGCGTAAAGCGTGCGCAGGCGGTTATACAAGACAGGCGTGAAATCCCCCGGGCTTAACCTGGGAATGGCGCCTGTGACTGTATAGCTAGAGTGTGTCAGAGGGGGGTAGAATTCCACGTGTAGCAGTGAAATGCGTAGATATGTGGAGGAATACCAATGGCGAAGGGCAGCCCCCCTGGGGATAACACTGACGCTCATGCACGAAAGCGTGGGGGAGCAAACAGGGATTAGATACCCTGGTAGTCCACGCCCTAAACGATGCTGACTAGTTGTTCGGGGATTTACATCCTGAGTAAACGTAGCTAAACGCGTGAAAGTCA
>78 Dd_4727
TAGGGAATATTGGGCAATGGCCGAGAGGCTGACCCAGCCATGCCGCGTGCCGGATGAAGGCCTTCTGGGTTGTAAACGGCTTTTCTCAGGGAAGAAAAAGACTCTGCGGAGTACACTGACGGTACCTGAGGAATAAGCACCGGCTAACTCCGTGCCAGCAGCCGCGGTAATACGGAGGGTGCAAGCGTTGTCCGGATTTATTGGGTTTAAAGGGTGCGTAGGTGGCCCGTTAAGTCCGGGGTGAAAGCCCACAGCTCAACTGTGGAACTGCCCTGGATACTGACGGGCTTGAGAGTCGTCGAGGGTGGCGGAATGGACGGTGTAGCGGTGAAATGCATAGATACCGTCCAGAACCCCAATTGCGTAGGCAGCTGCCTAGGCGACATCTGACACTGAGGCACGAAAGCGTGGGGAGCGAACAGGATTAGATACCCTGGTAGTCCACGCCGTAAACGATGGGATACTCGTTGCCAGCGATAGACTGTTGGGTGAC
>79 Ee_5010
TGAGGAATATTGCACAATGGGCGAAAGCCTGATGCAGCGACGCCGCGTGGAGGATGAAGGTTTTCGGATTGTAAACTCCTGTTAAGCGCGAAAAAAGAGCTACTTTTAATAGAAGTAGAAGATGATTGTAGCGCTAGAGAAAGCACCGGCTAACTTCGTGCCAGCAGCCGCGGTAATACGAGGGGTGCAAACGTTATTCGGAATCACTGGGCGTAAAGGGTGCGTAGACGGCGAAATAAGTCAATTATTAAATCTCCTAGCTTAACTAGGAACCTGTAATTGAAACTGGTTTGCTTGAGGATGGAAGAGAGAAGCGGAATTCTCGGAGTAGCGGTAAAATGCGTAGATCTCGAGAGGAACACCGATGGCGAAGGCAGCTTCTTGGTCCATTTCTGACGTTGAGGCACGAAAGCGTGGGGAGCAAACAGGATTAGATACCCTGGTAGTCCACGCTGTAAACGATGATCACTAGATGTTAGATTCCGG
>8 Aa_8203
TGGGGAATATTGCACAATGGGCGCAAGCCTGATGCAGCCATGCCGCGTGTATGAAGAAGGCCTTAGGGTTGTAAAGCTCTTTTACCCGAGATGATAATGACAGTATCGGGAGAATAAGCTCCGGCTAACTCCGTGCCAGCAGCCGCGGTAATACGGAGGGAGCTAGCGTTGTTCGGAATTACTGGGCGTAAAGCGCACGTAGGCGGCGATTTAAGTCAGAGGTGAAAGCCCGGGGCTCAACCCCGGAACTGCCTTTGAGACTGGATTGCTAGAATCTTGGAGAGGCGAGTGGAATTCCGAGTGTAGAGGTGAAATTCGTAGATATTCGGAAGAACACCAGTGGCGAAGGCGGCTCGCTGGACAAGTATTGACGCTGAGGTGCGAAAGCGTGGGGGAGCAAAACAGGATTAGATACCCTGGTACGTCCACGCCGTAAACGATGATAACTAGCTGGCCGGGGGCACATGGGTGTTTCGGGT
>80 Ii_3679
TGGGGGAATCTTGCGCAATGCGCGAAAGCGTGACGCAGCAACGCCGCGTGAGGGAAGACGGCCTTCGGGTTGTAAACCTCTTTCAGTTGGGACGAAGCCACGGCGGTTAATACCCGTCTGTGGTGACGGTACCTTCAGAAGAAGCCCCGGCTAACTACGTGCCAGCAGCCGCGGTAATACGTAGGGGGCAAGCGTTGTCCGGAATCATTGGGCGTAAAGCGCGTGTAGGCGGCTTGGTAAGTCCGCTCTGAAAGCCCGGGGCTCAACCCCGGGAGGCGGGTGGATACTGTCAAGCTCGAGTCCGGAAGAGGCGAGTGGAATTCCTGGTGTAGCGGTGAAATGCGCAGATATCAGGAGGAACACCAATGGCGAAGGCAGCTCGCT
>81 Dd_4185
TGGGGAATATTGCACAATGGGCGCAAGCCTGATGCAGCGACGCCGCGTGAGGGATGACGGCCTTCGGGTTGTAAACCTCTTTCACTAGGGACGAAGAGAAATTGACGGTACCTGGAGAAGAAGCACCGGCCAACTACGTGCCAGCAGCCGCGGTAATACGTAGGGTGCGAGCGTTGTCCGGAATTACTGGGCGTAAAGAGCTCGTAGGCGGTTTGTCGCGTCGTTCGTGAAATCTTGATGCTTAACATCAAGCGTGCGGGCGATACGGGCAGACTTGAGTACTACAGGGGAGACTGGAATTCCTGGTGTAGCGGTGAAATGCGCAGATATCAGGAGGAACACCGGGTGGCGAAGGCGGGTCTCTGGGTAGTAACTGACGCTGAGGAGCGAAAGCGTGGGGTAGCGAACAGGGATTAGATACCCTGGTAGTCCACGCCGTAAAC
>82 Nn_1680
TGGGGAATATTGGACAATGGGCGCAAGCCTGATCCAGCAATGCCGCGTGTGTGAAGAAGGCCTTCGGGTTGTAAAGCACTTTTATCAGGAGCGAAATACTACCGGCTAATACCCGGTGGGGCTGACGGTACCTGAGGAATAAGCACCGGCTAACTTCGTGCCAGCAGCCGCGGTAATACGAAGGGTGCAAGCGTTAATCGGAATTACTGGGCGTAAAGCGTGCGTAGGCGGTTTGTTAAGTCTGCTGTGAAATCCCCCGGGCTCAACCTGGGAATGGCAGTGGATACTGGCAAGCTAGAGTGTGTCAGAGGATGGTGGAATTCCCGGTGTAGCGGTGAAATGCGTAGAGATCGGGAGGAACATCAGTGGGCGAAGGCGGCCATCTGGGACAACACTGACGCTGAGGCACGAAAGCGTGGGGA
>83 Ff_3095
TGGGGAATCTTGCACAATGGGCGAAAGCCTGATGCAGCGACGCCGCGTGCGCGATGACGCCCTTCGGGGTGTAAAGCGCTTTCGGTCCAGACGATGATGACGGTATGGGCAGAAGAAGCTGCGGCTAACTACGTGCCAGCAGCCGCGGTAATACGTAGGCAGCGAGCGTTGTTCGGAGTTACTGGGCGTAAAGAGTGCGTAGGCGGCATGGCAAGTCTGGTGTGAAATCTCCCGGCTCAACCGGGGAGGGTGCGCCGGAGACTGCCAAGCTTGGAGTACGGGAGAGGCACGTGGAATTCCTGGTGTAGCGGTGAAATGCGTAGAGATCAGGAGGAACACCGGTGGTGTAGACGGCGTGCTGGACCGTGACTGACGCTGAGGCACGAAAGCGT
>84 Ll_2877
TAAGGAATATTGGTCAATGGACGAAAGTCTGAACCAGCCATGCCGCGTGGAGGATGAATGCCCTCTGGGTTGTAAACTTCTTTTATTTGGGACGAAACACTTCTTATCTAAGGAGCTTGACGGTACCAGATGAATAAGCACCGGCTAACTCCGTGCCAGCAGCCGCGGTAATACGGAGGGTGCAAGCGTTATCCGGATTCACTGGGTTTAAAGGGTGCGTAGGCGGACATGTAAGTCTGTGGTGAAATCTCCGAGCTTAACTCGGAAACTGCCGTGGATACTATATGTCTTGAATGTTGTGGAGGTTAGCGGAATATGTCATGTAGCGGTGAAATGCTTAGATATGACATAGAACACCGATTGCGAAGGGCAGCTGGCTACACAACTATTGACGCTGAGGGCACGAAAGCGTGGGGGATCAAACAGGATTAGATACCCTGGTAGTCCACGCCCTAAACGATGATTACTCGACATTTGCGATATACAGTAAAGTGT
>85 Ee_726
TAGGGAATCTTCGGCAATGGACGGAAGTCTGACCGAGCAACGCCGCGTGAGTGAGGAAGGTTTTCGGATCGTAAAACTCTGTTGCCAGGGAAGAAAGCGTGAGAGAGTAACTGCTCTGATGTTGACGGTACCTGGGTAGAAAGCCCCGGCTAACTACGTGCCAGCAGCCGCGGTAATACGTAGGGGGCAAGCGTTGTCCGGAATTATTGGGCGTAAAGCGCGCGCAGGCGGCCGCATCAGTCGGGTGTATAACCCCCGGGCTTAACCTGGGGTGGCACCGGATACTGTGGGGCTGGAGTGCAGGAGAGGAAAGTGGAATTCCACGTGTAGCGGTGAAATGCGTAGAGATGTGGAGGAACACCAGTGGCGAAGGCGACTTTCTGGGCCTGAAACTGACGCTGAGGGCGCGAAAGCGTGGGGGAGCAAACAGGGATTAGATACCCTGGTAGTCCACGCCGTAAACGATGCATGCTAGGGGTGTTGGGGGTTTCGATACCC
>86 Gg_2318
TGGGGAATTTTCCGCAATGGGCGAAAGCCTGACGGAGCAATGCCGCGTGGAGGTAGAAGGCCTACGGGTCCTGAACTTCTTTTCCCAGAGAAGAAGCAATGACGGTATCTGGGGAATAAGCATCGGCTAACTCTGTGCCAGCAGCCGCGGTAATACAGAGGATGCAAGCGTTATCCGGAATGATTGGGCGTAAAGCGTCTGTAGGTGGCTTTTTAAGTCCGCCGTCAAATCCCAGGGCTCAACCCTGGACAGGCGGTGGAAACTACCAAGCTTGAGTACGGTAGGGGCAGAGGGAATTTCCGGTGGAGCGGTGAAATGCGTAGAGATCGGAAAGAACACCAAACGGGCGAAAGCGACTACTCGTCGTCGGGTCCGGGACCGAACCTACGTACGAACCTACGTAGGAAGGAACGGAAAACGGAAACGTACGGGGTAAGGGGGACGGAACGTAAGGGTAGGGTTAAGTTAAGTAACCCCTAACCCCGTAAGGTTACCGTTACCGTACCGGTAAACCCGGTAAAACGTAGGTAGGGTAACTTAACGGGTACGGGCCGTCGTTGGGTCGGTACGTTACGTACCCCGGGTACCGGTCGACGTAGGGTCGTCGTTAGGTACGTAACCGTAACCGGGTTAACGGTTTAAGTTACCCGT
>87 Nn_6058
TGAGGAATATTGGACAATGGGTGAGAGCCTGATCCAGCCATCCCGCGTGAAGGACGACGGCCCTATGGGTTGTAAACTTCTTTTGTACAGGGATAAACCCAGATACGTGTATCTGGCTGAAGGTACTGTACGAATAAGCACCGGCTAACTCCGTGCCAGCAGCCGCGGTAATACGGAGGGTGCAAGCGTTATCCGGATTTATTGGGTTTAAAGGGTCCGTAGGCGGGCCCGTAAGTCAGTGGTGAAATCTCGCAGCTTAACTGTGAAACTGCCATTGATACTGCGGGTCTTGAGTAAATTTGAAGTGGCTGGAATAAGTAGTGTAGCGGTGAAATGCATAGATATTACTTAGAACACCAATTGCGAAGGCAGGTCACTAAGATTTAACTGACGCTGATGGACGAAAGCGTGGGGAGCGAACAGGGATTAGATACCCTGGTAGTCCACGCCGTAAACGATGCTAACTCGTTTTGGGGCTTTCGGGGCTCAGAGACCAAGCGAAAGTGATAAGTTAGCCACCTGGGGGA
>88 Ii_6527
GGATGAGGATGCAAGCGTTATCCGGAATGATTGGGCGTAAAGCGTCTGTAGGTGGCTTTTTAAGTCCGCCGTCAAATCCCAGGGCTCAACCCTGGACAGGCGGTGGAAACTACCAAGCTTGAGTACGGTAGGGGCAGAGGGAATTTCCGGTGGAGCGGTGAAATGCGTAGAGATCGGAAAGAACACCAACGGCGAAAGCACTCTGCTGGGCCGACACTGACACTGAGAGACGAAAGCTAGGGGAGCGAATGGGATTAGATACCCCAGTAGTCCTAGCCGTAAACGATGGATACTAGGCGCTGTGCGTATCGACCCGTGCAGTGCTGTAGCTAACGCGTTAAGTATCCCGCCTGGGGAGTACGTTCGCAAGAATGAAACTCAAAGGAATTGACGG
>89 Hh_1567
TAGGGAATATTGGGCAATGGATGCAAGTCTGACCCAGCCATGCCGCGTGCCGGATGAAGGCCCTCAGGGTTGTAAACGGCTTTTATTCGGGAAGAAGAGCAGGGATGCGTCCTTGTGTGACGGTACCGAATGAATAAGCACCGGCTAACTCCGTGCCAGCAGCCGCGGTAATACGGAGGGTGCGAGCGTTGTCCGGATTTATTGGGTTTAAAGGGTGCGTAGGTGGCTTTATAAGTCAGTGGTGAAATACAGCCGCTCAACGGTTGAGGTGCCATTGATACTGTAGAGCTTGAAACAAGTGGAGGCTGCCGGAATGGATGGTGTAGCGGTGAAATGCATAGATATCATCCAGAACACCGATTGCGAAGGGCAGGGTGGCTACGTTTGATTTGACACTGAGGGCACGAAAGCATGGGGAGCAAACAGGGATTAGATACCCTGGGTAGTCCATGCCGTAAACGATGAGGACTCGGCTGTTGGGACTGTCACGGGTTCAAGCGGGC
>9 Dd_3585
TAGGGAATATTGGGCAATGGTCGAGAGACTGACCCAGCCATGCCGCGTGAAGGATGAAGGCTTTCTGAGTTGTAAACTTCTTTTATCTGGGAAAAAACGACCCTTGCGAGGGGCACTGATGGTACCAGATGAATAAGCACCGGCTAACTCCGTGCCAGCAGCCGCGGTAATACGGAGGGTGCAAGCGTTGTCCGGATTTATTGGGTTTAAAGGGTGCGTAGGCGGTTTAGTAAGTCAGTGTTTAAAGTCAATAGCTTAACTATTGGTATGGCATTGATACTGCTAAACTTGAGTAAAGTTGAGGTGGGCGGAATTTATGGTGTAGCGGTGAAATGCATAGATACCATAAAGAACACCGATTGCGAAGGCAGCTCACTAAGCTTTAACTGACGCTGAGGCACGAAAGCGTGGGGATCAAACAGGGATTAGATACCCTGGGTAGTCCACGCCGTAAACTAT
>90 Mm_1130
TGGGGAATCTTAGACAATGGGGGCAACCCTGATCTAGCCATGCCGCGTGAGTGATGAAGGCCTTAGGGTTGTAAAGCTCTTTCAGCTGGGAAGATAATGACGGTACCAGCAGAAGAAGCCCCGGCTAACTCCGTGCCAGCAGCCGCGGTAATACGGAGGGGGCTAGCGTTGTTCGGAATTACTGGGCGTAAAGCGCACGTAGGCGGACTGGAAAGTCAGAGGTGAAATCCCAGGGCTCAACCTTGGAACTGCCTTTGAAACTATCAGTCTGGAGTTCGAGAGAGGTGAGTGGAATTCCGAGTGTAGAGGTGAAATTCGTAGATATTCGGAGGAACACCAGTGGCGAAGGCGGCTCACTGGCTCGATACTGACGCTGAGGTGCGAAAGCGTGGGGGAGCAAACAGGGATTAGATACCCTGGGTAGTCCACGCCGTAAACGATGAATGCCAGACGTCGGGCAAGCATGCTTGTCGGTGTCACACCTAAACGGGATTAAAGCATTCCGCCT
>91 Mm_1131
TGGGGAATATTGGACAATGGGCGCAAGCCTGATCCAGCCATGCCGCGTGAGTGATGAAGGCCTTAGGGTTGTAAAGCTCTTTTGTCCGGGACGATAATGACGGTACCGGAAGAATAAGCCCCGGCTAACTTCGTGCCAGCAGCCGCGGTAATACGAAGGGGGCTAGCGTTGCTCGGAATCACTGGGCGTAAAGGGCGCGTAGGCGGCCATTCAAGTCGGGGGTGAAAGCCTGTGGCTCAACCACAGAATTGCCTTCGATACTGTTTGGCTTGAGTTTGGTAGAGGTTGGTGGAACTGCGAGTGTAGAGGTGAAATTCGTAGATATTCGCAAGAACACCAGTGGCGAAGGCGGCCAACTGGACCAATACTGACGCTGAGGGCGCGAAAGCGTGGGGGAGCAAACAGGATTAGATACCCTGGGTAGTCCACGCCGTAAACGATGAATGCTAGCTGTTGGGGGTGCTTGCACCTCAGTAGCGCAGCTAAACGCTTTAAAGCATTCCGCCTGGGGGA
>92 Kk_4227
TGGGGAATATTGGACAATGGGCGCAAGCCTGATCCAGCAATGCCGCGTGAGTGATGAAGGCCTTAGGGTTGTAAAGCTCTTTCACCGGGGAAGATAATGACGGTACCCGGAGAAGAAGCCCCGGCTAACTCCGTGCCAGCAGCCGCGGTAATACGGAGGGGGCTAGCGTTGTTCGGAATTACTGGGCGTAAAGCGCGCGTAGGCGGCTTGACAAGTTGGAGGTGAAAGCCCGGAGCTCAACTTCGGAATTGCCTTCAAGACTGTCTCGCTAGAGGCGGGGAGAGGAGAGCGGAATACCCAGTGTAGAGGTGAAATTCGTAGATATTGGGTGGAACACCGGTGGCGAAGGCGGCTCTCTGGCCCTGATCTGACGCTAAGGCGCGAAAGCTAGGGGAGCGAATGGGATTAGATACCCCAGTAGTCCTAGCCGTAAACGATGGGATACTAGGCGCTGTGCGTATCGACCCGTGCAGTGCTGTAGCTAACGCGTTAAGTATCCCGCCTGGGGGAGTACGTTCG
>93 Bb_4789
TAAGGAATATTGGTCAATGGACGCAAGTCTGAACCAGCCATGCCGCGTGGAGGATGAAGGTCCTCTGGATTGTAAACTTCTTTTATCTGGGAAGAAATGCATTTTTTCTAAAGTGTTTGACGGTACCAGAAGAATAAGCACCGGCTAACTCCGTGCCAGCAGCCGCGGTAATACGGAGGGTGCGAGCGTTATCCGGATTCACTGGGTTTAAAGGGTGCGTAGGTGGGCATTTAAGTCAGTGGTGAAATCTCCGGGCTTAACCCGGAAACTGCCATTGATACTATATGTCTTGAATACCGTGGAGGTGAGCGGAATATGTCATGTAGCGGTGAAATGCTTAGATATGACATAGAACACCAATTGCGAAGGGCAGCTCACTACACGTACTATTGACACTGAGGCACGAAAGCGTGGGGGATCAAACAGGATTAGATACCTGGTAGTCCACGCCCTAAACGATGGGATACTCGACATACGCGATACACAGTGTGTGTCTGAGC
>94 Kk_2463
TGGGGAATATTGGACAATGGGCGCAAGCCTGATCCAGCAATGCCGCGTGAGTGATGAAGGCCCTAGGGTTGTAAAGCTCTTTTACCCGGGAAGATAATGACTGTACCGGGAGAATAAGCCCCGGCTAACTCCGTGCCAGCAGCCGCGGTAATACGGAGGGGGCTAGCGTTGTTCGGAATTACTGGGCGTAAAGCGCACGTAGGCGGCTTTGTAAGTCAGAGGTGAAAGCCTGGAGCTCAACTCCAGAACTGCCTTTGAGACTGCATCGCTTGAATCCAGGAGAGGTCAGTGGAATTCCGAGTGTAGAGGTGAAATTCGTAGATATTCGGAAGAACACCAGTGGCGAAGGCGGCTGACTGGACTGGGTATTGACGCTGAGGGTGCGAAAGCGTGGGGGAGCAAACAGGGATTAGATACCCTGGGTAGTCCACGCCGTAAACGATGATAACTAGCTGTCCGGGGCACTTGGTGCTTGGGGTGGCGCAGCTAAACGCATTAAAGTTATCCGCCTGGGGGAGTAC
>95 Kk_2945
TGGGGAATATTGGACAATGGGCGAAAGCCTGATCCAGCAATGCCGCGTGAGTGATGAAGGCCTTAGGGTTGTAAAGCTCTTTTACCCGGGATGATAATGACAGTACCGGGAGAATAAGCTCCGGCTAACTCCGTGCCAGCAGCCGCGGTAATACGGAGGGTGCAAGCGTTGTCCGGATTTATTGGGTTTAAAGGGTGCGTAGGTGGCCCGTTAAGTCCGGGGTGAAAGCCCACAGCTCAACTGTGGAACTGCCCTGGATACTGGCGGGCTTGAGTCCAGACGAGGTTGGCGGAATGGAAGATGTAGCGGTGAAATGCATAGATATCTTCCAGAACCCCGATTGCGTAGGCAGCTGACTAGGCTGGTACTGACACTGAGGGCACGAAAGCGTGGGGGAGCGAACAGGATTAGATACCCTGGGTAGTCCACGCCGTAAACGATGGGATACTCGCTGGTGGCGATAGACAGTCACTGGGCTTAGGCGAAAGCGGGTAAAGTA
>96 Aa_3021
TGGGGAATATTGCACAATGGGCGCAAGCCTGATGCAGCAACGCCGCGTGAGGGATGACGGCCTTCGGGTTGTAAACCTCTTTTGGCAGGGAAGAAGCGAAAGTGACGGTACCTGCAGAAAAAGCACCGGCTAACTACGTGCCAGCAGCCGCGGTAATACGTAGGGTGCAAGCGTTGTCCGGAATTATTGGGCGTAAAGAGCTCGTAGGCGGTTTGTCGCGTCTGCTGTGAAAACGCGAGGCTCAACCTCGCGCCTGCAGTGGGTACGGGCAGACTAGAGTGTGGTAGGGGAGATTGGAATTCCTGGTGTAGCGGTGGAATGCGCAGATATCAGGAGGAACACCGATGGCGAAGGCAGATCTCTGGGGCCATTACTGACGCTGAGGAGCGAAAGCGTGGGGGAGCGAAACAGGGATTAGATACCCTGGTAGTCCACGCCGTAAACGTTGGGGAACTAGATGTGGGGGTCCATTCCACGGA
>97 Mm_89
TGGGGAATTTTGGACAATGGGCGCAAGCCTGATCCAGCAATGCCGCGTGCAGGATGAAGGCCTTCGGGTTGTAAACTGCTTTTGTACGGAACGAAACGGCGAGCTCTAATACAGTTTGCTAATGACGGTACCGTAAGAATAAGCACCGGCTAACTACGTGCCAGCAGCCGCGGTAATACGTAGGGTGCAAGCGTTAATCGGAATTACTGGGCGTAAAGCGTGCGCAGGCGGTTATGTAAGACAGATGTGAAATCCCCGGGCTTAACCTGGGAACTGCATTTGTGACTGCATAGCTAGAGTACGGTAGAGGGGGATGGAATTCCGCGTGTAGCAGTGAAATGCGTAGATATGCGGAGGAACACCGATGGCGAAGGCAATCCCTGGGACCTGTACTGACGCTCATGCACGAAAGCGT
>98 Bb_7608
TAGGGAATCTTGCGCAATGGGCGAAAGCCTGACGCAGCGACGCCGCGTGCGGGAAGAAGGCCTTCGGTTGTAAACCGCTTTCAGGAGGGACGAAGCCACTCGGGTTAATAGCCCAGAGGGTGACGGTACCTCCAGAAGAAGCCCCGGCTAACTACGTGCCAGCAGCCGCGGTAATACGTAGGGGGCAAGCGTTGTCCGGATTCATTGGGCGTAAAGAGCGTGTAGGCGGCCAGGTAGGTCGGTTGTGAAAACTGGAGGCTCAACCTTCAGACGTCGACCGAAACCCCCTCGGCTAGAGTCCGGGAGAGGAGAGTGGAATTCCTGGTGTAGCGGTGAAATGCGCAGATATCAGGAAGAACACCCGTGGCGAAAGCGGCTCTCTGGAACGGTACTGACGCTGAGACGCGAAAGCGTGGGGAGCGAACAGGATTAGATACCCTGGTAGTCCACGCCGTAAACGATGGGGCGCTAGGGTGTGGGGAGGGTGGTCGACTCCTTCCGTGCCGAAGCTAACGCATTAAGCGCCCCGCCCTGGGGG
>99 Oo_3087
TGGGGGAATATTGCACAATGGGCGAAAGCCTGATGCAGCGACGCCGCGTGAGGGATGACGGCCTTCGGGTTGTAAACCTCTTTCAGTACCGACGAAGCGCAAGTGACGGTAGGTACAGAAGAAGCACCGGCCAACTACGTGCCAGCAGCCGCGGTAATACGTAGGGTGCAAGCGTTGTCCGGAATTACTGGGCGTAAAGAGCTCGTAGGCGGTTTGTCACGTCGACTGTGAAATCTCATGGCTCAACTGTGAGCGTGCAGTCGATACGGGCAGACTTGAGTACTGCAGGGGAGACTGGAATTCCTGGTGTAGCGGTGAAATGCGCAGATATCAGGAGGAACACCGGTGGCGAAGGCGGGTCTCTGGGCAGTAACTGACGCTGAGGAG
