# Supplementary material for: Distinct Phyllosphere Bacterial Communities on Arabidopsis Wax Mutant Leaves
Source: PLoS One. 2013 Nov 5;8(11):e78613. doi: 10.1371/journal.pone.0078613 (PMC3818481; doi:10.1371/journal.pone.0078613)
Supplement: Sequence File S4 — Aligned representative sequences. (FASTA) [file pone.0078613.s012.fasta]

>0 Kk_3527 1..517
------------------------------------------------------------------------------------------------------------------------------------------------------------------------------------------------------------------------------------------------------------------------------------------------------------------------------------------------------------------------------------------------------------------------------------------------------------------------------------------------------------------------------------------------------------------------------------------------------------------------------------------------------------------------------------------------------------------------------------------------------------------------------------------------------------------------------------------------------------------------------------------------------------------------------------------------------------------------------------------------------------------------------------------------------------------------------------------------------------------------------------------------------------------------------------------------------------------------------------------------------------------------------------------------------------------------------------------------------------------------------------------------------------------------------------------------------------------------------------------------------------------------------------------------------------------------------------------------------------------------------------------------------------------------------------------------------------------------------------------------------------------------------------------------------------------------------------------------------------------------------------------------------------------------------------------------------------------------------TG---GG-G-A-ATA-TTGCG-C-AA-T-GG--GC-GA-A----A-G-CC-T-GA-CG-CA-GCGA-CGCC-G-CG-T---G-A-G--G--GA-T-G--A--A-T-G-CC-----TT-CG---------G-G-T-T-G-T--A---AA-C-CTC--------TT-TC-A-G--C-AGG----GA-A--G---AAGC--------------------G--AA----------------------------AGT-GA-CG-GT-A-C-CT-G-CA-G---------AA-----------GAAGC-ACC-GG-C-TAA---C--T-ACGT--GCCA--G-C---A--GCCG---C-GG--TA-AT--AC---GT-AG-GGT-GCA-A-G-CG-TTGT-C-CGG-AA-TT-A--T-T--GGGC-GTA----AA-GAGC-TC--G-TA-G-G-C-G------------G--T-CT-G-T-C-GC----G-T-C-T---G-CTG-TG-A-AA-AC--TC-AGG-G--------------------------------------------------------------------CT-T-AA-------------------------------------------------------------------------CC-C-T-GA-GC-T----T-G-C-A-G-T--------G--GG-T-A-C-G-G-GCA--G-A-C---------------------------------------------------------------------------------------------------------------------------------------------------------------------------------------------------------------------------------------------------------------------------------------------------------------------------------------------------------------------------------------------------------------------------------------------------------------------------------------------------------------------------------------------------------------------------------------------------------------------------------------------------------------------------------------------------------------------------------------------------------------------------------------------------------------------------------------------------------------------------------------------------------------------------------------------------------------------------------------------------------------------------------------------------------------------------------------------------------------------------------T-A-G-A-G-T-G-----C-AG--TA-G-G------------G-GA-G-AC-T----GG--AATT-CCT-G-GT--GT-A-GCG-GTGAAA-TG-CGC-AGAT-A-TC-A-GGA--GG-A-AC-A-CC-GG--T--G--GC-GAA-G--G-C--GG----G--G-T-CTCTGG-----G-GC-TG--------------------------------------------------------------TA-A-C-T--GA--CG-----CT-GAGGG--A-G-CGA--AA-GCG--------------T-GGGG-GAG-C-G-AACA-GGG-ATTA-G-ATA-C-----CC-TGG-GTA-G-T----C-CA--C-G-CCG-T-AAA--C-GTTGGGG--CG-CT---------AGGG--T--G-T-GG-G-GT-C-TC-------------------------------------------------------------------------------------ATTC-CA-C------------------------------------------------------------------------------------------------------------------------------------------------GAG-G-GT--C-T-G-T-GC-C------GC--A----GCTAAA--CG--CA-T--T-AAA-GC--G----C-CCC-------------------------------------------------------------------------------------------------------------------------------------------------------------------------------------------------------------------------------------------------------------------------------------------------------------------------------------------------------------------------------------------------------------------------------------------------------------------------------------------------------------------------------------------------------------------------------------------------------------------------------------------------------------------------------------------------------------------------------------------------------------------------------------------------------------------------------------------------------------------------------------------------------------------------------------------------------------------------------------------------------------------------------------------------------------------------------------------------------------------------------------------------------------------------------------------------------------------------------------------------------------------------------------------------------------------------------------------------------------------------------------------------------------------------------------------------------------------------------------------------------------------------------------------------------------------------------------------------------------------------------------------------------------------------------------------------------------------------------------------------------------------------------------------------------------------------------------------------------------------------------------------------------------------------------------------------------------------------------------------------------------------------------------------------------------------------------------------------------------------------------------------------------------------------------------------------------------------------------------------------------------------------------------------------------------------------------------------------------------------------------------------------------------------------------------------------------------------------------------------------------------------------------------------------------------------------------------------------------------------------------------------------------------------------------------------------------------------------------------------------------------------------------------------------------------------------------------------------------------------------------------------------------------------------------------------------------------------------------------------------------------------------------------------------------------------------------------------------------------------------------------------------------------------------------------------------------------------------------------------------------------------------------------------------------------------------------------------
>1 Kk_3524 1..508
------------------------------------------------------------------------------------------------------------------------------------------------------------------------------------------------------------------------------------------------------------------------------------------------------------------------------------------------------------------------------------------------------------------------------------------------------------------------------------------------------------------------------------------------------------------------------------------------------------------------------------------------------------------------------------------------------------------------------------------------------------------------------------------------------------------------------------------------------------------------------------------------------------------------------------------------------------------------------------------------------------------------------------------------------------------------------------------------------------------------------------------------------------------------------------------------------------------------------------------------------------------------------------------------------------------------------------------------------------------------------------------------------------------------------------------------------------------------------------------------------------------------------------------------------------------------------------------------------------------------------------------------------------------------------------------------------------------------------------------------------------------------------------------------------------------------------------------------------------------------------------------------------------------------------------------------------------------------------TG---GG-G-A-ATC-TTGCG-C-AA-T-GG--GC-GA-A----A-G-CC-T-GA-CG-CA-GCCA-TGCC-G-CG-T---G-A-A--T--GA-T-G--A--A-G-G-TC-----TT-AG---------G-A-T-T-G-T--A---AA-A-TTC--------TT-TC-A-C--C-GGG----GA-C--G---A-----------------------T--AA------------------------------T-GA-CG-GT-A-C-CC-G-GA-G---------AA-----------GAAGC-CCC-GG-C-TAA---C--T-TCGT--GCCA--G-C---A--GCCG---C-GG--TA-AT--AC---GA-AG-GGG-GCT-A-G-CG-TTGC-T-CGG-AA-TT-A--C-T--GGGC-GTA----AA-GGGC-GC--G-TA-G-G-C-G------------G--A-TC-G-T-T-AA----G-T-C-A---G-AGG-TG-A-AA-TC--CC-AGG-G--------------------------------------------------------------------CT-C-AA-------------------------------------------------------------------------CC-C-T-GG-AA-C----T-G-C-C-T-T--------T--GA-T-A-C-T-G-GCG--A-T-C---------------------------------------------------------------------------------------------------------------------------------------------------------------------------------------------------------------------------------------------------------------------------------------------------------------------------------------------------------------------------------------------------------------------------------------------------------------------------------------------------------------------------------------------------------------------------------------------------------------------------------------------------------------------------------------------------------------------------------------------------------------------------------------------------------------------------------------------------------------------------------------------------------------------------------------------------------------------------------------------------------------------------------------------------------------------------------------------------------------------------------T-T-G-A-G-T-A-----T-GA--GA-G-A------------G-GT-A-TG-T----GG--AACT-CCG-A-GT--GT-A-GAG-GTGAAA-TT-CGT-AGAT-A-TT-C-GGA--AG-A-AC-A-CC-AG--T--G--GC-GAA-G--G-C---G----A--C-A-TACTG------G-CT-CA--------------------------------------------------------------TT-A-C-T--GA--CG-----CT-GA-GG--C-G-CGA--AA-G-C--------------G-TGGGGGAG-C-A-AACA-GGG-ATTA-G-ATA-C-----CC-TGG-GTA-G-T----C-CA--C-G-CCG-T-AAA--C-GATG-AT--TG-CT---------A-GT--T--G-TCGG-G-GC-T--G---------------------------------------------------------------------------------------CA-TG--------------------------------------------------------------------------------------------------------------------------------------------------C-A-G-TT--C-G-G-T-GA-C------GC--A----GC-TAAACGC-A-A-T--T--AA-GC-AA----A-TCC-GCC-T-------------------------------------------------------------------------------------------------------------------------------------------------------------------------------------------------------------------------------------------------------------------------------------------------------------------------------------------------------------------------------------------------------------------------------------------------------------------------------------------------------------------------------------------------------------------------------------------------------------------------------------------------------------------------------------------------------------------------------------------------------------------------------------------------------------------------------------------------------------------------------------------------------------------------------------------------------------------------------------------------------------------------------------------------------------------------------------------------------------------------------------------------------------------------------------------------------------------------------------------------------------------------------------------------------------------------------------------------------------------------------------------------------------------------------------------------------------------------------------------------------------------------------------------------------------------------------------------------------------------------------------------------------------------------------------------------------------------------------------------------------------------------------------------------------------------------------------------------------------------------------------------------------------------------------------------------------------------------------------------------------------------------------------------------------------------------------------------------------------------------------------------------------------------------------------------------------------------------------------------------------------------------------------------------------------------------------------------------------------------------------------------------------------------------------------------------------------------------------------------------------------------------------------------------------------------------------------------------------------------------------------------------------------------------------------------------------------------------------------------------------------------------------------------------------------------------------------------------------------------------------------------------------------------------------------------------------------------------------------------------------------------------------------------------------------------------------------------------------------------------------------------------------------------------------------------------------------------------------------------------------------------------------------------------------------------------------------
>10 Ll_7089 1..514
------------------------------------------------------------------------------------------------------------------------------------------------------------------------------------------------------------------------------------------------------------------------------------------------------------------------------------------------------------------------------------------------------------------------------------------------------------------------------------------------------------------------------------------------------------------------------------------------------------------------------------------------------------------------------------------------------------------------------------------------------------------------------------------------------------------------------------------------------------------------------------------------------------------------------------------------------------------------------------------------------------------------------------------------------------------------------------------------------------------------------------------------------------------------------------------------------------------------------------------------------------------------------------------------------------------------------------------------------------------------------------------------------------------------------------------------------------------------------------------------------------------------------------------------------------------------------------------------------------------------------------------------------------------------------------------------------------------------------------------------------------------------------------------------------------------------------------------------------------------------------------------------------------------------------------------------------------------------------TG---GG-G-A-ATC-TTGCG-C-AA-T-GG--GC-GA-A----A-G-CC-T-GA-CG-CA-GCCA-TGCC-G-CG-T---G-G-A--T--GA-T-G--A--A-G-G-TC-----TT-AG---------G-A-T-T-G-T--A---AA-A-TCC--------TT-TC-A-G--C-GGG----GA-C--G---A-----------------------T--AA------------------------------T-GA-CG-GT-A-C-CC-G-CA-G---------AA-----------GAAGC-CCC-GG-C-TAA---C--T-TCGT--GCCA--G-C---A--GCCG---C-GG--TA-AT--AC---GA-AG-GGG-GCT-A-G-CG-TTGC-T-CGG-AT-TT-A--C-T--GGGC-GTA----AA-GGGC-GC--G-TA-G-G-C-G------------G--A-CA-G-T-T-AA----G-T-C-G---G-GGG-TG-A-AA-GC--CC-GGG-G--------------------------------------------------------------------CT-C-AA-------------------------------------------------------------------------CC-T-C-GG-AA-T----T-G-C-C-T-T--------C--GA-T-A-C-T-G-GCT--G-T-C---------------------------------------------------------------------------------------------------------------------------------------------------------------------------------------------------------------------------------------------------------------------------------------------------------------------------------------------------------------------------------------------------------------------------------------------------------------------------------------------------------------------------------------------------------------------------------------------------------------------------------------------------------------------------------------------------------------------------------------------------------------------------------------------------------------------------------------------------------------------------------------------------------------------------------------------------------------------------------------------------------------------------------------------------------------------------------------------------------------------------------T-T-G-A-G-T-A-----C-GG--GA-G-A------------G-GT-G-TG-T----GG--AACT-CCG-A-GT--GT-A-GAG-GTGAAA-TT-CGT-AGAT-A-TT-C-GGA--AG-A-AC-A-CC-AG--T--G--GC-GAA-G--G-C---G----A--C-A-CACTG------G-CC-CG--------------------------------------------------------------TT-A-C-T--GA--CG-----CT-GA-GG--C-G-CGA--AA-G-C--------------G-TGGG-GAG-C-A-AACA--GG-ATTAAG-ATA-C-----CC-T-G-GTA-G-T----C-CA--C-G-CCG-T-AAA--C-GATG-AG--TG-CT---------A-GT--T--G-TCGG-G-CA-T--G---------------------------------------------------------------------------------------CA-TG--------------------------------------------------------------------------------------------------------------------------------------------------C-A-T-GT--CGG-G-T-GA-C------GC--A----GC-TAA--CG-C-A-T--T--AA-GC--A----C-TCC-GCC-TGG-GG-GAG-TA---C---------------------------------------------------------------------------------------------------------------------------------------------------------------------------------------------------------------------------------------------------------------------------------------------------------------------------------------------------------------------------------------------------------------------------------------------------------------------------------------------------------------------------------------------------------------------------------------------------------------------------------------------------------------------------------------------------------------------------------------------------------------------------------------------------------------------------------------------------------------------------------------------------------------------------------------------------------------------------------------------------------------------------------------------------------------------------------------------------------------------------------------------------------------------------------------------------------------------------------------------------------------------------------------------------------------------------------------------------------------------------------------------------------------------------------------------------------------------------------------------------------------------------------------------------------------------------------------------------------------------------------------------------------------------------------------------------------------------------------------------------------------------------------------------------------------------------------------------------------------------------------------------------------------------------------------------------------------------------------------------------------------------------------------------------------------------------------------------------------------------------------------------------------------------------------------------------------------------------------------------------------------------------------------------------------------------------------------------------------------------------------------------------------------------------------------------------------------------------------------------------------------------------------------------------------------------------------------------------------------------------------------------------------------------------------------------------------------------------------------------------------------------------------------------------------------------------------------------------------------------------------------------------------------------------------------------------------------------------------------------------------------------------------------------------------------------------------------------------------------------------------------------------------------------------------------------------------------------------------------------------------------------------------------------------------------------
>100 Kk_6723 1..527
------------------------------------------------------------------------------------------------------------------------------------------------------------------------------------------------------------------------------------------------------------------------------------------------------------------------------------------------------------------------------------------------------------------------------------------------------------------------------------------------------------------------------------------------------------------------------------------------------------------------------------------------------------------------------------------------------------------------------------------------------------------------------------------------------------------------------------------------------------------------------------------------------------------------------------------------------------------------------------------------------------------------------------------------------------------------------------------------------------------------------------------------------------------------------------------------------------------------------------------------------------------------------------------------------------------------------------------------------------------------------------------------------------------------------------------------------------------------------------------------------------------------------------------------------------------------------------------------------------------------------------------------------------------------------------------------------------------------------------------------------------------------------------------------------------------------------------------------------------------------------------------------------------------------------------------------------------------------------TA---GG-G-A-ATA-TTGGG-C-AA-T-GG--GC-GA-G----A-G-CC-T-GA-CC-CA-GCCA-TGCC-G-CG-T---G-C-A--G--GA-T-G--A--A-G-G-CCT----TC-TG---------G-G-T-T-G-T--A---AA-C-TGC--------TT-TT-C-T--C-AGG----GA-A--G---AA-AAAG---GGGA----------T--GC-G-----------------T-CCC-AAA-CT-GA-CG-GT-A-C-CT-G-AG-G---------AA-----------TAAGC-ACC-GG-C-TAA---C--T-CCGT--GCCA--G-C---A--GCCG---C-GG--TA-AT--AC---GG-AG-GGT-GCA-A-G-CG-TTGT-C-CGG-AT-TT-A--T-T--GGGT-TTA----AA-GGGT-GC--G-TA-G-G-T-G------------G--C-CC-G-T-T-AA----G-T-C-C---G-GGG-TG-A-AA-GC--CC-ACT-G--------------------------------------------------------------------CT-C-AA-------------------------------------------------------------------------CA-G-T-GG-AA-C----T-G-C-C-C-T--------G--GA-T-A-C-T-G-GCG--G-G-C---------------------------------------------------------------------------------------------------------------------------------------------------------------------------------------------------------------------------------------------------------------------------------------------------------------------------------------------------------------------------------------------------------------------------------------------------------------------------------------------------------------------------------------------------------------------------------------------------------------------------------------------------------------------------------------------------------------------------------------------------------------------------------------------------------------------------------------------------------------------------------------------------------------------------------------------------------------------------------------------------------------------------------------------------------------------------------------------------------------------------------T-T-G-A-G-T-C-----C-AG--AC-G-A------------G-GT-T-GG-C----GG--AATG-GAT-G-GT--GT-A-GCG-GTGAAA-TG-CAT-AGAT-A-CC-A-TCC--AG-A-AC-C-CC-GA--T--T--GC-GTA-G--G-C---A----G--C-T-GACTA------G-GC-TG--------------------------------------------------------------GT-A-C-T--GA--CA-----CT-GA-GG--C-A-CGA--AA-G-C--------------G-TGGG-GAG-CGGAACAG--GG-ATTA-G-ATA-C-----CC-T-G-GTA-G-T----C-CA--C-G-CCG-T-AAA--C-GATGGGA--TA-CT---------C-GT--T--G-C-TA-G-CG-------------------------------------------------------------------------------------------ATA-CAC-----------------------------------------------------------------------------------------------------------------------------------------------------C-GT--T-A-G-T-GA-C------TT--A----GC-GAA--AG-C-G-T--T--AA-GT--A----T-CCC-ACC-T-G-GG-GGA----------------------------------------------------------------------------------------------------------------------------------------------------------------------------------------------------------------------------------------------------------------------------------------------------------------------------------------------------------------------------------------------------------------------------------------------------------------------------------------------------------------------------------------------------------------------------------------------------------------------------------------------------------------------------------------------------------------------------------------------------------------------------------------------------------------------------------------------------------------------------------------------------------------------------------------------------------------------------------------------------------------------------------------------------------------------------------------------------------------------------------------------------------------------------------------------------------------------------------------------------------------------------------------------------------------------------------------------------------------------------------------------------------------------------------------------------------------------------------------------------------------------------------------------------------------------------------------------------------------------------------------------------------------------------------------------------------------------------------------------------------------------------------------------------------------------------------------------------------------------------------------------------------------------------------------------------------------------------------------------------------------------------------------------------------------------------------------------------------------------------------------------------------------------------------------------------------------------------------------------------------------------------------------------------------------------------------------------------------------------------------------------------------------------------------------------------------------------------------------------------------------------------------------------------------------------------------------------------------------------------------------------------------------------------------------------------------------------------------------------------------------------------------------------------------------------------------------------------------------------------------------------------------------------------------------------------------------------------------------------------------------------------------------------------------------------------------------------------------------------------------------------------------------------------------------------------------------------------------------------------------------------------------------------------------------------------
>101 Ff_5554 1..508
------------------------------------------------------------------------------------------------------------------------------------------------------------------------------------------------------------------------------------------------------------------------------------------------------------------------------------------------------------------------------------------------------------------------------------------------------------------------------------------------------------------------------------------------------------------------------------------------------------------------------------------------------------------------------------------------------------------------------------------------------------------------------------------------------------------------------------------------------------------------------------------------------------------------------------------------------------------------------------------------------------------------------------------------------------------------------------------------------------------------------------------------------------------------------------------------------------------------------------------------------------------------------------------------------------------------------------------------------------------------------------------------------------------------------------------------------------------------------------------------------------------------------------------------------------------------------------------------------------------------------------------------------------------------------------------------------------------------------------------------------------------------------------------------------------------------------------------------------------------------------------------------------------------------------------------------------------------------------TG---GG-G-A-ATT-TTCCG-C-AA-T-GG--GC-GA-A----A-G-CC-T-GA-CG-GA-GCAA-GACC-G-CG-T---G-A-G--G--GA-G-G--A--A-G-G-CC-----TA-CT---------G-G-T-T-G-T--A---AA-C-CTC--------TT-TT-G-A--T-AGG----GA-A--G---A--------------------A--G-ACA-A----------------------------T-GA-CG-GT-A-C-CT-A-TC-G---------AA-----------TCAGC-ACC-GG-C-TAA---C--T-CCGT--GCCA--G-C---A--GCCG---C-GG--TA-AT--AC---GG-AG-GGT-GCA-A-G-CG-TTAT-C-CGG-AA-TT-A--T-T--GGGC-GTA----AA-GCGT-CC--G-TA-G-G-T-G------------G--A-T--G-T-T-CA---AG-T-C-A---G-TTG-TT-A-AAGCG--T--GGA-G--------------------------------------------------------------------CT-T-AA-------------------------------------------------------------------------CT-C-C--ATAA-G----G-G-C-A-A-T--------T--GA-A-A-C-T-GAGCG--T---C---------------------------------------------------------------------------------------------------------------------------------------------------------------------------------------------------------------------------------------------------------------------------------------------------------------------------------------------------------------------------------------------------------------------------------------------------------------------------------------------------------------------------------------------------------------------------------------------------------------------------------------------------------------------------------------------------------------------------------------------------------------------------------------------------------------------------------------------------------------------------------------------------------------------------------------------------------------------------------------------------------------------------------------------------------------------------------------------------------------------------------T-A-G-A-G-T-G-----C-GA--TA-G-G------------G-GC-A-AG-G----GG--AATT-CCC-A-GT--GT-A-GCG-GTGAAA-TG-CGT-AGAT-A-TT-G-GGA--AG-A-AC-A-TC-GG--T--G--GC-GAA-A--G-C---G----C--C-T-TGCTG------G-GT-CT-------------------------------------------------------------GCA---C-T--GA--CA-----CT-GA-GG--G-A-CGA--AA-G-C--------------T-AGGG-GAG-C-G-AAAG--GG-ATTA-G-ATA-C-----CC-C-T-GTA-G-T----C-CT--A-G-CCG-T-AAA--C-GATGGGG--TA-CT---------AGGG--C--G-T-TG-A-CC-G-----------------------------------------------------------------------------------------TATCGACC--------------------------------------------------------------------------------------------------------------------------------------------------CGG-GT--C-A-G-T-GC-C------GT--A----GC-TAA--CG-C-G-T--T--AA-GT--A----C-CCC-GCC---------------------------------------------------------------------------------------------------------------------------------------------------------------------------------------------------------------------------------------------------------------------------------------------------------------------------------------------------------------------------------------------------------------------------------------------------------------------------------------------------------------------------------------------------------------------------------------------------------------------------------------------------------------------------------------------------------------------------------------------------------------------------------------------------------------------------------------------------------------------------------------------------------------------------------------------------------------------------------------------------------------------------------------------------------------------------------------------------------------------------------------------------------------------------------------------------------------------------------------------------------------------------------------------------------------------------------------------------------------------------------------------------------------------------------------------------------------------------------------------------------------------------------------------------------------------------------------------------------------------------------------------------------------------------------------------------------------------------------------------------------------------------------------------------------------------------------------------------------------------------------------------------------------------------------------------------------------------------------------------------------------------------------------------------------------------------------------------------------------------------------------------------------------------------------------------------------------------------------------------------------------------------------------------------------------------------------------------------------------------------------------------------------------------------------------------------------------------------------------------------------------------------------------------------------------------------------------------------------------------------------------------------------------------------------------------------------------------------------------------------------------------------------------------------------------------------------------------------------------------------------------------------------------------------------------------------------------------------------------------------------------------------------------------------------------------------------------------------------------------------------------------------------------------------------------------------------------------------------------------------------------------------------------------------------------------------------------
>102 Ll_3487 1..502
------------------------------------------------------------------------------------------------------------------------------------------------------------------------------------------------------------------------------------------------------------------------------------------------------------------------------------------------------------------------------------------------------------------------------------------------------------------------------------------------------------------------------------------------------------------------------------------------------------------------------------------------------------------------------------------------------------------------------------------------------------------------------------------------------------------------------------------------------------------------------------------------------------------------------------------------------------------------------------------------------------------------------------------------------------------------------------------------------------------------------------------------------------------------------------------------------------------------------------------------------------------------------------------------------------------------------------------------------------------------------------------------------------------------------------------------------------------------------------------------------------------------------------------------------------------------------------------------------------------------------------------------------------------------------------------------------------------------------------------------------------------------------------------------------------------------------------------------------------------------------------------------------------------------------------------------------------------------------TA---GG-G-A-ATA-TTGGG-C-AA-T-GG--GG-GC-A----A-C-CC-T-GA-CC-CA-GCCA-TGCC-G-CG-T---G-G-A--G--GA-T-G--A--A-G-G-CGC----TC-AG---------C-G-T-C-G-T--A---AA-C-TTC--------TT-TT-A-T--C-TGG----GA-A--G---AACAAGC---TCTA----------T--GC-G-----------------T-AGA-GTC-AT-GA-CG-GT-A-C-CA-G-AG-G---------AA-----------TAAGC-ACC-GG-C-TAA---C--T-CCGT--GCCA--G-C---A--GCCG---C-GG--TA-AT--AC---GG-AG-GGT-GCA-A-G-CG-TTGT-C-CGG-AT-TT-A--T-T--GGGT-TTA----AA-GGGT-GC--G-TA-G-G-T-G------------G--G-TG-G-C-G-AA----G-T-C-T---G-GTT-TG-A-AA-GC--AA-GCG-G--------------------------------------------------------------------CT-C-AA-------------------------------------------------------------------------CC-G-T-TT-GA-T----G-T-G-G-C-T--------G--GA-A-A-C-T-G-GTT--A-T-C---------------------------------------------------------------------------------------------------------------------------------------------------------------------------------------------------------------------------------------------------------------------------------------------------------------------------------------------------------------------------------------------------------------------------------------------------------------------------------------------------------------------------------------------------------------------------------------------------------------------------------------------------------------------------------------------------------------------------------------------------------------------------------------------------------------------------------------------------------------------------------------------------------------------------------------------------------------------------------------------------------------------------------------------------------------------------------------------------------------------------------T-T-G-A-A-T-G-----G-GT--TG-G-C------------G-GT-C-GC-C----GG--AACG-GGT-C-AT--GT-A-GCG-GTGAAA-TG-CAT-AGAT-A-TG-A-CCC--AG-A-AC-A-CC-GA--T--T--GC-GAA-G-GGCA---G----G--G-C-GACTA------C-GA-CC--------------------------------------------------------------TG-A-T-T--GA--CA-----CT-GAGGG--C-A-CGA--GA-G-C-------------ATGGGGG-TAG-C-GAAACAG-GG-ATTA-G-ATA-C-----CC-T-G-GTA-G-T----C-CA--T-G-CCG-T-AAA--C-GATG-AT--TA-CT---------G-G---G--C-T-GT-G-TG-C------------------------------------------------------------------------------------------AT-AA----------------------------------------------------------------------------------------------------------------------------------------------------A-C-AA--A-T-G-T-GC-G------TG--G----G--------------------------------------------------------------------------------------------------------------------------------------------------------------------------------------------------------------------------------------------------------------------------------------------------------------------------------------------------------------------------------------------------------------------------------------------------------------------------------------------------------------------------------------------------------------------------------------------------------------------------------------------------------------------------------------------------------------------------------------------------------------------------------------------------------------------------------------------------------------------------------------------------------------------------------------------------------------------------------------------------------------------------------------------------------------------------------------------------------------------------------------------------------------------------------------------------------------------------------------------------------------------------------------------------------------------------------------------------------------------------------------------------------------------------------------------------------------------------------------------------------------------------------------------------------------------------------------------------------------------------------------------------------------------------------------------------------------------------------------------------------------------------------------------------------------------------------------------------------------------------------------------------------------------------------------------------------------------------------------------------------------------------------------------------------------------------------------------------------------------------------------------------------------------------------------------------------------------------------------------------------------------------------------------------------------------------------------------------------------------------------------------------------------------------------------------------------------------------------------------------------------------------------------------------------------------------------------------------------------------------------------------------------------------------------------------------------------------------------------------------------------------------------------------------------------------------------------------------------------------------------------------------------------------------------------------------------------------------------------------------------------------------------------------------------------------------------------------------------------------------------------------------------------------------------------------------------------------------------------------------------------------------------------------------------------------------------------------------------------------------------
>103 Mm_2541 1..417
------------------------------------------------------------------------------------------------------------------------------------------------------------------------------------------------------------------------------------------------------------------------------------------------------------------------------------------------------------------------------------------------------------------------------------------------------------------------------------------------------------------------------------------------------------------------------------------------------------------------------------------------------------------------------------------------------------------------------------------------------------------------------------------------------------------------------------------------------------------------------------------------------------------------------------------------------------------------------------------------------------------------------------------------------------------------------------------------------------------------------------------------------------------------------------------------------------------------------------------------------------------------------------------------------------------------------------------------------------------------------------------------------------------------------------------------------------------------------------------------------------------------------------------------------------------------------------------------------------------------------------------------------------------------------------------------------------------------------------------------------------------------------------------------------------------------------------------------------------------------------------------------------------------------------------------------------------------------------TG---GG-G-A-ATC-TTGCG-C-AA-T-GG--GC-GA-A----A-G-CC-T-GA-CG-CA-GCGA-CGCC-G-CG-T---G-C-G--G--GA-G-G--A--C-G-C-TT-----TT-CG---------G-A-G-T-G-T--A---AA-C-CGC--------TG-TC-A-G--A-GGG----GA-A--G---AAATGTC---ACCC-G-A---G--G--AA-A---T----G----C-G-G-GTG-ATT--T-GA-CG-GT-A-C-CC-T-CA-A---------AG-----------GAAGC-ACC-GG-C-TAA---C--T-CTGT--GCCA--G-C---A--GCCG---CGG---TA-AT--AC---AG-AG-GGT-GCA-A-G-CG-TTGT-T-CGG-AA-TT-A--C-T--GGGC-GTA----AA-GCGC-GC--G-CA-G-G-C-G------------G--C-CC-T-T-T-AA----G-T-C-T---G-TCGGTC-A-AA-CG--CC-GGG-G--------------------------------------------------------------------CT-C-AA-------------------------------------------------------------------------CC-C-CGTG-CT-C----G-C-C---G-C--------G--GA-T-A-C-T-G-GAG--G-G-C---------------------------------------------------------------------------------------------------------------------------------------------------------------------------------------------------------------------------------------------------------------------------------------------------------------------------------------------------------------------------------------------------------------------------------------------------------------------------------------------------------------------------------------------------------------------------------------------------------------------------------------------------------------------------------------------------------------------------------------------------------------------------------------------------------------------------------------------------------------------------------------------------------------------------------------------------------------------------------------------------------------------------------------------------------------------------------------------------------------------------------T-G-G-A-G-A-C-----A-GG--TA-G-A------------GG-C-A-GG-C----GG--AATT-CCG-G-GT--GT-A-GCG-GTGGAA-TG-CGT-AGAG-A-TC-C-GGA--AG-A-AC-A-CC-AG--A--G-GGCGAAG-G--G-C---G----G--C-C-TGCTGG-----G-GC-C---------------------------------------------------------------TTGT-C-T--GA--CG-----CT-GA-GG--C-G-CGA--AA-G-C--------------------------------------------------------------------------------------------------------------------------------------------------------------------------------------------------------------------------------------------------------------------------------------------------------------------------------------------------------------------------------------------------------------------------------------------------------------------------------------------------------------------------------------------------------------------------------------------------------------------------------------------------------------------------------------------------------------------------------------------------------------------------------------------------------------------------------------------------------------------------------------------------------------------------------------------------------------------------------------------------------------------------------------------------------------------------------------------------------------------------------------------------------------------------------------------------------------------------------------------------------------------------------------------------------------------------------------------------------------------------------------------------------------------------------------------------------------------------------------------------------------------------------------------------------------------------------------------------------------------------------------------------------------------------------------------------------------------------------------------------------------------------------------------------------------------------------------------------------------------------------------------------------------------------------------------------------------------------------------------------------------------------------------------------------------------------------------------------------------------------------------------------------------------------------------------------------------------------------------------------------------------------------------------------------------------------------------------------------------------------------------------------------------------------------------------------------------------------------------------------------------------------------------------------------------------------------------------------------------------------------------------------------------------------------------------------------------------------------------------------------------------------------------------------------------------------------------------------------------------------------------------------------------------------------------------------------------------------------------------------------------------------------------------------------------------------------------------------------------------------------------------------------------------------------------------------------------------------------------------------------------------------------------------------------------------------------------------------------------------------------------------------------------------------------------------------------------------------------------------------------------------------------------------------------------------------------------------------------------------------------------------------------------------------------------------------------------------------------------------------------------------------------------------------------------------
>105 Ee_223 1..417
------------------------------------------------------------------------------------------------------------------------------------------------------------------------------------------------------------------------------------------------------------------------------------------------------------------------------------------------------------------------------------------------------------------------------------------------------------------------------------------------------------------------------------------------------------------------------------------------------------------------------------------------------------------------------------------------------------------------------------------------------------------------------------------------------------------------------------------------------------------------------------------------------------------------------------------------------------------------------------------------------------------------------------------------------------------------------------------------------------------------------------------------------------------------------------------------------------------------------------------------------------------------------------------------------------------------------------------------------------------------------------------------------------------------------------------------------------------------------------------------------------------------------------------------------------------------------------------------------------------------------------------------------------------------------------------------------------------------------------------------------------------------------------------------------------------------------------------------------------------------------------------------------------------------------------------------------------------------------TA---GG-G-A-ATA-TTGCG-C-AA-T-GG--AC-GA-A----A-G-TC-T-GA-CG-CA-GCCA-CGCC-G-CG-T---G-A-G--T--GA-A-G--A--A-G-G-CC-----TT-CG---------G-G-T-T-G-T--A---AA-GCT-C--------TG-TC-A-A--C-TGG----GA-A--A---AACGATT---ATCC-GG----G--G--AA-A---G----T-----TC-G-GGT-AAT-GT-GA-TG-GT-A-C-CA-G-TG-G---------AG-----------GAAGC-ACC-GG-C-AAA---C--T-CTGT--GCCA--G-C---A--GCCG---C-GG--TA-AT--AC---AG-AG-GGT-GCA-A-G-CG-TTGT-T-CGG-AA-TT-A--C-T--GGGC-GTA----AA-GCGT-GC--G-TA-G-T-C-G------------G--T-AT-T-G-A-GA----G-T-C-A---T-TGG-TG-A-AA-TC--CC-CGG-G--------------------------------------------------------------------CT-T-AA--------------------------------------------------------------------------C-C-CGGG-AA-C----T-G-C-C-A-G--------T--GA-G-A-C-C-T-CAG--T-A-C---------------------------------------------------------------------------------------------------------------------------------------------------------------------------------------------------------------------------------------------------------------------------------------------------------------------------------------------------------------------------------------------------------------------------------------------------------------------------------------------------------------------------------------------------------------------------------------------------------------------------------------------------------------------------------------------------------------------------------------------------------------------------------------------------------------------------------------------------------------------------------------------------------------------------------------------------------------------------------------------------------------------------------------------------------------------------------------------------------------------------------T-A-G-A-G-T-G-----T-GA--TA-G-G------------G-GA-T-AG-T----GG--AATG-CCA-A-GT--GT-A-GCG-GTGAAA-TG-CGT-AGAG-A-TT-T-GGC--GG-A-AC-A-CC-GG--T--G--GC-GAAGG--G-C---G----G--C-T-ATCTGG-----G-AT-CA--------------------------------------------------------------CA-A-C-T--GA--CG-----AT-CAGGG--C-A-CGA--AA-G-C--------------------------------------------------------------------------------------------------------------------------------------------------------------------------------------------------------------------------------------------------------------------------------------------------------------------------------------------------------------------------------------------------------------------------------------------------------------------------------------------------------------------------------------------------------------------------------------------------------------------------------------------------------------------------------------------------------------------------------------------------------------------------------------------------------------------------------------------------------------------------------------------------------------------------------------------------------------------------------------------------------------------------------------------------------------------------------------------------------------------------------------------------------------------------------------------------------------------------------------------------------------------------------------------------------------------------------------------------------------------------------------------------------------------------------------------------------------------------------------------------------------------------------------------------------------------------------------------------------------------------------------------------------------------------------------------------------------------------------------------------------------------------------------------------------------------------------------------------------------------------------------------------------------------------------------------------------------------------------------------------------------------------------------------------------------------------------------------------------------------------------------------------------------------------------------------------------------------------------------------------------------------------------------------------------------------------------------------------------------------------------------------------------------------------------------------------------------------------------------------------------------------------------------------------------------------------------------------------------------------------------------------------------------------------------------------------------------------------------------------------------------------------------------------------------------------------------------------------------------------------------------------------------------------------------------------------------------------------------------------------------------------------------------------------------------------------------------------------------------------------------------------------------------------------------------------------------------------------------------------------------------------------------------------------------------------------------------------------------------------------------------------------------------------------------------------------------------------------------------------------------------------------------------------------------------------------------------------------------------------------------------------------------------------------------------------------------------------------------------------------------------------------------------------------------------------
>106 Ee_586 1..521
------------------------------------------------------------------------------------------------------------------------------------------------------------------------------------------------------------------------------------------------------------------------------------------------------------------------------------------------------------------------------------------------------------------------------------------------------------------------------------------------------------------------------------------------------------------------------------------------------------------------------------------------------------------------------------------------------------------------------------------------------------------------------------------------------------------------------------------------------------------------------------------------------------------------------------------------------------------------------------------------------------------------------------------------------------------------------------------------------------------------------------------------------------------------------------------------------------------------------------------------------------------------------------------------------------------------------------------------------------------------------------------------------------------------------------------------------------------------------------------------------------------------------------------------------------------------------------------------------------------------------------------------------------------------------------------------------------------------------------------------------------------------------------------------------------------------------------------------------------------------------------------------------------------------------------------------------------------------------TA---GG-G-A-ATC-TTGCG-C-AA-T-GG--GC-GA-A----A-G-CC-T-GA-CG-CA-GCCA-TGCC-G-CG-T---G-A-A--T--GA-T-G--A--A-G-G-TC-----TT-AG---------G-A-T-T-G-T--A---AA-A-TTC--------TT-TC-A-C--C-GGG----GA-A--G---A-----------------------T--AA------------------------------T-GA-CG-GT-A-C-CC-G-GA-G---------AA-----------GAAGC-CCC-GG-C-TAA---C--T-TCGT--GCCA--G-C---A--GCCG---C-GG--TA-AT--AC---GA-AG-GGG-GCT-A-G-CG-TTGC-T-CGG-AA-TT-A--C-T--GGGC-GTA----AA-GGGC-GC--G-TA-G-G-C-G------------G--A-T--ATT-T-AA----G-T-T-G---G-GGG-TG-A-AA-TC--CC--GG-G-------------------------------------------------------------------GCT-C-AA------------------------------------------------------------------------CCT-C---GG-AA-T----T-G-C-C-T-T--------C--AA-A-A-C-T-G-GAT--A-T-C---------------------------------------------------------------------------------------------------------------------------------------------------------------------------------------------------------------------------------------------------------------------------------------------------------------------------------------------------------------------------------------------------------------------------------------------------------------------------------------------------------------------------------------------------------------------------------------------------------------------------------------------------------------------------------------------------------------------------------------------------------------------------------------------------------------------------------------------------------------------------------------------------------------------------------------------------------------------------------------------------------------------------------------------------------------------------------------------------------------------------------T-T-G-A-G-T-T-----C-GG--GA-G-A------------G-GT-G-AG-T----GG--AAC--TCCGA-GT--GT-A-GAG-GTGAAA-TT-CGT-AGAT-A-TT-CGGA---AG-A-AC-A-CC-AG--T--G--GC-GAA-G--G-C---G----A--C-T-CACTG------G-CC-CG--------------------------------------------------------------AT-A-C-T--GA--CG-----CT-GA-GG--C-G-CGA--AA-G-C--------------GTGGGG-GAG-C-A-AACA-GGG-ATTA-G-ATA-C-----CC-T-G-GTA-G-T----C-CA--C-G-CTG-T-AAA--C-GATG-AG--TG-CT---------A-GT--T--G-T-CGGGCAT----G---------------------------------------------------------------------------------------CA-TG--------------------------------------------------------------------------------------------------------------------------------------------------C-A---TG-TCGG-G-T-GA-C------GC--A----GC-TAA--CG-C-A-T--T-AAA-GC--A----C-TCC-GCC-TGG-GG-GAG-TA---CGG-----G-T--C--------------------------------------------------------------------------------------------------------------------------------------------------------------------------------------------------------------------------------------------------------------------------------------------------------------------------------------------------------------------------------------------------------------------------------------------------------------------------------------------------------------------------------------------------------------------------------------------------------------------------------------------------------------------------------------------------------------------------------------------------------------------------------------------------------------------------------------------------------------------------------------------------------------------------------------------------------------------------------------------------------------------------------------------------------------------------------------------------------------------------------------------------------------------------------------------------------------------------------------------------------------------------------------------------------------------------------------------------------------------------------------------------------------------------------------------------------------------------------------------------------------------------------------------------------------------------------------------------------------------------------------------------------------------------------------------------------------------------------------------------------------------------------------------------------------------------------------------------------------------------------------------------------------------------------------------------------------------------------------------------------------------------------------------------------------------------------------------------------------------------------------------------------------------------------------------------------------------------------------------------------------------------------------------------------------------------------------------------------------------------------------------------------------------------------------------------------------------------------------------------------------------------------------------------------------------------------------------------------------------------------------------------------------------------------------------------------------------------------------------------------------------------------------------------------------------------------------------------------------------------------------------------------------------------------------------------------------------------------------------------------------------------------------------------------------------------------------------------------------------------------------------------------------------------------------------------------------------------------------------------------------------------------------------------------
>107 Aa_6593 1..485
------------------------------------------------------------------------------------------------------------------------------------------------------------------------------------------------------------------------------------------------------------------------------------------------------------------------------------------------------------------------------------------------------------------------------------------------------------------------------------------------------------------------------------------------------------------------------------------------------------------------------------------------------------------------------------------------------------------------------------------------------------------------------------------------------------------------------------------------------------------------------------------------------------------------------------------------------------------------------------------------------------------------------------------------------------------------------------------------------------------------------------------------------------------------------------------------------------------------------------------------------------------------------------------------------------------------------------------------------------------------------------------------------------------------------------------------------------------------------------------------------------------------------------------------------------------------------------------------------------------------------------------------------------------------------------------------------------------------------------------------------------------------------------------------------------------------------------------------------------------------------------------------------------------------------------------------------------------------------CA---AG-G-A-ATT-TTCCG-C-AA-T-GG--GC-GA-A----A-G--CCT-GA-CG-GA-GCAA-CGCC-G-CG-T---G-C-G--G--GA-T-G--A--C-G-CTTT------T-CG---------G-A-G-T-G-T--A---AA-C--CG--------CT-TT-T-C--TTGGG----GA-C--G---A------------------TGAAG-------------------------------------GA-CG-GT-A-C-CC-A-AG-G---------AA-----------TAAGG-CCC-GG-C-TAA---C--T-ACGT--GCCA--G-C---A--GCCG---C-GG--TA-AT--AC---GT-AG-GGG-CCG-A-G-CG-TTGT-C-CGG-AG-TT-A--T-T--GGGC-GTA----AA-GCGC-GC--G-CA-G-G-C-G------------G--C-TT-C-G-C-GC----G-T-C-C---G-ACG-TG-A-AA-GC--CC-CCG-G--------------------------------------------------------------------CT-T-AA-------------------------------------------------------------------------CC-G-G-GG-AG-G----G-T-C-G-T-T--------G--GG-T-A-C-G-G-CGG--A-G-C---------------------------------------------------------------------------------------------------------------------------------------------------------------------------------------------------------------------------------------------------------------------------------------------------------------------------------------------------------------------------------------------------------------------------------------------------------------------------------------------------------------------------------------------------------------------------------------------------------------------------------------------------------------------------------------------------------------------------------------------------------------------------------------------------------------------------------------------------------------------------------------------------------------------------------------------------------------------------------------------------------------------------------------------------------------------------------------------------------------------------------T-T-G-A-G-G-G-----C-GG--TA-G-A------------G-GT-T-GG-T----GG--AATT-CCC-G-GT--GT-A-GTG-GTGAAA-TG-CGT-AGAG-A-TC-G-GGA--GG-A-ACAC-CT--G--T--G--GC-GAA-G--G-C---G----G--C-C-AACGTG-----G-GC-CG--------------------------------------------------------------AC-C-C-T--GA--CG-----CT-GA-GG--C-G-CGA--AG-G-C--------------G-TGGG-GAG-C-G-AACG--GG-ATTA-G-ATA-C-----CC-C-G-GTA-G-T----C-CA--C-G-CAG-T-AAA--C-GATG-CA--GA-CT---------A-GG--C--G-T-AG-G-GT-G---------------------------------------------------------------------------------------GACTT-GACC--------------------------------------------------------------------------------------------------------------------------------------------------C-C-AT--C-T-G-T-GC-C------GG--G----AG-C-----------------------------------------------------------------------------------------------------------------------------------------------------------------------------------------------------------------------------------------------------------------------------------------------------------------------------------------------------------------------------------------------------------------------------------------------------------------------------------------------------------------------------------------------------------------------------------------------------------------------------------------------------------------------------------------------------------------------------------------------------------------------------------------------------------------------------------------------------------------------------------------------------------------------------------------------------------------------------------------------------------------------------------------------------------------------------------------------------------------------------------------------------------------------------------------------------------------------------------------------------------------------------------------------------------------------------------------------------------------------------------------------------------------------------------------------------------------------------------------------------------------------------------------------------------------------------------------------------------------------------------------------------------------------------------------------------------------------------------------------------------------------------------------------------------------------------------------------------------------------------------------------------------------------------------------------------------------------------------------------------------------------------------------------------------------------------------------------------------------------------------------------------------------------------------------------------------------------------------------------------------------------------------------------------------------------------------------------------------------------------------------------------------------------------------------------------------------------------------------------------------------------------------------------------------------------------------------------------------------------------------------------------------------------------------------------------------------------------------------------------------------------------------------------------------------------------------------------------------------------------------------------------------------------------------------------------------------------------------------------------------------------------------------------------------------------------------------------------------------------------------------------------------------------------------------------------------------------------------------------------------------------------------------------------------------------------------------------------------------------------
>108 Ii_2555 1..514
------------------------------------------------------------------------------------------------------------------------------------------------------------------------------------------------------------------------------------------------------------------------------------------------------------------------------------------------------------------------------------------------------------------------------------------------------------------------------------------------------------------------------------------------------------------------------------------------------------------------------------------------------------------------------------------------------------------------------------------------------------------------------------------------------------------------------------------------------------------------------------------------------------------------------------------------------------------------------------------------------------------------------------------------------------------------------------------------------------------------------------------------------------------------------------------------------------------------------------------------------------------------------------------------------------------------------------------------------------------------------------------------------------------------------------------------------------------------------------------------------------------------------------------------------------------------------------------------------------------------------------------------------------------------------------------------------------------------------------------------------------------------------------------------------------------------------------------------------------------------------------------------------------------------------------------------------------------------------TG---GG-G-A-ATC-TTGCG-C-AA-T-GG--GC-GA-A----A-G-CC-T-GA-CG-CA-GCCA-TGCC-G-CG-T---G-T-A--T--GA-T-G--A--A-G-G-TC-----TT-AG---------G-A-T-T-G-T--A---AA-A-TAC--------TT-TC-A-C--C-GGT----GA-A--G---A-----------------------T--AA------------------------------T-GA-CT-GT-A-G-CC-G-GA-G---------AA-----------GAAGC-CCC-GG-C-TAA---C--T-TCGT--GCCA--G-C---A--GCCG---C-GG--TA-AT--AC---GA-AG-GGG-GCT-A-G-CG-TTGC-T-CGG-AA-TT-A--C-T--GGGC-GTA----AA-GGGA-GC--G-TA-G-G-C-G------------G--A-CA-T-T-T-AA----G-T-C-A---G-AGG-TG-A-AA-TC--CC-GGA-G--------------------------------------------------------------------CT-T-AA-------------------------------------------------------------------------CT-T-C-GG-AA-C----T-G-C-C-T-T--------T--GA-T-A-C-T-G-GAT--G-T-C---------------------------------------------------------------------------------------------------------------------------------------------------------------------------------------------------------------------------------------------------------------------------------------------------------------------------------------------------------------------------------------------------------------------------------------------------------------------------------------------------------------------------------------------------------------------------------------------------------------------------------------------------------------------------------------------------------------------------------------------------------------------------------------------------------------------------------------------------------------------------------------------------------------------------------------------------------------------------------------------------------------------------------------------------------------------------------------------------------------------------------T-T-G-A-G-T-G-----T-GA--GA-G-A------------G-GT-A-TG-T----GG--AACT-CCG-A-GT--GT-A-GAG-GTGAAA-TT-CGT-AGAT-A-TT-C-GGA--AG-A-AC-A-CC-AG--T--G--GC-GAA-G--G-C---G----A--C-A-TACTG------GGCT-CA--------------------------------------------------------------TT-A-C-T--GA--CG-----CT-GAGGG--C-T-CGA--AA-G-C--------------GTGGGG-GAG-C-A-AACA-GGG-ATTA-G-ATA-C-----CC-T-G-GTA-G-T----C-CA--C-G-CCG-T-AAA--C-GATG-AT--TG-CT---------A-GT--T--G-T-CG-G-GG-G--A---------------------------------------------------------------------------------------GT-TT--------------------------------------------------------------------------------------------------------------------------------------------------A-C-T-CT--C-G-G-T-GA-C------GC--A----GCTAAA--CG-C-A-T--T-AAAGCA--A----A-TCC-GCC-T-G-GG-GGA----------------------------------------------------------------------------------------------------------------------------------------------------------------------------------------------------------------------------------------------------------------------------------------------------------------------------------------------------------------------------------------------------------------------------------------------------------------------------------------------------------------------------------------------------------------------------------------------------------------------------------------------------------------------------------------------------------------------------------------------------------------------------------------------------------------------------------------------------------------------------------------------------------------------------------------------------------------------------------------------------------------------------------------------------------------------------------------------------------------------------------------------------------------------------------------------------------------------------------------------------------------------------------------------------------------------------------------------------------------------------------------------------------------------------------------------------------------------------------------------------------------------------------------------------------------------------------------------------------------------------------------------------------------------------------------------------------------------------------------------------------------------------------------------------------------------------------------------------------------------------------------------------------------------------------------------------------------------------------------------------------------------------------------------------------------------------------------------------------------------------------------------------------------------------------------------------------------------------------------------------------------------------------------------------------------------------------------------------------------------------------------------------------------------------------------------------------------------------------------------------------------------------------------------------------------------------------------------------------------------------------------------------------------------------------------------------------------------------------------------------------------------------------------------------------------------------------------------------------------------------------------------------------------------------------------------------------------------------------------------------------------------------------------------------------------------------------------------------------------------------------------------------------------------------------------------------------------------------------------------------------------------------------------------------------------------------
>109 Ll_4049 1..448
------------------------------------------------------------------------------------------------------------------------------------------------------------------------------------------------------------------------------------------------------------------------------------------------------------------------------------------------------------------------------------------------------------------------------------------------------------------------------------------------------------------------------------------------------------------------------------------------------------------------------------------------------------------------------------------------------------------------------------------------------------------------------------------------------------------------------------------------------------------------------------------------------------------------------------------------------------------------------------------------------------------------------------------------------------------------------------------------------------------------------------------------------------------------------------------------------------------------------------------------------------------------------------------------------------------------------------------------------------------------------------------------------------------------------------------------------------------------------------------------------------------------------------------------------------------------------------------------------------------------------------------------------------------------------------------------------------------------------------------------------------------------------------------------------------------------------------------------------------------------------------------------------------------------------------------------------------------------------TG---AG-G-A-ATA-TTGGA-C-AA-T-GG--GC-GC-A----A-G-CC-T-GA-TC-CA-GCCA-TGCC-G-CG-T---G-C-A--G--GA-T-G--A--A-G-C-ATC----TA-TG---------G-T-G-T-G-T--A---AA-C-TGC--------TT-TT-A-T--A-CGG----GA-A--G---AAACCCT---GGCT----------C--GT-G-----------------A-GCC-AGA-CT-GA-CG-GT-A-C-CG-T-AG-G---------AA-----------TAAGG-ATC-GG-C-TAA---C--T-CCGT--GCCA--G-C---A--GCCG---C-GG--TA-AT--AC---GG-AG-GAT-CCA-A-G-CG-TTAT-C-CGG-AA-TC-A--T-T--GGGT-TTA----AA-GGGT-CC--G-TA-G-G-C-G------------G--C-CC-T-G-T-AA----G-T-C-A---G-TGG-TG-A-AA-TC--TC-CCG-G--------------------------------------------------------------------CT-C-AA-------------------------------------------------------------------------CC-G-G-GA-AA-T----T-G-C-C-A-T--------T--GA-T-A-C-T-G-CAG--G-G-C---------------------------------------------------------------------------------------------------------------------------------------------------------------------------------------------------------------------------------------------------------------------------------------------------------------------------------------------------------------------------------------------------------------------------------------------------------------------------------------------------------------------------------------------------------------------------------------------------------------------------------------------------------------------------------------------------------------------------------------------------------------------------------------------------------------------------------------------------------------------------------------------------------------------------------------------------------------------------------------------------------------------------------------------------------------------------------------------------------------------------------T-T-G-A-A-T-T-----T-CT--GT-G-A------------A-GT-A-AC-T----AG--AATA-TGT-A-GT--GT-A-GCG-GTGAAA-TG-CTT-AGAT-A-TT-A-CAT--GGGA-AT-A-CC-GA--T--T--GC-GAA-G--G-C---A----G--G-T-TACTA------A-CA-GA--------------------------------------------------------------CG-A-T-T--GA--CG-----CT-GA-TG--GGA-CGA--AA-G-C--------------GTGGGG-TAG-C-G-AACA--GG-ATTA-G-ATA-C-----CC-TGG-GTA-G-T----C-C----------------------------------------------------------------------------------------------------------------------------------------------------------------------------------------------------------------------------------------------------------------------------------------------------------------------------------------------------------------------------------------------------------------------------------------------------------------------------------------------------------------------------------------------------------------------------------------------------------------------------------------------------------------------------------------------------------------------------------------------------------------------------------------------------------------------------------------------------------------------------------------------------------------------------------------------------------------------------------------------------------------------------------------------------------------------------------------------------------------------------------------------------------------------------------------------------------------------------------------------------------------------------------------------------------------------------------------------------------------------------------------------------------------------------------------------------------------------------------------------------------------------------------------------------------------------------------------------------------------------------------------------------------------------------------------------------------------------------------------------------------------------------------------------------------------------------------------------------------------------------------------------------------------------------------------------------------------------------------------------------------------------------------------------------------------------------------------------------------------------------------------------------------------------------------------------------------------------------------------------------------------------------------------------------------------------------------------------------------------------------------------------------------------------------------------------------------------------------------------------------------------------------------------------------------------------------------------------------------------------------------------------------------------------------------------------------------------------------------------------------------------------------------------------------------------------------------------------------------------------------------------------------------------------------------------------------------------------------------------------------------------------------------------------------------------------------------------------------------------------------------------------------------------------------------------------------------------------------------------------------------------------------------------------------------------------------------------------------------------------------------------------------------------------------------------------------------------------------------------------------------------------------------------------------------------------------------------------------------------------------------------------------------------------------------------------------------------------------------------
>11 Gg_1649 1..539
------------------------------------------------------------------------------------------------------------------------------------------------------------------------------------------------------------------------------------------------------------------------------------------------------------------------------------------------------------------------------------------------------------------------------------------------------------------------------------------------------------------------------------------------------------------------------------------------------------------------------------------------------------------------------------------------------------------------------------------------------------------------------------------------------------------------------------------------------------------------------------------------------------------------------------------------------------------------------------------------------------------------------------------------------------------------------------------------------------------------------------------------------------------------------------------------------------------------------------------------------------------------------------------------------------------------------------------------------------------------------------------------------------------------------------------------------------------------------------------------------------------------------------------------------------------------------------------------------------------------------------------------------------------------------------------------------------------------------------------------------------------------------------------------------------------------------------------------------------------------------------------------------------------------------------------------------------------------------TG---GG-G-A-ATA-TTGGA-C-AA-T-GG--GG-GC-A----A-C-CC-T-GA-TC-CA-GCAA-TA-C-C-GC-G--TG-A-G--T--GA-A-G--A--A-G-G-CC-----TT-CG---------G-G-T-T-G-T--A---AA-G-CTC--------TT-TT-A-C--C-GGG----GA-A--G---A-----------------------T--AA------------------------------T-GA-CG-GT-A-C-CC-G-GG-G---------AA-----------TAAGC-TCC-GG-C-TAA---C--T-TCGT--GCCA--G-C---A--GCCG---C-GG--TA-AT--AC---GA-AG-GGA-GCT-A-G-CG-TTGT-T-CGG-AA-TT-A--C-T--GGGC-GTA----AA-GGGC-GC--G-TA-G-G-C-G------------G--C-TT-T-G-T-AA----G-T-C-A---G-ATG-TG-A-AA-GC--CC-CGG-G--------------------------------------------------------------------CT-C-AA-------------------------------------------------------------------------CC-T-G-GG-AA-C----T-G-C-A-T-T--------T--GA-T-A-C-T-G-CAA--G-G-C---------------------------------------------------------------------------------------------------------------------------------------------------------------------------------------------------------------------------------------------------------------------------------------------------------------------------------------------------------------------------------------------------------------------------------------------------------------------------------------------------------------------------------------------------------------------------------------------------------------------------------------------------------------------------------------------------------------------------------------------------------------------------------------------------------------------------------------------------------------------------------------------------------------------------------------------------------------------------------------------------------------------------------------------------------------------------------------------------------------------------------T-A-G-A-G-A-T-----C-GA--GA-G-A------------G-GA-A-AG-T----GG--AATT-ACG-A-GT--GT-A-GAA-GTGAAA-TT-CGT-AGAT-A-TT-C-GTA--GG-A-AC-A-CC-AG--T--G--GC-GAA-G--G-C---G----A--C-T-TTCTG------G-CT-CG--------------------------------------------------------------AT-A-C-T--GA--CG-----CT-AA-AG--C-G-CGA--AA-G-C--------------GTGGGG-GAG-C-A-AACA--GG-ATTA-G-ATA-C-----CC-T-G-GTA-G-T----C-CA--C-G-CTG-T-AAA--C-GATG-AG--TG-CT---------A-GA--T--GTTAGGAGGGT-------------------------------------------------------------------------------------------AAC-C-------------------------------------------------------------------------------------------------------------------------------------------------------T-TT--T-A-G-T-GT-C------GC--A----GC-TAA--CG-C-A-A--T--AA-GC--A----C-TCC-GCC-T-G-GG-GAG-TA-CGGG------T-C--G-CAA-A-GAT-T--AAA-AAAC-TCA---------AAAA-----------------------------------------------------------------------------------------------------------------------------------------------------------------------------------------------------------------------------------------------------------------------------------------------------------------------------------------------------------------------------------------------------------------------------------------------------------------------------------------------------------------------------------------------------------------------------------------------------------------------------------------------------------------------------------------------------------------------------------------------------------------------------------------------------------------------------------------------------------------------------------------------------------------------------------------------------------------------------------------------------------------------------------------------------------------------------------------------------------------------------------------------------------------------------------------------------------------------------------------------------------------------------------------------------------------------------------------------------------------------------------------------------------------------------------------------------------------------------------------------------------------------------------------------------------------------------------------------------------------------------------------------------------------------------------------------------------------------------------------------------------------------------------------------------------------------------------------------------------------------------------------------------------------------------------------------------------------------------------------------------------------------------------------------------------------------------------------------------------------------------------------------------------------------------------------------------------------------------------------------------------------------------------------------------------------------------------------------------------------------------------------------------------------------------------------------------------------------------------------------------------------------------------------------------------------------------------------------------------------------------------------------------------------------------------------------------------------------------------------------------------------------------------------------------------------------------------------------------------------------------------------------------------------------------------------------------------------------------------------------------------------------------------------------------------------------------------------------------------------------------------------------------------------------------------------------------------------------------------------------------------------
>110 Dd_3860 1..539
------------------------------------------------------------------------------------------------------------------------------------------------------------------------------------------------------------------------------------------------------------------------------------------------------------------------------------------------------------------------------------------------------------------------------------------------------------------------------------------------------------------------------------------------------------------------------------------------------------------------------------------------------------------------------------------------------------------------------------------------------------------------------------------------------------------------------------------------------------------------------------------------------------------------------------------------------------------------------------------------------------------------------------------------------------------------------------------------------------------------------------------------------------------------------------------------------------------------------------------------------------------------------------------------------------------------------------------------------------------------------------------------------------------------------------------------------------------------------------------------------------------------------------------------------------------------------------------------------------------------------------------------------------------------------------------------------------------------------------------------------------------------------------------------------------------------------------------------------------------------------------------------------------------------------------------------------------------------------TT---AG-G-A-ATC-TTCCC-C-AA-T-GG--GC-GC-A----A-G-TC-T-GA-GG-GA-GCGA-CGCC-G-CG-T---G-A-G--G--GA-C-G--A--A-G-G-TC-----TT-CG---------G-A-T-C-G-T--A---AA-C-CTC--------TG-AA---C--C-CAC----GA-C--G---AA-AGGC---CC---------------GC-A-------------------AGG-GAG-AT-GA-CG-GT-A-G-TG-G-GG-T----------A-----------ATAGC-ACC-GG-C-TAA---C--T-CCGT--GCCA--G-C---A--GCCG---C-GG--TA-AT--AC---GG-AG-GGT-GCA-A-G-CG-TTAC-C-CGG-AA-TC-A--C-T--GGGC-GTA----AA-GGGC-GT--G-TA-G-G-C-G------------G--A-TA-C-T-T-AA----G-T-C-T---G-GCT-TT-G-AA-GA--CT-GGG-G--------------------------------------------------------------------CT-C-AA-------------------------------------------------------------------------CC-C-C-AG-GA-A----T-G-G-G-C-T--------G--GG-T-A-C-T-G-GGT--A-T-C---------------------------------------------------------------------------------------------------------------------------------------------------------------------------------------------------------------------------------------------------------------------------------------------------------------------------------------------------------------------------------------------------------------------------------------------------------------------------------------------------------------------------------------------------------------------------------------------------------------------------------------------------------------------------------------------------------------------------------------------------------------------------------------------------------------------------------------------------------------------------------------------------------------------------------------------------------------------------------------------------------------------------------------------------------------------------------------------------------------------------------T-G-G-A-C-C-T-----C-TG--GA-G-A------------G-GG-A-AC-T----GG--AATT-CCT-G-GT--GT-A-GCG-GTGGAA-TG-CGT-AGAT-A-CC-A-GGA--GG-A-AC-A-CC-AA--T--G--GC-GAA-G--G-C---A----G--G-T-TCCTG------G-AC-A---------------------------------------------------------------GAAG-G-T--GA--CG-----CT-GA-GG--C-G-CGA--AA-G-T--------------G-TGGG-GAG-C-G-AACC--GG-ATTA-G-ATA-C-----CC-G-GGGTA-G-T----C-CA--C-A-CCC-T-AAA--C-GATG-TA--CG-TT---------G-GC--T--TATGGG-C-AG-G------------------------------------------------------------------------------------------GA-TG----------------------------------------------------------------------------------------------------------------------------------------------------C-C-GT--C-A-TGG-GG-C------GA--A----GC-AAA--CG-C-G-A--T--AA-AC--G----T-ACC-GCC-TGG-GG-AAG-TA--CGGG-----C-C--G-C-A-A-GGT-T--G-----------------------------------------------------------------------------------------------------------------------------------------------------------------------------------------------------------------------------------------------------------------------------------------------------------------------------------------------------------------------------------------------------------------------------------------------------------------------------------------------------------------------------------------------------------------------------------------------------------------------------------------------------------------------------------------------------------------------------------------------------------------------------------------------------------------------------------------------------------------------------------------------------------------------------------------------------------------------------------------------------------------------------------------------------------------------------------------------------------------------------------------------------------------------------------------------------------------------------------------------------------------------------------------------------------------------------------------------------------------------------------------------------------------------------------------------------------------------------------------------------------------------------------------------------------------------------------------------------------------------------------------------------------------------------------------------------------------------------------------------------------------------------------------------------------------------------------------------------------------------------------------------------------------------------------------------------------------------------------------------------------------------------------------------------------------------------------------------------------------------------------------------------------------------------------------------------------------------------------------------------------------------------------------------------------------------------------------------------------------------------------------------------------------------------------------------------------------------------------------------------------------------------------------------------------------------------------------------------------------------------------------------------------------------------------------------------------------------------------------------------------------------------------------------------------------------------------------------------------------------------------------------------------------------------------------------------------------------------------------------------------------------------------------------------------------------------------------------------------------------------------------------------------------------------------------------------------------------------------------------------------------------------------------
>111 Ii_3131 1..526
------------------------------------------------------------------------------------------------------------------------------------------------------------------------------------------------------------------------------------------------------------------------------------------------------------------------------------------------------------------------------------------------------------------------------------------------------------------------------------------------------------------------------------------------------------------------------------------------------------------------------------------------------------------------------------------------------------------------------------------------------------------------------------------------------------------------------------------------------------------------------------------------------------------------------------------------------------------------------------------------------------------------------------------------------------------------------------------------------------------------------------------------------------------------------------------------------------------------------------------------------------------------------------------------------------------------------------------------------------------------------------------------------------------------------------------------------------------------------------------------------------------------------------------------------------------------------------------------------------------------------------------------------------------------------------------------------------------------------------------------------------------------------------------------------------------------------------------------------------------------------------------------------------------------------------------------------------------------------TA---GG-G-A-ATA-TTGGG-C-AA-T-GG--GC-GA-G----A-G-CC-T-GA-CC-CA-GCCA-TGCC-G-CG-T---G-C-C--G--GA-T-G--A--A-G-G-CCT----TC-TG---------G-G-T-T-G-T--A---AA-C-GGC--------TT-TT-C-T--C-AGG----GA-A--G---AA-AAAG---ACCA----------T--GC-G-----------------T-GGT-ACA-CT-GA-CG-GT-A-C-CT-G-AG-G---------AA-----------TAAGC-ACC-GG-C-TAA---C--T-CCGT--GCCA--G-C---A--GCCG---C-GG--TA-AT--AC---GG-AG-GGT-GCA-A-G-CG-TTGT-C-CGG-AT-TT-A--T-T--GGGT-TTA----AA-GGGT-GC--G-TA-G-G-T-G------------G--T-TT-G-A-T-AA----G-T-C-C---G-GGG-TG-A-AA-GC--CC-ACA-G--------------------------------------------------------------------CT-C-AA-------------------------------------------------------------------------CT-G-T-GG-AA-C----T-G-C-C-C-T--------G--GA-T-A-C-T-G-TCA--G-A-C---------------------------------------------------------------------------------------------------------------------------------------------------------------------------------------------------------------------------------------------------------------------------------------------------------------------------------------------------------------------------------------------------------------------------------------------------------------------------------------------------------------------------------------------------------------------------------------------------------------------------------------------------------------------------------------------------------------------------------------------------------------------------------------------------------------------------------------------------------------------------------------------------------------------------------------------------------------------------------------------------------------------------------------------------------------------------------------------------------------------------------T-T-G-A-G-G-G-----T-AG--AC-G-A------------G-GT-T-GG-C----GG--AATA-GAA-G-GT--GT-A-GCG-GTGAAA-TG-CAT-AGAT-A-CC-T-TCT--AG-A-AC-C-CC-GA--T--T--GC-GTA-G--G-C---A----G--C-T-GACTA-----GG-GC-TA--------------------------------------------------------------CA-C-C-T--GA--CA-----CT-GA-GG--C-A-CGA--AA-G-C--------------GTGGGG-GAG-C-G-AACA-GGG-ATTA-G-ATA-C-----CC-T-G-GTA-G-T----C-CA--C-G-CCG-T-AAA--C-GATGGGA--TA-CT---------C-GC--T--G-G-TG-GCGG-------------------------------------------------------------------------------------------ATA-GAC-----------------------------------------------------------------------------------------------------------------------------------------------------A-GT--C-A-C-TGGG-C------TT--A----GC-GAAAAGCGG-G-T--A--AA-GT--A----T-CCC-ACC---------------------------------------------------------------------------------------------------------------------------------------------------------------------------------------------------------------------------------------------------------------------------------------------------------------------------------------------------------------------------------------------------------------------------------------------------------------------------------------------------------------------------------------------------------------------------------------------------------------------------------------------------------------------------------------------------------------------------------------------------------------------------------------------------------------------------------------------------------------------------------------------------------------------------------------------------------------------------------------------------------------------------------------------------------------------------------------------------------------------------------------------------------------------------------------------------------------------------------------------------------------------------------------------------------------------------------------------------------------------------------------------------------------------------------------------------------------------------------------------------------------------------------------------------------------------------------------------------------------------------------------------------------------------------------------------------------------------------------------------------------------------------------------------------------------------------------------------------------------------------------------------------------------------------------------------------------------------------------------------------------------------------------------------------------------------------------------------------------------------------------------------------------------------------------------------------------------------------------------------------------------------------------------------------------------------------------------------------------------------------------------------------------------------------------------------------------------------------------------------------------------------------------------------------------------------------------------------------------------------------------------------------------------------------------------------------------------------------------------------------------------------------------------------------------------------------------------------------------------------------------------------------------------------------------------------------------------------------------------------------------------------------------------------------------------------------------------------------------------------------------------------------------------------------------------------------------------------------------------------------------------------------------------------------------------------------------------
>112 Dd_2090 1..496
------------------------------------------------------------------------------------------------------------------------------------------------------------------------------------------------------------------------------------------------------------------------------------------------------------------------------------------------------------------------------------------------------------------------------------------------------------------------------------------------------------------------------------------------------------------------------------------------------------------------------------------------------------------------------------------------------------------------------------------------------------------------------------------------------------------------------------------------------------------------------------------------------------------------------------------------------------------------------------------------------------------------------------------------------------------------------------------------------------------------------------------------------------------------------------------------------------------------------------------------------------------------------------------------------------------------------------------------------------------------------------------------------------------------------------------------------------------------------------------------------------------------------------------------------------------------------------------------------------------------------------------------------------------------------------------------------------------------------------------------------------------------------------------------------------------------------------------------------------------------------------------------------------------------------------------------------------------------------TA---AG-G-A-ATA-TTGGT-C-AA-T-GG--AC-GC-A----A-G-TC-T-GA-AC-CA-GCCA-TGCC-G-CG-T---G-G-A--G--GA-T-G--A--A-G-G-TCC----TC-TG---------G-A-T-T-G-T--A---AA-C-TTC--------TT-TT-A-T--C-TGG----GA-A--G---AAATCACT--TTTT-------------TC-T-----------------A-AAG-GTG-TT-GA-CG-GT-A-C-CA-G-AT-G---------AA-----------TAAGC-ACC-GG-C-TAA---C--T-CCGT--GCCA--G-C---A--GCCG---C-GG--TA-AT--AC---GG-AG-GGT-GCA-A-G-CG-TTAT-C-CGG-AT-TC-A--C-T--GGGT-TTA----AA-GGGT-GC--G-TA-G-G-C-G------------G--A-A--T-T-GTAA----G-T-C-C---G-TGG-TG-A-AA-TC--TC-CGA-G--------------------------------------------------------------------CT-T-AA-------------------------------------------------------------------------CT-C-G-GA-AA-C----T-G-C-C-G-T--------G--GA-T-A-C-T-A-TGA--T-T-C---------------------------------------------------------------------------------------------------------------------------------------------------------------------------------------------------------------------------------------------------------------------------------------------------------------------------------------------------------------------------------------------------------------------------------------------------------------------------------------------------------------------------------------------------------------------------------------------------------------------------------------------------------------------------------------------------------------------------------------------------------------------------------------------------------------------------------------------------------------------------------------------------------------------------------------------------------------------------------------------------------------------------------------------------------------------------------------------------------------------------------T-T-G-A-A-T-G-----T-TG--TG-G-A------------G-GT-T-TG-C----GG--AATA-TGT-C-AT--GT-A-GCG-GTGAAA-TG-CTT-AGAT-A-TG-A-CAT--AG-A-AC-A-CC-GA--T--T--GC-GAAGG--G-C---A----G--CAG-GGCTA------C-AC-AA--------------------------------------------------------------AT-A-T-T--GA--CG-----CT-GA-GG--C-A-CGA--AA-G-C--------------GTGGGG-GAT-C-A-AACA-GGG-ATTA-G-ATA-C-----CC-T-G-GTA-G-T----C-CA--C-G-CCC-T-AAA--C-GATGATT---A-CT---------C-GA--C--A-T-AC-G-CG-------------------------------------------------------------------------------------------ATA-TACA----------------------------------------------------------------------------------------------------------------------------------------------------A-GT--G-T-G-T-GT--------------------------------------------------------------------------------------------------------------------------------------------------------------------------------------------------------------------------------------------------------------------------------------------------------------------------------------------------------------------------------------------------------------------------------------------------------------------------------------------------------------------------------------------------------------------------------------------------------------------------------------------------------------------------------------------------------------------------------------------------------------------------------------------------------------------------------------------------------------------------------------------------------------------------------------------------------------------------------------------------------------------------------------------------------------------------------------------------------------------------------------------------------------------------------------------------------------------------------------------------------------------------------------------------------------------------------------------------------------------------------------------------------------------------------------------------------------------------------------------------------------------------------------------------------------------------------------------------------------------------------------------------------------------------------------------------------------------------------------------------------------------------------------------------------------------------------------------------------------------------------------------------------------------------------------------------------------------------------------------------------------------------------------------------------------------------------------------------------------------------------------------------------------------------------------------------------------------------------------------------------------------------------------------------------------------------------------------------------------------------------------------------------------------------------------------------------------------------------------------------------------------------------------------------------------------------------------------------------------------------------------------------------------------------------------------------------------------------------------------------------------------------------------------------------------------------------------------------------------------------------------------------------------------------------------------------------------------------------------------------------------------------------------------------------------------------------------------------------------------------------------------------------------------------------------------------------------------------------------------------------------------------------------------------------------------------------------------------------------------------------------------------
>113 Bb_11 1..366
------------------------------------------------------------------------------------------------------------------------------------------------------------------------------------------------------------------------------------------------------------------------------------------------------------------------------------------------------------------------------------------------------------------------------------------------------------------------------------------------------------------------------------------------------------------------------------------------------------------------------------------------------------------------------------------------------------------------------------------------------------------------------------------------------------------------------------------------------------------------------------------------------------------------------------------------------------------------------------------------------------------------------------------------------------------------------------------------------------------------------------------------------------------------------------------------------------------------------------------------------------------------------------------------------------------------------------------------------------------------------------------------------------------------------------------------------------------------------------------------------------------------------------------------------------------------------------------------------------------------------------------------------------------------------------------------------------------------------------------------------------------------------------------------------------------------------------------------------------------------------------------------------------------------------------------------------------------------------TA---GG-G-A-ATT-TTCCA-C-AA-T-GG--AC-GA-A----A-G-TC-T-GA-TG-GA-GCAA-CGCC-G-CG-T---G-A-A--C--GA-T-G--A--A-G-G-CT-----TT-CG---------G-G-T-C-G-T--A---AA-G-TTC--------TG-TT-G-T--T-AGG----GA-C--G---AACAAGT---GCCG-TT----C--A--AA-T---G----G-----GG-C-GGC-ACC-TT-GA-CG-GT-A-C-CT-A-AC-G---------AG-----------AAAGC-CAC-GG-C-TAA---C--T-ACGT--GCCA--G-C---A--GCCG---C-GG--TA-AT--AC---GT-AG-GTG-GCA-A-G-CG-TTGT-C-CGG-AA-TT-A--T-T--GGGC-GTA----AA-GCGC-GC--G-CA-G-G-C-G------------G--T-TA-T-G-T-AA----G-T-C-T---G-ATG-TT-A-AA-GC--CC-GGG-G--------------------------------------------------------------------CT-C-AA-------------------------------------------------------------------------CC-T-C-GG-TC------C-G-C-A-T-T--------G--GA-A-A-C-T-G-TGT--A-A-C---------------------------------------------------------------------------------------------------------------------------------------------------------------------------------------------------------------------------------------------------------------------------------------------------------------------------------------------------------------------------------------------------------------------------------------------------------------------------------------------------------------------------------------------------------------------------------------------------------------------------------------------------------------------------------------------------------------------------------------------------------------------------------------------------------------------------------------------------------------------------------------------------------------------------------------------------------------------------------------------------------------------------------------------------------------------------------------------------------------------------------T-T-G-A-G-T-G-----C-AG--AA-G-A------------G-GA-A-AG-T----GG--TATT-CCA-C-GT--GT-A-GCG-GTGAAA-TG-CGT-AGAG-A-TG-T-GGA--GG-A-AC-A-CC-AG--T-----------------------------------------------------------------------------------------------------------------------------------------------------------------------------------------------------------------------------------------------------------------------------------------------------------------------------------------------------------------------------------------------------------------------------------------------------------------------------------------------------------------------------------------------------------------------------------------------------------------------------------------------------------------------------------------------------------------------------------------------------------------------------------------------------------------------------------------------------------------------------------------------------------------------------------------------------------------------------------------------------------------------------------------------------------------------------------------------------------------------------------------------------------------------------------------------------------------------------------------------------------------------------------------------------------------------------------------------------------------------------------------------------------------------------------------------------------------------------------------------------------------------------------------------------------------------------------------------------------------------------------------------------------------------------------------------------------------------------------------------------------------------------------------------------------------------------------------------------------------------------------------------------------------------------------------------------------------------------------------------------------------------------------------------------------------------------------------------------------------------------------------------------------------------------------------------------------------------------------------------------------------------------------------------------------------------------------------------------------------------------------------------------------------------------------------------------------------------------------------------------------------------------------------------------------------------------------------------------------------------------------------------------------------------------------------------------------------------------------------------------------------------------------------------------------------------------------------------------------------------------------------------------------------------------------------------------------------------------------------------------------------------------------------------------------------------------------------------------------------------------------------------------------------------------------------------------------------------------------------------------------------------------------------------------------------------------------------------------------------------------------------------------------------------------------------------------------------------------------------------------------------------------------------------------------------------------------------------------------------------------------------------------------------------------------------------------------------------------------------------------------------------------------------------------------------------------------------------------------------------------------------------------------------------------------------------------------------------------------
>115 Ll_4044 1..519
------------------------------------------------------------------------------------------------------------------------------------------------------------------------------------------------------------------------------------------------------------------------------------------------------------------------------------------------------------------------------------------------------------------------------------------------------------------------------------------------------------------------------------------------------------------------------------------------------------------------------------------------------------------------------------------------------------------------------------------------------------------------------------------------------------------------------------------------------------------------------------------------------------------------------------------------------------------------------------------------------------------------------------------------------------------------------------------------------------------------------------------------------------------------------------------------------------------------------------------------------------------------------------------------------------------------------------------------------------------------------------------------------------------------------------------------------------------------------------------------------------------------------------------------------------------------------------------------------------------------------------------------------------------------------------------------------------------------------------------------------------------------------------------------------------------------------------------------------------------------------------------------------------------------------------------------------------------------------TG---GG-G-A-ATA-TTGGA-C-AA-T-GG--GC-GC-A----A-G-CC-T-GA-TC-CA-GCCA-TGCC-G-CG-T---G-A-G--T--GA-T-G--A--A-G-G-CC-----TT-AG---------G-G-T-T-G-T--A---AA-G-CTC--------TT-TC-G-G--C-GGG----GA-C--G---A-----------------------T--AA------------------------------T-GA-CG-GT-A-C-CC-G-CA-G---------AA-----------GAAGC-CCC-GG-C-TAA---C--T-TCGT--GCCA--G-C---A--GCCG---C-GG--TA-AT--AC---GA-AG-GGG-GCT-A-G-CG-TTGT-T-CGG-AA-TC-A--C-T--GGGC-GTA----AA-GGGC-GC--G-TA-G-G-C-G------------G--C-T--TTA-T-AA----G-T-C-G---G-GGG-TG-A-AA-GC--CT--GT-G-------------------------------------------------------------------GCT-C-AA------------------------------------------------------------------------CCA-C---AG-AA-T----T-G-C-C-T-T--------C--GA-T-A-C-T-G-TAG--A-G-C---------------------------------------------------------------------------------------------------------------------------------------------------------------------------------------------------------------------------------------------------------------------------------------------------------------------------------------------------------------------------------------------------------------------------------------------------------------------------------------------------------------------------------------------------------------------------------------------------------------------------------------------------------------------------------------------------------------------------------------------------------------------------------------------------------------------------------------------------------------------------------------------------------------------------------------------------------------------------------------------------------------------------------------------------------------------------------------------------------------------------------T-T-G-A-G-A-C-----C-GG--AA-G-A------------G-GT-A-AG-T----GG--AAC--TGCGA-GT--GT-A-GAG-GTGAAA-TT-CGT-AGAT-A-TT-CGCA---AG-A-AC-A-CC-AG--T--G--GC-GAA-G--G-C---G----G--C-T-TACTG------G-TC-CG--------------------------------------------------------------GT-T-C-T--GA--CG-----CT-GA-GG-GC-G-CGA--AA-G-C--------------GTGGGG-GAG-C-A-AACA-GGG-ATTA-G-ATA-C-----CC-TGG-GTA-G-T----C-CA--C-G-CCG-T-AAA--C-GATG-AA--TG-CC---------A-GC--C--G-TTGG-GGCA----G---------------------------------------------------------------------------------------CT-TG--------------------------------------------------------------------------------------------------------------------------------------------------C-T---GC-TC-A-G-T-GG-C------GC--A----GCTAAA--CG-C-T-T--TAAAA-GC--A----T-TCC-GCC-TGG-GG-GAG-TA---C---------------------------------------------------------------------------------------------------------------------------------------------------------------------------------------------------------------------------------------------------------------------------------------------------------------------------------------------------------------------------------------------------------------------------------------------------------------------------------------------------------------------------------------------------------------------------------------------------------------------------------------------------------------------------------------------------------------------------------------------------------------------------------------------------------------------------------------------------------------------------------------------------------------------------------------------------------------------------------------------------------------------------------------------------------------------------------------------------------------------------------------------------------------------------------------------------------------------------------------------------------------------------------------------------------------------------------------------------------------------------------------------------------------------------------------------------------------------------------------------------------------------------------------------------------------------------------------------------------------------------------------------------------------------------------------------------------------------------------------------------------------------------------------------------------------------------------------------------------------------------------------------------------------------------------------------------------------------------------------------------------------------------------------------------------------------------------------------------------------------------------------------------------------------------------------------------------------------------------------------------------------------------------------------------------------------------------------------------------------------------------------------------------------------------------------------------------------------------------------------------------------------------------------------------------------------------------------------------------------------------------------------------------------------------------------------------------------------------------------------------------------------------------------------------------------------------------------------------------------------------------------------------------------------------------------------------------------------------------------------------------------------------------------------------------------------------------------------------------------------------------------------------------------------------------------------------------------------------------------------------------------------------------------------------------------------
>116 Ii_1631 1..526
------------------------------------------------------------------------------------------------------------------------------------------------------------------------------------------------------------------------------------------------------------------------------------------------------------------------------------------------------------------------------------------------------------------------------------------------------------------------------------------------------------------------------------------------------------------------------------------------------------------------------------------------------------------------------------------------------------------------------------------------------------------------------------------------------------------------------------------------------------------------------------------------------------------------------------------------------------------------------------------------------------------------------------------------------------------------------------------------------------------------------------------------------------------------------------------------------------------------------------------------------------------------------------------------------------------------------------------------------------------------------------------------------------------------------------------------------------------------------------------------------------------------------------------------------------------------------------------------------------------------------------------------------------------------------------------------------------------------------------------------------------------------------------------------------------------------------------------------------------------------------------------------------------------------------------------------------------------------------TG---GG-G-A-ATA-TTGGA-C-AA-T-GG--GC-GC-A----A-G-CC-T-GA-TC-CA-GCCA-TGCC-G-CG-T---G-A-G--T--GA-T-G--A--A-G-G-CC-----TT-AG---------G-G-T-T-G-T--A---AA-G-CTC--------TT-TT-G-T--C-CGG----GA-A--G---A-----------------------T--AA------------------------------T-GA-CT-GT-A-C-CG-G-AA-G---------AA-----------TAAGC-CCC-GG-C-TAA---C--T-TCGT--GCCA--G-C---A--GCCG---C-GG--TA-AT--AC---GA-AG-GGG-GCT-A-G-CG-TTGC-T-CGG-AA-TC-A--C-T--GGGC-GTA----AA-GGGC-GC--G-TA-G-G-C-G------------G--A-CT-C-T-T-AA----G-T-C-G---G-GGG-TG-A-AA-GC--CC-AGG-G--------------------------------------------------------------------CT-C-AA-------------------------------------------------------------------------CC-C-T-GG-AA-T----T-G-C-C-T-T--------C--GA-T-A-C-T-GGG-A--G-T-C---------------------------------------------------------------------------------------------------------------------------------------------------------------------------------------------------------------------------------------------------------------------------------------------------------------------------------------------------------------------------------------------------------------------------------------------------------------------------------------------------------------------------------------------------------------------------------------------------------------------------------------------------------------------------------------------------------------------------------------------------------------------------------------------------------------------------------------------------------------------------------------------------------------------------------------------------------------------------------------------------------------------------------------------------------------------------------------------------------------------------------T-T-G-A-G-TTC-------GG--AA-G-A------------G-GT-T-GG-T----GG--AACT-GCG-A-GT--GT-A-GAG-GTGAAA-TT-CGT-AGAT-A-TT-C-GCA--AG-A-AC-A-CC-GG--T--G--GC-GAA-G--G-C---G----G--C-C-AACTG------G-TC-C---------------------------------------------------------------GATA-C-T--GA--CG-----CT-GAGGG--C-G-CGA--AA-G-C--------------GTGGGG-GAG-C-A-AACA-GGG-ATTA-G-ATA-C-----CC-T-G-GTA-G-T----C-CA--C-G-CCG-T-AAA--C-GATG-AA--TG-CC---------A-GC--C--G-T-TG-G-GG-A--G---------------------------------------------------------------------------------------CT-TG--------------------------------------------------------------------------------------------------------------------------------------------------C-T-C-TT--C-A-G-T-GG-C------GC--A----GC-TAA--CG-C-T-T--T--AA-GC--A----T-TCC-GCC-TGG-GG-GAG-TA--CGGG-----T-C--G-C-A-A-AGA----------------------------------------------------------------------------------------------------------------------------------------------------------------------------------------------------------------------------------------------------------------------------------------------------------------------------------------------------------------------------------------------------------------------------------------------------------------------------------------------------------------------------------------------------------------------------------------------------------------------------------------------------------------------------------------------------------------------------------------------------------------------------------------------------------------------------------------------------------------------------------------------------------------------------------------------------------------------------------------------------------------------------------------------------------------------------------------------------------------------------------------------------------------------------------------------------------------------------------------------------------------------------------------------------------------------------------------------------------------------------------------------------------------------------------------------------------------------------------------------------------------------------------------------------------------------------------------------------------------------------------------------------------------------------------------------------------------------------------------------------------------------------------------------------------------------------------------------------------------------------------------------------------------------------------------------------------------------------------------------------------------------------------------------------------------------------------------------------------------------------------------------------------------------------------------------------------------------------------------------------------------------------------------------------------------------------------------------------------------------------------------------------------------------------------------------------------------------------------------------------------------------------------------------------------------------------------------------------------------------------------------------------------------------------------------------------------------------------------------------------------------------------------------------------------------------------------------------------------------------------------------------------------------------------------------------------------------------------------------------------------------------------------------------------------------------------------------------------------------------------------------------------------------------------------------------------------------------------------------------------------------------------------------------
>117 Ff_2753 1..500
------------------------------------------------------------------------------------------------------------------------------------------------------------------------------------------------------------------------------------------------------------------------------------------------------------------------------------------------------------------------------------------------------------------------------------------------------------------------------------------------------------------------------------------------------------------------------------------------------------------------------------------------------------------------------------------------------------------------------------------------------------------------------------------------------------------------------------------------------------------------------------------------------------------------------------------------------------------------------------------------------------------------------------------------------------------------------------------------------------------------------------------------------------------------------------------------------------------------------------------------------------------------------------------------------------------------------------------------------------------------------------------------------------------------------------------------------------------------------------------------------------------------------------------------------------------------------------------------------------------------------------------------------------------------------------------------------------------------------------------------------------------------------------------------------------------------------------------------------------------------------------------------------------------------------------------------------------------------------TG---GG-G-A-ATA-TTGGA-C-AA-T-GG--GC-GC-A----A-G-CC-T-GA-TC-CA-GCAA-TGCC-G-CG-T---G-T-G--T--GA-T-G--A--A-G-G-CC-----TT-AG---------G-G-T-T-G-T--A---AA-G-CAC--------TT-TC-G-C--C-GGT----GA-C--G---A-----------------------T--GA------------------------------T-GA-CG-GT-A-G-CC-G-GA-T---------AA-----------GAAGC-CCC-GG-C-TAA---C--T-CCGT--GCCA--G-C---A--GCCG---C-GG--TA-AT--AC---GG-AG-GGG-GCG-A-G-CG-TTGT-T-CGG-AA-TT-A--C-T--GGGC-GTA----AA-GGGC-GC--G-TA-G-G-C-G------------G--T-GA-C-G-T-TA----G-T-C-G---G-GCG-TG-A-AA-GC--CC-CGG-G--------------------------------------------------------------------CT-C-AA-------------------------------------------------------------------------CC-T-G-GG-AT-G----T-G-C-G-C-T--------C--GA-T-A-C-T-G-CGT--C-G-C---------------------------------------------------------------------------------------------------------------------------------------------------------------------------------------------------------------------------------------------------------------------------------------------------------------------------------------------------------------------------------------------------------------------------------------------------------------------------------------------------------------------------------------------------------------------------------------------------------------------------------------------------------------------------------------------------------------------------------------------------------------------------------------------------------------------------------------------------------------------------------------------------------------------------------------------------------------------------------------------------------------------------------------------------------------------------------------------------------------------------------T-C-G-A-G-A-G-----C-GG--AA-G-A------------G-GG-T-AG-T----GG--AATT-CCC-A-GT--GT-A-GAG-GTGAAA-TT-CGT-AGAT-A-TT-G-GGA--AG-A-AC-A-CC-AG--T--G--GC-GAA-G--G-C---G----G--C-T-ACCTG------G-TC-CG--------------------------------------------------------------TT-T-C-T--GA--CG-----CT-GAGGG--C-G-CGA--AA-G-C--------------GTGGGG-GAG-C-A-AACA-GGG-ATTA-G-ATA-C-----CC-TGG-GTA-G-T----C-CA--C-G-CCG-T-AAA--C-GATG-AG--TG-CT---------A-GA--C--G-T-CG-G--G-GAAA---------------------------------------------------------------------------------------CT-TG--------------------------------------------------------------------------------------------------------------------------------------------------T-T-T-CT--CGG-G-T-GT-C------GC--C----GC-TAA--CG-C-A-T--T--AA-GC--A----C-----------------------------------------------------------------------------------------------------------------------------------------------------------------------------------------------------------------------------------------------------------------------------------------------------------------------------------------------------------------------------------------------------------------------------------------------------------------------------------------------------------------------------------------------------------------------------------------------------------------------------------------------------------------------------------------------------------------------------------------------------------------------------------------------------------------------------------------------------------------------------------------------------------------------------------------------------------------------------------------------------------------------------------------------------------------------------------------------------------------------------------------------------------------------------------------------------------------------------------------------------------------------------------------------------------------------------------------------------------------------------------------------------------------------------------------------------------------------------------------------------------------------------------------------------------------------------------------------------------------------------------------------------------------------------------------------------------------------------------------------------------------------------------------------------------------------------------------------------------------------------------------------------------------------------------------------------------------------------------------------------------------------------------------------------------------------------------------------------------------------------------------------------------------------------------------------------------------------------------------------------------------------------------------------------------------------------------------------------------------------------------------------------------------------------------------------------------------------------------------------------------------------------------------------------------------------------------------------------------------------------------------------------------------------------------------------------------------------------------------------------------------------------------------------------------------------------------------------------------------------------------------------------------------------------------------------------------------------------------------------------------------------------------------------------------------------------------------------------------------------------------------------------------------------------------------------------------------------------------------------------------------------------------------------------------------------------------------------
>118 Ff_2758 1..445
------------------------------------------------------------------------------------------------------------------------------------------------------------------------------------------------------------------------------------------------------------------------------------------------------------------------------------------------------------------------------------------------------------------------------------------------------------------------------------------------------------------------------------------------------------------------------------------------------------------------------------------------------------------------------------------------------------------------------------------------------------------------------------------------------------------------------------------------------------------------------------------------------------------------------------------------------------------------------------------------------------------------------------------------------------------------------------------------------------------------------------------------------------------------------------------------------------------------------------------------------------------------------------------------------------------------------------------------------------------------------------------------------------------------------------------------------------------------------------------------------------------------------------------------------------------------------------------------------------------------------------------------------------------------------------------------------------------------------------------------------------------------------------------------------------------------------------------------------------------------------------------------------------------------------------------------------------------------------TG---GG-G-A-ATA-TTGCA-C-AA-T-GG--GC-GC-A----A-G-CC-T-GA-TG-CA-GCCA-TGCC-G-CG-T---G-T-G--T--GA-A-G--A--A-G-G-CC-----TT-CG---------G-G-T-T-G-T--A---AA-G-CAC--------TT-TC-A-G--T-GGG----GA-G--G---AA-GGCG---ATGA-GG----T--T--AA-T---A----A-----CC-T-TAT-CGA-TT-GA-CG-TT-A-C-CC-G-CA-G---------AA-----------GAAGC-ACC-GG-C-TAA---C--T-CCGT--GCCA--G-C---A--GCCG---C-GG--TA-AT--AC---GG-AG-GGT-GCA-A-G-CG-TTAA-T-CGG-AA-TT-A--C-T--GGGC-GTA----AA-GCGC-AC--G-CA-G-G-C-G------------G--T-CT-G-T-C-AA----G-T-C-G---G-ATG-TG-A-AA-TC--CC-CGG-G--------------------------------------------------------------------CT-C-AA-------------------------------------------------------------------------CC-T-G-GG-AA-C----T-G-C-A-T-T--------C--GA-A-A-C-T-G-GCA--G-G-C---------------------------------------------------------------------------------------------------------------------------------------------------------------------------------------------------------------------------------------------------------------------------------------------------------------------------------------------------------------------------------------------------------------------------------------------------------------------------------------------------------------------------------------------------------------------------------------------------------------------------------------------------------------------------------------------------------------------------------------------------------------------------------------------------------------------------------------------------------------------------------------------------------------------------------------------------------------------------------------------------------------------------------------------------------------------------------------------------------------------------------T-A-G-A-G-T-C-----T-TG--TA-G-A------------G-GG-G-GG-T----AG--AATT-CCA-G-GT--GT-A-GCG-GTGAAA-TG-CGT-AGAG-A-TC-T-GGA--GGGA-AT-A-CC-GGGTG--G--GC-GAAGGGGCGG---G----C--C-C-CCTGG------G-AC-AA--------------------------------------------------------------AG-A-C-T--GA--CG-----CT-CAGGG--T-G-CGA--AA-G-C--------------GTGGGG-GAG-C-A-AACA--GG-A-TA-G-ATA--------------------------------------------------------------------------------------------------------------------------------------------------------------------------------------------------------------------------------------------------------------------------------------------------------------------------------------------------------------------------------------------------------------------------------------------------------------------------------------------------------------------------------------------------------------------------------------------------------------------------------------------------------------------------------------------------------------------------------------------------------------------------------------------------------------------------------------------------------------------------------------------------------------------------------------------------------------------------------------------------------------------------------------------------------------------------------------------------------------------------------------------------------------------------------------------------------------------------------------------------------------------------------------------------------------------------------------------------------------------------------------------------------------------------------------------------------------------------------------------------------------------------------------------------------------------------------------------------------------------------------------------------------------------------------------------------------------------------------------------------------------------------------------------------------------------------------------------------------------------------------------------------------------------------------------------------------------------------------------------------------------------------------------------------------------------------------------------------------------------------------------------------------------------------------------------------------------------------------------------------------------------------------------------------------------------------------------------------------------------------------------------------------------------------------------------------------------------------------------------------------------------------------------------------------------------------------------------------------------------------------------------------------------------------------------------------------------------------------------------------------------------------------------------------------------------------------------------------------------------------------------------------------------------------------------------------------------------------------------------------------------------------------------------------------------------------------------------------------------------------------------------------------------------------------------------------------------------------------------------------------------------------------------------------------------------------------------------------------------------------------------------------------------------------------------------------------------------------------------------------------------------------------------------------------------------------------------------------------------------------------------------------------------------------------------------------------------------------------------------------------------------
>119 Nn_9194 1..503
------------------------------------------------------------------------------------------------------------------------------------------------------------------------------------------------------------------------------------------------------------------------------------------------------------------------------------------------------------------------------------------------------------------------------------------------------------------------------------------------------------------------------------------------------------------------------------------------------------------------------------------------------------------------------------------------------------------------------------------------------------------------------------------------------------------------------------------------------------------------------------------------------------------------------------------------------------------------------------------------------------------------------------------------------------------------------------------------------------------------------------------------------------------------------------------------------------------------------------------------------------------------------------------------------------------------------------------------------------------------------------------------------------------------------------------------------------------------------------------------------------------------------------------------------------------------------------------------------------------------------------------------------------------------------------------------------------------------------------------------------------------------------------------------------------------------------------------------------------------------------------------------------------------------------------------------------------------------------TA---GG-G-A-ATA-TTGGA-C-AA-T-GG--GC-GC-A----A-G-CC-T-GA-TC-CA-GCCA-TCCC-G-CG-T---G-A-A--G--GA-T-T--A--A-G-G-CCC----TA-TG---------G-G-T-T-G-T--A---AA-C-TTC--------TT-TT-C-T--C-TGG----GA-A--T---AAAAAAC--TGGGA-T--------T---T-----------------T-T-CCT-AGC-TT-GA-AG-GT-A-C-CA-G-AG-G---------AA-----------TAAGC-ACC-GG-C-TAA---C--T-CCGT--GCCA--G-C---A--GCCG---C-GG--TA-AT--AC---GG-AG-GGT-GCA-A-G-CG-TTAT-C-CGG-AT-TC-A--C-T--GGGT-TTA----AA-GGGT-GC--G-TA-G-G-T-G------------G--T-TT-T-G-T-AA----G-T-C-A---G-TGG-TG-A-AA-GC--CC-GGA-G--------------------------------------------------------------------CT-C-AA-------------------------------------------------------------------------CT-C-C-GG-AA-C----T-G-C-C-A-T--------T--GA-T-A-C-T-G-CTT--A-A-C---------------------------------------------------------------------------------------------------------------------------------------------------------------------------------------------------------------------------------------------------------------------------------------------------------------------------------------------------------------------------------------------------------------------------------------------------------------------------------------------------------------------------------------------------------------------------------------------------------------------------------------------------------------------------------------------------------------------------------------------------------------------------------------------------------------------------------------------------------------------------------------------------------------------------------------------------------------------------------------------------------------------------------------------------------------------------------------------------------------------------------T-T-G-A-A-T-C-----A-AG--TA-G-A------------G-GT-G-GA-T----GG--AATA-ATA-C-AT--GT-A-GCG-GTGAAA-TG-CTT-AGAT-A-TG-T-ATT--AG-A-AC-A-CC-GA--T--T--GC-GAA-G--G-C---A----G--T-T-CACTA------T-GC-TT--------------------------------------------------------------GT-A-T-T--GA--CA-----CT-GA-GG--C-A-CGA--AA-G-C--------------G-TGGG-GAT-C-A-AACA--GG-ATTA-G-ATA-C-----CC-T-G-GTA-G-T----C-CA--C-G-CCC-T-AAA--C-TATG-TA--TA-CT---------C-GA--C--A-T-AT-G-CG-------------------------------------------------------------------------------------------ATA-CAC-----------------------------------------------------------------------------------------------------------------------------------------------------T-GT--A-T-G-T-GT-C------CA--A----GC-GAA--AG-----------------------------------------------------------------------------------------------------------------------------------------------------------------------------------------------------------------------------------------------------------------------------------------------------------------------------------------------------------------------------------------------------------------------------------------------------------------------------------------------------------------------------------------------------------------------------------------------------------------------------------------------------------------------------------------------------------------------------------------------------------------------------------------------------------------------------------------------------------------------------------------------------------------------------------------------------------------------------------------------------------------------------------------------------------------------------------------------------------------------------------------------------------------------------------------------------------------------------------------------------------------------------------------------------------------------------------------------------------------------------------------------------------------------------------------------------------------------------------------------------------------------------------------------------------------------------------------------------------------------------------------------------------------------------------------------------------------------------------------------------------------------------------------------------------------------------------------------------------------------------------------------------------------------------------------------------------------------------------------------------------------------------------------------------------------------------------------------------------------------------------------------------------------------------------------------------------------------------------------------------------------------------------------------------------------------------------------------------------------------------------------------------------------------------------------------------------------------------------------------------------------------------------------------------------------------------------------------------------------------------------------------------------------------------------------------------------------------------------------------------------------------------------------------------------------------------------------------------------------------------------------------------------------------------------------------------------------------------------------------------------------------------------------------------------------------------------------------------------------------------------------------------------------------------------------------------------------------------------------------------------------------------------------------------------------------------------------------------------------------
>12 Ee_3667 1..522
------------------------------------------------------------------------------------------------------------------------------------------------------------------------------------------------------------------------------------------------------------------------------------------------------------------------------------------------------------------------------------------------------------------------------------------------------------------------------------------------------------------------------------------------------------------------------------------------------------------------------------------------------------------------------------------------------------------------------------------------------------------------------------------------------------------------------------------------------------------------------------------------------------------------------------------------------------------------------------------------------------------------------------------------------------------------------------------------------------------------------------------------------------------------------------------------------------------------------------------------------------------------------------------------------------------------------------------------------------------------------------------------------------------------------------------------------------------------------------------------------------------------------------------------------------------------------------------------------------------------------------------------------------------------------------------------------------------------------------------------------------------------------------------------------------------------------------------------------------------------------------------------------------------------------------------------------------------------------TA---GG-G-A-ATA-TTGGG-C-AA-T-GG--GC-GA-G----A-G-CC-T-GA-CC-CA-GCCA-TGCC-G-CG-T---G-C-A--G--GA-A-G--A--A-G-G-CTT----TC-TG---------A-G-T-C-G-T--A---AA-C-TGC--------TT-TT-G-A--T-AGG----GA-A--G---AA-TAAG--CCGTA----------C--GT-G-----------------T-ACG-GTG-AT-GA-CG-GT-A-C-CT-A-CA-G---------AA-----------TAAGC-ACC-GG-C-TAA---C--T-CCGT--GCCA--G-C---A--GCCG---C-GG--TA-AT--AC---GG-AG-GGT-GCG-A-G-CG-TTGT-C-CGG-AT-TT-A--T-T--GGGT-TTA----AA-GGGT-GC--G-TA-G-G-C-G------------G--C-CC-G-T-T-AA----G-T-C-C---G-GGG-TG-A-AA-GC--CC-GTT-G--------------------------------------------------------------------CT-C-AA-------------------------------------------------------------------------CA-A-C-GG-AA-C----T-G-C-C-C-T--------G--GA-T-A-C-T-G-GCG--G-G-C---------------------------------------------------------------------------------------------------------------------------------------------------------------------------------------------------------------------------------------------------------------------------------------------------------------------------------------------------------------------------------------------------------------------------------------------------------------------------------------------------------------------------------------------------------------------------------------------------------------------------------------------------------------------------------------------------------------------------------------------------------------------------------------------------------------------------------------------------------------------------------------------------------------------------------------------------------------------------------------------------------------------------------------------------------------------------------------------------------------------------------T-T-G-A-G-T-A-----T-AG--TG-G-A------------G-GT-T-GG-C----GG--AATG-GAC-C-GA--GT-A-GCG-GTGAAA-TG-CAT-AGAT-A-CG-G-TCC--AG-A-AC-C-CC-GA--T--T--GC-GAA-G--G-C---A----G--C-T-GACTA------C-AC-TA--------------------------------------------------------------CT-A-C-T--GA--CG-----CT-GA-GG--C-A-CGA--CA-G-C--------------G-TGGG-GAG-C-G-AACA-GGG-ATTA-G-ATA-C-----CC-T-G-GTA-G-T----C-CA--C-G-CCG-T-AAA--C-GATGGGA--TA-CT---------C-GC--T--G-CGGG-G-CT-------------------------------------------------------------------------------------------AAA-GAT-----------------------------------------------------------------------------------------------------------------------------------------------------T-GT--C-C-G-TGGG-C------TT--A----GT-GAA--AA-C-G-A--T--AA-GT--A----T-CCC-ACC---------------------------------------------------------------------------------------------------------------------------------------------------------------------------------------------------------------------------------------------------------------------------------------------------------------------------------------------------------------------------------------------------------------------------------------------------------------------------------------------------------------------------------------------------------------------------------------------------------------------------------------------------------------------------------------------------------------------------------------------------------------------------------------------------------------------------------------------------------------------------------------------------------------------------------------------------------------------------------------------------------------------------------------------------------------------------------------------------------------------------------------------------------------------------------------------------------------------------------------------------------------------------------------------------------------------------------------------------------------------------------------------------------------------------------------------------------------------------------------------------------------------------------------------------------------------------------------------------------------------------------------------------------------------------------------------------------------------------------------------------------------------------------------------------------------------------------------------------------------------------------------------------------------------------------------------------------------------------------------------------------------------------------------------------------------------------------------------------------------------------------------------------------------------------------------------------------------------------------------------------------------------------------------------------------------------------------------------------------------------------------------------------------------------------------------------------------------------------------------------------------------------------------------------------------------------------------------------------------------------------------------------------------------------------------------------------------------------------------------------------------------------------------------------------------------------------------------------------------------------------------------------------------------------------------------------------------------------------------------------------------------------------------------------------------------------------------------------------------------------------------------------------------------------------------------------------------------------------------------------------------------------------------------------------------------------------------------
>120 Nn_9623 1..510
------------------------------------------------------------------------------------------------------------------------------------------------------------------------------------------------------------------------------------------------------------------------------------------------------------------------------------------------------------------------------------------------------------------------------------------------------------------------------------------------------------------------------------------------------------------------------------------------------------------------------------------------------------------------------------------------------------------------------------------------------------------------------------------------------------------------------------------------------------------------------------------------------------------------------------------------------------------------------------------------------------------------------------------------------------------------------------------------------------------------------------------------------------------------------------------------------------------------------------------------------------------------------------------------------------------------------------------------------------------------------------------------------------------------------------------------------------------------------------------------------------------------------------------------------------------------------------------------------------------------------------------------------------------------------------------------------------------------------------------------------------------------------------------------------------------------------------------------------------------------------------------------------------------------------------------------------------------------------TG---GG-G-A-ATA-TTGGA-C-AA-T-GG--GC-GA-A----A-G-CC-T-GA-TC-CA-GCCA-TGCC-G-CG-T---G-A-G--T--GA-T-G--A--A-G-G-CC-----CT-AG---------G-G-T-T-G-T--A---AA-G-CTC--------TT-TC-G-A--C-GGG----GA-C--G---A-----------------------T--AA------------------------------T-GA-CG-GT-A-C-CC-G-TA-G---------AA-----------GAAGC-CCC-GG-C-TAA---C--T-TCGT--GCCA--G-C---A--GCCG---C-GG--TA-AT--AC---GA-A--GGGGGCT-A-G-CG-TTGT-T-CGG-AA-TC-A--C-T--GGGC-GTA----AA-GCGC-AC--G-TA-G-G-C-G------------G--A-TT-G-T-T-AA----G-T-C-A---G-GGG-TG-A-AA-TC--CC-GAG-G--------------------------------------------------------------------CT-C-AA-------------------------------------------------------------------------CC-T-C-GG-AA-C----T-G-C-C-T-T--------T--GA-T-A-C-T-G-GCA--A-T-C---------------------------------------------------------------------------------------------------------------------------------------------------------------------------------------------------------------------------------------------------------------------------------------------------------------------------------------------------------------------------------------------------------------------------------------------------------------------------------------------------------------------------------------------------------------------------------------------------------------------------------------------------------------------------------------------------------------------------------------------------------------------------------------------------------------------------------------------------------------------------------------------------------------------------------------------------------------------------------------------------------------------------------------------------------------------------------------------------------------------------------T-TCG-A-G-T-C-----C-GG--GA-G-A------------G-GT-G-AG-T----GG--AACT-CCG-A-GT--GT-A-GAG-GTGAAA-TT-CGT-AGAT-A-TT-C-GGA--AG-A-AC-A-CC-AG--T-GG---C-GAAGG----C---G----G--C-T-CACTG------G-CC-C---------------------------------------------------------------GGTA-C-T--GA--CG-----CT-GA-GG--T-G-CGA--AA-G-C--------------G-TGGG-GAG-C-A-AACA--GG-ATTA-G-ATA-C-----CC-T-G-GTA-G-T----C-CA--C-G-CCG-T-AAA--C-GATG-AA--TG-CT---------A-GC--C--G-T-CG-G-TG-A--G---------------------------------------------------------------------------------------CA-TG--------------------------------------------------------------------------------------------------------------------------------------------------C-T-C-TT--C-GGGTG-GG-C------GC--A----GC-CAA--CG-C-A-A--T--AA-GC--A----T-TCC-G-C-C-T-GG-GGG-A--------------------------------------------------------------------------------------------------------------------------------------------------------------------------------------------------------------------------------------------------------------------------------------------------------------------------------------------------------------------------------------------------------------------------------------------------------------------------------------------------------------------------------------------------------------------------------------------------------------------------------------------------------------------------------------------------------------------------------------------------------------------------------------------------------------------------------------------------------------------------------------------------------------------------------------------------------------------------------------------------------------------------------------------------------------------------------------------------------------------------------------------------------------------------------------------------------------------------------------------------------------------------------------------------------------------------------------------------------------------------------------------------------------------------------------------------------------------------------------------------------------------------------------------------------------------------------------------------------------------------------------------------------------------------------------------------------------------------------------------------------------------------------------------------------------------------------------------------------------------------------------------------------------------------------------------------------------------------------------------------------------------------------------------------------------------------------------------------------------------------------------------------------------------------------------------------------------------------------------------------------------------------------------------------------------------------------------------------------------------------------------------------------------------------------------------------------------------------------------------------------------------------------------------------------------------------------------------------------------------------------------------------------------------------------------------------------------------------------------------------------------------------------------------------------------------------------------------------------------------------------------------------------------------------------------------------------------------------------------------------------------------------------------------------------------------------------------------------------------------------------------------------------------------------------------------------------------------------------------------------------------------------------------------------------------------------
>121 Dd_1855 1..507
------------------------------------------------------------------------------------------------------------------------------------------------------------------------------------------------------------------------------------------------------------------------------------------------------------------------------------------------------------------------------------------------------------------------------------------------------------------------------------------------------------------------------------------------------------------------------------------------------------------------------------------------------------------------------------------------------------------------------------------------------------------------------------------------------------------------------------------------------------------------------------------------------------------------------------------------------------------------------------------------------------------------------------------------------------------------------------------------------------------------------------------------------------------------------------------------------------------------------------------------------------------------------------------------------------------------------------------------------------------------------------------------------------------------------------------------------------------------------------------------------------------------------------------------------------------------------------------------------------------------------------------------------------------------------------------------------------------------------------------------------------------------------------------------------------------------------------------------------------------------------------------------------------------------------------------------------------------------------TG---GG-G-A-ATA-TTGGA-C-AA-T-GG--GC-GA-A----A-G-CC-T-GA-TC-CA-GCCA-TGCC-G-CG-T---G-T-G--T--GA-T-G--A--A-G-G-CC-----TT-AG---------G-G-T-T-G-T--A---AA-G-CAC--------TT-TC-G-A--C-GGG----GA-C--G---A-----------------------T--AA------------------------------T-GA-CG-GT-A-C-CC-G-TA-G---------AA-----------GAAGC-CCC-GG-C-TAA---C--T-TCGT--GCCA--G-C---A--GCCG---C-GG--TA-AT--AC---GA-AG-GGG-GCT-A-G-CG-TTGC-T-CGG-AA-TC-A--C-T--GGGC-GTA----AA-GGGC-GC--G-TA-G-G-C-G------------G--C-C--GAT-C-AA----G-T-C-A---G-AGG-TG-A-AA-GC--CC--AA-G-------------------------------------------------------------------GCT-C-AA------------------------------------------------------------------------CCT-T---GG-AA-T----T-G-C-C-T-T--------T--GA-T-A-C-T-G-TTC--G-G-C---------------------------------------------------------------------------------------------------------------------------------------------------------------------------------------------------------------------------------------------------------------------------------------------------------------------------------------------------------------------------------------------------------------------------------------------------------------------------------------------------------------------------------------------------------------------------------------------------------------------------------------------------------------------------------------------------------------------------------------------------------------------------------------------------------------------------------------------------------------------------------------------------------------------------------------------------------------------------------------------------------------------------------------------------------------------------------------------------------------------------------T-C-G-A-G-A-C-----C-GG--AA-G-A------------G-GT-T-AG-T----GG--AAC--TGCGA-GT--GT-A-GAG-GTGAAA-TT-CGT-AGAT-A-TT-CGCA---AG-A-AC-A-CC-AG--T--G--GC-GAA-G--G-C---G----G--C-T-AACTG------G-TC-CG--------------------------------------------------------------GT-T-C-T--GA--CG-----CT-GAGGG--C-G-CGA--AA-G-C--------------GTGGGG-GAG-C-A-AACA-GGG-ATTA-G-ATA-C-----CC-T-G-GTA-G-T----C-CA--C-G-CCG-T-AAA--C-GATG-AA--TG-CT---------A-GC--C--G-T-TG-GGCA--GGG---------------------------------------------------------------------------------------CT-TG--------------------------------------------------------------------------------------------------------------------------------------------------C-C---TG-TC-A-G-TGGG-C------GC--A----GC-TAA--CG-C-T-T--T-AAA-GC--A----T-TCC-GCC---------------------------------------------------------------------------------------------------------------------------------------------------------------------------------------------------------------------------------------------------------------------------------------------------------------------------------------------------------------------------------------------------------------------------------------------------------------------------------------------------------------------------------------------------------------------------------------------------------------------------------------------------------------------------------------------------------------------------------------------------------------------------------------------------------------------------------------------------------------------------------------------------------------------------------------------------------------------------------------------------------------------------------------------------------------------------------------------------------------------------------------------------------------------------------------------------------------------------------------------------------------------------------------------------------------------------------------------------------------------------------------------------------------------------------------------------------------------------------------------------------------------------------------------------------------------------------------------------------------------------------------------------------------------------------------------------------------------------------------------------------------------------------------------------------------------------------------------------------------------------------------------------------------------------------------------------------------------------------------------------------------------------------------------------------------------------------------------------------------------------------------------------------------------------------------------------------------------------------------------------------------------------------------------------------------------------------------------------------------------------------------------------------------------------------------------------------------------------------------------------------------------------------------------------------------------------------------------------------------------------------------------------------------------------------------------------------------------------------------------------------------------------------------------------------------------------------------------------------------------------------------------------------------------------------------------------------------------------------------------------------------------------------------------------------------------------------------------------------------------------------------------------------------------------------------------------------------------------------------------------------------------------------------------------------------------------------------
>122 Nn_2290 1..510
------------------------------------------------------------------------------------------------------------------------------------------------------------------------------------------------------------------------------------------------------------------------------------------------------------------------------------------------------------------------------------------------------------------------------------------------------------------------------------------------------------------------------------------------------------------------------------------------------------------------------------------------------------------------------------------------------------------------------------------------------------------------------------------------------------------------------------------------------------------------------------------------------------------------------------------------------------------------------------------------------------------------------------------------------------------------------------------------------------------------------------------------------------------------------------------------------------------------------------------------------------------------------------------------------------------------------------------------------------------------------------------------------------------------------------------------------------------------------------------------------------------------------------------------------------------------------------------------------------------------------------------------------------------------------------------------------------------------------------------------------------------------------------------------------------------------------------------------------------------------------------------------------------------------------------------------------------------------------TG---GG-G-A-ATC-TTAGA-C-AA-T-GG--GC-GC-A----A-G-CC-T-GA-TC-TA-GCCA-TGCC-G-CG-T---G-A-G--C--GA-T-G--A--A-G-G-CC-----TT-AG---------G-G-T-T-G-T--A---AA-G-CTC--------TT-TC-G-T--G-GGG----GA-A--G---A-----------------------T--AA------------------------------T-GA-CT-GT-A-C-CC-C-AA-G---------AA-----------GAAGC-CCC-GG-C-TAA---C--T-CCGT--GCCA--G-C---A--GCCG---C-GG--TA-AT--AC---GG-AG-GGG-GCT-A-G-CG-TTGT-T-CGG-AA-TT-A--C-T--GGGC-GTA----AA-GCGC-AC--G-TA-G-G-C-G------------G--A-CT-G-G-A-AA----G-T-C-A---G-AGG-TG-A-AA-TC--CC-AGG-G--------------------------------------------------------------------CT-C-AA-------------------------------------------------------------------------CC-T-T-GG-AA-C----T-G-C-C-T-T--------T--GA-A-A-C-T-C-CCA--G-T-C---------------------------------------------------------------------------------------------------------------------------------------------------------------------------------------------------------------------------------------------------------------------------------------------------------------------------------------------------------------------------------------------------------------------------------------------------------------------------------------------------------------------------------------------------------------------------------------------------------------------------------------------------------------------------------------------------------------------------------------------------------------------------------------------------------------------------------------------------------------------------------------------------------------------------------------------------------------------------------------------------------------------------------------------------------------------------------------------------------------------------------T-T-G-A-G-G-T-----C-GA--GA-G-A------------G-GT-G-AG-T----GG--AATT-CCG-A-GT--GT-A-GAG-GTGAAA-TT-CGT-AGAT-A-TT-C-GGA--GG-A-AC-A-CC-AG--T--G--GC-GAA-G--G-C---G----G--C-T-CACTG------G-CT-CG--------------------------------------------------------------AT-A-C-T--GA--CG-----CT-GA-GG--T-G-CGA--AA-G-C-------------GGTGGGG-GAG-C-A-AACAGGGG-ATTA-G-ATA-C-----CC-TGG-GTA-G-T----C-CA--C-G-CCG-T-AAA--C-GATG-A--ATG-CC---------A-GA--C--G-T-CG-GGGC-A--G---------------------------------------------------------------------------------------CA-TG--------------------------------------------------------------------------------------------------------------------------------------------------C-T-G-TT--CGG-G-T-GT-C------AC--A----CC-TAA--CGGGAT-T--A--AA-GC-AT------TCC-GCC-T-------------------------------------------------------------------------------------------------------------------------------------------------------------------------------------------------------------------------------------------------------------------------------------------------------------------------------------------------------------------------------------------------------------------------------------------------------------------------------------------------------------------------------------------------------------------------------------------------------------------------------------------------------------------------------------------------------------------------------------------------------------------------------------------------------------------------------------------------------------------------------------------------------------------------------------------------------------------------------------------------------------------------------------------------------------------------------------------------------------------------------------------------------------------------------------------------------------------------------------------------------------------------------------------------------------------------------------------------------------------------------------------------------------------------------------------------------------------------------------------------------------------------------------------------------------------------------------------------------------------------------------------------------------------------------------------------------------------------------------------------------------------------------------------------------------------------------------------------------------------------------------------------------------------------------------------------------------------------------------------------------------------------------------------------------------------------------------------------------------------------------------------------------------------------------------------------------------------------------------------------------------------------------------------------------------------------------------------------------------------------------------------------------------------------------------------------------------------------------------------------------------------------------------------------------------------------------------------------------------------------------------------------------------------------------------------------------------------------------------------------------------------------------------------------------------------------------------------------------------------------------------------------------------------------------------------------------------------------------------------------------------------------------------------------------------------------------------------------------------------------------------------------------------------------------------------------------------------------------------------------------------------------------------------------------------------------------------
>123 Mm_4831 1..434
----------------------------------------------------------------------------------------------------------------------------------------------------------------------------------------------------------------------------------------------------------------------------------------------------------------------------------------------------------------------------------------------------------------------------------------------------------------------------------------------------------------------------------------------------------------------------------------------------------------------------------------------------------------------------------------------------------------------------------------------------------------------------------------------------------------------------------------------------------------------------------------------------------------------------------------------------------------------------------------------------------------------------------------------------------------------------------------------------------------------------------------------------------------------------------------------------------------------------------------------------------------------------------------------------------------------------------------------------------------------------------------------------------------------------------------------------------------------------------------------------------------------------------------------------------------------------------------------------------------------------------------------------------------------------------------------------------------------------------------------------------------------------------------------------------------------------------------------------------------------------------------------------------------------------------------------------------------------------T-GG---GG-G-A-ATA-TTGCG-C-AA-T-GG--GC-GA-A----A-G-CC-T-GA-CG-CA-GCAA-CGCC-G-CG-T---G-A-G--T--GA-T-G--A--A-G-G-CC-----TT-CG---------G-G-T-C-G-T--A---AA-G-CTC--------TG-TC-G-G--A-GGG----AA-C--G---AATGCTT---TTGA-GG----T--T--AA-T---A----G-----CC-T-CAG-GAG-GT-GA-CG-GT-A-C-CC-T-CA-A---------AG-----------GAAGC-ACC-GG-C-TAA---C--T-CTGT--GCCA--G-C---A--GCCG---C-GG--TA-AT--AC---AG-AG-GGT-GCA-A-G-CG-TTGT-T-CGG-AA-TT-A--T-T--GGGC-GTA----AA-GGGC-GT--G-TA-G-G-C-G------------G--T-CT-G-C-T-AA----G-T-C-A---T-GTG-TG-A-AA-TC--CC-TCG-G--------------------------------------------------------------------CT-T-AA-------------------------------------------------------------------------CC-G-A-GG-AA-C----G-A-C-G-C-A--------T--GA-A-A-C-T-G-GCA--A-G-C---------------------------------------------------------------------------------------------------------------------------------------------------------------------------------------------------------------------------------------------------------------------------------------------------------------------------------------------------------------------------------------------------------------------------------------------------------------------------------------------------------------------------------------------------------------------------------------------------------------------------------------------------------------------------------------------------------------------------------------------------------------------------------------------------------------------------------------------------------------------------------------------------------------------------------------------------------------------------------------------------------------------------------------------------------------------------------------------------------------------------------T-A-G-A-G-T-A-----C-CA--AA-G-A--------------GG-G-GG-T----GG--AATT-CCC-G-GT--GT-A-GCG-GTGAAA-TG-CGT-AGAT-A-TC-G-GGA--GG-A-AC-A-CC-GG--T--G--GC-GAA-G--G-C---G----G--C-C-CCCTG------G-TT-GG--------------------------------------------------------------AT-A-C-T--GA--CG-----CT-GA-GA--C-G-CGA--AA-G-C--------------G-TGGG-GAG-C-A-AACA--GG-ATTA--------------------------------------------------------------------------------------------------------------------------------------------------------------------------------------------------------------------------------------------------------------------------------------------------------------------------------------------------------------------------------------------------------------------------------------------------------------------------------------------------------------------------------------------------------------------------------------------------------------------------------------------------------------------------------------------------------------------------------------------------------------------------------------------------------------------------------------------------------------------------------------------------------------------------------------------------------------------------------------------------------------------------------------------------------------------------------------------------------------------------------------------------------------------------------------------------------------------------------------------------------------------------------------------------------------------------------------------------------------------------------------------------------------------------------------------------------------------------------------------------------------------------------------------------------------------------------------------------------------------------------------------------------------------------------------------------------------------------------------------------------------------------------------------------------------------------------------------------------------------------------------------------------------------------------------------------------------------------------------------------------------------------------------------------------------------------------------------------------------------------------------------------------------------------------------------------------------------------------------------------------------------------------------------------------------------------------------------------------------------------------------------------------------------------------------------------------------------------------------------------------------------------------------------------------------------------------------------------------------------------------------------------------------------------------------------------------------------------------------------------------------------------------------------------------------------------------------------------------------------------------------------------------------------------------------------------------------------------------------------------------------------------------------------------------------------------------------------------------------------------------------------------------------------------------------------------------------------------------------------------------------------------------------------------------------------------------------------------------------------------------------------------------------------------------------------------------------------------------------------------------------------------------------------------------------------------------------------------------------------------------------------------------------------------------------------------------------------------------------------------------------------------
>124 Ee_1400 1..468
------------------------------------------------------------------------------------------------------------------------------------------------------------------------------------------------------------------------------------------------------------------------------------------------------------------------------------------------------------------------------------------------------------------------------------------------------------------------------------------------------------------------------------------------------------------------------------------------------------------------------------------------------------------------------------------------------------------------------------------------------------------------------------------------------------------------------------------------------------------------------------------------------------------------------------------------------------------------------------------------------------------------------------------------------------------------------------------------------------------------------------------------------------------------------------------------------------------------------------------------------------------------------------------------------------------------------------------------------------------------------------------------------------------------------------------------------------------------------------------------------------------------------------------------------------------------------------------------------------------------------------------------------------------------------------------------------------------------------------------------------------------------------------------------------------------------------------------------------------------------------------------------------------------------------------------------------------------------------TG---AG-G-A-ATA-TTGGT-C-AA-T-GG--GT-GC-A----A-G-CC-T-GA-AC-CA-GCCA-TCCC-G-CG-T---G-A-A--G--GA-C-G--A--C-T-G-CCC----TA-TG---------G-G-T-T-G-T--A---AA-C-TTC--------TT-TT-G-T--A-TAG----GG-A--T---AAACCTA---CCCT----------C--GT-G-----------------A-GGG-TAG-CT-GA-AG-GT-A-C-TA-T-AC-G---------AA-----------TAAGC-ACC-GG-C-TAA---C--T-CCGT--GCCA--G-C---A--GCCG---C-GG--TA-AT--AC---GG-AG-GGT-GCA-A-G-CG-TTAT-C-CGG-AT-TT-A--T-T--GGGT-TTA----AA-GGGT-CC--G-TA-G-G-C-G------------G--A-CT-T-A-T-AA----G-T-C-A---G-TGG-TG-A-AA-GC--CT-GTC-G--------------------------------------------------------------------CT-T-AA-------------------------------------------------------------------------CG-A-T-AG-AA-C----T-G-C-C-A-T--------T--GA-T-A-C-T-G-TAA--G-T-C---------------------------------------------------------------------------------------------------------------------------------------------------------------------------------------------------------------------------------------------------------------------------------------------------------------------------------------------------------------------------------------------------------------------------------------------------------------------------------------------------------------------------------------------------------------------------------------------------------------------------------------------------------------------------------------------------------------------------------------------------------------------------------------------------------------------------------------------------------------------------------------------------------------------------------------------------------------------------------------------------------------------------------------------------------------------------------------------------------------------------------T-T-G-A-G-T-A-----T-AT--TT-G-A------------G-GT-A-GC-T----GG--AATA-AGT-A-GT--GT-A-GCG-GTGAAA-TG-CAT-AGAT-A-TT-A-CTT--AG-A-AC-A-CC-AA--T--T--GC-GAA-G--G-C---A----G--GGT-TACCA------A-GA-TA--------------------------------------------------------------TA-A-C-T--GA--CG-----CT-GAGGG--G-A-CGA--AA-G-C--------------GTGGGG-GAG-C-G-AACA-GGG-ATTA-G-ATA-C-----CC-T-G-GTA-G-T----C-CA--C-G-CCG-T-AAA--C-GATG-CT--AA-C-------------------------------------------------------------------------------------------------------------------------------------------------------------------------------------------------------------------------------------------------------------------------------------------------------------------------------------------------------------------------------------------------------------------------------------------------------------------------------------------------------------------------------------------------------------------------------------------------------------------------------------------------------------------------------------------------------------------------------------------------------------------------------------------------------------------------------------------------------------------------------------------------------------------------------------------------------------------------------------------------------------------------------------------------------------------------------------------------------------------------------------------------------------------------------------------------------------------------------------------------------------------------------------------------------------------------------------------------------------------------------------------------------------------------------------------------------------------------------------------------------------------------------------------------------------------------------------------------------------------------------------------------------------------------------------------------------------------------------------------------------------------------------------------------------------------------------------------------------------------------------------------------------------------------------------------------------------------------------------------------------------------------------------------------------------------------------------------------------------------------------------------------------------------------------------------------------------------------------------------------------------------------------------------------------------------------------------------------------------------------------------------------------------------------------------------------------------------------------------------------------------------------------------------------------------------------------------------------------------------------------------------------------------------------------------------------------------------------------------------------------------------------------------------------------------------------------------------------------------------------------------------------------------------------------------------------------------------------------------------------------------------------------------------------------------------------------------------------------------------------------------------------------------------------------------------------------------------------------------------------------------------------------------------------------------------------------------------------------------------------------------------------------------------------------------------------------------------------------------------------------------------------------------------------------------------------------------------------------------------------------------------------------------------------------------------------------
>125 Aa_2754 1..397
------------------------------------------------------------------------------------------------------------------------------------------------------------------------------------------------------------------------------------------------------------------------------------------------------------------------------------------------------------------------------------------------------------------------------------------------------------------------------------------------------------------------------------------------------------------------------------------------------------------------------------------------------------------------------------------------------------------------------------------------------------------------------------------------------------------------------------------------------------------------------------------------------------------------------------------------------------------------------------------------------------------------------------------------------------------------------------------------------------------------------------------------------------------------------------------------------------------------------------------------------------------------------------------------------------------------------------------------------------------------------------------------------------------------------------------------------------------------------------------------------------------------------------------------------------------------------------------------------------------------------------------------------------------------------------------------------------------------------------------------------------------------------------------------------------------------------------------------------------------------------------------------------------------------------------------------------------------------------TG---GG-G-A-ATA-TTGGA-C-AA-T-GG--GC-GA-A----A-G--CCT-GA-TC-CA-GCAA-TTCC-G-CG-T---G-T-G--T--GA-A-G--A--A-G-G-CC-----TT-CG---------G-G-T-T-G-T--A---AA-G-CAC--------TT--A-G-T--G-GGG----GA-A--G---AA-ACAG---CTTG-GC----C--A--CA-C---C----A-----AG-C-------C-TT-GA-CG-GT-A-C-CC-C-AA-G---------AA-----------TAAGC-ACC-GG-C-TAA---C--T-CTGT--GCCA--G-C---A--GCCG---C-GG--TA-AT--AC---AG-AG-GGT-GCA-A-G-CG-TTAA-T-CGG-AT-TT-A--C-T--GGGC-GTA----AA-GGGT-GC--G-TA-G-G-T-G------------G--C-TA-T-T-T-AA----G-T-C-G---G-ATG-TG-A-AA-GC--CC-GGG-G--------------------------------------------------------------------CT-C-AA-------------------------------------------------------------------------CC-T-C-GG-AA-T----T-G-C-A-T-T--------C--GA-T-A-C-T-G-GGT--G-G-C---------------------------------------------------------------------------------------------------------------------------------------------------------------------------------------------------------------------------------------------------------------------------------------------------------------------------------------------------------------------------------------------------------------------------------------------------------------------------------------------------------------------------------------------------------------------------------------------------------------------------------------------------------------------------------------------------------------------------------------------------------------------------------------------------------------------------------------------------------------------------------------------------------------------------------------------------------------------------------------------------------------------------------------------------------------------------------------------------------------------------------T-A-G-A-G-T-T-----C-GG--TA-G-A------------G-GG-C-GG-C----GG--AATT-TCC-G-GT--GT-A-GCG-GTGAAA-TG-CGT-AGAT-A-TC-G-GAA--GG-A-AC-A-TC-AA--T--G--GC-GAA-G--G-C---A----G--C-C-GCCTGG-----G-GC-CT--------------------------------------------------------------GA-A-C-T--GA--CA-----CT-GA----------------------------------------------------------------------------------------------------------------------------------------------------------------------------------------------------------------------------------------------------------------------------------------------------------------------------------------------------------------------------------------------------------------------------------------------------------------------------------------------------------------------------------------------------------------------------------------------------------------------------------------------------------------------------------------------------------------------------------------------------------------------------------------------------------------------------------------------------------------------------------------------------------------------------------------------------------------------------------------------------------------------------------------------------------------------------------------------------------------------------------------------------------------------------------------------------------------------------------------------------------------------------------------------------------------------------------------------------------------------------------------------------------------------------------------------------------------------------------------------------------------------------------------------------------------------------------------------------------------------------------------------------------------------------------------------------------------------------------------------------------------------------------------------------------------------------------------------------------------------------------------------------------------------------------------------------------------------------------------------------------------------------------------------------------------------------------------------------------------------------------------------------------------------------------------------------------------------------------------------------------------------------------------------------------------------------------------------------------------------------------------------------------------------------------------------------------------------------------------------------------------------------------------------------------------------------------------------------------------------------------------------------------------------------------------------------------------------------------------------------------------------------------------------------------------------------------------------------------------------------------------------------------------------------------------------------------------------------------------------------------------------------------------------------------------------------------------------------------------------------------------------------------------------------------------------------------------------------------------------------------------------------------------------------------------------------------------------------------------------------------------------------------------------------------------------------------------------------------------------------------------------------------------------------------------------------------------------------------------------------------------------------------------------------------------------------------------------------------------------------------------------------------------------------------------------------------------
>126 Hh_5277 1..401
------------------------------------------------------------------------------------------------------------------------------------------------------------------------------------------------------------------------------------------------------------------------------------------------------------------------------------------------------------------------------------------------------------------------------------------------------------------------------------------------------------------------------------------------------------------------------------------------------------------------------------------------------------------------------------------------------------------------------------------------------------------------------------------------------------------------------------------------------------------------------------------------------------------------------------------------------------------------------------------------------------------------------------------------------------------------------------------------------------------------------------------------------------------------------------------------------------------------------------------------------------------------------------------------------------------------------------------------------------------------------------------------------------------------------------------------------------------------------------------------------------------------------------------------------------------------------------------------------------------------------------------------------------------------------------------------------------------------------------------------------------------------------------------------------------------------------------------------------------------------------------------------------------------------------------------------------------------------------TT---AA-G-A-ATC-TTGCT-C-AA-T-GG--GG-GC-A----A---CCCT-GA-AG-CA-GCGA-CGCC-G-CG-T---G-A-A--C--GA-A-G--A--A-G-G-TC-----TT-CG---------G-A-T-T-G-T--A---AA-G-TTC--------AG-TA-A-G--C-AGG----GA-A--A---AATAAGC---A-------------G--CA-A---------------------T-GTG-AT-GA-TG-GT-A-C-CT-G-CC-T---------A-------------AAGC-ACC-GG-C-TAA---C--T-ACGT--GCCA--G-C---A--GCCG---C-GG--TA-AT--AC---GT-AT-GGT-GCA-A-G-CG-TTGT-T-CGG-AA-TC-A--T-T--GGGC-GTA----AA-GGGT-GC--G-TA-G-G-C-G------------G--A-CT-T-G-T-AA----G-T-C-A---G-GTG-TG-A-AA-AC--TG-CGG-G--------------------------------------------------------------------CT-C-AA-------------------------------------------------------------------------CC-C-G-TG-GC-C----T-G-C-A-C-T--------T--GA-A-A-C-T-G-CAA--G-T-C---------------------------------------------------------------------------------------------------------------------------------------------------------------------------------------------------------------------------------------------------------------------------------------------------------------------------------------------------------------------------------------------------------------------------------------------------------------------------------------------------------------------------------------------------------------------------------------------------------------------------------------------------------------------------------------------------------------------------------------------------------------------------------------------------------------------------------------------------------------------------------------------------------------------------------------------------------------------------------------------------------------------------------------------------------------------------------------------------------------------------------T-G-G-A-G-T-T-----T-GG--GA-G-A------------G-GC-A-AG-T----GG--AATT-CCGAG-GT--GT-A-GCG-GTGAAA-TG-CGT-AGAT-A-TC-T-GGA--GG-A-AC-A-CC-AG--T--G--GC-GAA-G--G-C---G----A--C-T-TGCTG------GCTC-AA--------------------------------------------------------------AA-A-C-T--GA--CG-----CT-GA-GG--C-A-CGA--AA-G-C--------------------------------------------------------------------------------------------------------------------------------------------------------------------------------------------------------------------------------------------------------------------------------------------------------------------------------------------------------------------------------------------------------------------------------------------------------------------------------------------------------------------------------------------------------------------------------------------------------------------------------------------------------------------------------------------------------------------------------------------------------------------------------------------------------------------------------------------------------------------------------------------------------------------------------------------------------------------------------------------------------------------------------------------------------------------------------------------------------------------------------------------------------------------------------------------------------------------------------------------------------------------------------------------------------------------------------------------------------------------------------------------------------------------------------------------------------------------------------------------------------------------------------------------------------------------------------------------------------------------------------------------------------------------------------------------------------------------------------------------------------------------------------------------------------------------------------------------------------------------------------------------------------------------------------------------------------------------------------------------------------------------------------------------------------------------------------------------------------------------------------------------------------------------------------------------------------------------------------------------------------------------------------------------------------------------------------------------------------------------------------------------------------------------------------------------------------------------------------------------------------------------------------------------------------------------------------------------------------------------------------------------------------------------------------------------------------------------------------------------------------------------------------------------------------------------------------------------------------------------------------------------------------------------------------------------------------------------------------------------------------------------------------------------------------------------------------------------------------------------------------------------------------------------------------------------------------------------------------------------------------------------------------------------------------------------------------------------------------------------------------------------------------------------------------------------------------------------------------------------------------------------------------------------------------------------------------------------------------------------------------------------------------------------------------------------------------------------------------------------------------------------------------------------------------------------
>127 Aa_4407 1..517
------------------------------------------------------------------------------------------------------------------------------------------------------------------------------------------------------------------------------------------------------------------------------------------------------------------------------------------------------------------------------------------------------------------------------------------------------------------------------------------------------------------------------------------------------------------------------------------------------------------------------------------------------------------------------------------------------------------------------------------------------------------------------------------------------------------------------------------------------------------------------------------------------------------------------------------------------------------------------------------------------------------------------------------------------------------------------------------------------------------------------------------------------------------------------------------------------------------------------------------------------------------------------------------------------------------------------------------------------------------------------------------------------------------------------------------------------------------------------------------------------------------------------------------------------------------------------------------------------------------------------------------------------------------------------------------------------------------------------------------------------------------------------------------------------------------------------------------------------------------------------------------------------------------------------------------------------------------------------TA---GG-G-A-ATA-TTGGG-C-AA-T-GG--GC-GA-G----A-G-CC-T-GA-CC-CA-GCCA-TGCC-G-CG-T---G-C-C--G--GA-T-G--A--A-G-G-CCT----TC-TG---------G-G-T-T-G-T--A---AA-C-GGC--------TT-TT-C-T--C-AGG----GA-A--G---AA-AACG---GGTG----------T--GC-G-----------------C-ACT-CAA-CT-GA-CG-GT-A-C-CT-G-AG-G---------AA-----------TAAGC-ACC-GG-C-TAA---C--T-CCGT--GCCA--G-C---A--GCCG---C-GG--TA-AT--AC---GG-AG-GGT-GCA-A-G-CG-TTGT-C-CGG-AT-TT-A--T-T--GGGT-TTA----AA-GGGT-GC--G-TA-G-G-C-G------------G--C-CC-G-T-T-AA----G-T-C-C---G-GGG-TG-A-AA-GC--CT-CTT-G--------------------------------------------------------------------CT-C-AA-------------------------------------------------------------------------CA-A-G-AG-AA-C----T-G-C-C-C-T--------G--GA-T-A-C-T-G-GCG--G-G-C---------------------------------------------------------------------------------------------------------------------------------------------------------------------------------------------------------------------------------------------------------------------------------------------------------------------------------------------------------------------------------------------------------------------------------------------------------------------------------------------------------------------------------------------------------------------------------------------------------------------------------------------------------------------------------------------------------------------------------------------------------------------------------------------------------------------------------------------------------------------------------------------------------------------------------------------------------------------------------------------------------------------------------------------------------------------------------------------------------------------------------T-T-G-A-G-T-C-----C-AG--AC-G-A------------G-GT-T-GG-C----GG--AATG-GAT-G-GT--GT-A-GCG-GTGAAA-TG-CAT-AGAT-A-CC-A-TCC--AG-A-AC-C-CC-GA--T--T--GC-GAA-G--G-C---A----G--C-T-GACTA------G-GC-TG--------------------------------------------------------------GG-TAC-T--GA--CG-----CT-GAGGG--C-A-CGA--AA-G-C--------------GTGGGGGAGCGG-A-ACAG--GG-ATTA-G-ATA-C-----CC-TGG-GTA-G-T----C-CA--C-G-CCG-T-AAA--C-GATGGGA--TA-CT---------CGCT--G--G-G-TG-G-CG-------------------------------------------------------------------------------------------ATA-GAC-----------------------------------------------------------------------------------------------------------------------------------------------------A-GT--C-A-C-TGGG-C------TT--A----GGGGAAA-AC-C-G-G--G--T-----------------------------------------------------------------------------------------------------------------------------------------------------------------------------------------------------------------------------------------------------------------------------------------------------------------------------------------------------------------------------------------------------------------------------------------------------------------------------------------------------------------------------------------------------------------------------------------------------------------------------------------------------------------------------------------------------------------------------------------------------------------------------------------------------------------------------------------------------------------------------------------------------------------------------------------------------------------------------------------------------------------------------------------------------------------------------------------------------------------------------------------------------------------------------------------------------------------------------------------------------------------------------------------------------------------------------------------------------------------------------------------------------------------------------------------------------------------------------------------------------------------------------------------------------------------------------------------------------------------------------------------------------------------------------------------------------------------------------------------------------------------------------------------------------------------------------------------------------------------------------------------------------------------------------------------------------------------------------------------------------------------------------------------------------------------------------------------------------------------------------------------------------------------------------------------------------------------------------------------------------------------------------------------------------------------------------------------------------------------------------------------------------------------------------------------------------------------------------------------------------------------------------------------------------------------------------------------------------------------------------------------------------------------------------------------------------------------------------------------------------------------------------------------------------------------------------------------------------------------------------------------------------------------------------------------------------------------------------------------------------------------------------------------------------------------------------------------------------------------------------------------------------------------------------------------------------------------------------------------------------------------------------------------------------------------------------------------------------------
>128 Gg_277 1..531
------------------------------------------------------------------------------------------------------------------------------------------------------------------------------------------------------------------------------------------------------------------------------------------------------------------------------------------------------------------------------------------------------------------------------------------------------------------------------------------------------------------------------------------------------------------------------------------------------------------------------------------------------------------------------------------------------------------------------------------------------------------------------------------------------------------------------------------------------------------------------------------------------------------------------------------------------------------------------------------------------------------------------------------------------------------------------------------------------------------------------------------------------------------------------------------------------------------------------------------------------------------------------------------------------------------------------------------------------------------------------------------------------------------------------------------------------------------------------------------------------------------------------------------------------------------------------------------------------------------------------------------------------------------------------------------------------------------------------------------------------------------------------------------------------------------------------------------------------------------------------------------------------------------------------------------------------------------------------TG---GG-G-A-ATA-TTGGA-C-AA-T-GG--GC-GC-A----A-G-CC-T-GA-TC-CA-GCCA-TACC-G-CG-T---G-G-G--T--GA-A-G--A--A-G-G-CC-----TT-CG---------G-G-T-T-G-T--A---AA-G-CCC--------TT-TT-G-T--T-GGG----AA-A--G---AA-AAGC---AGCG-GG----C--T--AA-T---A----C-----CT-T-GCT-GTT-CT-GA-CG-GT-A-C-CC-A-AA-G---------AA-----------TAAGC-ACC-GG-C-TAA---C--T-TCGT--GCCA--G-C---A--GCCG---C-GG--TA-AT--AC---GA-AG-GGT-GCA-A-G-CG-TTAC-T-CGG-AA-TT-A--C-T--GGGC-GTA----AA-GCGT-GC--G-TA-G-G-T-G------------G--T-CG-T-T-T-AA----G-T-C-T---G-TTG-TG-A-AA-GC--CC-TGG-G--------------------------------------------------------------------CT-C-AA-------------------------------------------------------------------------CC-T-G-GG-AA-C----T-G-C-A-G-T--------G--GA-A-A-C-T-G-GAC--G-A-C---------------------------------------------------------------------------------------------------------------------------------------------------------------------------------------------------------------------------------------------------------------------------------------------------------------------------------------------------------------------------------------------------------------------------------------------------------------------------------------------------------------------------------------------------------------------------------------------------------------------------------------------------------------------------------------------------------------------------------------------------------------------------------------------------------------------------------------------------------------------------------------------------------------------------------------------------------------------------------------------------------------------------------------------------------------------------------------------------------------------------------T-A-G-A-G-T-G-----T-GG--TA-G-A------------G-GG-T-AG-C----GG--AATT-CCC-G-GT--GT-A-GCA-GTGAAA-TG-CGT-AGAG-A-TC-G-GGA--GG-A-AC-A-TC-CA--T--G--GC-GAA-G--G-C---A----G--C-T-ACCTG------GGAC-CA--------------------------------------------------------------AC-A-C-T--GA--CA-----CT-GA-GG--C-A-CGA--AA-G-C--------------GTGGGG-GAG-C-A-AACA--GG-ATTA-G-ATA-C-----CC-T-G-GTA-G-T----C-CA--C-G-CCC-T-AAA--C-GATG-CG--AA-CT---------GGGA--T--G-TTGG-G-GT-G--C--------------------------------------------------------------------------------------ACT-TT-G------------------------------------------------------------------------------------------------------------------------------------------------G-C-A-CG--C-A-G-T-AT-C------GA--A--AGCT-AAA--CG-C-G-T--T-AAA-GT--T----C-GCC-------------------------------------------------------------------------------------------------------------------------------------------------------------------------------------------------------------------------------------------------------------------------------------------------------------------------------------------------------------------------------------------------------------------------------------------------------------------------------------------------------------------------------------------------------------------------------------------------------------------------------------------------------------------------------------------------------------------------------------------------------------------------------------------------------------------------------------------------------------------------------------------------------------------------------------------------------------------------------------------------------------------------------------------------------------------------------------------------------------------------------------------------------------------------------------------------------------------------------------------------------------------------------------------------------------------------------------------------------------------------------------------------------------------------------------------------------------------------------------------------------------------------------------------------------------------------------------------------------------------------------------------------------------------------------------------------------------------------------------------------------------------------------------------------------------------------------------------------------------------------------------------------------------------------------------------------------------------------------------------------------------------------------------------------------------------------------------------------------------------------------------------------------------------------------------------------------------------------------------------------------------------------------------------------------------------------------------------------------------------------------------------------------------------------------------------------------------------------------------------------------------------------------------------------------------------------------------------------------------------------------------------------------------------------------------------------------------------------------------------------------------------------------------------------------------------------------------------------------------------------------------------------------------------------------------------------------------------------------------------------------------------------------------------------------------------------------------------------------------------------------------------------------------------------------------------------------------------------------------------------------------------------------------------------------------------------------------------
>129 Aa_2979 1..504
------------------------------------------------------------------------------------------------------------------------------------------------------------------------------------------------------------------------------------------------------------------------------------------------------------------------------------------------------------------------------------------------------------------------------------------------------------------------------------------------------------------------------------------------------------------------------------------------------------------------------------------------------------------------------------------------------------------------------------------------------------------------------------------------------------------------------------------------------------------------------------------------------------------------------------------------------------------------------------------------------------------------------------------------------------------------------------------------------------------------------------------------------------------------------------------------------------------------------------------------------------------------------------------------------------------------------------------------------------------------------------------------------------------------------------------------------------------------------------------------------------------------------------------------------------------------------------------------------------------------------------------------------------------------------------------------------------------------------------------------------------------------------------------------------------------------------------------------------------------------------------------------------------------------------------------------------------------------------TA---GG-G-A-ATA-TTGGG-C-AA-T-GG--AT-GC-A----A-G-TC-T-GA-CC-CA-GCCA-TGCC-G-CG-T---G-C-C--G--GA-T-G--A--A-G-G-CCC----TC-AG---------G-G-T-T-G-T--A---AA-C-GGC--------TT-TT-A-T--T-CGG----GA-A--G---AA-GAGCA--GGGA----------T--GC-G-----------------T-CCT-TGT-GT-GA-CG-GT-A-C-CG-A-AT-G---------AA-----------TAAGC-ACC-GG-C-TAA---C--T-CCGT--GCC--AG-C---A--GCCG---C-GG--TA-AT--AC---GG-AG-GGT-GCG-A-G-CG-TTGT-C-CGG-AT-TT-A--T-T--GGGT-TTA----AA-GGGT-GC--G-TA-G-G-T-G------------G--C-TT-A-A-T-AA----G-T-C-A---G-TGG-TG-A-AA-TA--CA-GCC-G--------------------------------------------------------------------CT-C-AA-------------------------------------------------------------------------CG-G-T-TG-AG-G----T-G-C-C-A-T--------T--GA-T-A-C-T-G-TTA---AG-C---------------------------------------------------------------------------------------------------------------------------------------------------------------------------------------------------------------------------------------------------------------------------------------------------------------------------------------------------------------------------------------------------------------------------------------------------------------------------------------------------------------------------------------------------------------------------------------------------------------------------------------------------------------------------------------------------------------------------------------------------------------------------------------------------------------------------------------------------------------------------------------------------------------------------------------------------------------------------------------------------------------------------------------------------------------------------------------------------------------------------------T-T-G-A-A-A-C-----A-AG--TG-G-A------------G-GT-T-GC-C----GG--AATG-GAT-G-GT--GT-A-GCG-GTGAAA-TG-CAT-AGAT-A-TC-A-TCC--AG-A-AC-A-CC-GA--T--T--GC-GAA-G--G-C---A----G--G-T-GACTA------C-GT-TT--------------------------------------------------------------GA-T-T-T--GA--CA-----CT-GAGGG--C-A-CGA--AA-G-C--------------A-TGGG-GAG-C-A-AACA-GGG-ATTA-G-ATA-C-----CC-TGG-GTA-G-T----C-CA--T-G-CCG-T-AAA--C-GATGAGG--GA-CT---------C-GC--T--G-TTGG-G-TC-------------------------------------------------------------------------------------------TGTCAAAGG---------------------------------------------------------------------------------------------------------------------------------------------------G-AT--C-A-G-C-GG-G------CT--T----A--------------------------------------------------------------------------------------------------------------------------------------------------------------------------------------------------------------------------------------------------------------------------------------------------------------------------------------------------------------------------------------------------------------------------------------------------------------------------------------------------------------------------------------------------------------------------------------------------------------------------------------------------------------------------------------------------------------------------------------------------------------------------------------------------------------------------------------------------------------------------------------------------------------------------------------------------------------------------------------------------------------------------------------------------------------------------------------------------------------------------------------------------------------------------------------------------------------------------------------------------------------------------------------------------------------------------------------------------------------------------------------------------------------------------------------------------------------------------------------------------------------------------------------------------------------------------------------------------------------------------------------------------------------------------------------------------------------------------------------------------------------------------------------------------------------------------------------------------------------------------------------------------------------------------------------------------------------------------------------------------------------------------------------------------------------------------------------------------------------------------------------------------------------------------------------------------------------------------------------------------------------------------------------------------------------------------------------------------------------------------------------------------------------------------------------------------------------------------------------------------------------------------------------------------------------------------------------------------------------------------------------------------------------------------------------------------------------------------------------------------------------------------------------------------------------------------------------------------------------------------------------------------------------------------------------------------------------------------------------------------------------------------------------------------------------------------------------------------------------------------------------------------------------------------------------------------------------------------------------------------------------------------------------------------------------------------------------------------------------------------------
>13 Dd_2881 1..531
------------------------------------------------------------------------------------------------------------------------------------------------------------------------------------------------------------------------------------------------------------------------------------------------------------------------------------------------------------------------------------------------------------------------------------------------------------------------------------------------------------------------------------------------------------------------------------------------------------------------------------------------------------------------------------------------------------------------------------------------------------------------------------------------------------------------------------------------------------------------------------------------------------------------------------------------------------------------------------------------------------------------------------------------------------------------------------------------------------------------------------------------------------------------------------------------------------------------------------------------------------------------------------------------------------------------------------------------------------------------------------------------------------------------------------------------------------------------------------------------------------------------------------------------------------------------------------------------------------------------------------------------------------------------------------------------------------------------------------------------------------------------------------------------------------------------------------------------------------------------------------------------------------------------------------------------------------------------------TG---GG-G-A-ATA-TTGGA-C-AA-T-GG--GC-GA-A----A-G-CC-T-GA-TC-CA-GCAA-TGCC-G-CG-T---G-G-A--T--GA-A-G--A--A-G-G-TT-----TT-CG---------G-A-T-T-G-T--A---AA-G-TCC--------TT-TC-G-G--C-GGG----GA-C--G---A-----------------------T--GA------------------------------T-GA-CG-GT-A-C-CC-G-CA-G---------AA-----------GAAGC-CCC-GG-C-TAA---C--T-TCGT--GCCA--G-C---A--GCCG---C-GG--TA-AT--AC---GA-AG-GGG-GCT-A-G-CG-TTGC-T-CGG-AA-TG-A--C-T--GGGC-GTA----AA-GGGC-GC--G-TA-G-G-C-G------------G--T-AT-G-G-A-CA----G-T-C-A---G-GTG-TG-A-AA-TT--CC-CGG-G--------------------------------------------------------------------CT-T-AA-------------------------------------------------------------------------CC-T-G-GG-GA-C----T-G-C-A-T-T--------T--GA-T-A-C-G-T-TCA--A-A-C---------------------------------------------------------------------------------------------------------------------------------------------------------------------------------------------------------------------------------------------------------------------------------------------------------------------------------------------------------------------------------------------------------------------------------------------------------------------------------------------------------------------------------------------------------------------------------------------------------------------------------------------------------------------------------------------------------------------------------------------------------------------------------------------------------------------------------------------------------------------------------------------------------------------------------------------------------------------------------------------------------------------------------------------------------------------------------------------------------------------------------T-A-G-A-G-T-G-----T-GG--AA-G-A------------G-GG-T-CG-T----GG--AATT-CCC-A-GT--GT-A-GAG-GTGAAA-TT-CGT-AGAT-A-TT-G-GGA--AG-A-AC-A-CC-GG--T--G--GC-GAA-G--G-C---G----G--C-G-ACCTG------G-TC-CA--------------------------------------------------------------TT-A-C-T--GA--CG-----CT-GA-GG--C-G-CGA--AA-G-C--------------GTGGGG-GAG-C-A-AACA-GGG-ATTA-G-ATA-C-----CC-T-G-GTA-G-T----C-CA--C-G-CCG-T-AAA--C-GATG-TG--TG-CT--------GG-GA--T--G-TTGG-G--G-T--G-------------------------------------------------------------------------------------ACCT-AG--------------------------------------------------------------------------------------------------------------------------------------------------T-C-A-CT--C-A-G-T-GT-C------GT--A----GC-TAA--CG-C-G-A--T--AA-GC--A----C-ACC-GCCTGGG-GG--AG-TA---CGG-----G-C----------------------CGC-AAA--------GG-GT-T---------------------------------------------------------------------------------------------------------------------------------------------------------------------------------------------------------------------------------------------------------------------------------------------------------------------------------------------------------------------------------------------------------------------------------------------------------------------------------------------------------------------------------------------------------------------------------------------------------------------------------------------------------------------------------------------------------------------------------------------------------------------------------------------------------------------------------------------------------------------------------------------------------------------------------------------------------------------------------------------------------------------------------------------------------------------------------------------------------------------------------------------------------------------------------------------------------------------------------------------------------------------------------------------------------------------------------------------------------------------------------------------------------------------------------------------------------------------------------------------------------------------------------------------------------------------------------------------------------------------------------------------------------------------------------------------------------------------------------------------------------------------------------------------------------------------------------------------------------------------------------------------------------------------------------------------------------------------------------------------------------------------------------------------------------------------------------------------------------------------------------------------------------------------------------------------------------------------------------------------------------------------------------------------------------------------------------------------------------------------------------------------------------------------------------------------------------------------------------------------------------------------------------------------------------------------------------------------------------------------------------------------------------------------------------------------------------------------------------------------------------------------------------------------------------------------------------------------------------------------------------------------------------------------------------------------------------------------------------------------------------------------------------------------------------------------------------------------------------------------------------------------------------------------------------------------------------------------------------------------------------------
>130 Cc_3057 1..476
------------------------------------------------------------------------------------------------------------------------------------------------------------------------------------------------------------------------------------------------------------------------------------------------------------------------------------------------------------------------------------------------------------------------------------------------------------------------------------------------------------------------------------------------------------------------------------------------------------------------------------------------------------------------------------------------------------------------------------------------------------------------------------------------------------------------------------------------------------------------------------------------------------------------------------------------------------------------------------------------------------------------------------------------------------------------------------------------------------------------------------------------------------------------------------------------------------------------------------------------------------------------------------------------------------------------------------------------------------------------------------------------------------------------------------------------------------------------------------------------------------------------------------------------------------------------------------------------------------------------------------------------------------------------------------------------------------------------------------------------------------------------------------------------------------------------------------------------------------------------------------------------------------------------------------------------------------------------------TG---GG-G-A-ATT-TTCCG-C-AA-T-GG--GC-GC-A----A-G-CC-T-GA-CG-GA-GCAA-GACC-G-CG-T---G-G-G--G--GA-G-G--A--A-G-G-TC-----TG--T---------G-GAT-T-G-T--A---AA-C-CCC--------TT-TT-GAC--T--GG----GA-A--G---A--------------------A-------CA--CA-----------------------AT-GA-CG-GT-A-CCAG-T-CG-----------AA-----------TCAGC-CTC-GG-C-TAA---C--T-CCGT--GCCA--G-C---A--GCCG---C-GG--TA-AT--AC---GG-AG-GAG-GCA-A-G-CG-TTAT-C-CGG-AT-TT-A--T-T--GGGC-GTA----AA-GCGT-CC--G-CA-G-G-T-G------------G--T-TA-T-A-C-AA----G-T-C-T---G-CTG-TC-A-AA-GC--GC-GAA-G--------------------------------------------------------------------CT-T-AA-------------------------------------------------------------------------CT-T-C-GT--A-A----A-GGC-A-G-T--------G--GA-A-A-C-T-G-TAT--G-A-C---------------------------------------------------------------------------------------------------------------------------------------------------------------------------------------------------------------------------------------------------------------------------------------------------------------------------------------------------------------------------------------------------------------------------------------------------------------------------------------------------------------------------------------------------------------------------------------------------------------------------------------------------------------------------------------------------------------------------------------------------------------------------------------------------------------------------------------------------------------------------------------------------------------------------------------------------------------------------------------------------------------------------------------------------------------------------------------------------------------------------------T-T-G-A-G-T-G-----T-GA--TA-G-G------------G-GC-A-GA-G----GG--AATT-CCT-A-GT--GT-A-GCG-GTGAAA-TG-CGT-AGAG-A-TT-A-GGA--AG-A-AC-A-CC-GG--T--G--GC-GAA-G--G-C---G----C--T-C-TGCTG------G-GT-CA--------------------------------------------------------------TG-A-C-T--GA--CA-----CT-GA-GG--G-A-CGA--AA-G-C--------------T-AGGG-GAG-C-G-AAAG--GG-ATTA-G-ATA-C-----CC-C-T-GTA-G-T----C-CT--A-G-CCG-T-AAA--C-GATG-GG-GTA-CT---------AGGG--C--G-T-TG-A-CC-G----------------------------------------------------------------------------------------T-ATCGACC--------------------------------------------------------------------------------------------------------------------------------------------------C-G-GT--C-A---------------------------------------------------------------------------------------------------------------------------------------------------------------------------------------------------------------------------------------------------------------------------------------------------------------------------------------------------------------------------------------------------------------------------------------------------------------------------------------------------------------------------------------------------------------------------------------------------------------------------------------------------------------------------------------------------------------------------------------------------------------------------------------------------------------------------------------------------------------------------------------------------------------------------------------------------------------------------------------------------------------------------------------------------------------------------------------------------------------------------------------------------------------------------------------------------------------------------------------------------------------------------------------------------------------------------------------------------------------------------------------------------------------------------------------------------------------------------------------------------------------------------------------------------------------------------------------------------------------------------------------------------------------------------------------------------------------------------------------------------------------------------------------------------------------------------------------------------------------------------------------------------------------------------------------------------------------------------------------------------------------------------------------------------------------------------------------------------------------------------------------------------------------------------------------------------------------------------------------------------------------------------------------------------------------------------------------------------------------------------------------------------------------------------------------------------------------------------------------------------------------------------------------------------------------------------------------------------------------------------------------------------------------------------------------------------------------------------------------------------------------------------------------------------------------------------------------------------------------------------------------------------------------------------------------------------------------------------------------------------------------------------------------------------------------------------------------------------------------------------------------------------------------------------------------------------------------------------------------------------------------------------------------------------------------------------------------------------------------------------------------------------------
>131 Kk_5343 1..408
------------------------------------------------------------------------------------------------------------------------------------------------------------------------------------------------------------------------------------------------------------------------------------------------------------------------------------------------------------------------------------------------------------------------------------------------------------------------------------------------------------------------------------------------------------------------------------------------------------------------------------------------------------------------------------------------------------------------------------------------------------------------------------------------------------------------------------------------------------------------------------------------------------------------------------------------------------------------------------------------------------------------------------------------------------------------------------------------------------------------------------------------------------------------------------------------------------------------------------------------------------------------------------------------------------------------------------------------------------------------------------------------------------------------------------------------------------------------------------------------------------------------------------------------------------------------------------------------------------------------------------------------------------------------------------------------------------------------------------------------------------------------------------------------------------------------------------------------------------------------------------------------------------------------------------------------------------------------------TA---GG-G-A-ATA-TTGGG-C-AA-T-GC--TC-GC-A----A-G-AG-T-GA-CC-CA-GCCA-TGCC-G-CG-T---G-C-A--G--GA-A-G--A--A-G-G-CCT----TC-TG---------G-G-T-T-G-T--A---AA-C-TGC--------TT-TT-G-G--A-AGG----GA-A--C---AA-AATG---ACAC----------T--GC-G-----------------G-TGT-AAC-TT-GA-GT-GT-A-C-CT-T-CA-G---------AA----------CTAAGC-ACC-GG-C-TAA---C--T-CCGT--GCCA--G-C---A--GCCG---C-GG--TA-AT--AC---GG-AG-GGT-GCA-A-G-CG-TTGT-C-CGG-AT-TT-A--T-T--GGGT-TTA----AA-GGGT-GC--G-TA-G-G-C-G------------G--C-TT-A-T-T-AA----G-T-C-A---G-GGG-TG-A-AA-GA--CT-GCA-G--------------------------------------------------------------------CT-C-AA-------------------------------------------------------------------------CT-G-T-AG-CA-G----T-G-C-C-T-T--------T--GA-T-A-C-T-G-ATG--A-G-C---------------------------------------------------------------------------------------------------------------------------------------------------------------------------------------------------------------------------------------------------------------------------------------------------------------------------------------------------------------------------------------------------------------------------------------------------------------------------------------------------------------------------------------------------------------------------------------------------------------------------------------------------------------------------------------------------------------------------------------------------------------------------------------------------------------------------------------------------------------------------------------------------------------------------------------------------------------------------------------------------------------------------------------------------------------------------------------------------------------------------------T-T-G-A-G-T-A-----C-AG--AT-G-A------------G-GC-T-GG-C----GG--AATG-GGT-G-GT--GT-A-GCG-GTGAAA-TG-CAT-AGAT-A-CC-A-TCC--AG-A-AC-A-CC-GA--T--T--GC-GAA-G--G-C---A----G--C-C-GGCTA------A-AC-TG--------------------------------------------------------------TA-A-C-T--GA--CG-----CT-GA-GG--C-A-CGA--AA-G-C--------------------------------------------------------------------------------------------------------------------------------------------------------------------------------------------------------------------------------------------------------------------------------------------------------------------------------------------------------------------------------------------------------------------------------------------------------------------------------------------------------------------------------------------------------------------------------------------------------------------------------------------------------------------------------------------------------------------------------------------------------------------------------------------------------------------------------------------------------------------------------------------------------------------------------------------------------------------------------------------------------------------------------------------------------------------------------------------------------------------------------------------------------------------------------------------------------------------------------------------------------------------------------------------------------------------------------------------------------------------------------------------------------------------------------------------------------------------------------------------------------------------------------------------------------------------------------------------------------------------------------------------------------------------------------------------------------------------------------------------------------------------------------------------------------------------------------------------------------------------------------------------------------------------------------------------------------------------------------------------------------------------------------------------------------------------------------------------------------------------------------------------------------------------------------------------------------------------------------------------------------------------------------------------------------------------------------------------------------------------------------------------------------------------------------------------------------------------------------------------------------------------------------------------------------------------------------------------------------------------------------------------------------------------------------------------------------------------------------------------------------------------------------------------------------------------------------------------------------------------------------------------------------------------------------------------------------------------------------------------------------------------------------------------------------------------------------------------------------------------------------------------------------------------------------------------------------------------------------------------------------------------------------------------------------------------------------------------------------------------------------------------------------------------------------------------------------------------------------------------------------------------------------------------------------------------------------------------------------------------------------------------------------------------------------------------------------------------------------------------------------------------------------------------------------------------
>133 Ff_2684 1..546
------------------------------------------------------------------------------------------------------------------------------------------------------------------------------------------------------------------------------------------------------------------------------------------------------------------------------------------------------------------------------------------------------------------------------------------------------------------------------------------------------------------------------------------------------------------------------------------------------------------------------------------------------------------------------------------------------------------------------------------------------------------------------------------------------------------------------------------------------------------------------------------------------------------------------------------------------------------------------------------------------------------------------------------------------------------------------------------------------------------------------------------------------------------------------------------------------------------------------------------------------------------------------------------------------------------------------------------------------------------------------------------------------------------------------------------------------------------------------------------------------------------------------------------------------------------------------------------------------------------------------------------------------------------------------------------------------------------------------------------------------------------------------------------------------------------------------------------------------------------------------------------------------------------------------------------------------------------------------TG---GG-G-A-ATT-TTGGA-C-AA-T-GG--GG-GC-A----A-C-CC-T-GA-TC-CA-GCAA-CGCC-G-CG-T---G-A-A--T--GA-A-G--A--A-G-G-CC-----TT-AG---------G-G-T-T-G-T--A---AA-G-TTC--------TT-TT-G-T--C-AGG----GA-A--G---AA-AAGG---TTTG-TG----C--T--AA-T---A----T-----CA-T-AAA-CTG-AT-GA-CG-GT-A-C-CT-G-AA-G---------AA-----------TAAGC-ACC-GG-C-TAA---C--T-ACGT--GCCA--G-C---A--GCCG---C-GG--TA-AT--AC---GT-AG-GGT-GCG-A-G-CG-TTAA-T-CGG-AA-TT-A--C-T--GGGC-GTA----AA-GCGT-GC--G-CA-G-G-C-G------------G--A-TA-T-G-T-AA----G-T-T-A---G-AAG-TG-A-AA-TC--CC-CGG-G--------------------------------------------------------------------CT-C-AA-------------------------------------------------------------------------CC-T-G-GG-AA-T----G-G-C-T-T-T--------T--AA-G-A-C-T-G-CGT--A-T-C---------------------------------------------------------------------------------------------------------------------------------------------------------------------------------------------------------------------------------------------------------------------------------------------------------------------------------------------------------------------------------------------------------------------------------------------------------------------------------------------------------------------------------------------------------------------------------------------------------------------------------------------------------------------------------------------------------------------------------------------------------------------------------------------------------------------------------------------------------------------------------------------------------------------------------------------------------------------------------------------------------------------------------------------------------------------------------------------------------------------------------T-A-G-A-G-T-T-----T-GT--CA-G-A------------G-GG-G-GG-T----GG--AATT-CCA-A-GT--GT-A-GCA-GTGAAA-TG-CGT-AGAG-A-TT-T-GGA--GG-A-AC-A-CC-AA--T--G--GC-GAA-G--G-C---A----A--C-C-CCCTGG-----G-GA-TA--------------------------------------------------------------AA-A-C-T--GA--CG-----CT-CA-TG--C-A-CGA--AA-G-C--------------GTGGGG-TAG-C-A-AACA-GGG-ATTA-G-ATA-C-----CC-T-G-GTA-G-T----C-CA--C-G-CCC-T-AAA--C-GATG-TC--TA-CT---------T-GC--T--G-T-TG-G-GG-G-GC-------------------------------------------------------------------------------------------A----------------------------------------------------------------------------------------------------------------------------------------------A---C-C----T--T-A-G-T-AG-C------GA--A----GC-TAA--CG-C-G-A--G-AAA-GT--A----GAACCGGCCTG-G-GG-GAG-TA--CGGG-----T-C--G-C------------------------------------------------------------------------------------------------------------------------------------------------------------------------------------------------------------------------------------------------------------------------------------------------------------------------------------------------------------------------------------------------------------------------------------------------------------------------------------------------------------------------------------------------------------------------------------------------------------------------------------------------------------------------------------------------------------------------------------------------------------------------------------------------------------------------------------------------------------------------------------------------------------------------------------------------------------------------------------------------------------------------------------------------------------------------------------------------------------------------------------------------------------------------------------------------------------------------------------------------------------------------------------------------------------------------------------------------------------------------------------------------------------------------------------------------------------------------------------------------------------------------------------------------------------------------------------------------------------------------------------------------------------------------------------------------------------------------------------------------------------------------------------------------------------------------------------------------------------------------------------------------------------------------------------------------------------------------------------------------------------------------------------------------------------------------------------------------------------------------------------------------------------------------------------------------------------------------------------------------------------------------------------------------------------------------------------------------------------------------------------------------------------------------------------------------------------------------------------------------------------------------------------------------------------------------------------------------------------------------------------------------------------------------------------------------------------------------------------------------------------------------------------------------------------------------------------------------------------------------------------------------------------------------------------------------------------------------------------------------------------------------------------------------------------------------------------------------------------------------------------------------------------------------------------------------------------------------------------------------------------------------------------------------------
>134 Mm_4961 1..512
----------------------------------------------------------------------------------------------------------------------------------------------------------------------------------------------------------------------------------------------------------------------------------------------------------------------------------------------------------------------------------------------------------------------------------------------------------------------------------------------------------------------------------------------------------------------------------------------------------------------------------------------------------------------------------------------------------------------------------------------------------------------------------------------------------------------------------------------------------------------------------------------------------------------------------------------------------------------------------------------------------------------------------------------------------------------------------------------------------------------------------------------------------------------------------------------------------------------------------------------------------------------------------------------------------------------------------------------------------------------------------------------------------------------------------------------------------------------------------------------------------------------------------------------------------------------------------------------------------------------------------------------------------------------------------------------------------------------------------------------------------------------------------------------------------------------------------------------------------------------------------------------------------------------------------------------------------------------------T-GG---GG-G-A-ATT-TTGGA-C-AA-T-GG--GC-GC-A----A-G-CC-T-GA-TC-CA-GCCA-TGCC-G-CG-T---G-T-G--G--GA-A-G--A--A-G-G-CC-----TT-CG---------G-G-T-T-G-T--A---AA-C-CAC--------TT-TT-G-T--C-AGG----GA-A--G---AA-ACGG---CTCT-TA----C--T--AA-T---A----T-----TG-A-GGG-CTA-AT-GA-CG-GT-A-C-CT-G-AA-G---------AA-----------TAAGC-ACC-GG-C-TAA---C--T-ACGT--GCCA--G-C---A--GCCG---C-GG--TA-AT--AC---GT-AG-GGT-GCA-A-G-CG-TTAA-T-CGG-AA-TT-A--C-T--GGGC-GTA----AA-GCGT-GC--G-CA-G-G-C-G------------G--C-TT-T-G-C-AA----G-A-C-A---G-ATG-TG-A-AA-TC--CC-CGG-G--------------------------------------------------------------------CT-C-AA-------------------------------------------------------------------------CC-T-G-GG-AA-C----T-G-C-A-T-T--------T--GT-G-A-C-T-G-CAT--G-G-C---------------------------------------------------------------------------------------------------------------------------------------------------------------------------------------------------------------------------------------------------------------------------------------------------------------------------------------------------------------------------------------------------------------------------------------------------------------------------------------------------------------------------------------------------------------------------------------------------------------------------------------------------------------------------------------------------------------------------------------------------------------------------------------------------------------------------------------------------------------------------------------------------------------------------------------------------------------------------------------------------------------------------------------------------------------------------------------------------------------------------------T-A-G-A-G-T-A-----C-GG--TA-G-A------------G-GG-G-GA-T----GG--AATT-CCG-C-GT--GT-A-GCA-GTGAAA-TG-CGT-AGAT-A-TG-C-GGA--GG-A-AC-A-CC-GA--T--G--GC-GAA-G--G-C---A----A--T-C-CCCTG------G-AC-CT--------------------------------------------------------------GT-A-C-T--GA--CG-----CT-CA-TG--C-A-CGA--AA-G-C--------------G-TGGGGGAG-C-A-AACA-GGG-ATTA-G-ATA-C-----CC-TGG-GTA-G-T----C-CA--C-G-CCC-TAAAA--C-GATG-TC--AA-CT--------GG-GT--T--G-T-TG----G-G--A-C------------------------------------------------------------------------------------GGG-CTT--------------------------------------------------------------------------------------------------------------------------------------------------GCTG-TT--C-A-G-T-AA-C------GA--A----GC-------------------------------------------------------------------------------------------------------------------------------------------------------------------------------------------------------------------------------------------------------------------------------------------------------------------------------------------------------------------------------------------------------------------------------------------------------------------------------------------------------------------------------------------------------------------------------------------------------------------------------------------------------------------------------------------------------------------------------------------------------------------------------------------------------------------------------------------------------------------------------------------------------------------------------------------------------------------------------------------------------------------------------------------------------------------------------------------------------------------------------------------------------------------------------------------------------------------------------------------------------------------------------------------------------------------------------------------------------------------------------------------------------------------------------------------------------------------------------------------------------------------------------------------------------------------------------------------------------------------------------------------------------------------------------------------------------------------------------------------------------------------------------------------------------------------------------------------------------------------------------------------------------------------------------------------------------------------------------------------------------------------------------------------------------------------------------------------------------------------------------------------------------------------------------------------------------------------------------------------------------------------------------------------------------------------------------------------------------------------------------------------------------------------------------------------------------------------------------------------------------------------------------------------------------------------------------------------------------------------------------------------------------------------------------------------------------------------------------------------------------------------------------------------------------------------------------------------------------------------------------------------------------------------------------------------------------------------------------------------------------------------------------------------------------------------------------------------------------------------------------------------------------------------------------------------------------------------------------------------------------------------------------------------------------------------------------------------------------------------------------
>135 Hh_7508 1..476
------------------------------------------------------------------------------------------------------------------------------------------------------------------------------------------------------------------------------------------------------------------------------------------------------------------------------------------------------------------------------------------------------------------------------------------------------------------------------------------------------------------------------------------------------------------------------------------------------------------------------------------------------------------------------------------------------------------------------------------------------------------------------------------------------------------------------------------------------------------------------------------------------------------------------------------------------------------------------------------------------------------------------------------------------------------------------------------------------------------------------------------------------------------------------------------------------------------------------------------------------------------------------------------------------------------------------------------------------------------------------------------------------------------------------------------------------------------------------------------------------------------------------------------------------------------------------------------------------------------------------------------------------------------------------------------------------------------------------------------------------------------------------------------------------------------------------------------------------------------------------------------------------------------------------------------------------------------------------TA---GG-G-A-ATA-TTGGG-C-AA-T-GG--AC-GC-A----A-G-TC-T-GA-CC-CA-GCCA-TGCC-G-CG-T---G-T-A--G--GA-A-G--A--C-G-G-CCC----TC-TG---------G-G-T-T-G-T--A---AA-C-TAC--------TT-TT-A-T--C-AGG----GA-A--G---AA-GAGC---AGAG----------A-TGA-G-----------------T-CTT-TGT-GT-GA-CG-GT-A-C-CT-G-AG-G---------AA-----------TAAGC-ACC-GG-C-TAA---C--T-CCGT--GCCA--G-C---A--GCCG---C-GG--TA-AT--AC---GG-AG-GGT-GCA-A-G-CG-TTGT-C-CGG-AT-TT-A--T-T--GGGT-TTA----AA-GGGT-GC--G-TA-G-G-T-G------------G--C-CT-T-T-T-AA----G-T-C-A---G-CTT-TG-A-AA-GC--TG-GTC-G--------------------------------------------------------------------CT-T-AA-------------------------------------------------------------------------CG-A---TC-AG-G---GG-T-G-G-G-T--------T--GA-T-A-C-T-G-GAA--G-G-C---------------------------------------------------------------------------------------------------------------------------------------------------------------------------------------------------------------------------------------------------------------------------------------------------------------------------------------------------------------------------------------------------------------------------------------------------------------------------------------------------------------------------------------------------------------------------------------------------------------------------------------------------------------------------------------------------------------------------------------------------------------------------------------------------------------------------------------------------------------------------------------------------------------------------------------------------------------------------------------------------------------------------------------------------------------------------------------------------------------------------------T-T-G-G-A-T-C-----A-GG--TG-G-C------------G-GT-T-TC-T----GG--AACG-GGT-C-GT--GT-A-GCG-GTGAAA-TG-CAT-AGAT-A-TG-A-CCC--AG-A-AC-T-CC-GA--T--T--GC-GAA-G--G-C---A----G--G-A-GGCTA------C-GC-CT--------------------------------------------------------------GT-A-T-T--GA--CA-----CT-GA-GG--C-A-CGA--GA-G-C--------------A-TGGG-GAG-C-AAAACAG-GG-ATTA-G-ATA-C-----CC-TGG-GTA-G-T----C-CA--T-G-CCG-T-AAA--C-GATG-AT--TA-CT---------G-AC--T--G-T-GT------------------------------------------------------------------------------------------------------------------------------------------------------------------------------------------------------------------------------------------------------------------------------------------------------------------------------------------------------------------------------------------------------------------------------------------------------------------------------------------------------------------------------------------------------------------------------------------------------------------------------------------------------------------------------------------------------------------------------------------------------------------------------------------------------------------------------------------------------------------------------------------------------------------------------------------------------------------------------------------------------------------------------------------------------------------------------------------------------------------------------------------------------------------------------------------------------------------------------------------------------------------------------------------------------------------------------------------------------------------------------------------------------------------------------------------------------------------------------------------------------------------------------------------------------------------------------------------------------------------------------------------------------------------------------------------------------------------------------------------------------------------------------------------------------------------------------------------------------------------------------------------------------------------------------------------------------------------------------------------------------------------------------------------------------------------------------------------------------------------------------------------------------------------------------------------------------------------------------------------------------------------------------------------------------------------------------------------------------------------------------------------------------------------------------------------------------------------------------------------------------------------------------------------------------------------------------------------------------------------------------------------------------------------------------------------------------------------------------------------------------------------------------------------------------------------------------------------------------------------------------------------------------------------------------------------------------------------------------------------------------------------------------------------------------------------------------------------------------------------------------------------------------------------------------------------------------------------------------------------------------------------------------------------------------------------------------------------------------------------------------------------------------------------------------------------------------------------------------------------------------------------------------------------------------------------------------------------------------------------------------------------------------------------------------
>136 Dd_2474 1..515
------------------------------------------------------------------------------------------------------------------------------------------------------------------------------------------------------------------------------------------------------------------------------------------------------------------------------------------------------------------------------------------------------------------------------------------------------------------------------------------------------------------------------------------------------------------------------------------------------------------------------------------------------------------------------------------------------------------------------------------------------------------------------------------------------------------------------------------------------------------------------------------------------------------------------------------------------------------------------------------------------------------------------------------------------------------------------------------------------------------------------------------------------------------------------------------------------------------------------------------------------------------------------------------------------------------------------------------------------------------------------------------------------------------------------------------------------------------------------------------------------------------------------------------------------------------------------------------------------------------------------------------------------------------------------------------------------------------------------------------------------------------------------------------------------------------------------------------------------------------------------------------------------------------------------------------------------------------------------TA---GG-G-A-ATC-TTCGG-C-AA-T-GG--G--GA-A----A-C-CC-T-GA-CC-GA-GCAA-CGCC-G-CG-T---G-A-G--T--GA-G-G--A--A-G-G-TC-----TT-CG---------G-A-T-C-G-T--A---AA-G-CTC--------TG-TT-G-C--C-AGG----GA-A--G--AGACGCCCA---GGG-GA----G--G--GA-A--------T-----G----CCCTTGGGGT-GA-CG-GT-A-C-CT-G-AG-A---------AG-----------AAAGC-CCC-GG-C-TAA---C--T-ACGT--GCCA--G-C---A--GCCG---C-GG--TA-AT--AC---GT-AG-GGG-GCA-A-G-CG-TTGT-C-CGG-AA-TT-A--T-T--GGGC-GTA----AA-GCGC-GC--G-CA-G-G-C-G------------G--T-CC-T-T-T-AA----G-T-C-T---T-GTG-TT-T-AA-GC--CC-GGG-G--------------------------------------------------------------------CT-C-AA-------------------------------------------------------------------------CC-T-C-GG-TT------C-G-C-A-T-G--------G--GA-A-A-C-T-G-GAG--G-A-C---------------------------------------------------------------------------------------------------------------------------------------------------------------------------------------------------------------------------------------------------------------------------------------------------------------------------------------------------------------------------------------------------------------------------------------------------------------------------------------------------------------------------------------------------------------------------------------------------------------------------------------------------------------------------------------------------------------------------------------------------------------------------------------------------------------------------------------------------------------------------------------------------------------------------------------------------------------------------------------------------------------------------------------------------------------------------------------------------------------------------------T-G-G-A-G-T-G-----C-AG--GA-G-A------------G-GA-A-AG-T----GG--AATT-CCA-C-GT--GT-A-GCG-GTGAAA-TG-CGT-AGAG-A-TG-T-GGA--GG-A-AC-A-CC-AG--T--G--GC-GAA-G--G-C---G----A--C-T-TTCTG------GGCC-TG--------------------------------------------------------------TA-A-C-T--GA--CG-----CT-GA-GG--C-G-CGA--AA-G-C--------------GTGGGG-GAG-C-A-AACA--GG-ATTA-G-ATA-C-----CC-TGG-GTA-G-T----C-CA--C-G-CCG-T-AAA--C-GATG-AA--TG-CT---------AGGG--T--G-T-CG-G-GG-G--A--T------------------------------------------------------------------------------------TC-GA----------------------------------------------------------------------------------------------------------------------------------------------T---T-T-C-TC--G-G-G-T-GC-C------GA--A----GT-TAA--CA-C---------------------------------------------------------------------------------------------------------------------------------------------------------------------------------------------------------------------------------------------------------------------------------------------------------------------------------------------------------------------------------------------------------------------------------------------------------------------------------------------------------------------------------------------------------------------------------------------------------------------------------------------------------------------------------------------------------------------------------------------------------------------------------------------------------------------------------------------------------------------------------------------------------------------------------------------------------------------------------------------------------------------------------------------------------------------------------------------------------------------------------------------------------------------------------------------------------------------------------------------------------------------------------------------------------------------------------------------------------------------------------------------------------------------------------------------------------------------------------------------------------------------------------------------------------------------------------------------------------------------------------------------------------------------------------------------------------------------------------------------------------------------------------------------------------------------------------------------------------------------------------------------------------------------------------------------------------------------------------------------------------------------------------------------------------------------------------------------------------------------------------------------------------------------------------------------------------------------------------------------------------------------------------------------------------------------------------------------------------------------------------------------------------------------------------------------------------------------------------------------------------------------------------------------------------------------------------------------------------------------------------------------------------------------------------------------------------------------------------------------------------------------------------------------------------------------------------------------------------------------------------------------------------------------------------------------------------------------------------------------------------------------------------------------------------------------------------------------------------------------------------------------------------------------------------------------------------------------------------------------------------------------------------------------------------------------------------------------------------------------
>137 Ff_1957 1..524
------------------------------------------------------------------------------------------------------------------------------------------------------------------------------------------------------------------------------------------------------------------------------------------------------------------------------------------------------------------------------------------------------------------------------------------------------------------------------------------------------------------------------------------------------------------------------------------------------------------------------------------------------------------------------------------------------------------------------------------------------------------------------------------------------------------------------------------------------------------------------------------------------------------------------------------------------------------------------------------------------------------------------------------------------------------------------------------------------------------------------------------------------------------------------------------------------------------------------------------------------------------------------------------------------------------------------------------------------------------------------------------------------------------------------------------------------------------------------------------------------------------------------------------------------------------------------------------------------------------------------------------------------------------------------------------------------------------------------------------------------------------------------------------------------------------------------------------------------------------------------------------------------------------------------------------------------------------------------TG---GG-G-A-ATA-TTGGA-C-AA-T-GG--GG-GC-A----A-C-CC-T-GA-TC-CA-GCCA-TGCC-G-CG-T---G-A-G--T--GA-A-G--A--A-G-G-CC-----TT-CG---------G-G-T-T-G-T--A---AA-G-CTC--------TT-TC-G-A--C-GGG----GA-C-GG---A-----------------------T--GA------------------------------T-GA-CG-GT-A-C-CC-G-TA-T---------AA-----------GAAGC-CCC-GG-C-AAA---C--T-TCGT--GCCA--G-C---A--GCCG---C-GG--TA-AT--AC---GA-AG-GGG-GCT-A-G-CG-TTGT-T-CGG-AA-TT-A--C-T--GGGC-GTA----AA-GCGC-GC--G-TA-G-G-C-G------------G--T-GA-T-C-C-AT----G-T-C-A---G-AGG-TG-A-AA-GC--CT-GGA-G--------------------------------------------------------------------CT-C-AA-------------------------------------------------------------------------CT-C-C-AG-AA-T----T-G-C-C-T-T--------T--GA-A-A-C-G-G-GAT--C-G-C---------------------------------------------------------------------------------------------------------------------------------------------------------------------------------------------------------------------------------------------------------------------------------------------------------------------------------------------------------------------------------------------------------------------------------------------------------------------------------------------------------------------------------------------------------------------------------------------------------------------------------------------------------------------------------------------------------------------------------------------------------------------------------------------------------------------------------------------------------------------------------------------------------------------------------------------------------------------------------------------------------------------------------------------------------------------------------------------------------------------------------T-A-G-A-G-T-C-----C-GA--GA-G-A------------G-GA-T-GG-C----GG--AATT-CCT-A-GT--GT-A-GAG-GTGAAA-TT-CGT-AGAT-A-TT-A-GGA--AG-A-AC-A-CC-GG--T--G--GC-GAA-G--G-C---G----G--C-C-ATCTG------G-CT-CG--------------------------------------------------------------GT-A-C-T--GA--CG-----CT-CA-GG-GC-G-CGA--AA-G-C-------------GTGGGGGAGCG-A-A-ACAG--GG-ATTA-G-ATA-C-----CC-TGG-GTA-G-T----C-CA--C-G-CCG-T-AAA--C-GATG-AG--TG-CT---------A-GT--T--G-TTGG-G-GA-A--G--------------------------------------------------------------------------------------TTT-A---------------------------------------------------------------------------------------------------------------------------------------------------C-T-T-CT--C-A-G-T-GA-C------GC--A----GC-TAA--CG-C-G-T--T--AA-GC--A----C-TCC-GCC-T-G-GGGGAG-TA---CGG-----G-T--C-G------------------------------------------------------------------------------------------------------------------------------------------------------------------------------------------------------------------------------------------------------------------------------------------------------------------------------------------------------------------------------------------------------------------------------------------------------------------------------------------------------------------------------------------------------------------------------------------------------------------------------------------------------------------------------------------------------------------------------------------------------------------------------------------------------------------------------------------------------------------------------------------------------------------------------------------------------------------------------------------------------------------------------------------------------------------------------------------------------------------------------------------------------------------------------------------------------------------------------------------------------------------------------------------------------------------------------------------------------------------------------------------------------------------------------------------------------------------------------------------------------------------------------------------------------------------------------------------------------------------------------------------------------------------------------------------------------------------------------------------------------------------------------------------------------------------------------------------------------------------------------------------------------------------------------------------------------------------------------------------------------------------------------------------------------------------------------------------------------------------------------------------------------------------------------------------------------------------------------------------------------------------------------------------------------------------------------------------------------------------------------------------------------------------------------------------------------------------------------------------------------------------------------------------------------------------------------------------------------------------------------------------------------------------------------------------------------------------------------------------------------------------------------------------------------------------------------------------------------------------------------------------------------------------------------------------------------------------------------------------------------------------------------------------------------------------------------------------------------------------------------------------------------------------------------------------------------------------------------------------------------------------------------------------------------
>138 Ii_3824 1..415
------------------------------------------------------------------------------------------------------------------------------------------------------------------------------------------------------------------------------------------------------------------------------------------------------------------------------------------------------------------------------------------------------------------------------------------------------------------------------------------------------------------------------------------------------------------------------------------------------------------------------------------------------------------------------------------------------------------------------------------------------------------------------------------------------------------------------------------------------------------------------------------------------------------------------------------------------------------------------------------------------------------------------------------------------------------------------------------------------------------------------------------------------------------------------------------------------------------------------------------------------------------------------------------------------------------------------------------------------------------------------------------------------------------------------------------------------------------------------------------------------------------------------------------------------------------------------------------------------------------------------------------------------------------------------------------------------------------------------------------------------------------------------------------------------------------------------------------------------------------------------------------------------------------------------------------------------------------------------TG---GG-G-A-ATT-TTGGA-C-AA-TGGG--GG-GC-A----A-C-CC-T-GA-TC-CA-GCAA-TGCC-G-CG-T---G-A-G--T--GA-A-G--A--A-G-G-CC-----TT-CG---------G-G-T-T-G-T--A---AA-G-CTC--------TT-TT-G-T--C-AGG----GA-A--G---AA-ACGG---TGGA-GG----C--T--AA-T---A----T-----CC-T-CTG-CTA-AT-GA-CG-GT-A-C-CT-G-AA-G---------AA-----------TAAGC-ACC-GG-C-TAA---C--T-ACGT--GCCA--G-C---A--GCCG---C-GG--TA-AT--AC---GT-AG-GGT-GCA-A-G-CG-TTAA-T-CGG-AA-TT-A--C-T--GGGC-GTA----AA-GCGT-GC--G-CA-G-G-C-G------------G--T-TG-T-G-C-AA----G-A-C-C---G-ATG-TG-A-AA-TC--CC-CGG-G--------------------------------------------------------------------CT-T-AA-------------------------------------------------------------------------CC-T-G-GG-AA-T----G-G-C-A-T-T--------G--GT-G-A-C-T-G-CAC--G-G-C---------------------------------------------------------------------------------------------------------------------------------------------------------------------------------------------------------------------------------------------------------------------------------------------------------------------------------------------------------------------------------------------------------------------------------------------------------------------------------------------------------------------------------------------------------------------------------------------------------------------------------------------------------------------------------------------------------------------------------------------------------------------------------------------------------------------------------------------------------------------------------------------------------------------------------------------------------------------------------------------------------------------------------------------------------------------------------------------------------------------------------T-A-G-A-G-T-G-----T-GT--CAGG-A------------G-GG-G-GG-T----AG--AATT-CCA-C-GT--GT-A-GCA-GTGAAA-TG-CGT-AGAG-A-TG-T-GGA--GG-A-AT-A-CC-GA--T--G--GC-GAA-G--G-C---A---CG--C-C-CCCTG------G-GA-TA--------------------------------------------------------------AC-A-C-T--GA--CG-----CT-CA-TG--C-A-ACG--AA-A----------------------------------------------------------------------------------------------------------------------------------------------------------------------------------------------------------------------------------------------------------------------------------------------------------------------------------------------------------------------------------------------------------------------------------------------------------------------------------------------------------------------------------------------------------------------------------------------------------------------------------------------------------------------------------------------------------------------------------------------------------------------------------------------------------------------------------------------------------------------------------------------------------------------------------------------------------------------------------------------------------------------------------------------------------------------------------------------------------------------------------------------------------------------------------------------------------------------------------------------------------------------------------------------------------------------------------------------------------------------------------------------------------------------------------------------------------------------------------------------------------------------------------------------------------------------------------------------------------------------------------------------------------------------------------------------------------------------------------------------------------------------------------------------------------------------------------------------------------------------------------------------------------------------------------------------------------------------------------------------------------------------------------------------------------------------------------------------------------------------------------------------------------------------------------------------------------------------------------------------------------------------------------------------------------------------------------------------------------------------------------------------------------------------------------------------------------------------------------------------------------------------------------------------------------------------------------------------------------------------------------------------------------------------------------------------------------------------------------------------------------------------------------------------------------------------------------------------------------------------------------------------------------------------------------------------------------------------------------------------------------------------------------------------------------------------------------------------------------------------------------------------------------------------------------------------------------------------------------------------------------------------------------------------------------------------------------------------------------------------------------------------------------------------------------------------------------------------------------------------------------------------------------------------------------------------------------------------------------------------------------------------------------------------------------------------------------------------------------------------------------------------------------------------------------------------
>139 Ee_3757 1..534
------------------------------------------------------------------------------------------------------------------------------------------------------------------------------------------------------------------------------------------------------------------------------------------------------------------------------------------------------------------------------------------------------------------------------------------------------------------------------------------------------------------------------------------------------------------------------------------------------------------------------------------------------------------------------------------------------------------------------------------------------------------------------------------------------------------------------------------------------------------------------------------------------------------------------------------------------------------------------------------------------------------------------------------------------------------------------------------------------------------------------------------------------------------------------------------------------------------------------------------------------------------------------------------------------------------------------------------------------------------------------------------------------------------------------------------------------------------------------------------------------------------------------------------------------------------------------------------------------------------------------------------------------------------------------------------------------------------------------------------------------------------------------------------------------------------------------------------------------------------------------------------------------------------------------------------------------------------------------TG---GG-G-A-ATC-TTGCG-C-AA-T-GG--CC-GA-A----A-G-GC-T-GA-CG-CA-GCGA-CGCC-G-CG-T---G-C-G--G--GA-G-G--A--C-G-C-CT-----TT-CG---------G-G-G-T-G-T--A---AA-C-CGC--------TG-TC-A-G--G-GGG----GA-C--G---AAGGCTC---TTGG-G-----A--G--GC-A---A----T------G-CCCGAGG-GATT-GA-CG-GT-A-C-CC-C-CA-G---------AG-----------GAAGC-ACC-GG-C-TAA---C--T-CCGT--GCCA--G-C---A--GCCG---C-GG--TA-AT--AC---GG-AG-GGT-GCA-A-G-CG-TTGT-C-CGG-AA-TC-A--T-T--GGGC-GTA----AA-GCGC-AC--G-TA-G-G-C-G------------G--T-TC-T-T-T-AA----G-T-C-T---CAAGG-TG-A-AA-GG--CT-GGG-G--------------------------------------------------------------------CT-C-AA-------------------------------------------------------------------------CC-C-C-AT-GC-A----T-G-C-C-G-G--------G--GA-T-A-C-T-G-GAG--G-A-C---------------------------------------------------------------------------------------------------------------------------------------------------------------------------------------------------------------------------------------------------------------------------------------------------------------------------------------------------------------------------------------------------------------------------------------------------------------------------------------------------------------------------------------------------------------------------------------------------------------------------------------------------------------------------------------------------------------------------------------------------------------------------------------------------------------------------------------------------------------------------------------------------------------------------------------------------------------------------------------------------------------------------------------------------------------------------------------------------------------------------------T-G-G-A-G-A-C-----A-GG--TA-G-A------------G-GC-C-AG-C----GG--AATT-CCG-G-GT--GT-A-GCG-GTGGAA-TG-CGT-AGAG-A-TC-C-GGA--AG-A-AC-A-CC-GG--A--G--GC-GAA-G--G-C---G----G--C-T-GGCTG------G-AC-CT--------------------------------------------------------------GA-T-C-T--GA--CG-----CT-GA-GG--T-G-CGA--AA-G-C--------------G-TGGG-GAG-C-G-AACA-GGG-ATTA-G-ATA-C-----CC-TGG-GTA-G-T----C-CA--C-G-CCG-T-AAA--CGATGGGGG--CA-CT---------G-GG-AT--G-C-CG-GGGCGG--A---------------------------------------------------------------------------------------TC-GA----------------------------------------------------------------------------------------------------------------------------------------------C---C-C-G-TT--CGG-G-T-GT-C------GT--A----GC-TAA--CG-C-G-T--T--AA-GT--G----C-CCC-G-----------------------------------------------------------------------------------------------------------------------------------------------------------------------------------------------------------------------------------------------------------------------------------------------------------------------------------------------------------------------------------------------------------------------------------------------------------------------------------------------------------------------------------------------------------------------------------------------------------------------------------------------------------------------------------------------------------------------------------------------------------------------------------------------------------------------------------------------------------------------------------------------------------------------------------------------------------------------------------------------------------------------------------------------------------------------------------------------------------------------------------------------------------------------------------------------------------------------------------------------------------------------------------------------------------------------------------------------------------------------------------------------------------------------------------------------------------------------------------------------------------------------------------------------------------------------------------------------------------------------------------------------------------------------------------------------------------------------------------------------------------------------------------------------------------------------------------------------------------------------------------------------------------------------------------------------------------------------------------------------------------------------------------------------------------------------------------------------------------------------------------------------------------------------------------------------------------------------------------------------------------------------------------------------------------------------------------------------------------------------------------------------------------------------------------------------------------------------------------------------------------------------------------------------------------------------------------------------------------------------------------------------------------------------------------------------------------------------------------------------------------------------------------------------------------------------------------------------------------------------------------------------------------------------------------------------------------------------------------------------------------------------------------------------------------------------------------------------------------------------------------------------------------------------------------------------------------------------------------------------------------------------------------------------------------------------------------------
>14 Dd_1819 1..485
------------------------------------------------------------------------------------------------------------------------------------------------------------------------------------------------------------------------------------------------------------------------------------------------------------------------------------------------------------------------------------------------------------------------------------------------------------------------------------------------------------------------------------------------------------------------------------------------------------------------------------------------------------------------------------------------------------------------------------------------------------------------------------------------------------------------------------------------------------------------------------------------------------------------------------------------------------------------------------------------------------------------------------------------------------------------------------------------------------------------------------------------------------------------------------------------------------------------------------------------------------------------------------------------------------------------------------------------------------------------------------------------------------------------------------------------------------------------------------------------------------------------------------------------------------------------------------------------------------------------------------------------------------------------------------------------------------------------------------------------------------------------------------------------------------------------------------------------------------------------------------------------------------------------------------------------------------------------------TA---GG-G-A-ATA-TTGGG-C-AA-T-GG--CC-GA-G----A-G-GC-T-GA-CC-CA-GCCA-TGCC-G-CG-T---G-C-A--G--GA-A-G--A--A-G-G-CCT----TC-TG---------G-G-T-T-G-T--A---AA-C-TGC--------TT-TT-A-T--C-TGG----GA-A--G---AA-AACG---CTCC----------T--GC-G-----------------G-GGG-TAA-CT-GA-CG-GT-A-C-CA-G-AT-G---------AA-----------TAAGC-ACC-GG-C-TAA---C--T-CCGT--GCCA--G-C---A--GCCG---C-GG--TA-AT--AC---GG-AG-GGT-GCA-A-G-CG-TTGT-C-CGG-AT-TT-A--T-T--GGGT-TTA----AA-GGGT-GC--G-TA-G-G-C-G------------G--C-CC-T-G-T-AA----G-T-C-A---G-TGG-TG-A-AA-TC--CC-AGG-G--------------------------------------------------------------------CT-C-AA-------------------------------------------------------------------------CC-C-T-GG-AA-C----T-G-C-C-A-T--------T--GA-T-A-C-T-G-CAG--G-G-C---------------------------------------------------------------------------------------------------------------------------------------------------------------------------------------------------------------------------------------------------------------------------------------------------------------------------------------------------------------------------------------------------------------------------------------------------------------------------------------------------------------------------------------------------------------------------------------------------------------------------------------------------------------------------------------------------------------------------------------------------------------------------------------------------------------------------------------------------------------------------------------------------------------------------------------------------------------------------------------------------------------------------------------------------------------------------------------------------------------------------------T-T-G-A-G-T-T-----C-GG--TT-A-A------------G-GC-G-GG-C----GG--AACT-GGT-G-GT--GT-A-GCG-GTGAAA-TG-CAT-AGAT-A-CC-A-CCA--AG-A-AC-C-CC-GA--T--T--GC-GTA-G--G-C---A----G--C-T-CGCTG-----AG-CC-GA--------------------------------------------------------------AA-A-C-T--GA--CG-----CT-GAGGG--C-A-CGA--AA-G-C-------------GTGGGGG-AG--C-G-AACA-GGG-ATTA-G-ATA-C-----CC-T-G-GTA-G-T----C-CA--C-G-CCG-T-AAA--C-GATAGAA--TA-CT---------C-GA--T--G-T-TG-G-CG-------------------------------------------------------------------------------------------ATA-CA------------------------------------------------------------------------------------------------------------------------------------------------------------------------------------------------------------------------------------------------------------------------------------------------------------------------------------------------------------------------------------------------------------------------------------------------------------------------------------------------------------------------------------------------------------------------------------------------------------------------------------------------------------------------------------------------------------------------------------------------------------------------------------------------------------------------------------------------------------------------------------------------------------------------------------------------------------------------------------------------------------------------------------------------------------------------------------------------------------------------------------------------------------------------------------------------------------------------------------------------------------------------------------------------------------------------------------------------------------------------------------------------------------------------------------------------------------------------------------------------------------------------------------------------------------------------------------------------------------------------------------------------------------------------------------------------------------------------------------------------------------------------------------------------------------------------------------------------------------------------------------------------------------------------------------------------------------------------------------------------------------------------------------------------------------------------------------------------------------------------------------------------------------------------------------------------------------------------------------------------------------------------------------------------------------------------------------------------------------------------------------------------------------------------------------------------------------------------------------------------------------------------------------------------------------------------------------------------------------------------------------------------------------------------------------------------------------------------------------------------------------------------------------------------------------------------------------------------------------------------------------------------------------------------------------------------------------------------------------------------------------------------------------------------------------------------------------------------------------------------------------------------------------------------------------------------------------------------------------------------------------------------------------------------------------------------------------------------------------------------------------------------------------------------------------------------------------------------------------------------------------------------------------------------------------------------
>140 Ii_2648 1..544
------------------------------------------------------------------------------------------------------------------------------------------------------------------------------------------------------------------------------------------------------------------------------------------------------------------------------------------------------------------------------------------------------------------------------------------------------------------------------------------------------------------------------------------------------------------------------------------------------------------------------------------------------------------------------------------------------------------------------------------------------------------------------------------------------------------------------------------------------------------------------------------------------------------------------------------------------------------------------------------------------------------------------------------------------------------------------------------------------------------------------------------------------------------------------------------------------------------------------------------------------------------------------------------------------------------------------------------------------------------------------------------------------------------------------------------------------------------------------------------------------------------------------------------------------------------------------------------------------------------------------------------------------------------------------------------------------------------------------------------------------------------------------------------------------------------------------------------------------------------------------------------------------------------------------------------------------------------------------TG---GG-G-A-ATA-TTGGA-C-AA-T-GG--GC-GC-A----A-G-CC-T-GA-TC-CA-GCAA-TGCC-G-CG-T---G-A-G--T--GA-G-G--A--A-G-G-CC-----TT-AG---------G-G-T-T-G-T--A---AA-G-CTC--------TT-TC-A-C--C-CGC----GA-C--G---A-----------------------T--GA------------------------------T-GA-CG-GT-A-G-CG-G-GA-G---------AA-----------GAAGC-CCC-GG-C-TAA---C--T-TCGT--GCCA--G-C---A--GCCG---C-GG--TA-AT--AC---GA-AG-GGG-GCG-A-G-CG-TTGT-T-CGG-AT-TT-A--C-T--GGGC-GTA----AA-GGGC-GC--G-CA-G-G-C-G------------G--C-TT-G-T-T-TT----G-T-C-A---G-GCG-TG-A-AAGCC--CC-CGG-G--------------------------------------------------------------------CT-T-AA-------------------------------------------------------------------------CC-T-G-GG-AA-C----T-G-C-G-T-T--------T--GA-T-A-C-G-G-ACG--G-G-C---------------------------------------------------------------------------------------------------------------------------------------------------------------------------------------------------------------------------------------------------------------------------------------------------------------------------------------------------------------------------------------------------------------------------------------------------------------------------------------------------------------------------------------------------------------------------------------------------------------------------------------------------------------------------------------------------------------------------------------------------------------------------------------------------------------------------------------------------------------------------------------------------------------------------------------------------------------------------------------------------------------------------------------------------------------------------------------------------------------------------------T-A-G-A-G-T-T-----C-GG--GA-G-A------------G-GA-G-AG-T----GG--AATT-CCC-A-GT--GT-A-GAG-GTGAAA-TT-CGT-AGAT-A-TT-G-GGA--AG-A-AC-A-CC-GG--T--G--GC-GAA-G--G-C---G----G--C-T-CTCTG------G-AC-CG--------------------------------------------------------------AG-A-C-T--GA--CG-----CT-GA-GG--C-G-CGA--AA-G-C--------------GTGGGG-GAG-C-AAAACAG-GG-ATTA-G-ATA-C-----CC-TGG-GTA-G-T----C-CA--C-G-CTG-T-AAA--C-GATG-TG--TG-CT---------A-GA--C--G-T-TG-G-GG-A--G---------------------------------------------------------------------------------------CCTAG--------------------------------------------------------------------------------------------------------------------------------------------------C-T-C-TT--CGG-G-T-GT-C------GC--A----GC-TAAACGC-G-G-G--T--AA-GC--A----C-ACC-GCC-TGG-GG-GAG-TA--CGGG-----C-C--G-CAAAAGGGTTA--AAA-ACTC----------------------------------------------------------------------------------------------------------------------------------------------------------------------------------------------------------------------------------------------------------------------------------------------------------------------------------------------------------------------------------------------------------------------------------------------------------------------------------------------------------------------------------------------------------------------------------------------------------------------------------------------------------------------------------------------------------------------------------------------------------------------------------------------------------------------------------------------------------------------------------------------------------------------------------------------------------------------------------------------------------------------------------------------------------------------------------------------------------------------------------------------------------------------------------------------------------------------------------------------------------------------------------------------------------------------------------------------------------------------------------------------------------------------------------------------------------------------------------------------------------------------------------------------------------------------------------------------------------------------------------------------------------------------------------------------------------------------------------------------------------------------------------------------------------------------------------------------------------------------------------------------------------------------------------------------------------------------------------------------------------------------------------------------------------------------------------------------------------------------------------------------------------------------------------------------------------------------------------------------------------------------------------------------------------------------------------------------------------------------------------------------------------------------------------------------------------------------------------------------------------------------------------------------------------------------------------------------------------------------------------------------------------------------------------------------------------------------------------------------------------------------------------------------------------------------------------------------------------------------------------------------------------------------------------------------------------------------------------------------------------------------------------------------------------------------------------------------------------------------------------------------------------------------------------------------------------------------------------------------------------------------------------
>141 Ll_6430 1..518
------------------------------------------------------------------------------------------------------------------------------------------------------------------------------------------------------------------------------------------------------------------------------------------------------------------------------------------------------------------------------------------------------------------------------------------------------------------------------------------------------------------------------------------------------------------------------------------------------------------------------------------------------------------------------------------------------------------------------------------------------------------------------------------------------------------------------------------------------------------------------------------------------------------------------------------------------------------------------------------------------------------------------------------------------------------------------------------------------------------------------------------------------------------------------------------------------------------------------------------------------------------------------------------------------------------------------------------------------------------------------------------------------------------------------------------------------------------------------------------------------------------------------------------------------------------------------------------------------------------------------------------------------------------------------------------------------------------------------------------------------------------------------------------------------------------------------------------------------------------------------------------------------------------------------------------------------------------------------TG---AG-G-A-ATA-TTGGA-C-AA-T-GG--GT-GA-A----A-G-CC-T-GA-TC-CA-GCCA-TCCC-G-CG-T---G-A-A--G--GA-T-G--A--C-G-G-TCC----TA-TG---------G-A-T-T-G-T--A---AA-C-TTC--------TT-TT-A-T--A-CAG----GG-A--T---AAACCTA---GATA----------C--GT-G-----------------T-ATC-TAG-CT-GA-AG-GT-A-C-TG-T-AT-G---------AA-----------TAAGC-ACC-GG-C-TAA---C--T-CCGT--GCCA--G-C---A--GCCG---C-GG--TA-AT--AC---GG-AG-GGT-GCA-A-G-CG-TTAT-C-CGG-AT-TT-A--T-T--GGGT-TTA----AA-GGGT-CC--G-TA-G-G-C-G------------G--A-CT-C-G-T-AA----G-T-C-A---G-TGG-TG-A-AA-TC--TC-ATA-G--------------------------------------------------------------------CT-T-AA-------------------------------------------------------------------------CT-A-T-GA-AA-C----T-G-C-C-A-T--------T--GA-T-A-C-T-G-CGG--G-T-C---------------------------------------------------------------------------------------------------------------------------------------------------------------------------------------------------------------------------------------------------------------------------------------------------------------------------------------------------------------------------------------------------------------------------------------------------------------------------------------------------------------------------------------------------------------------------------------------------------------------------------------------------------------------------------------------------------------------------------------------------------------------------------------------------------------------------------------------------------------------------------------------------------------------------------------------------------------------------------------------------------------------------------------------------------------------------------------------------------------------------------T-T-G-A-G-T-A-----A-AG--TA-G-A------------A-GT-G-GC-T----GG--AATA-AGT-A-GT--GT-A-GCG-GTGAAA-TG-CAT-AGAT-A-TT-A-CTT--AG-A-AC-A-CC-AA--T--T--GC-GAA-G--G-C---A----G--G-T-CACTA------T-GT-TT--------------------------------------------------------------TA-A-C-T--GA--CG-----CT-GA-TG--G-A-CGA--AA-G-C--------------G-TGGGGTAG-C-G-AACA--GG-ATTA-G-ATA-C-----CC-T-G-GTA-G-T----C-CA--C-G-CCG-T-AAA--C-GATG-CT--AA-CT---------C-GT--T--T-TTGGGG-CT-T------------------------------------------------------------------------------------------TC-GG----------------------------------------------------------------------------------------------------------------------------------------------------G-G-CT--C-A-G-A-GA-C------CA--A----GC-GAA--AG-T-G-A--T--AA-GT--T----A-GCC-------------------------------------------------------------------------------------------------------------------------------------------------------------------------------------------------------------------------------------------------------------------------------------------------------------------------------------------------------------------------------------------------------------------------------------------------------------------------------------------------------------------------------------------------------------------------------------------------------------------------------------------------------------------------------------------------------------------------------------------------------------------------------------------------------------------------------------------------------------------------------------------------------------------------------------------------------------------------------------------------------------------------------------------------------------------------------------------------------------------------------------------------------------------------------------------------------------------------------------------------------------------------------------------------------------------------------------------------------------------------------------------------------------------------------------------------------------------------------------------------------------------------------------------------------------------------------------------------------------------------------------------------------------------------------------------------------------------------------------------------------------------------------------------------------------------------------------------------------------------------------------------------------------------------------------------------------------------------------------------------------------------------------------------------------------------------------------------------------------------------------------------------------------------------------------------------------------------------------------------------------------------------------------------------------------------------------------------------------------------------------------------------------------------------------------------------------------------------------------------------------------------------------------------------------------------------------------------------------------------------------------------------------------------------------------------------------------------------------------------------------------------------------------------------------------------------------------------------------------------------------------------------------------------------------------------------------------------------------------------------------------------------------------------------------------------------------------------------------------------------------------------------------------------------------------------------------------------------------------------------------------------------------------------------------------------------------------------
>142 Mm_3327 1..391
------------------------------------------------------------------------------------------------------------------------------------------------------------------------------------------------------------------------------------------------------------------------------------------------------------------------------------------------------------------------------------------------------------------------------------------------------------------------------------------------------------------------------------------------------------------------------------------------------------------------------------------------------------------------------------------------------------------------------------------------------------------------------------------------------------------------------------------------------------------------------------------------------------------------------------------------------------------------------------------------------------------------------------------------------------------------------------------------------------------------------------------------------------------------------------------------------------------------------------------------------------------------------------------------------------------------------------------------------------------------------------------------------------------------------------------------------------------------------------------------------------------------------------------------------------------------------------------------------------------------------------------------------------------------------------------------------------------------------------------------------------------------------------------------------------------------------------------------------------------------------------------------------------------------------------------------------------------------------TG---GG-G-A-ATC-TTGCA-C-AA-T-GG--GG-GA-A----A-C-CC-T-GA-TG-CA-GCGA-CGCC-G-CG-T---G-A-G--C--GA-T-G--A--A-G-C-CC-----TT-CG---------G-G-G-T-G-T--A---AA-G-CTC--------TT-TC-G-G--C-AGG----GA-C--G---A-----------------------T--AA------------------------------T-GA-CG-GT-A-C-CT-G-CA-G---------AA-----------GAAGC-TGC-GG-C-TAA---C--T-ACGT--GCCA--G-C---A--GCCG---C-GG--TA-AT--AC---GT-AG-GCA-GCG-A-G-CG-TTGT-T-CGG-AG-TT-A--C-T--GGGC-GTA----AA-GAGT-GC--G-TA-G-G-C-G------------G--T-GC-T-C-C-AA----G-T-C-T---G-GTG-TG-A-AA-TC--TC-CCG-G--------------------------------------------------------------------CT-T-AA-------------------------------------------------------------------------CC-G-G-GA-GG-G----T-G-C-G-C-C--------G--GA-A-A-C-T-G-GGG--T-G-C---------------------------------------------------------------------------------------------------------------------------------------------------------------------------------------------------------------------------------------------------------------------------------------------------------------------------------------------------------------------------------------------------------------------------------------------------------------------------------------------------------------------------------------------------------------------------------------------------------------------------------------------------------------------------------------------------------------------------------------------------------------------------------------------------------------------------------------------------------------------------------------------------------------------------------------------------------------------------------------------------------------------------------------------------------------------------------------------------------------------------------T--GG-A-G-T-G-----T-GG--GA-G-A------------G-GT-A-AG-C----GG--AATT-CCC-G-GT--GT-A-GCG-GTGAAA-TG-CGT-AGAT-AGTC-G-GGA--GG-A-AC-A-CC-TG--C--G--GT-GTA-G--A-C---G----G--C-T-TACTG------G-AC-CA--------------------------------------------------------------TA-A-C-T--GA--CG-----CT-GA-GG--C-A-CGA--AA-G-C--------------G-T---------------------------------------------------------------------------------------------------------------------------------------------------------------------------------------------------------------------------------------------------------------------------------------------------------------------------------------------------------------------------------------------------------------------------------------------------------------------------------------------------------------------------------------------------------------------------------------------------------------------------------------------------------------------------------------------------------------------------------------------------------------------------------------------------------------------------------------------------------------------------------------------------------------------------------------------------------------------------------------------------------------------------------------------------------------------------------------------------------------------------------------------------------------------------------------------------------------------------------------------------------------------------------------------------------------------------------------------------------------------------------------------------------------------------------------------------------------------------------------------------------------------------------------------------------------------------------------------------------------------------------------------------------------------------------------------------------------------------------------------------------------------------------------------------------------------------------------------------------------------------------------------------------------------------------------------------------------------------------------------------------------------------------------------------------------------------------------------------------------------------------------------------------------------------------------------------------------------------------------------------------------------------------------------------------------------------------------------------------------------------------------------------------------------------------------------------------------------------------------------------------------------------------------------------------------------------------------------------------------------------------------------------------------------------------------------------------------------------------------------------------------------------------------------------------------------------------------------------------------------------------------------------------------------------------------------------------------------------------------------------------------------------------------------------------------------------------------------------------------------------------------------------------------------------------------------------------------------------------------------------------------------------------------------------------------------------------------------------------------------------------------------------------------------------------------------------------------------------------------------------------------------------------------------------------------------------------------------------------------------------------------------------------------------------------------------------------------------------------------------------------------------------------------------------
>143 Gg_2637 1..288
------------------------------------------------------------------------------------------------------------------------------------------------------------------------------------------------------------------------------------------------------------------------------------------------------------------------------------------------------------------------------------------------------------------------------------------------------------------------------------------------------------------------------------------------------------------------------------------------------------------------------------------------------------------------------------------------------------------------------------------------------------------------------------------------------------------------------------------------------------------------------------------------------------------------------------------------------------------------------------------------------------------------------------------------------------------------------------------------------------------------------------------------------------------------------------------------------------------------------------------------------------------------------------------------------------------------------------------------------------------------------------------------------------------------------------------------------------------------------------------------------------------------------------------------------------------------------------------------------------------------------------------------------------------------------------------------------------------------------------------------------------------------------------------------------------------------------------------------------------------------------------------------------------------------------------------------------------------------------TG---GG-G-A-ATA-TTGGA-C-AA-T-GG--GC-GG-A----A-G-CC-T-GA-TC-CA-GCAA-CGCC-G-CG-T---G-A-G--G--GA-T-G--A--C-G-G-CC-----TT-CG---------G-G-T-T-G-T--A---AA-C-CTC--------TT-TC-A-T--C-ATT----GA-C-GAAGTCCAGCTTTTTG-------------T--TG-G---------------------------GT-GA-CG-GT-A-G-GT-G-GA-G---------AA-----------GAAGC-ACC-GG-C-CAA---C--T-ACGT--GCCA--G-C---A--GCCG---C-GG--TA-AT--AC---GT-AG-GGT-GCG-A-G-CG-TTGT-C-CGG-AA-TT-A--T-T--GGGC-GTA----AA-GGGC-TC--G-TA-G-G-C-G------------G--T-TT-G-T-C-GC----G-T-C-G---G-GAG-TG-A-AA-AC--AC-TGG-G--------------------------------------------------------------------CT-T-AA-------------------------------------------------------------------------CC-G-A-GT-GC-T----T-G-C-T-T-T--------C--GA-T-A-C-G-G-GCA--G-A-C---------------------------------------------------------------------------------------------------------------------------------------------------------------------------------------------------------------------------------------------------------------------------------------------------------------------------------------------------------------------------------------------------------------------------------------------------------------------------------------------------------------------------------------------------------------------------------------------------------------------------------------------------------------------------------------------------------------------------------------------------------------------------------------------------------------------------------------------------------------------------------------------------------------------------------------------------------------------------------------------------------------------------------------------------------------------------------------------------------------------------------T-A-A--------------------------------------------------------------------------------------------------------------------------------------------------------------------------------------------------------------------------------------------------------------------------------------------------------------------------------------------------------------------------------------------------------------------------------------------------------------------------------------------------------------------------------------------------------------------------------------------------------------------------------------------------------------------------------------------------------------------------------------------------------------------------------------------------------------------------------------------------------------------------------------------------------------------------------------------------------------------------------------------------------------------------------------------------------------------------------------------------------------------------------------------------------------------------------------------------------------------------------------------------------------------------------------------------------------------------------------------------------------------------------------------------------------------------------------------------------------------------------------------------------------------------------------------------------------------------------------------------------------------------------------------------------------------------------------------------------------------------------------------------------------------------------------------------------------------------------------------------------------------------------------------------------------------------------------------------------------------------------------------------------------------------------------------------------------------------------------------------------------------------------------------------------------------------------------------------------------------------------------------------------------------------------------------------------------------------------------------------------------------------------------------------------------------------------------------------------------------------------------------------------------------------------------------------------------------------------------------------------------------------------------------------------------------------------------------------------------------------------------------------------------------------------------------------------------------------------------------------------------------------------------------------------------------------------------------------------------------------------------------------------------------------------------------------------------------------------------------------------------------------------------------------------------------------------------------------------------------------------------------------------------------------------------------------------------------------------------------------------------------------------------------------------------------------------------------------------------------------------------------------------------------------------------------------------------------------------------------------------------------------------------------------------------------------------------------------------------------------------------------------------------------------------------------------------------------------------------------------------------------------------------------------------------------------------------------------------------------------------------------------------------------------------------------------------------------------------------------------------------------
>144 Kk_892 1..515
------------------------------------------------------------------------------------------------------------------------------------------------------------------------------------------------------------------------------------------------------------------------------------------------------------------------------------------------------------------------------------------------------------------------------------------------------------------------------------------------------------------------------------------------------------------------------------------------------------------------------------------------------------------------------------------------------------------------------------------------------------------------------------------------------------------------------------------------------------------------------------------------------------------------------------------------------------------------------------------------------------------------------------------------------------------------------------------------------------------------------------------------------------------------------------------------------------------------------------------------------------------------------------------------------------------------------------------------------------------------------------------------------------------------------------------------------------------------------------------------------------------------------------------------------------------------------------------------------------------------------------------------------------------------------------------------------------------------------------------------------------------------------------------------------------------------------------------------------------------------------------------------------------------------------------------------------------------------------TG---GG-G-A-ATT-TTGGA-C-AA-T-GG--GC-GA-A----A-G-CC-T-GA-TC-CA-GCCA-TGCC-G-CG-T---G-C-A--G--GA-T-G--A--A-G-G-CC-----TT-CG---------G-G-T-T-G-T--A---AA-C-TGC--------TT-TT-G-T--A-CGG----AA-C--G---AA-ACGG---TCTT-TT----C--T--AA-T---A----A-----AG-A-AGG-CTA-AT-GA-CG-GT-A-C-CG-T-AA-G---------AA-----------TAAGC-ACC-GG-C-TAA---C--T-ACGT--GCCA--G-C---A--GCCG---C-GG--TA-AT--AC---GT-AG-GGT-GCA-A-G-CG-TTAA-T-CGG-AA-TT-A--C-T--GGGC-GTA----AA-GCGT-GC--G-CA-G-G-C-G------------G--T-GA-T-G-T-AA----G-A-C-A---G-TTG-TG-A-AA-TC--CC-CGG-G--------------------------------------------------------------------CT-C-AA-------------------------------------------------------------------------CC-T-G-GG-AA-C----T-G-C-A-T-C--------T--GT-G-A-C-T-G-CAT--C-G-C---------------------------------------------------------------------------------------------------------------------------------------------------------------------------------------------------------------------------------------------------------------------------------------------------------------------------------------------------------------------------------------------------------------------------------------------------------------------------------------------------------------------------------------------------------------------------------------------------------------------------------------------------------------------------------------------------------------------------------------------------------------------------------------------------------------------------------------------------------------------------------------------------------------------------------------------------------------------------------------------------------------------------------------------------------------------------------------------------------------------------------T-G-G-A-G-T-A-----C-GG--CA-G-A------------G-GG-G-GA-T----GG--AATT-CCG-C-GT--GT-A-GCA-GTGAAA-TG-CGT-AGAT-A-TG-C-GGA--GG-A-AC-A-CC-GA--T--G-GGCGAAG-G--G-C---A----A--T-C-CCCTGG-----G-GC-CT--------------------------------------------------------------GT-A-C-T--GA--CG-----CT-CA-TG--C-A-CGA--AA-G-C--------------GTGGGG-GAG-C-A-AACA--GG-ATTA-G-ATA-C-----CC-TGG-GTA-G-T----C-CA--C-G-CCC-T-AAA--C-GATG-TC--AA-CT---------GGGTT-G--T-T-GG-G-G-----T--C------------------------------------------------------------------------------------TT-CA----------------------------------------------------------------------------------------------------------------------------------------------C---T-G-A-CT--C-------AA-G------TA--A----AC-GAA--AG-C-T-------------------------------------------------------------------------------------------------------------------------------------------------------------------------------------------------------------------------------------------------------------------------------------------------------------------------------------------------------------------------------------------------------------------------------------------------------------------------------------------------------------------------------------------------------------------------------------------------------------------------------------------------------------------------------------------------------------------------------------------------------------------------------------------------------------------------------------------------------------------------------------------------------------------------------------------------------------------------------------------------------------------------------------------------------------------------------------------------------------------------------------------------------------------------------------------------------------------------------------------------------------------------------------------------------------------------------------------------------------------------------------------------------------------------------------------------------------------------------------------------------------------------------------------------------------------------------------------------------------------------------------------------------------------------------------------------------------------------------------------------------------------------------------------------------------------------------------------------------------------------------------------------------------------------------------------------------------------------------------------------------------------------------------------------------------------------------------------------------------------------------------------------------------------------------------------------------------------------------------------------------------------------------------------------------------------------------------------------------------------------------------------------------------------------------------------------------------------------------------------------------------------------------------------------------------------------------------------------------------------------------------------------------------------------------------------------------------------------------------------------------------------------------------------------------------------------------------------------------------------------------------------------------------------------------------------------------------------------------------------------------------------------------------------------------------------------------------------------------------------------------------------------------------------------------------------------------------------------------------------------------------------------------------------------------------------------------------------------------------------
>145 Ee_3209 1..488
------------------------------------------------------------------------------------------------------------------------------------------------------------------------------------------------------------------------------------------------------------------------------------------------------------------------------------------------------------------------------------------------------------------------------------------------------------------------------------------------------------------------------------------------------------------------------------------------------------------------------------------------------------------------------------------------------------------------------------------------------------------------------------------------------------------------------------------------------------------------------------------------------------------------------------------------------------------------------------------------------------------------------------------------------------------------------------------------------------------------------------------------------------------------------------------------------------------------------------------------------------------------------------------------------------------------------------------------------------------------------------------------------------------------------------------------------------------------------------------------------------------------------------------------------------------------------------------------------------------------------------------------------------------------------------------------------------------------------------------------------------------------------------------------------------------------------------------------------------------------------------------------------------------------------------------------------------------------------TA---AG-G-A-ATA-TTGGT-C-AA-T-GG--AG-GG-A----A-C-TC-T-GA-AC-CA-GCCA-TGCC-G-CG-T---G-C-A--G--GA-T-G--A--C-T-G-CCC----TA-TG---------G-G-T-T-G-T--A---AA-C-TGC--------TT-TT-G-T--C-GGG----GA-A--T---AAACCTA---CGTT----------T--GC-G-----------------A-ACG-TAG-CT-GA-AT-GT-A-C-CC-G-AA-G---------AA-----------TAAGG-ATC-GG-C-TAA---C--T-CCGT--GCCA--G-C---A--GCCG---C-GG--TA-AT--AC---GG-AG-GAT-CCA-A-G-CG-TTAT-C-CGG-AT-TT-A--T-T--GGGT-TTA----AA-GGGT-GC--G-TA-G-G-C-G------------G--T-TC-T-T-T-AA----G-T-C-A---G-AGG-TG-A-AA-GA--CG-GCA-G--------------------------------------------------------------------CT-T-AA-------------------------------------------------------------------------CT-G-T-CG-CA-G----T-G-C-C-T-T--------T--GA-T-A-C-T-G-AAG--A-A-C---------------------------------------------------------------------------------------------------------------------------------------------------------------------------------------------------------------------------------------------------------------------------------------------------------------------------------------------------------------------------------------------------------------------------------------------------------------------------------------------------------------------------------------------------------------------------------------------------------------------------------------------------------------------------------------------------------------------------------------------------------------------------------------------------------------------------------------------------------------------------------------------------------------------------------------------------------------------------------------------------------------------------------------------------------------------------------------------------------------------------------T-T-G-A-A-T-T-----G-GG--TT-G-A------------G-GA-A-TG-C----GG--AATG-AGA-C-AA--GT-A-GCG-GTGAAA-TG-CAT-AGAT-A-TG-T-CTC--AG-A-AC-C-CC-GA--T--T--GC-GAA-G--G-C---A----G--C-A-TTCCA------A-GC-CT--------------------------------------------------------------AT-A-T-T--GA--CG-----CT-GA-TG--C-A-CGA--AA-G-C--------------G-TGGG-GAT-C-G-AACA--GG-ATTA-G-ATA-C-----CC-T-G-GTA-G-T----C-CA--C-G-CCC-T-AAA--C-GATG-AT--AA-CT---------C-GA--T--G-T-TG-G-CG-------------------------------------------------------------------------------------------ATA-GAC-----------------------------------------------------------------------------------------------------------------------------------------------------A-GT--C-A-G-------------------------------------------------------------------------------------------------------------------------------------------------------------------------------------------------------------------------------------------------------------------------------------------------------------------------------------------------------------------------------------------------------------------------------------------------------------------------------------------------------------------------------------------------------------------------------------------------------------------------------------------------------------------------------------------------------------------------------------------------------------------------------------------------------------------------------------------------------------------------------------------------------------------------------------------------------------------------------------------------------------------------------------------------------------------------------------------------------------------------------------------------------------------------------------------------------------------------------------------------------------------------------------------------------------------------------------------------------------------------------------------------------------------------------------------------------------------------------------------------------------------------------------------------------------------------------------------------------------------------------------------------------------------------------------------------------------------------------------------------------------------------------------------------------------------------------------------------------------------------------------------------------------------------------------------------------------------------------------------------------------------------------------------------------------------------------------------------------------------------------------------------------------------------------------------------------------------------------------------------------------------------------------------------------------------------------------------------------------------------------------------------------------------------------------------------------------------------------------------------------------------------------------------------------------------------------------------------------------------------------------------------------------------------------------------------------------------------------------------------------------------------------------------------------------------------------------------------------------------------------------------------------------------------------------------------------------------------------------------------------------------------------------------------------------------------------------------------------------------------------------------------------------------------------------------------------------------------------------------------------------------------------------------------------------------------------------------------------------------------------------------------------
>146 Gg_756 1..533
------------------------------------------------------------------------------------------------------------------------------------------------------------------------------------------------------------------------------------------------------------------------------------------------------------------------------------------------------------------------------------------------------------------------------------------------------------------------------------------------------------------------------------------------------------------------------------------------------------------------------------------------------------------------------------------------------------------------------------------------------------------------------------------------------------------------------------------------------------------------------------------------------------------------------------------------------------------------------------------------------------------------------------------------------------------------------------------------------------------------------------------------------------------------------------------------------------------------------------------------------------------------------------------------------------------------------------------------------------------------------------------------------------------------------------------------------------------------------------------------------------------------------------------------------------------------------------------------------------------------------------------------------------------------------------------------------------------------------------------------------------------------------------------------------------------------------------------------------------------------------------------------------------------------------------------------------------------------------TG---GG-G-A-ATA-TTGGA-C-AA-T-GG--GC-GC-A----A-G-CC-T-GA-TC-CA-GCCA-TACC-G-CG-T---G-G-G--T--GA-A-G--A--A-G-G-CC-----TT-CG---------G-G-T-T-G-T--A---AA-G-CCC--------TT-TT-G-T--T-GGG----AA-A--G---AA-AAGC---AGTC-GA----T--T--AA-T---A----C-----TC-G-GTT-GTT-CT-GA-CG-GT-A-C-CC-A-AA-G---------AA-----------TAAGC-ACC-GG-C-TAA---C--T-TCGT--GCCA--G-C---A--GCCG---C-GG--TA-AT--AC---GA-AG-GGT-GCA-A-G-CG-TTAC-T-CGG-AA-TT-A--C-T--GGGC-GTA----AA-GCGT-GC--G-TA-G-G-T-G------------G--T-TG-T-T-T-AA----G-T-C-T---G-TTG-TG-A-AA-GC--CC-TGG-G--------------------------------------------------------------------CT-C-AA-------------------------------------------------------------------------CC-T-G-GG-AA-T----T-G-C-A-G-T--------G--GA-T-A-C-T-G-GGC--G-A-C---------------------------------------------------------------------------------------------------------------------------------------------------------------------------------------------------------------------------------------------------------------------------------------------------------------------------------------------------------------------------------------------------------------------------------------------------------------------------------------------------------------------------------------------------------------------------------------------------------------------------------------------------------------------------------------------------------------------------------------------------------------------------------------------------------------------------------------------------------------------------------------------------------------------------------------------------------------------------------------------------------------------------------------------------------------------------------------------------------------------------------T-A-GA--G-T-G-----T-GG--TA-G-A------------G-GG-T-AG-T----GG--AATT-CCC-G-GT--GT-A-GCA-GTGAAA-TG-CGT-AGAG-A-TC-G-GGA--GG-A-AC-A-TC-CA--T--G--GC-GAA-G--G-C---A----G--C-T-ACCTG------GGAC-CA--------------------------------------------------------------AC-A-C-T--GA--CA-----CT-GAGGG--C-A-CGA--AA-G-C--------------GTGGGG-GAG-C-A-AACA-GGG-ATTA-G-ATA-C-----CC-T-G-GTA-G-T----C-CA--C-G-CCC-T-AAA--C-GATG-CG--AA-CT--------GG-GA--T--G-TTGG-G-GT-G--C--------------------------------------------------------------------------------------AAT-TTGG------------------------------------------------------------------------------------------------------------------------------------------------G-C-A-CG--C-A-G-T-AT-C------GA--A--AGCT-AAA--CG-C-G-T--T--AA-AG--T----C-GCC-------------------------------------------------------------------------------------------------------------------------------------------------------------------------------------------------------------------------------------------------------------------------------------------------------------------------------------------------------------------------------------------------------------------------------------------------------------------------------------------------------------------------------------------------------------------------------------------------------------------------------------------------------------------------------------------------------------------------------------------------------------------------------------------------------------------------------------------------------------------------------------------------------------------------------------------------------------------------------------------------------------------------------------------------------------------------------------------------------------------------------------------------------------------------------------------------------------------------------------------------------------------------------------------------------------------------------------------------------------------------------------------------------------------------------------------------------------------------------------------------------------------------------------------------------------------------------------------------------------------------------------------------------------------------------------------------------------------------------------------------------------------------------------------------------------------------------------------------------------------------------------------------------------------------------------------------------------------------------------------------------------------------------------------------------------------------------------------------------------------------------------------------------------------------------------------------------------------------------------------------------------------------------------------------------------------------------------------------------------------------------------------------------------------------------------------------------------------------------------------------------------------------------------------------------------------------------------------------------------------------------------------------------------------------------------------------------------------------------------------------------------------------------------------------------------------------------------------------------------------------------------------------------------------------------------------------------------------------------------------------------------------------------------------------------------------------------------------------------------------------------------------------------------------------------------------------------------------------------------------------------------------------------------------------------------------------------------------
>147 Aa_2379 1..531
[truncated: 4,937,434 more chars]
