# Supplementary material for: Distinct Phyllosphere Bacterial Communities on Arabidopsis Wax Mutant Leaves
Source: PLoS One. 2013 Nov 5;8(11):e78613. doi: 10.1371/journal.pone.0078613 (PMC3818481; doi:10.1371/journal.pone.0078613)
Supplement: Sequence File S5 — OTU-table. (TXT) [file pone.0078613.s013.tex]

# QIIME v1.4.0 OTU table
#OTU ID	Aa	Bb	Cc	Dd	Ee	Ff	Gg	Hh	Ii	Kk	Ll	Mm	Nn	Oo	Pp	Consensus Lineage
0	0	0	0	0	0	0	0	0	1	5	0	4	0	0	0	Root;k__Bacteria;p__Actinobacteria;c__Actinobacteria;o__Actinomycetales;f__Kineosporiaceae
1	0	0	0	0	0	0	0	0	0	3	0	0	0	0	0	Root;k__Bacteria;p__Proteobacteria;c__Alphaproteobacteria;o__Caulobacterales;f__Caulobacteraceae
2	0	0	0	0	0	82	0	0	0	0	0	0	0	0	0	Root;k__Bacteria;p__Bacteroidetes;c__Flavobacteria;o__Flavobacteriales;f__Flavobacteriaceae
3	0	0	0	0	0	12	0	0	0	0	0	0	0	0	0	Root;k__Bacteria;p__Proteobacteria;c__Alphaproteobacteria;o__Rhizobiales;f__Methylobacteriaceae
4	0	0	0	0	4	0	0	3	0	0	55	0	0	0	0	Root;k__Bacteria;p__Bacteroidetes;c__Sphingobacteria;o__Sphingobacteriales;f__Flexibacteraceae
7	0	0	0	14	0	29	0	0	30	0	45	4	0	4	0	Root;k__Bacteria;p__Proteobacteria;c__Alphaproteobacteria;o__Caulobacterales;f__Caulobacteraceae
10	0	0	0	0	3	0	0	4	0	0	4	0	0	0	0	Root;k__Bacteria;p__Proteobacteria;c__Alphaproteobacteria;o__Caulobacterales;f__Caulobacteraceae
12	0	0	0	0	3	0	0	0	0	0	0	0	0	0	0	Root;k__Bacteria;p__Bacteroidetes;c__Sphingobacteria;o__Sphingobacteriales;f__Flexibacteraceae
13	0	0	0	18	6	13	0	6	0	0	4	0	0	0	0	Root;k__Bacteria;p__Proteobacteria;c__Alphaproteobacteria;o__Rhodospirillales;f__Acetobacteraceae
16	0	0	0	0	6	10	0	9	0	0	15	4	8	0	3	Root;k__Bacteria;p__Proteobacteria;c__Alphaproteobacteria;o__Rhodospirillales;f__Rhodospirillaceae
17	0	0	0	0	0	0	0	0	0	2	0	0	0	0	0	Root;k__Bacteria;p__Bacteroidetes;c__Sphingobacteria;o__Sphingobacteriales;f__Flexibacteraceae
18	13	0	0	1	5	0	0	0	0	5	0	5	0	0	0	Root;k__Bacteria;p__Thermi;c__Deinococci;o__Deinococcales;f__Deinococcaceae
19	15	0	9	11	0	0	0	62	144	0	5	0	0	0	0	Root;k__Bacteria;p__Bacteroidetes;c__Sphingobacteria;o__Sphingobacteriales;f__Flexibacteraceae
20	0	0	11	0	0	13	0	38	7	16	56	0	0	3	0	Root;k__Bacteria;p__Proteobacteria;c__Betaproteobacteria;o__Burkholderiales;f__Comamonadaceae
21	7	6	2	23	10	16	9	17	42	18	29	20	0	14	0	Root;k__Bacteria;p__Proteobacteria;c__Alphaproteobacteria;o__Rhizobiales;f__Bradyrhizobiaceae
22	0	0	0	0	0	0	0	0	0	5	0	4	0	0	0	Root;k__Bacteria;p__Proteobacteria;c__Alphaproteobacteria;o__Sphingomonadales
25	0	0	4	0	0	11	2	81	2	8	237	14	238	8	4	Root;k__Bacteria;p__Bacteroidetes;c__Sphingobacteria;o__Sphingobacteriales;f__Flexibacteraceae
26	6	28	56	0	7	9	0	16	0	49	18	22	44	112	58	Root;k__Bacteria;p__Firmicutes;c__Bacilli;o__Exiguobacterales;f__Exiguobacteraceae
30	0	0	0	0	0	0	0	3	0	0	0	0	0	0	0	Root;k__Bacteria;p__Gemmatimonadetes;c__Gemmatimonadetes;o__;f__
31	0	0	0	4	0	0	0	0	0	0	0	0	0	0	0	Root;k__Bacteria;p__Gemmatimonadetes;c__Gemmatimonadetes;o__;f__
32	0	0	0	0	2	0	0	1	0	9	5	0	0	0	0	Root;k__Bacteria;p__Bacteroidetes;c__Sphingobacteria;o__Sphingobacteriales;f__Flexibacteraceae
34	0	0	0	0	0	0	2	1	0	0	0	0	0	0	0	Root;k__Bacteria;p__Firmicutes;c__Clostridia;o__Clostridiales;f__Clostridiales Family XI. Incertae Sedis
35	0	0	0	0	0	0	0	0	0	0	3	0	0	0	0	Root;k__Bacteria;p__Proteobacteria;c__Alphaproteobacteria;o__Sphingomonadales;f__Sphingomonadaceae
36	0	32	4	1	567	136	18	17	2	6	0	4	310	435	13	Root;k__Bacteria;p__TM6;c__SJA-4;o__;f__
37	0	0	0	0	0	0	0	0	0	0	0	0	18	2	0	Root;k__Bacteria;p__Proteobacteria;c__Deltaproteobacteria;o__MIZ46;f__
38	12	0	0	0	0	0	0	0	0	0	0	0	0	0	0	Root;k__Bacteria;p__Proteobacteria;c__Betaproteobacteria;o__Burkholderiales;f__Comamonadaceae
39	0	0	0	6	2	6	0	3	1	1	3	0	0	0	0	Root;k__Bacteria;p__Proteobacteria;c__Alphaproteobacteria;o__Rhodobacterales;f__Rhodobacteraceae
41	0	0	2	0	3	0	0	0	9	0	13	0	3	0	0	Root;k__Bacteria;p__Bacteroidetes;c__Sphingobacteria;o__Sphingobacteriales;f__Sphingobacteriaceae
42	0	0	0	0	0	0	0	3	0	0	0	0	0	0	0	Root;k__Bacteria;p__Actinobacteria;c__Actinobacteria;o__Actinomycetales;f__Intrasporangiaceae
44	0	0	0	0	0	0	0	0	0	0	0	0	0	3	0	Root;k__Bacteria;p__Proteobacteria;c__Alphaproteobacteria;o__Rhodobacterales;f__Rhodobacteraceae
47	0	0	0	0	0	0	0	0	0	0	0	0	2	0	0	Root;k__Bacteria;p__Actinobacteria;c__Actinobacteria;o__Actinomycetales;f__Propionibacteriaceae
49	8	0	0	0	0	0	0	0	0	0	0	0	0	0	0	Root;k__Bacteria;p__Bacteroidetes;c__Sphingobacteria;o__Sphingobacteriales;f__
50	0	0	0	2	0	0	1	0	1	0	0	0	0	0	0	Root;k__Bacteria;p__Firmicutes;c__Bacilli;o__Bacillales;f__Staphylococcaceae
51	46	0	0	0	0	0	0	0	0	0	4	0	0	0	0	Root;k__Bacteria;p__Proteobacteria;c__Alphaproteobacteria;o__Rhizobiales;f__Rhizobiaceae
52	0	0	0	0	0	0	0	3	0	0	0	0	0	0	0	Root;k__Bacteria;p__Bacteroidetes;c__Sphingobacteria;o__Sphingobacteriales;f__
53	0	0	0	0	0	0	1	0	0	0	0	0	2	1	0	Root;k__Bacteria;p__Proteobacteria;c__Alphaproteobacteria
54	532	74	744	93	0	0	0	4	531	12	0	0	10	76	0	Root;k__Bacteria;p__Proteobacteria;c__Gammaproteobacteria;o__Enterobacteriales;f__Enterobacteriaceae
55	0	0	0	0	0	0	0	0	0	0	0	4	0	0	0	Root;k__Bacteria;p__Proteobacteria;c__Alphaproteobacteria;o__Rhodospirillales;f__Acetobacteraceae
58	0	0	0	0	0	0	0	0	0	0	1	0	0	1	0	Root;k__Bacteria;p__Firmicutes;c__Bacilli;o__Bacillales;f__Paenibacillaceae
61	0	0	0	0	4	0	0	0	0	0	0	0	0	0	0	Root;k__Bacteria;p__Proteobacteria;c__Alphaproteobacteria;o__Rhizobiales
65	0	0	0	0	0	0	0	0	0	2	0	0	0	0	0	Root;k__Bacteria;p__Bacteroidetes;c__Sphingobacteria;o__Sphingobacteriales;f__
66	0	0	0	0	0	3	0	0	0	0	0	0	0	0	0	Root;k__Bacteria;p__Bacteroidetes;c__Sphingobacteria;o__Sphingobacteriales;f__
67	0	0	0	7	0	0	0	0	0	0	0	0	0	0	0	Root;k__Bacteria;p__Cyanobacteria;c__Chloroplast;o__Streptophyta;f__
69	0	0	0	0	0	0	0	0	0	0	2	0	0	0	0	Root;k__Bacteria;p__Bacteroidetes;c__Sphingobacteria;o__Sphingobacteriales;f__Flexibacteraceae
70	4	0	0	0	2	0	0	0	0	0	0	0	0	0	0	Root;k__Bacteria;p__Proteobacteria;c__Gammaproteobacteria;o__Pseudomonadales;f__Pseudomonadaceae
71	0	0	0	0	0	0	0	0	0	0	11	0	17	0	0	Root;k__Bacteria;p__Proteobacteria;c__Alphaproteobacteria;o__Caulobacterales;f__Caulobacteraceae
74	0	0	0	0	0	6	0	0	0	0	0	0	0	0	0	Root;k__Bacteria;p__Proteobacteria;c__Alphaproteobacteria;o__Rhizobiales;f__Phyllobacteriaceae
75	0	0	0	0	0	0	0	0	0	0	5	0	0	0	0	Root;k__Bacteria;p__Bacteroidetes;c__Sphingobacteria;o__Sphingobacteriales;f__
76	0	1	0	0	0	0	0	0	0	0	0	1	0	0	0	Root;k__Bacteria;p__Bacteroidetes;c__Sphingobacteria;o__Sphingobacteriales;f__
77	0	0	0	0	0	3	0	0	0	0	0	0	5	0	0	Root;k__Bacteria;p__Proteobacteria;c__Betaproteobacteria;o__Burkholderiales;f__Burkholderiaceae
78	0	0	0	4	0	0	0	0	3	0	0	0	0	0	0	Root;k__Bacteria;p__Bacteroidetes;c__Sphingobacteria;o__Sphingobacteriales;f__Flexibacteraceae
79	0	0	0	0	3	0	0	0	0	0	0	0	0	0	0	Root;k__Bacteria;p__TM6;c__SJA-4;o__;f__
80	0	0	0	0	0	0	0	0	1	0	0	1	0	0	0	Root;k__Bacteria;p__Actinobacteria;c__Actinobacteria;o__Solirubrobacterales;f__Patulibacteraceae
81	0	0	0	2	0	0	0	0	0	1	0	0	0	0	0	Root;k__Bacteria;p__Actinobacteria;c__Actinobacteria;o__Actinomycetales;f__Williamsiaceae
84	0	0	0	0	0	0	5	15	46	0	183	0	23	1	3	Root;k__Bacteria;p__Bacteroidetes;c__Sphingobacteria;o__Sphingobacteriales;f__
87	0	0	0	0	0	0	0	0	0	0	0	0	7	0	0	Root;k__Bacteria;p__Bacteroidetes;c__Flavobacteria;o__Flavobacteriales;f__Flavobacteriaceae
89	0	5	0	0	12	0	17	59	15	31	0	17	26	0	7	Root;k__Bacteria;p__Bacteroidetes;c__Sphingobacteria;o__Sphingobacteriales;f__Flexibacteraceae
90	0	0	0	0	0	2	0	0	0	0	0	8	0	0	0	Root;k__Bacteria;p__Proteobacteria;c__Alphaproteobacteria;o__Rhodobacterales;f__Rhodobacteraceae
91	14	17	0	26	7	0	0	10	46	88	90	1092	32	17	0	Root;k__Bacteria;p__Proteobacteria;c__Alphaproteobacteria;o__Rhizobiales;f__Methylobacteriaceae
92	0	0	0	0	0	0	0	0	0	3	0	0	0	0	0	Root;k__Bacteria
94	0	0	0	2	15	0	10	0	4	124	2	0	0	0	0	Root;k__Bacteria;p__Proteobacteria;c__Alphaproteobacteria;o__Sphingomonadales;f__Sphingomonadaceae
96	10	0	0	0	0	8	0	8	0	0	0	0	0	0	0	Root;k__Bacteria;p__Actinobacteria;c__Actinobacteria;o__Actinomycetales;f__Microbacteriaceae
97	0	0	0	0	0	0	0	0	0	0	3	4	0	0	0	Root;k__Bacteria;p__Proteobacteria;c__Betaproteobacteria;o__Burkholderiales;f__Comamonadaceae
100	4	0	0	0	0	0	0	4	0	10	0	0	0	0	0	Root;k__Bacteria;p__Bacteroidetes;c__Sphingobacteria;o__Sphingobacteriales;f__Flexibacteraceae
102	0	0	0	0	0	0	0	0	0	0	6	0	0	0	0	Root;k__Bacteria;p__Bacteroidetes;c__Sphingobacteria;o__Sphingobacteriales;f__Flexibacteraceae
106	0	0	0	0	6	0	0	5	1	3	0	0	3	2	0	Root;k__Bacteria;p__Proteobacteria;c__Alphaproteobacteria;o__Caulobacterales;f__Caulobacteraceae
108	0	0	0	0	0	17	0	0	39	0	0	0	29	9	27	Root;k__Bacteria;p__Proteobacteria;c__Alphaproteobacteria;o__Caulobacterales;f__Caulobacteraceae
109	0	0	0	0	0	0	0	0	0	0	5	0	0	0	0	Root;k__Bacteria;p__Bacteroidetes;c__Flavobacteria;o__Flavobacteriales;f__Flavobacteriaceae
110	0	0	0	2	0	0	0	0	0	0	0	0	0	0	0	Root;k__Bacteria;p__Thermi;c__Deinococci;o__Deinococcales;f__Deinococcaceae
111	0	0	0	0	0	0	0	0	9	0	0	0	0	1	0	Root;k__Bacteria;p__Bacteroidetes;c__Sphingobacteria;o__Sphingobacteriales;f__Flexibacteraceae
112	0	0	0	7	0	4	0	0	0	0	0	0	0	0	0	Root;k__Bacteria;p__Bacteroidetes;c__Sphingobacteria;o__Sphingobacteriales;f__
115	0	0	0	5	0	0	0	0	9	18	19	4	17	0	0	Root;k__Bacteria;p__Proteobacteria;c__Alphaproteobacteria;o__Rhizobiales;f__Bradyrhizobiaceae
116	0	0	0	0	0	0	0	15	52	17	0	0	44	13	6	Root;k__Bacteria;p__Proteobacteria;c__Alphaproteobacteria;o__Rhizobiales;f__Bradyrhizobiaceae
118	0	0	0	0	0	4	0	0	0	0	0	0	0	0	0	Root;k__Bacteria;p__Proteobacteria;c__Gammaproteobacteria;o__Enterobacteriales;f__Enterobacteriaceae
119	0	0	0	0	2	0	0	0	0	0	0	0	3	0	0	Root;k__Bacteria;p__Bacteroidetes;c__Sphingobacteria;o__Sphingobacteriales;f__
120	0	0	0	0	0	0	0	0	0	0	0	3	6	0	0	Root;k__Bacteria;p__Proteobacteria;c__Alphaproteobacteria;o__Rhizobiales;f__
121	0	0	0	4	0	0	0	0	0	0	4	0	0	0	0	Root;k__Bacteria;p__Proteobacteria;c__Alphaproteobacteria;o__Rhizobiales
122	0	0	0	0	0	0	0	0	0	0	2	0	3	0	0	Root;k__Bacteria;p__Proteobacteria;c__Alphaproteobacteria;o__Rhodobacterales;f__Rhodobacteraceae
127	7	0	0	0	0	0	0	0	0	0	0	3	0	0	0	Root;k__Bacteria;p__Bacteroidetes;c__Sphingobacteria;o__Sphingobacteriales;f__Flexibacteraceae
128	0	0	0	0	0	0	34	0	0	0	0	0	4	0	0	Root;k__Bacteria;p__Proteobacteria;c__Gammaproteobacteria;o__Xanthomonadales;f__Xanthomonadaceae
129	55	0	49	0	2	0	0	0	0	0	38	0	0	4	0	Root;k__Bacteria;p__Bacteroidetes;c__Sphingobacteria;o__Sphingobacteriales;f__Flexibacteraceae
130	0	0	2	0	0	0	0	0	0	0	0	0	0	0	0	Root;k__Bacteria;p__Cyanobacteria;c__Synechococcophycideae;o__Pseudanabaenales;f__Pseudanabaenaceae
133	0	0	0	0	0	5	0	0	0	0	0	0	0	0	0	Root;k__Bacteria;p__Proteobacteria;c__Betaproteobacteria;o__Neisseriales;f__Neisseriaceae
134	0	0	0	0	0	0	0	0	0	0	4	4	0	0	0	Root;k__Bacteria;p__Proteobacteria;c__Betaproteobacteria;o__Burkholderiales;f__
136	0	0	0	3	0	0	0	0	0	0	0	0	0	0	0	Root;k__Bacteria;p__Firmicutes;c__Bacilli;o__Bacillales;f__Paenibacillaceae
137	0	0	0	0	1	2	0	0	0	0	0	0	0	0	0	Root;k__Bacteria;p__Proteobacteria;c__Alphaproteobacteria;o__Rhodospirillales;f__Rhodospirillaceae
138	0	0	0	0	0	0	0	0	4	0	0	0	0	0	0	Root;k__Bacteria;p__Proteobacteria;c__Betaproteobacteria;o__Burkholderiales;f__Oxalobacteraceae
139	9	0	5	0	51	19	1	0	6	1	18	0	2	6	0	Root;k__Bacteria;p__Gemmatimonadetes;c__Gemmatimonadetes;o__;f__
141	0	0	0	0	0	0	0	0	0	0	7	0	0	0	0	Root;k__Bacteria;p__Bacteroidetes;c__Flavobacteria;o__Flavobacteriales;f__Flavobacteriaceae
144	0	0	0	0	0	0	0	0	0	4	0	0	0	0	0	Root;k__Bacteria;p__Proteobacteria;c__Betaproteobacteria;o__Burkholderiales;f__Comamonadaceae
146	0	0	0	0	0	0	69	4	0	1	25	0	0	0	0	Root;k__Bacteria;p__Proteobacteria;c__Gammaproteobacteria;o__Xanthomonadales;f__Xanthomonadaceae
147	63	0	13	0	0	0	0	0	0	0	0	0	39	7	1	Root;k__Bacteria;p__Proteobacteria;c__Gammaproteobacteria;o__Legionellales;f__Coxiellaceae
148	5	0	12	19	0	1	1	3	19	3	10	1	3	1	0	Root;k__Bacteria;p__Gemmatimonadetes;c__Gemmatimonadetes;o__Gemmatimonadales;f__Gemmatimonadaceae
149	0	0	0	0	0	0	0	0	3	0	0	0	0	0	0	Root;k__Bacteria;p__Proteobacteria;c__Alphaproteobacteria;o__Sphingomonadales;f__Sphingomonadaceae
150	0	0	0	8	0	0	0	0	0	0	0	0	0	0	0	Root;k__Bacteria;p__Proteobacteria;c__Alphaproteobacteria;o__Sphingomonadales;f__Sphingomonadaceae
151	0	0	0	0	0	0	0	0	0	8	0	0	0	0	0	Root;k__Bacteria;p__Bacteroidetes;c__Sphingobacteria;o__Sphingobacteriales;f__Flexibacteraceae
153	0	1	0	0	0	0	0	4	0	9	0	6	0	0	0	Root;k__Bacteria;p__Actinobacteria;c__Actinobacteria;o__Actinomycetales;f__Geodermatophilaceae
154	5	40	0	0	0	44	0	0	76	0	0	0	0	0	0	Root;k__Bacteria;p__Proteobacteria;c__Alphaproteobacteria;o__Sphingomonadales;f__Sphingomonadaceae
155	0	0	0	0	0	0	0	0	0	0	0	0	75	0	0	Root;k__Bacteria;p__Proteobacteria;c__Gammaproteobacteria;o__Legionellales
157	0	0	0	0	0	4	0	0	0	0	0	0	1	0	0	Root;k__Bacteria;p__Bacteroidetes
158	3	0	0	0	0	0	0	20	8	4	6	0	0	0	2	Root;k__Bacteria;p__Proteobacteria;c__Alphaproteobacteria;o__Caulobacterales;f__Caulobacteraceae
159	3	0	0	0	2	2	0	0	0	0	0	0	2	0	0	Root;k__Bacteria;p__Proteobacteria;c__Alphaproteobacteria;o__Rhodospirillales;f__Rhodospirillaceae
160	0	0	0	0	0	0	0	0	0	0	0	0	14	0	0	Root;k__Bacteria;p__Proteobacteria;c__Alphaproteobacteria;o__;f__
162	8	0	0	4	62	2	0	1	0	0	3	0	2	0	0	Root;k__Bacteria;p__Proteobacteria;c__Gammaproteobacteria;o__Xanthomonadales;f__Xanthomonadaceae
163	36	0	0	0	0	6	0	0	0	0	9	1	264	0	6	Root;k__Bacteria;p__Proteobacteria;c__Alphaproteobacteria;o__Caulobacterales;f__Caulobacteraceae
164	0	0	0	0	0	0	0	3	4	2	0	0	5	0	0	Root;k__Bacteria;p__Proteobacteria;c__Alphaproteobacteria;o__Rhizobiales
166	0	0	0	0	0	0	0	0	0	0	3	0	0	0	0	Root;k__Bacteria;p__Actinobacteria;c__Actinobacteria;o__Actinomycetales;f__Kineosporiaceae
167	0	0	0	0	6	7	5	14	3	5	17	3	87	10	0	Root;k__Bacteria;p__Bacteroidetes;c__Sphingobacteria;o__Sphingobacteriales;f__
168	0	0	0	0	0	31	0	0	0	0	0	0	0	0	0	Root;k__Bacteria;p__Bacteroidetes;c__Sphingobacteria;o__Sphingobacteriales;f__Sphingobacteriaceae
170	0	0	0	5	0	0	0	0	0	0	0	0	0	0	0	Root;k__Bacteria;p__Proteobacteria;c__Alphaproteobacteria;o__Rhizobiales;f__Hyphomicrobiaceae
171	0	0	0	0	0	0	0	0	0	0	0	9	0	0	0	Root;k__Bacteria;p__Bacteroidetes;c__Sphingobacteria;o__Sphingobacteriales;f__Flexibacteraceae
173	2	0	0	8	0	0	0	0	5	3	3	1	0	0	0	Root;k__Bacteria;p__Acidobacteria;c__Chloracidobacteria;o__;f__
174	0	0	0	0	0	0	0	0	10	0	0	0	0	0	0	Root;k__Bacteria;p__Proteobacteria;c__Alphaproteobacteria;o__Rhodospirillales;f__Acetobacteraceae
177	0	0	0	0	0	18	0	0	0	0	0	0	0	0	0	Root;k__Bacteria;p__Proteobacteria;c__Gammaproteobacteria;o__Legionellales;f__Coxiellaceae
178	6	0	0	0	0	0	0	0	7	0	0	0	0	9	0	Root;k__Bacteria;p__Actinobacteria;c__Actinobacteria;o__Actinomycetales;f__Microbacteriaceae
179	0	23	103	2	0	0	0	22	9	0	3	0	0	0	0	Root;k__Bacteria;p__Bacteroidetes;c__Sphingobacteria;o__Sphingobacteriales;f__Flexibacteraceae
183	0	0	0	0	0	0	0	0	0	0	5	0	0	0	0	Root;k__Bacteria;p__Proteobacteria;c__Alphaproteobacteria;o__Rhodobacterales;f__Rhodobacteraceae
184	0	0	0	0	1	0	3	0	0	0	1	1	8	0	1	Root;k__Bacteria;p__Proteobacteria;c__Gammaproteobacteria
185	0	0	0	0	0	4	0	0	0	0	0	0	0	0	0	Root;k__Bacteria;p__Bacteroidetes
186	0	0	0	0	0	0	0	0	0	10	30	0	4	0	11	Root;k__Bacteria;p__Proteobacteria;c__Betaproteobacteria;o__Burkholderiales;f__Comamonadaceae
188	7	0	4	0	0	0	0	0	10	0	34	3	31	13	0	Root;k__Bacteria;p__Proteobacteria;c__Alphaproteobacteria;o__Rhizobiales;f__Hyphomicrobiaceae
189	0	0	0	4	0	0	0	6	0	0	0	6	9	0	0	Root;k__Bacteria;p__Proteobacteria;c__Alphaproteobacteria;o__Rhizobiales;f__Hyphomicrobiaceae
190	0	0	0	0	0	0	0	0	0	0	0	46	0	0	0	Root;k__Bacteria;p__Proteobacteria;c__Betaproteobacteria;o__Burkholderiales;f__Oxalobacteraceae
191	0	0	0	6	0	20	0	0	0	0	0	0	0	0	0	Root;k__Bacteria;p__Proteobacteria;c__Alphaproteobacteria;o__Rhodobacterales;f__Rhodobacteraceae
194	14	5	0	0	0	0	0	0	10	11	0	0	0	6	0	Root;k__Bacteria;p__Bacteroidetes;c__Sphingobacteria;o__Sphingobacteriales;f__Flexibacteraceae
195	0	0	0	0	10	0	0	4	0	0	3	2	0	0	0	Root;k__Bacteria;p__Proteobacteria;c__Alphaproteobacteria;o__Rhizobiales;f__Phyllobacteriaceae
196	0	0	0	0	0	0	0	0	0	0	0	0	4	0	0	Root;k__Bacteria;p__Firmicutes;c__Bacilli;o__Lactobacillales;f__Streptococcaceae
198	0	0	0	0	0	0	0	0	0	0	0	3	0	0	0	Root;k__Bacteria;p__Cyanobacteria;c__Chloroplast;o__Streptophyta;f__
200	0	0	0	2	0	0	0	0	0	0	0	0	0	0	0	Root;k__Bacteria;p__Cyanobacteria
202	0	0	0	0	1	0	0	0	0	1	0	0	0	0	0	Root;k__Bacteria;p__Proteobacteria
204	0	0	0	0	0	0	0	0	0	3	0	0	0	0	0	Root;k__Bacteria;p__Proteobacteria;c__Alphaproteobacteria;o__Rhizobiales;f__Aurantimonadaceae
205	6	0	0	0	4	9	0	0	0	0	3	0	0	0	0	Root;k__Bacteria;p__Proteobacteria;c__Alphaproteobacteria;o__Rhizobiales;f__
206	27	11	34	3	18	41	21	248	40	72	100	11	222	22	31	Root;k__Bacteria;p__Bacteroidetes;c__Sphingobacteria;o__Sphingobacteriales;f__Flexibacteraceae
207	0	1	0	0	0	0	0	0	0	3	0	0	0	0	0	Root;k__Bacteria;p__Proteobacteria;c__Betaproteobacteria;o__Burkholderiales;f__Comamonadaceae
208	5	0	4	0	11	0	8	6	8	0	81	10	0	9	5	Root;k__Bacteria;p__Proteobacteria;c__Alphaproteobacteria;o__Sphingomonadales;f__Sphingomonadaceae
209	0	0	0	0	0	0	0	1	0	0	1	0	0	0	0	Root;k__Bacteria;p__Acidobacteria;c__Acidobacteria;o__Acidobacteriales;f__
212	0	0	0	0	0	6	0	0	0	0	0	0	0	0	0	Root;k__Bacteria;p__Proteobacteria;c__Alphaproteobacteria;o__Rhizobiales
215	17	0	12	7	0	55	8	10	84	34	174	29	29	13	7	Root;k__Bacteria;p__Proteobacteria;c__Alphaproteobacteria;o__Rhizobiales;f__Hyphomicrobiaceae
216	207	0	81	8	4	28	1	150	191	620	480	157	16	87	10	Root;k__Bacteria;p__Proteobacteria;c__Alphaproteobacteria;o__Rhizobiales;f__Methylobacteriaceae
217	0	0	0	0	0	0	0	0	0	0	0	0	10	0	2	Root;k__Bacteria;p__Proteobacteria;c__Alphaproteobacteria;o__Rhizobiales;f__
218	0	0	0	0	0	0	0	0	0	0	0	0	3	0	0	Root;k__Bacteria;p__Proteobacteria;c__Alphaproteobacteria;o__Rhizobiales;f__Hyphomicrobiaceae
219	0	0	0	0	0	0	0	0	0	0	1	0	1	0	0	Root;k__Bacteria;p__Proteobacteria;c__Deltaproteobacteria;o__Myxococcales;f__Haliangiaceae
220	8	0	2	0	0	1	0	12	0	0	23	15	64	57	21	Root;k__Bacteria;p__Proteobacteria;c__Gammaproteobacteria;o__Alteromonadales;f__Chromatiaceae
221	0	0	0	0	0	0	0	6	0	0	0	0	0	0	0	Root;k__Bacteria;p__Proteobacteria;c__Gammaproteobacteria;o__Legionellales;f__Legionellaceae
222	0	0	0	0	0	0	0	0	0	11	0	0	0	0	1	Root;k__Bacteria;p__Bacteroidetes;c__Sphingobacteria;o__Sphingobacteriales;f__Flexibacteraceae
223	0	0	0	0	0	0	0	0	3	0	0	0	0	0	0	Root;k__Bacteria;p__Proteobacteria;c__Gammaproteobacteria;o__Pseudomonadales;f__Moraxellaceae
228	23	0	10	10	8	412	0	12	31	15	7	6	0	16	0	Root;k__Bacteria;p__Proteobacteria;c__Alphaproteobacteria;o__Rhizobiales;f__Methylobacteriaceae
231	7	0	0	0	0	0	0	0	1	0	0	0	5	0	0	Root;k__Bacteria;p__Cyanobacteria;c__S15B-MN24;o__;f__
232	4	0	0	0	13	15	10	6	8	0	28	7	10	6	5	Root;k__Bacteria;p__Bacteroidetes;c__Sphingobacteria;o__Sphingobacteriales;f__Sphingobacteriaceae
233	0	0	0	0	0	33	0	0	0	0	92	0	0	0	0	Root;k__Bacteria;p__Proteobacteria;c__Betaproteobacteria;o__Burkholderiales;f__Oxalobacteraceae
236	0	0	0	0	0	0	0	10	0	0	2	0	0	0	0	Root;k__Bacteria;p__Proteobacteria;c__Gammaproteobacteria;o__Enterobacteriales;f__Enterobacteriaceae
237	0	0	0	6	0	0	0	0	0	0	0	0	0	0	0	Root;k__Bacteria;p__Proteobacteria;c__Alphaproteobacteria;o__Rhodobacterales;f__Rhodobacteraceae
238	5	0	0	19	12	0	0	10	20	3	14	0	33	0	7	Root;k__Bacteria;p__Proteobacteria;c__Alphaproteobacteria;o__Sphingomonadales;f__Erythrobacteraceae
240	0	0	0	0	0	0	0	0	0	5	0	0	0	0	0	Root;k__Bacteria;p__Bacteroidetes;c__Sphingobacteria;o__Sphingobacteriales;f__Flexibacteraceae
241	0	0	0	0	0	0	0	0	0	0	5	0	0	0	0	Root;k__Bacteria;p__Bacteroidetes;c__Sphingobacteria;o__Sphingobacteriales;f__
242	2	0	4	0	1	0	0	0	0	0	0	0	7	0	3	Root;k__Bacteria;p__Bacteroidetes;c__Sphingobacteria;o__Sphingobacteriales;f__
243	0	0	0	0	0	0	0	2	0	0	0	0	0	0	4	Root;k__Bacteria;p__Proteobacteria;c__Alphaproteobacteria;o__Rhizobiales;f__Methylobacteriaceae
244	0	0	0	0	0	0	0	2	0	0	0	0	0	0	0	Root;k__Bacteria;p__Bacteroidetes;c__Sphingobacteria;o__Sphingobacteriales;f__Flexibacteraceae
245	0	0	0	0	0	0	0	1	0	0	0	0	0	0	1	Root;k__Bacteria;p__Firmicutes;c__Bacilli;o__Lactobacillales;f__Streptococcaceae
246	0	0	2	0	0	0	0	0	0	0	0	0	0	0	0	Root;k__Bacteria;p__Proteobacteria;c__Alphaproteobacteria;o__Rhizobiales;f__Rhizobiaceae
249	0	0	0	0	9	22	0	33	2	1	24	4	0	3	1	Root;k__Bacteria;p__Bacteroidetes;c__Flavobacteria;o__Flavobacteriales;f__Cryomorphaceae
250	0	0	0	3	0	0	0	0	0	0	0	0	0	0	0	Root;k__Bacteria;p__Proteobacteria;c__Alphaproteobacteria;o__Sphingomonadales;f__Sphingomonadaceae
253	0	0	0	0	0	0	0	0	0	0	0	2	0	0	0	Root;k__Bacteria;p__Proteobacteria;c__Alphaproteobacteria;o__Rhodospirillales;f__Rhodospirillaceae
254	0	0	0	67	0	0	0	0	0	0	0	0	0	0	0	Root;k__Bacteria;p__Cyanobacteria;c__Oscillatoriophycideae;o__Oscillatoriales
255	0	0	0	0	0	0	0	0	0	0	0	0	3	0	0	Root;k__Bacteria;p__Bacteroidetes;c__Flavobacteria;o__Flavobacteriales;f__Cryomorphaceae
256	0	0	0	0	0	0	0	0	5	11	0	0	0	0	0	Root;k__Bacteria;p__Bacteroidetes;c__Sphingobacteria;o__Sphingobacteriales;f__
257	0	0	0	0	0	0	0	1	0	0	11	0	0	29	304	Root;k__Bacteria;p__Firmicutes;c__Bacilli;o__Bacillales;f__Paenibacillaceae
258	0	0	0	9	0	0	0	0	0	0	0	0	0	0	0	Root;k__Bacteria;p__Proteobacteria;c__Alphaproteobacteria;o__Sphingomonadales;f__Sphingomonadaceae
262	0	0	0	0	0	0	0	0	0	0	0	0	2	0	0	Root;k__Bacteria;p__Acidobacteria;c__Acidobacteria;o__Acidobacteriales;f__
264	0	0	0	0	0	0	0	0	2	0	0	0	0	0	0	Root;k__Bacteria;p__Proteobacteria;c__Gammaproteobacteria;o__Xanthomonadales;f__Xanthomonadaceae
265	0	0	0	0	0	0	0	0	0	0	6	0	0	0	0	Root;k__Bacteria;p__Bacteroidetes;c__Sphingobacteria;o__Sphingobacteriales;f__
268	0	0	0	0	0	6	0	0	0	0	0	0	0	0	0	Root;k__Bacteria;p__Proteobacteria;c__Alphaproteobacteria;o__Caulobacterales;f__Caulobacteraceae
269	0	0	0	20	0	0	0	0	0	0	0	0	0	0	0	Root;k__Bacteria;p__Bacteroidetes;c__Flavobacteria;o__Flavobacteriales;f__Flavobacteriaceae
271	333	0	13	117	9	0	0	0	0	76	108	94	0	71	0	Root;k__Bacteria;p__Proteobacteria;c__Alphaproteobacteria;o__Sphingomonadales;f__Sphingomonadaceae
272	0	0	0	0	0	0	0	0	0	0	4	0	8	0	0	Root;k__Bacteria;p__Proteobacteria;c__Alphaproteobacteria;o__Caulobacterales;f__Caulobacteraceae
273	0	0	0	0	0	0	0	0	0	0	0	0	3	0	0	Root;k__Bacteria;p__Proteobacteria;c__Alphaproteobacteria;o__Rhodospirillales;f__Rhodospirillaceae
275	0	0	0	0	0	0	0	3	0	0	0	0	0	1	0	Root;k__Bacteria;p__Proteobacteria;c__Gammaproteobacteria;o__Legionellales;f__Coxiellaceae
276	0	5	0	0	0	7	0	0	0	5	0	8	19	0	0	Root;k__Bacteria;p__Proteobacteria;c__Alphaproteobacteria;o__Rhizobiales;f__Bradyrhizobiaceae
279	0	2	0	10	0	2	0	0	0	0	0	0	0	0	0	Root;k__Bacteria;p__Acidobacteria;c__Acidobacteria;o__Acidobacteriales;f__Acidobacteriaceae
280	0	0	0	0	2	0	0	0	0	0	0	0	0	0	0	Root;k__Bacteria;p__Chloroflexi;c__Thermomicrobia
283	0	0	10	0	0	0	0	0	0	0	0	0	0	0	0	Root;k__Bacteria;p__Firmicutes;c__Bacilli;o__Lactobacillales;f__Lactobacillaceae
287	0	0	0	0	0	2	0	0	0	0	0	0	0	0	0	Root;k__Bacteria;p__Bacteroidetes;c__Flavobacteria;o__Flavobacteriales;f__Cryomorphaceae
288	0	1	0	0	0	0	0	0	0	0	5	0	12	14	0	Root;k__Bacteria;p__Bacteroidetes;c__Sphingobacteria;o__Sphingobacteriales;f__Sphingobacteriaceae
289	0	0	0	0	0	1	0	0	0	0	0	1	53	0	0	Root;k__Bacteria;p__Bacteroidetes;c__Sphingobacteria;o__Sphingobacteriales;f__Flexibacteraceae
290	10	0	0	0	0	0	0	0	0	0	34	0	0	0	0	Root;k__Bacteria;p__Bacteroidetes;c__Sphingobacteria;o__Sphingobacteriales;f__Flexibacteraceae
291	0	0	0	0	21	482	422	0	5	0	0	0	0	75	260	Root;k__Bacteria;p__Proteobacteria;c__Gammaproteobacteria;o__Pseudomonadales;f__Pseudomonadaceae
293	0	0	0	0	2	0	0	0	0	0	2	0	0	0	0	Root;k__Bacteria
294	0	0	0	50	48	12	0	0	6	10	6	0	0	0	0	Root;k__Bacteria;p__Proteobacteria;c__Alphaproteobacteria;o__Rhizobiales;f__
297	0	0	0	0	17	0	0	0	0	0	0	0	0	0	0	Root;k__Bacteria;p__Proteobacteria;c__Gammaproteobacteria;o__Enterobacteriales;f__Enterobacteriaceae
300	0	0	0	0	0	0	0	29	0	0	0	0	0	0	0	Root;k__Bacteria;p__Bacteroidetes;c__Flavobacteria;o__Flavobacteriales;f__Flavobacteriaceae
301	129	3	107	0	41	57	35	241	15	25	392	51	584	98	242	Root;k__Bacteria;p__Bacteroidetes;c__Flavobacteria;o__Flavobacteriales;f__Flavobacteriaceae
302	0	0	0	0	0	0	0	0	0	0	0	0	2	0	0	Root;k__Bacteria;p__Proteobacteria;c__Alphaproteobacteria;o__Rhizobiales
303	0	0	0	0	0	0	1	0	0	0	5	0	0	0	0	Root;k__Bacteria;p__Proteobacteria;c__Alphaproteobacteria;o__Rhodospirillales;f__Acetobacteraceae
304	0	0	3	0	5	81	0	1	0	0	0	0	0	2	5	Root;k__Bacteria;p__TM6;c__SJA-4;o__;f__
306	0	0	1	0	0	1	0	0	0	0	0	0	0	0	0	Root;k__Bacteria;p__Actinobacteria;c__Actinobacteria;o__Acidimicrobiales;f__CL500-29
308	0	0	0	0	0	0	0	0	0	0	3	0	0	0	0	Root;k__Bacteria;p__Bacteroidetes;c__Sphingobacteria;o__Sphingobacteriales;f__Flexibacteraceae
310	0	0	0	0	0	0	0	0	0	0	2	0	0	0	0	Root;k__Bacteria;p__Proteobacteria;c__Alphaproteobacteria;o__Rhodobacterales;f__Rhodobacteraceae
311	1	0	0	4	7	0	0	0	0	2	0	1	0	5	0	Root;k__Bacteria;p__Proteobacteria;c__Gammaproteobacteria;o__Pseudomonadales;f__Moraxellaceae
313	0	0	0	0	0	0	0	0	2	0	0	0	0	0	0	Root;k__Bacteria;p__Proteobacteria;c__Alphaproteobacteria;o__Sphingomonadales;f__Sphingomonadaceae
315	0	0	0	0	0	0	0	0	0	0	0	0	2	1	0	Root;k__Bacteria;p__Chloroflexi;c__Thermomicrobia;o__HN1-15;f__
316	0	0	0	0	0	0	0	0	0	0	0	0	5	0	0	Root;k__Bacteria;p__Bacteroidetes;c__Sphingobacteria;o__Sphingobacteriales;f__Flexibacteraceae
317	41	0	54	6	0	82	9	23	45	13	11	19	112	31	19	Root;k__Bacteria;p__Proteobacteria;c__Alphaproteobacteria;o__Rhizobiales;f__Hyphomicrobiaceae
318	0	0	0	0	0	0	17	0	21	0	0	211	0	0	0	Root;k__Bacteria;p__Proteobacteria;c__Betaproteobacteria;o__Burkholderiales;f__Oxalobacteraceae
320	0	0	0	0	0	0	0	0	0	0	1	0	1	0	0	Root;k__Bacteria;p__Cyanobacteria;c__Oscillatoriophycideae;o__Chroococcales;f__Xenococcaceae
321	0	0	0	0	0	0	0	0	6	0	0	0	0	0	0	Root;k__Bacteria;p__Bacteroidetes;c__Sphingobacteria;o__Sphingobacteriales;f__Flexibacteraceae
324	0	2	3	0	0	0	0	0	0	3	9	5	0	0	0	Root;k__Bacteria;p__Proteobacteria;c__Alphaproteobacteria;o__Rhizobiales;f__Phyllobacteriaceae
325	0	6	302	0	0	0	4	0	63	0	2	0	0	0	0	Root;k__Bacteria;p__Proteobacteria;c__Alphaproteobacteria;o__Rhizobiales
326	0	0	0	0	0	2	0	0	0	0	0	0	0	0	0	Root;k__Bacteria;p__Proteobacteria;c__Alphaproteobacteria;o__Rhodobacterales;f__Rhodobacteraceae
327	0	0	0	0	0	21	15	0	0	0	0	1	286	3	3	Root;k__Bacteria;p__Proteobacteria;c__Gammaproteobacteria;o__Legionellales;f__Coxiellaceae
328	69	0	104	8	116	52	14	28	99	20	166	21	38	19	29	Root;k__Bacteria;p__Bacteroidetes;c__Sphingobacteria;o__Sphingobacteriales;f__Sphingobacteriaceae
329	0	0	0	0	0	0	0	0	0	0	3	0	0	0	0	Root;k__Bacteria;p__Proteobacteria;c__Alphaproteobacteria;o__Rickettsiales;f__Rickettsiaceae
330	0	0	0	0	0	0	0	0	2	0	0	0	0	0	0	Root;k__Bacteria;p__Bacteroidetes;c__Sphingobacteria;o__Sphingobacteriales;f__Flexibacteraceae
331	0	0	0	0	0	0	0	0	2	0	0	0	0	0	0	Root;k__Bacteria;p__Bacteroidetes;c__Sphingobacteria;o__Sphingobacteriales;f__Flexibacteraceae
333	0	0	0	0	4	6	0	0	0	0	0	0	0	0	0	Root;k__Bacteria;p__Proteobacteria;c__Alphaproteobacteria;o__Rhizobiales;f__Hyphomicrobiaceae
335	28	0	0	0	0	0	0	4	0	4	0	0	0	1	0	Root;k__Bacteria;p__Proteobacteria;c__Alphaproteobacteria;o__Rhodospirillales;f__Acetobacteraceae
336	0	0	0	0	0	0	0	0	3	0	0	0	0	0	0	Root;k__Bacteria;p__Acidobacteria;c__Chloracidobacteria;o__;f__
337	78	0	0	0	0	102	3	0	36	0	5	5	269	51	56	Root;k__Bacteria;p__Proteobacteria;c__Betaproteobacteria;o__Burkholderiales;f__Comamonadaceae
339	0	0	0	0	0	1	0	0	0	0	1	0	0	0	0	Root;k__Bacteria;p__Acidobacteria;c__Acidobacteria;o__Acidobacteriales;f__Acidobacteriaceae
340	27	0	3	0	0	0	0	0	26	2	2	0	0	0	0	Root;k__Bacteria;p__Bacteroidetes;c__Sphingobacteria;o__Sphingobacteriales;f__Flexibacteraceae
342	0	0	0	0	0	0	0	0	0	0	103	2	0	0	0	Root;k__Bacteria;p__Cyanobacteria;c__Chloroplast;o__Chlorophyta;f__Chlamydomonadaceae
343	0	0	0	0	0	0	0	0	0	0	5	0	3	1	0	Root;k__Bacteria;p__Actinobacteria;c__Actinobacteria;o__Actinomycetales;f__Geodermatophilaceae
344	0	0	1	1	0	0	0	0	2	1	0	2	0	0	0	Root;k__Bacteria;p__Cyanobacteria;c__Chloroplast;o__Chlorophyta;f__Trebouxiophyceae
345	4	0	0	0	0	0	0	0	0	0	0	0	0	0	0	Root;k__Bacteria;p__Bacteroidetes
346	0	0	0	0	0	0	0	0	4	0	0	0	0	0	0	Root;k__Bacteria;p__Acidobacteria;c__Solibacteres;o__Solibacterales;f__Solibacteraceae
347	0	0	0	0	0	3	0	0	0	0	0	0	0	0	0	Root;k__Bacteria;p__Bacteroidetes;c__Sphingobacteria;o__Sphingobacteriales;f__Flexibacteraceae
348	0	0	0	0	0	0	0	0	0	7	0	0	0	0	0	Root;k__Bacteria;p__Bacteroidetes;c__Sphingobacteria;o__Sphingobacteriales;f__Flexibacteraceae
349	0	0	0	3	0	0	0	0	0	8	35	0	9	0	0	Root;k__Bacteria;p__Proteobacteria;c__Betaproteobacteria;o__Burkholderiales;f__Oxalobacteraceae
350	0	0	0	0	0	3	0	0	0	9	0	0	0	0	0	Root;k__Bacteria;p__Proteobacteria;c__Betaproteobacteria;o__Burkholderiales;f__
353	9	0	0	0	0	0	0	0	0	0	0	0	0	0	0	Root;k__Bacteria;p__Firmicutes;c__Bacilli;o__Bacillales;f__Paenibacillaceae
354	0	0	0	3	0	0	0	0	0	0	0	0	0	0	0	Root;k__Bacteria;p__Proteobacteria;c__Betaproteobacteria;o__Burkholderiales;f__Comamonadaceae
356	0	0	0	5	0	0	2	6	6	0	0	0	0	0	0	Root;k__Bacteria;p__Proteobacteria;c__Alphaproteobacteria;o__Caulobacterales;f__Caulobacteraceae
358	0	0	0	0	0	0	0	8	25	0	15	16	0	0	0	Root;k__Bacteria;p__Bacteroidetes;c__Sphingobacteria;o__Sphingobacteriales;f__Flexibacteraceae
359	0	0	0	4	3	8	0	10	3	0	0	10	0	0	0	Root;k__Bacteria;p__Proteobacteria;c__Betaproteobacteria;o__Burkholderiales;f__Burkholderiaceae
360	0	0	0	0	0	0	0	0	0	0	3	0	0	0	0	Root;k__Bacteria;p__Proteobacteria;c__Betaproteobacteria;o__Burkholderiales;f__Alcaligenaceae
361	0	0	0	0	0	0	0	0	0	0	0	4	493	24	30	Root;k__Bacteria;p__Firmicutes;c__Bacilli;o__Exiguobacterales;f__Exiguobacteraceae
363	18	0	9	0	0	4	0	0	4	0	10	7	9	5	0	Root;k__Bacteria;p__Proteobacteria;c__Alphaproteobacteria;o__Sphingomonadales
365	9	9	0	31	37	35	30	21	9	10	26	14	17	18	6	Root;k__Bacteria;p__Proteobacteria;c__Betaproteobacteria;o__Burkholderiales;f__Burkholderiaceae
367	0	0	2	0	2	0	0	0	0	0	0	0	0	0	0	Root;k__Bacteria;p__Proteobacteria;c__Betaproteobacteria;o__Burkholderiales;f__Comamonadaceae
368	0	0	5	0	0	0	2	2	0	0	15	0	0	0	0	Root;k__Bacteria;p__Bacteroidetes;c__Sphingobacteria;o__Sphingobacteriales;f__Sphingobacteriaceae
369	0	0	5	0	0	0	0	0	0	0	0	0	3	0	0	Root;k__Bacteria;p__Actinobacteria;c__Actinobacteria;o__Actinomycetales;f__Micrococcaceae
371	2	0	0	3	0	0	0	0	1	0	3	0	1	0	0	Root;k__Bacteria;p__Actinobacteria;c__Actinobacteria;o__Actinomycetales;f__Pseudonocardiaceae
372	2	0	0	0	0	0	0	0	0	0	1	0	0	0	0	Root;k__Bacteria;p__Acidobacteria;c__Chloracidobacteria;o__;f__
373	0	0	0	0	0	0	0	0	3	0	9	0	0	0	0	Root;k__Bacteria;p__Gemmatimonadetes;c__Gemmatimonadetes;o__Gemmatimonadales;f__Gemmatimonadaceae
375	0	0	0	0	0	0	0	0	0	0	0	212	0	0	0	Root;k__Bacteria;p__Proteobacteria;c__Gammaproteobacteria;o__Enterobacteriales;f__Enterobacteriaceae
376	0	6	8	8	23	32	4	30	0	21	112	11	31	23	0	Root;k__Bacteria;p__Proteobacteria;c__Alphaproteobacteria;o__Rhizobiales;f__Hyphomicrobiaceae
377	0	0	0	0	0	0	0	0	0	0	0	0	0	6	6	Root;k__Bacteria;p__Proteobacteria;c__Gammaproteobacteria;o__Pseudomonadales;f__Pseudomonadaceae
378	0	0	2	0	3	0	0	0	0	5	0	0	0	0	0	Root;k__Bacteria;p__Proteobacteria;c__Gammaproteobacteria;o__Legionellales;f__Legionellaceae
379	3	0	0	0	0	0	0	3	0	7	8	0	0	0	0	Root;k__Bacteria;p__Bacteroidetes;c__Sphingobacteria;o__Sphingobacteriales;f__Flexibacteraceae
380	1	0	1	0	0	0	0	0	0	0	0	0	0	0	0	Root;k__Bacteria;p__Acidobacteria;c__Solibacteres;o__Solibacterales;f__Solibacteraceae
385	0	0	3	0	11	0	5	12	0	15	27	11	19	0	0	Root;k__Bacteria;p__Actinobacteria;c__Actinobacteria;o__Actinomycetales;f__Microbacteriaceae
386	0	0	862	15	4	142	62	376	74	100	500	61	1095	1186	1112	Root;k__Bacteria;p__Proteobacteria;c__Alphaproteobacteria;o__Rhizobiales;f__Rhizobiaceae
388	0	0	0	0	0	0	0	6	0	0	0	0	0	0	0	Root;k__Bacteria;p__Proteobacteria;c__Alphaproteobacteria;o__Sphingomonadales;f__Sphingomonadaceae
389	0	0	0	5	0	0	0	0	2	0	0	0	0	0	0	Root;k__Bacteria;p__Firmicutes;c__Clostridia;o__Clostridiales
390	0	0	0	0	0	6	0	0	0	0	4	0	16	0	4	Root;k__Bacteria;p__Proteobacteria;c__Alphaproteobacteria
391	0	0	0	6	0	0	0	0	0	0	0	0	0	0	0	Root;k__Bacteria;p__Acidobacteria;c__Acidobacteria;o__Acidobacteriales;f__Acidobacteriaceae
393	0	4	742	5	3	20	0	14	11	189	314	14	0	120	18	Root;k__Bacteria;p__Proteobacteria;c__Alphaproteobacteria;o__Caulobacterales;f__Caulobacteraceae
394	0	0	0	0	0	0	0	0	5	0	0	0	0	0	0	Root;k__Bacteria;p__Bacteroidetes;c__Sphingobacteria;o__Sphingobacteriales;f__Flexibacteraceae
395	3	0	4	0	0	0	0	0	0	0	0	0	0	0	0	Root;k__Bacteria;p__Proteobacteria;c__Gammaproteobacteria
396	17	9	5	21	20	8	10	17	35	27	77	30	29	16	10	Root;k__Bacteria;p__Proteobacteria;c__Alphaproteobacteria;o__Rhizobiales;f__Phyllobacteriaceae
397	3	0	0	0	0	0	0	0	0	0	14	4	0	0	0	Root;k__Bacteria;p__Proteobacteria;c__Gammaproteobacteria
398	16	10	10	12	8	24	20	33	58	33	85	19	15	8	5	Root;k__Bacteria;p__Proteobacteria;c__Alphaproteobacteria;o__Rhizobiales
399	0	0	0	0	0	0	0	0	0	0	0	5	0	0	0	Root;k__Bacteria;p__Proteobacteria;c__Betaproteobacteria;o__Burkholderiales;f__
401	0	5	0	0	0	0	0	0	0	0	0	0	0	0	0	Root;k__Bacteria;p__Bacteroidetes;c__Sphingobacteria;o__Sphingobacteriales;f__Sphingobacteriaceae
402	0	0	0	4	0	0	0	0	0	0	0	0	0	0	0	Root;k__Bacteria;p__Proteobacteria;c__Alphaproteobacteria;o__Caulobacterales;f__Caulobacteraceae
405	0	0	0	0	0	0	0	0	0	4	0	0	0	0	0	Root;k__Bacteria;p__Actinobacteria;c__Actinobacteria;o__Actinomycetales;f__Nocardiaceae
406	0	1	0	0	0	0	0	0	0	0	0	0	0	1	0	Root;k__Bacteria;p__Proteobacteria;c__Alphaproteobacteria;o__Rhodospirillales;f__Acetobacteraceae
407	0	0	0	0	0	0	0	0	0	0	2	0	0	0	0	Root;k__Bacteria;p__Bacteroidetes
411	0	0	0	0	0	0	0	0	0	0	2	0	0	0	0	Root;k__Bacteria;p__Proteobacteria;c__Alphaproteobacteria;o__Sphingomonadales;f__Sphingomonadaceae
413	0	0	0	0	0	0	0	0	0	0	4	0	0	0	0	Root;k__Bacteria;p__Firmicutes;c__Clostridia;o__Clostridiales;f__Clostridiales Family XI. Incertae Sedis
414	0	0	0	0	0	0	0	0	0	1	60	0	0	0	0	Root;k__Bacteria;p__Cyanobacteria;c__Chloroplast;o__Stramenopiles;f__
415	3	0	0	0	0	0	0	0	4	0	0	17	0	0	0	Root;k__Bacteria;p__Proteobacteria;c__Alphaproteobacteria;o__Rhizobiales;f__Aurantimonadaceae
417	3	0	0	0	0	1	0	0	0	0	0	0	3	0	1	Root;k__Bacteria;p__Proteobacteria;c__Gammaproteobacteria
418	0	0	0	0	0	0	0	0	0	2	0	0	0	0	0	Root;k__Bacteria;p__Proteobacteria;c__Gammaproteobacteria;o__Xanthomonadales;f__Xanthomonadaceae
419	7	0	0	0	0	0	0	0	0	0	0	0	0	0	0	Root;k__Bacteria;p__Proteobacteria;c__Alphaproteobacteria;o__Rhodospirillales;f__Acetobacteraceae
420	0	2	0	1	0	0	0	0	1	0	0	0	0	0	0	Root;k__Bacteria;p__Cyanobacteria;c__Chloroplast;o__Chlorophyta;f__Trebouxiophyceae
425	0	0	0	2	0	0	0	0	0	0	0	0	0	0	0	Root;k__Bacteria;p__Bacteroidetes;c__Sphingobacteria;o__Sphingobacteriales;f__Flexibacteraceae
426	0	0	0	3	0	0	0	0	0	0	0	0	0	0	0	Root;k__Bacteria;p__Proteobacteria;c__Alphaproteobacteria;o__Sphingomonadales
427	0	0	0	0	0	0	2	0	0	0	0	0	0	0	0	Root;k__Bacteria;p__Proteobacteria;c__Gammaproteobacteria;o__Pseudomonadales;f__Pseudomonadaceae
428	0	0	0	0	0	0	1	0	8	0	0	0	9	0	0	Root;k__Bacteria;p__Actinobacteria;c__Actinobacteria;o__Actinomycetales;f__Nocardioidaceae
430	0	0	0	0	0	0	0	0	0	12	0	0	0	0	0	Root;k__Bacteria;p__Bacteroidetes;c__Sphingobacteria;o__Sphingobacteriales;f__Flexibacteraceae
431	0	0	0	2	0	0	0	0	1	0	0	0	0	0	0	Root;k__Bacteria
432	0	0	0	0	0	0	0	0	0	7	0	0	0	0	0	Root;k__Bacteria;p__Bacteroidetes;c__Sphingobacteria;o__Sphingobacteriales;f__Flexibacteraceae
433	0	0	0	0	0	0	0	0	5	0	0	0	0	0	0	Root;k__Bacteria;p__Bacteroidetes;c__Sphingobacteria;o__Sphingobacteriales;f__
436	0	0	3	0	0	0	0	2	6	12	5	0	5	0	0	Root;k__Bacteria;p__Thermi;c__Deinococci;o__Deinococcales;f__Deinococcaceae
437	0	0	0	0	0	0	0	0	0	0	0	7	0	0	0	Root;k__Bacteria;p__Proteobacteria;c__Gammaproteobacteria;o__Xanthomonadales;f__Xanthomonadaceae
438	0	0	0	0	6	0	0	5	4	5	0	2	0	8	0	Root;k__Bacteria;p__Cyanobacteria;c__Chloroplast;o__Streptophyta;f__
440	0	0	0	0	0	0	0	0	0	0	0	0	4	3	0	Root;k__Bacteria;p__Proteobacteria;c__Betaproteobacteria;o__Rhodocyclales;f__
441	0	0	0	0	0	0	0	0	0	0	401	2	0	0	0	Root;k__Bacteria;p__Bacteroidetes;c__Flavobacteria;o__Flavobacteriales;f__Flavobacteriaceae
442	1	0	0	1	0	0	0	0	0	0	0	0	0	0	0	Root;k__Bacteria;p__Proteobacteria;c__Gammaproteobacteria;o__Legionellales;f__Coxiellaceae
443	0	0	0	0	0	2	0	0	16	0	5	27	0	0	0	Root;k__Bacteria;p__Proteobacteria;c__Alphaproteobacteria;o__Rhizobiales
446	0	0	5	0	0	0	6	0	4	0	0	0	0	0	0	Root;k__Bacteria;p__Actinobacteria;c__Actinobacteria;o__Actinomycetales;f__Microbacteriaceae
447	0	0	0	0	0	0	0	0	0	0	0	0	10	0	0	Root;k__Bacteria;p__Proteobacteria;c__Alphaproteobacteria;o__Rhizobiales;f__Hyphomicrobiaceae
451	1	1	0	7	0	0	0	0	0	0	0	0	0	0	0	Root;k__Bacteria;p__Acidobacteria;c__Chloracidobacteria;o__;f__
453	0	0	0	0	0	0	0	3	0	0	0	0	0	0	0	Root;k__Bacteria
454	0	0	0	6	0	0	0	0	0	0	0	0	0	0	0	Root;k__Bacteria;p__Bacteroidetes;c__Sphingobacteria;o__Sphingobacteriales;f__Flexibacteraceae
455	0	0	0	0	0	0	1	0	0	0	2	0	0	0	0	Root;k__Bacteria;p__Proteobacteria;c__Alphaproteobacteria;o__;f__
458	0	0	0	0	0	0	0	0	0	0	0	0	6	0	0	Root;k__Bacteria;p__Firmicutes;c__Bacilli;o__Bacillales;f__Paenibacillaceae
459	54	15	30	11	0	123	7	0	191	159	138	60	112	82	20	Root;k__Bacteria;p__Proteobacteria;c__Alphaproteobacteria;o__Sphingomonadales;f__Sphingomonadaceae
461	0	0	0	0	0	0	0	0	0	9	35	0	0	0	0	Root;k__Bacteria;p__Bacteroidetes;c__Sphingobacteria;o__Sphingobacteriales;f__Flexibacteraceae
462	0	0	0	0	0	0	0	0	6	0	0	0	0	0	0	Root;k__Bacteria;p__Actinobacteria;c__Actinobacteria;o__Actinomycetales;f__Nocardioidaceae
463	0	0	0	0	0	0	0	14	0	47	0	0	0	0	0	Root;k__Bacteria;p__Proteobacteria;c__Alphaproteobacteria;o__Sphingomonadales;f__Sphingomonadaceae
464	0	0	0	0	0	5	0	0	0	0	0	0	0	0	0	Root;k__Bacteria;p__Actinobacteria;c__Actinobacteria;o__Actinomycetales;f__Nocardioidaceae
466	14	4	14	0	26	0	18	15	0	0	0	7	47	0	21	Root;k__Bacteria;p__Proteobacteria;c__Alphaproteobacteria;o__Caulobacterales;f__Caulobacteraceae
467	52	0	0	0	1	14	1	0	17	7	0	3	24	4	5	Root;k__Bacteria;p__Bacteroidetes;c__Sphingobacteria;o__Sphingobacteriales;f__Flexibacteraceae
470	0	0	0	0	0	0	0	0	0	0	2	0	0	0	0	Root;k__Bacteria;p__Actinobacteria;c__Actinobacteria;o__Actinomycetales;f__Nocardioidaceae
471	1	0	0	0	0	0	0	0	0	0	2	0	1	0	0	Root;k__Bacteria;p__Firmicutes;c__Bacilli;o__Bacillales;f__Alicyclobacillaceae
472	117	2	40	0	94	193	16	40	33	4	47	27	128	18	67	Root;k__Bacteria;p__Proteobacteria;c__Betaproteobacteria;o__Burkholderiales;f__Comamonadaceae
475	670	138	419	27	335	323	297	3260	173	352	653	66	2277	228	729	Root;k__Bacteria;p__Proteobacteria;c__Alphaproteobacteria;o__Sphingomonadales
476	0	0	0	0	0	0	0	2	0	0	0	1	0	0	0	Root;k__Bacteria;p__Acidobacteria;c__Chloracidobacteria;o__;f__
477	1	0	0	0	0	0	0	0	0	0	0	0	13	0	2	Root;k__Bacteria;p__Bacteroidetes;c__Sphingobacteria;o__Sphingobacteriales;f__Flexibacteraceae
479	0	0	0	0	0	5	2	0	0	0	0	0	1	0	0	Root;k__Bacteria;p__Proteobacteria;c__Alphaproteobacteria;o__Rhodobacterales;f__Rhodobacteraceae
480	0	0	0	3	0	0	7	0	0	7	0	2	0	0	0	Root;k__Bacteria;p__Bacteroidetes;c__Sphingobacteria;o__Sphingobacteriales;f__Flexibacteraceae
482	0	0	0	0	0	0	0	0	0	3	0	0	0	0	0	Root;k__Bacteria;p__Bacteroidetes;c__Sphingobacteria;o__Sphingobacteriales;f__Flexibacteraceae
484	0	0	0	1	27	0	92	0	0	0	0	0	0	0	0	Root;k__Bacteria;p__Proteobacteria;c__Gammaproteobacteria;o__Enterobacteriales;f__Enterobacteriaceae
485	0	0	1	0	0	0	0	0	0	1	0	0	0	0	0	Root;k__Bacteria;p__Acidobacteria;c__Chloracidobacteria;o__;f__
486	0	0	0	33	0	65	15	36	0	0	53	19	0	0	0	Root;k__Bacteria;p__Proteobacteria;c__Betaproteobacteria;o__Burkholderiales;f__Comamonadaceae
488	0	0	0	1	0	4	0	0	0	0	0	0	0	0	0	Root;k__Bacteria;p__Proteobacteria;c__Gammaproteobacteria;o__Chromatiales;f__Sinobacteraceae
490	0	0	0	0	0	1	4	0	0	0	6	0	0	0	0	Root;k__Bacteria;p__Proteobacteria;c__Gammaproteobacteria;o__Legionellales
491	0	0	11	0	0	0	0	11	0	7	0	0	0	3	2	Root;k__Bacteria;p__Proteobacteria;c__Alphaproteobacteria;o__Rhizobiales;f__Rhizobiaceae
492	1	0	0	0	0	9	0	0	1	2	0	0	0	0	0	Root;k__Bacteria;p__Cyanobacteria;c__Oscillatoriophycideae;o__Oscillatoriales;f__Phormidiaceae
493	0	0	0	0	0	0	0	8	0	0	0	0	0	0	0	Root;k__Bacteria;p__Proteobacteria;c__Betaproteobacteria;o__Burkholderiales;f__Comamonadaceae
495	0	0	0	0	0	0	0	4	0	0	0	0	0	0	0	Root;k__Bacteria;p__Proteobacteria;c__Betaproteobacteria;o__Burkholderiales;f__Oxalobacteraceae
496	0	0	0	0	0	0	5	20	0	0	2	0	3	1	0	Root;k__Bacteria;p__Proteobacteria;c__Alphaproteobacteria;o__Rhodospirillales;f__Rhodospirillaceae
498	0	0	6	0	0	0	0	0	0	0	0	0	0	0	0	Root;k__Bacteria;p__Bacteroidetes;c__Sphingobacteria;o__Sphingobacteriales;f__Flexibacteraceae
499	0	0	0	0	0	0	0	0	1	0	4	3	3	0	0	Root;k__Bacteria;p__Cyanobacteria;c__Chloroplast;o__Chlorophyta;f__Chlamydomonadaceae
500	0	0	0	0	0	0	0	0	0	0	0	3	0	0	0	Root;k__Bacteria;p__Bacteroidetes;c__Sphingobacteria;o__Sphingobacteriales;f__Flexibacteraceae
501	0	10	0	0	0	0	0	0	43	0	9	0	0	0	0	Root;k__Bacteria;p__Bacteroidetes;c__Sphingobacteria;o__Sphingobacteriales;f__Flexibacteraceae
502	0	0	0	0	0	0	0	0	6	0	0	0	0	0	0	Root;k__Bacteria;p__Bacteroidetes;c__Sphingobacteria;o__Sphingobacteriales;f__
505	7	0	4	0	0	0	6	27	8	8	6	6	0	6	0	Root;k__Bacteria;p__Proteobacteria;c__Alphaproteobacteria;o__Sphingomonadales;f__Sphingomonadaceae
508	8	0	0	0	0	0	0	0	0	0	15	1	0	0	0	Root;k__Bacteria;p__Proteobacteria;c__Alphaproteobacteria;o__Caulobacterales;f__Caulobacteraceae
509	0	0	0	27	0	8	0	0	0	0	0	4	0	0	0	Root;k__Bacteria;p__Proteobacteria;c__Gammaproteobacteria;o__Pseudomonadales;f__Pseudomonadaceae
510	0	0	0	0	0	0	0	0	0	0	5	0	0	0	0	Root;k__Bacteria;p__Bacteroidetes;c__Sphingobacteria;o__Sphingobacteriales;f__Flexibacteraceae
512	0	0	0	7	0	0	0	0	0	0	0	0	0	0	0	Root;k__Bacteria;p__Proteobacteria;c__Betaproteobacteria;o__Burkholderiales;f__Comamonadaceae
514	0	0	0	0	0	0	0	0	0	0	4	0	0	0	0	Root;k__Bacteria;p__Actinobacteria;c__Actinobacteria;o__Actinomycetales
515	0	0	0	0	3	0	0	0	0	0	22	13	0	0	0	Root;k__Bacteria;p__Bacteroidetes;c__Sphingobacteria;o__Sphingobacteriales;f__Sphingobacteriaceae
517	3	0	0	0	0	0	0	0	0	5	51	0	0	0	0	Root;k__Bacteria;p__Bacteroidetes;c__Flavobacteria;o__Flavobacteriales;f__Flavobacteriaceae
518	0	0	0	0	0	1	0	11	0	0	4	0	0	4	0	Root;k__Bacteria;p__Proteobacteria;c__Gammaproteobacteria
520	4	0	11	10	71	0	13	22	31	0	65	30	25	4	13	Root;k__Bacteria;p__Proteobacteria;c__Betaproteobacteria;o__Burkholderiales;f__Comamonadaceae
522	4	0	0	0	1	0	0	0	1	0	1	0	0	0	0	Root;k__Bacteria;p__Firmicutes;c__Bacilli;o__Bacillales;f__Paenibacillaceae
524	0	0	0	2	7	18	3	1	1	0	0	0	0	1	0	Root;k__Bacteria;p__Actinobacteria;c__Actinobacteria;o__Actinomycetales;f__Nocardiaceae
525	0	0	0	0	0	0	0	0	9	0	0	0	0	0	0	Root;k__Bacteria;p__Actinobacteria;c__Actinobacteria;o__Actinomycetales;f__Nocardioidaceae
526	0	0	0	0	0	0	0	1	0	0	0	0	0	0	55	Root;k__Bacteria;p__Firmicutes;c__Bacilli;o__Bacillales;f__Paenibacillaceae
528	0	0	0	4	0	8	0	0	0	0	4	0	77	2	40	Root;k__Bacteria;p__Proteobacteria;c__Betaproteobacteria;o__Methylophilales;f__Methylophilaceae
529	0	0	1	0	0	0	0	0	0	0	1	0	1	0	0	Root;k__Bacteria;p__Acidobacteria;c__Solibacteres;o__Solibacterales;f__Solibacteraceae
530	0	0	0	0	0	7	0	0	0	0	0	0	0	0	0	Root;k__Bacteria;p__Proteobacteria;c__Gammaproteobacteria;o__Legionellales;f__Coxiellaceae
531	0	0	0	7	0	0	0	0	0	0	0	0	5	0	0	Root;k__Bacteria;p__Proteobacteria;c__Alphaproteobacteria;o__Sphingomonadales;f__Sphingomonadaceae
533	0	0	2	0	0	0	0	0	0	0	0	0	0	0	0	Root;k__Bacteria;p__Firmicutes;c__Clostridia;o__Clostridiales
534	0	0	0	0	0	0	0	8	0	0	8	0	0	0	0	Root;k__Bacteria;p__Proteobacteria;c__Alphaproteobacteria;o__Rhodospirillales;f__Acetobacteraceae
536	3	0	0	0	0	0	0	0	0	0	0	0	0	0	0	Root;k__Bacteria;p__Proteobacteria;c__Alphaproteobacteria;o__Rhodobacterales;f__Rhodobacteraceae
540	0	0	0	0	0	0	0	0	0	2	0	0	0	0	0	Root;k__Bacteria;p__Thermi;c__Deinococci;o__Deinococcales;f__Deinococcaceae
541	0	0	0	0	0	0	0	0	0	0	3	0	7	0	0	Root;k__Bacteria;p__Bacteroidetes;c__Sphingobacteria;o__Sphingobacteriales;f__
543	0	0	0	2	0	0	0	0	0	0	0	0	0	0	0	Root;k__Bacteria;p__Proteobacteria;c__Betaproteobacteria;o__Rhodocyclales;f__
544	0	0	0	3	8	0	0	0	0	0	0	4	9	0	0	Root;k__Bacteria;p__Proteobacteria;c__Alphaproteobacteria;o__Rhizobiales;f__Xanthobacteraceae
545	0	0	17	10	28	30	0	0	42	7	19	10	59	17	28	Root;k__Bacteria;p__Proteobacteria;c__Alphaproteobacteria;o__Caulobacterales;f__Caulobacteraceae
546	807	1247	610	1725	976	589	667	1717	2356	1451	1273	1509	286	705	30	Root;k__Bacteria;p__Proteobacteria;c__Alphaproteobacteria;o__Sphingomonadales;f__Sphingomonadaceae
549	0	0	0	0	0	0	3	5	0	3	0	0	2	0	0	Root;k__Bacteria;p__Actinobacteria;c__Actinobacteria;o__Actinomycetales;f__Propionibacteriaceae
550	3	1	0	8	0	4	0	2	7	1	4	0	0	0	0	Root;k__Bacteria;p__Proteobacteria;c__Gammaproteobacteria;o__Xanthomonadales;f__Xanthomonadaceae
552	0	0	0	0	4	3	2	0	16	0	4	0	64	0	2	Root;k__Bacteria;p__Actinobacteria;c__Actinobacteria;o__Actinomycetales;f__Nocardioidaceae
553	0	0	13	0	0	0	1	0	0	0	0	0	34	34	2	Root;k__Bacteria;p__Firmicutes;c__Bacilli;o__Bacillales;f__Bacillaceae
554	0	0	0	0	0	6	0	0	10	1	0	0	0	0	0	Root;k__Bacteria;p__Acidobacteria;c__Chloracidobacteria;o__;f__
556	3	0	4	6	0	4	1	0	0	0	0	0	0	1	0	Root;k__Bacteria;p__Bacteroidetes;c__Sphingobacteria;o__Sphingobacteriales;f__Flexibacteraceae
557	0	0	0	7	12	4	0	0	0	0	0	0	2	0	0	Root;k__Bacteria;p__Proteobacteria;c__Alphaproteobacteria;o__Rhizobiales;f__Rhizobiaceae
558	0	0	0	0	3	0	0	0	0	0	0	0	0	0	0	Root;k__Bacteria;p__Firmicutes;c__Bacilli;o__Bacillales;f__Paenibacillaceae
559	0	0	0	0	0	4	0	0	0	0	0	0	0	0	0	Root;k__Bacteria;p__Proteobacteria;c__Alphaproteobacteria;o__Sphingomonadales;f__Sphingomonadaceae
560	0	0	0	10	0	0	0	0	0	0	36	0	0	0	0	Root;k__Bacteria;p__Bacteroidetes;c__Sphingobacteria;o__Sphingobacteriales;f__
561	135	0	0	0	0	0	48	0	0	0	0	0	12	0	1	Root;k__Bacteria;p__Proteobacteria;c__Gammaproteobacteria;o__Enterobacteriales;f__Enterobacteriaceae
563	0	0	0	3	0	0	0	0	2	0	25	16	0	0	0	Root;k__Bacteria;p__Bacteroidetes;c__Flavobacteria;o__Flavobacteriales;f__Flavobacteriaceae
564	6	0	3	0	0	0	0	0	0	0	3	1	4	0	0	Root;k__Bacteria;p__Actinobacteria;c__Actinobacteria;o__Actinomycetales;f__Nocardioidaceae
566	2646	7739	573	452	744	26	0	256	9	705	280	113	12	1783	1045	Root;k__Bacteria;p__Proteobacteria;c__Gammaproteobacteria;o__Pseudomonadales;f__Pseudomonadaceae
570	0	0	0	0	0	0	0	7	0	0	0	0	0	0	0	Root;k__Bacteria;p__Proteobacteria;c__Gammaproteobacteria
571	1	0	0	0	0	0	0	0	0	1	5	0	0	0	0	Root;k__Bacteria;p__Actinobacteria;c__Actinobacteria;o__Solirubrobacterales;f__Patulibacteraceae
572	0	0	0	3	0	4	0	0	0	0	0	0	0	0	0	Root;k__Bacteria;p__Actinobacteria;c__Actinobacteria;o__Actinomycetales;f__Nocardioidaceae
573	18	6	16	2	2	21	0	16	5	24	68	1	115	15	6	Root;k__Bacteria;p__Proteobacteria;c__Alphaproteobacteria;o__Rhodospirillales;f__Rhodospirillaceae
574	0	2	0	0	0	0	0	0	7	0	0	0	6	0	0	Root;k__Bacteria;p__Proteobacteria;c__Alphaproteobacteria;o__Rhizobiales
575	25	0	0	0	0	0	0	0	0	0	0	0	0	0	0	Root;k__Bacteria;p__Bacteroidetes;c__Sphingobacteria;o__Sphingobacteriales;f__Flexibacteraceae
576	0	0	0	0	0	0	2	0	0	0	0	0	0	0	0	Root;k__Bacteria;p__Cyanobacteria
577	53	0	0	0	0	0	0	0	0	0	0	0	0	0	0	Root;k__Bacteria;p__Bacteroidetes;c__Flavobacteria;o__Flavobacteriales;f__Flavobacteriaceae
578	0	0	2	0	0	0	0	0	0	0	0	0	0	0	0	Root;k__Bacteria;p__Proteobacteria;c__Alphaproteobacteria;o__Rhodospirillales;f__Acetobacteraceae
579	0	0	0	0	0	0	0	0	0	4	0	0	0	0	0	Root;k__Bacteria;p__Actinobacteria;c__Actinobacteria;o__Actinomycetales;f__Nocardioidaceae
581	0	0	0	0	0	0	0	0	0	0	0	2	0	0	0	Root;k__Bacteria;p__Chloroflexi;c__Chloroflexi
582	0	0	0	0	0	3	0	8	0	0	0	0	0	0	0	Root;k__Bacteria;p__Proteobacteria;c__Alphaproteobacteria;o__Rhodobacterales;f__Rhodobacteraceae
583	0	0	0	0	0	3	0	0	0	0	0	0	0	0	0	Root;k__Bacteria;p__Proteobacteria;c__Betaproteobacteria;o__Burkholderiales;f__
585	0	0	0	9	0	0	0	0	34	0	0	0	0	0	0	Root;k__Bacteria;p__Firmicutes;c__Bacilli;o__Exiguobacterales;f__Exiguobacteraceae
587	0	0	0	3	0	0	0	0	0	0	0	0	0	0	0	Root;k__Bacteria;p__Proteobacteria;c__Alphaproteobacteria;o__Rhodospirillales;f__Acetobacteraceae
588	0	0	0	0	0	0	0	0	0	0	2	0	0	0	0	Root;k__Bacteria;p__Proteobacteria;c__Alphaproteobacteria;o__Rhodospirillales;f__Rhodospirillaceae
589	8	14	0	0	0	0	0	0	2	0	0	0	0	0	0	Root;k__Bacteria;p__Actinobacteria;c__Actinobacteria;o__Actinomycetales;f__Microbacteriaceae
591	0	0	0	0	0	3	5	0	0	0	0	0	0	0	0	Root;k__Bacteria;p__Proteobacteria;c__Alphaproteobacteria;o__Rhizobiales;f__Xanthobacteraceae
592	0	0	0	0	0	0	0	0	6	0	0	0	0	0	0	Root;k__Bacteria;p__Bacteroidetes;c__Sphingobacteria;o__Sphingobacteriales;f__Flexibacteraceae
593	11	0	0	10	0	12	12	0	0	28	0	30	3	0	0	Root;k__Bacteria;p__Bacteroidetes;c__Sphingobacteria;o__Sphingobacteriales;f__Flexibacteraceae
595	304	0	0	0	0	0	0	0	0	0	0	0	0	0	1	Root;k__Bacteria;p__Proteobacteria;c__Alphaproteobacteria;o__Rhodospirillales;f__Acetobacteraceae
596	0	1	1	1	0	1	0	0	0	0	1	0	0	0	0	Root;k__Bacteria;p__Bacteroidetes;c__Sphingobacteria;o__Sphingobacteriales;f__Rhodothermaceae
599	0	0	0	0	0	0	0	1	0	1	0	0	0	0	0	Root;k__Bacteria;p__Proteobacteria;c__Alphaproteobacteria;o__Rhodobacterales;f__Rhodobacteraceae
600	0	0	0	3	0	0	0	0	0	0	0	0	0	0	0	Root;k__Bacteria;p__Firmicutes;c__Bacilli;o__Bacillales;f__Sporolactobacillaceae
601	0	0	0	0	0	0	0	0	0	0	0	0	0	0	2	Root;k__Bacteria;p__Proteobacteria;c__Betaproteobacteria;o__Burkholderiales;f__Comamonadaceae
603	10	0	0	0	0	0	0	1	4	2	0	0	0	0	0	Root;k__Bacteria;p__Actinobacteria;c__Actinobacteria;o__Actinomycetales
604	72	0	14	18	17	12	1	23	15	39	16	9	0	27	1	Root;k__Bacteria;p__Actinobacteria;c__Actinobacteria;o__Actinomycetales;f__Nocardioidaceae
606	0	0	0	0	0	0	0	0	0	0	0	0	5	0	0	Root;k__Bacteria;p__Bacteroidetes;c__Sphingobacteria;o__Sphingobacteriales
607	0	0	0	0	0	0	0	0	0	5	7	0	0	0	0	Root;k__Bacteria;p__Bacteroidetes;c__Sphingobacteria;o__Sphingobacteriales;f__Flexibacteraceae
608	0	0	0	0	0	0	0	0	0	0	3	0	0	0	0	Root;k__Bacteria;p__Thermi;c__Deinococci;o__Deinococcales;f__Deinococcaceae
610	7	0	0	0	0	0	0	0	0	0	0	0	0	0	0	Root;k__Bacteria;p__Actinobacteria;c__Actinobacteria;o__Actinomycetales
611	0	0	0	3	0	0	0	0	0	0	0	0	0	0	0	Root;k__Bacteria;p__Bacteroidetes;c__Sphingobacteria;o__Sphingobacteriales;f__Flexibacteraceae
612	9	0	0	0	0	0	0	0	7	0	0	0	0	0	0	Root;k__Bacteria;p__Proteobacteria;c__Betaproteobacteria;o__Burkholderiales;f__Oxalobacteraceae
613	0	0	0	0	0	0	0	7	2	5	8	0	0	0	0	Root;k__Bacteria;p__Proteobacteria;c__Alphaproteobacteria;o__Rhizobiales;f__Aurantimonadaceae
614	465	439	0	0	0	0	0	0	0	0	13	4	0	0	0	Root;k__Bacteria;p__Proteobacteria;c__Alphaproteobacteria;o__Rhizobiales;f__Rhizobiaceae
615	9	0	0	0	26	11	0	18	75	0	2	0	0	0	0	Root;k__Bacteria;p__Proteobacteria;c__Betaproteobacteria;o__Burkholderiales;f__Oxalobacteraceae
616	0	0	0	0	0	0	0	0	0	0	7	0	5	0	0	Root;k__Bacteria;p__Bacteroidetes;c__Sphingobacteria;o__Sphingobacteriales
617	0	0	0	0	0	5	0	6	0	0	0	0	0	0	8	Root;k__Bacteria;p__Proteobacteria;c__Alphaproteobacteria;o__Rhizobiales;f__Beijerinckiaceae
618	0	0	0	0	0	0	0	0	0	0	0	0	0	2	0	Root;k__Bacteria;p__Proteobacteria;c__Betaproteobacteria;o__Burkholderiales;f__Comamonadaceae
619	27	8	36	0	28	0	0	0	14	60	0	0	13	24	30	Root;k__Bacteria;p__Proteobacteria;c__Betaproteobacteria;o__Burkholderiales;f__Comamonadaceae
621	0	0	0	0	0	0	0	0	0	0	0	3	0	1	0	Root;k__Bacteria;p__Firmicutes;c__Bacilli;o__Bacillales;f__Bacillaceae
622	0	0	35	14	0	0	0	0	0	0	0	0	0	0	0	Root;k__Bacteria;p__Proteobacteria;c__Betaproteobacteria;o__Burkholderiales;f__Oxalobacteraceae
623	0	0	0	0	2	0	4	0	0	0	0	0	0	0	0	Root;k__Bacteria;p__Proteobacteria;c__Alphaproteobacteria;o__Rhodospirillales;f__Rhodospirillaceae
625	0	0	0	0	0	0	0	0	0	0	3	0	0	0	0	Root;k__Bacteria;p__Proteobacteria;c__Alphaproteobacteria;o__Sphingomonadales;f__Sphingomonadaceae
626	6	0	13	3	8	0	8	0	11	0	16	0	0	0	5	Root;k__Bacteria;p__Proteobacteria;c__Alphaproteobacteria;o__Rhizobiales;f__Phyllobacteriaceae
627	0	0	1	0	0	0	0	0	0	2	6	0	0	0	0	Root;k__Bacteria;p__Firmicutes;c__Bacilli;o__Bacillales;f__Paenibacillaceae
628	4	0	0	0	2	0	0	0	0	0	0	0	0	3	0	Root;k__Bacteria;p__Proteobacteria;c__Gammaproteobacteria;o__Enterobacteriales;f__Enterobacteriaceae
630	0	0	0	0	0	0	0	0	0	5	0	0	0	0	0	Root;k__Bacteria;p__Bacteroidetes;c__Sphingobacteria;o__Sphingobacteriales;f__
631	0	0	0	0	0	5	0	4	7	5	4	0	3	0	1	Root;k__Bacteria;p__Bacteroidetes;c__Sphingobacteria;o__Sphingobacteriales;f__Sphingobacteriaceae
632	0	0	7	0	0	5	0	0	0	0	0	0	0	0	0	Root;k__Bacteria;p__Proteobacteria;c__Alphaproteobacteria;o__Sphingomonadales
633	0	0	0	0	0	3	0	2	0	0	0	0	0	0	0	Root;k__Bacteria;p__Proteobacteria;c__Alphaproteobacteria;o__Sphingomonadales;f__
635	0	0	0	5	0	0	0	0	0	0	0	0	0	0	0	Root;k__Bacteria;p__Cyanobacteria;c__Nostocophycideae;o__Nostocales;f__Nostocaceae
637	0	0	0	0	0	0	0	0	0	0	1	0	0	1	0	Root;k__Bacteria;p__Proteobacteria
638	0	0	0	0	0	2	0	0	0	0	0	0	0	0	0	Root;k__Bacteria;p__Acidobacteria;c__Solibacteres;o__Solibacterales;f__Solibacteraceae
639	0	0	0	1	0	0	0	1	1	0	0	0	0	0	0	Root;k__Bacteria;p__Firmicutes;c__Bacilli;o__Bacillales;f__Alicyclobacillaceae
640	0	0	0	40	10	0	0	0	0	0	0	0	0	2	0	Root;k__Bacteria;p__Proteobacteria;c__Alphaproteobacteria;o__Rhizobiales;f__Beijerinckiaceae
641	0	0	3	0	0	0	0	0	0	0	0	0	0	0	0	Root;k__Bacteria;p__Bacteroidetes;c__Sphingobacteria;o__Sphingobacteriales;f__
644	0	0	0	4	0	39	0	0	0	0	0	0	0	0	0	Root;k__Bacteria;p__Bacteroidetes;c__Sphingobacteria;o__Sphingobacteriales;f__Flexibacteraceae
646	0	0	0	27	0	0	0	0	0	0	0	0	0	0	0	Root;k__Bacteria;p__Proteobacteria;c__Alphaproteobacteria;o__Rhodospirillales;f__Acetobacteraceae
648	0	0	0	0	4	0	0	0	0	0	0	0	0	0	0	Root;k__Bacteria;p__Actinobacteria;c__Actinobacteria;o__Actinomycetales;f__Nocardiaceae
649	20	16	124	0	0	9	0	39	19	16	56	0	0	0	0	Root;k__Bacteria;p__Actinobacteria;c__Actinobacteria;o__Actinomycetales;f__Nocardioidaceae
650	5	0	0	22	6	0	0	0	0	1	0	0	0	0	0	Root;k__Bacteria;p__Proteobacteria;c__Alphaproteobacteria;o__Rhodospirillales;f__Acetobacteraceae
652	0	1	0	0	0	5	4	0	0	0	0	0	0	0	0	Root;k__Bacteria;p__Proteobacteria;c__Gammaproteobacteria;o__Pseudomonadales;f__Moraxellaceae
653	14	2	0	0	0	0	0	0	1	0	3	0	0	0	0	Root;k__Bacteria;p__Actinobacteria;c__Actinobacteria;o__Actinomycetales
654	0	0	0	0	0	0	0	0	0	4	0	0	0	0	0	Root;k__Bacteria;p__Proteobacteria;c__Alphaproteobacteria;o__Rhizobiales;f__Rhizobiaceae
655	45	0	0	0	0	0	0	0	0	0	0	0	0	0	0	Root;k__Bacteria;p__Proteobacteria;c__Gammaproteobacteria;o__Enterobacteriales;f__Enterobacteriaceae
659	0	0	0	0	0	0	0	0	4	0	0	0	0	0	0	Root;k__Bacteria;p__Proteobacteria;c__Alphaproteobacteria;o__Rhodospirillales;f__Acetobacteraceae
661	0	0	1	0	2	0	90	96	9	29	0	0	15	37	1	Root;k__Bacteria;p__Bacteroidetes;c__Flavobacteria;o__Flavobacteriales;f__Flavobacteriaceae
664	0	0	0	0	0	0	1	0	0	0	0	0	0	0	5	Root;k__Bacteria;p__Gemmatimonadetes;c__Gemmatimonadetes;o__;f__
665	0	0	0	4	0	0	0	0	0	0	0	0	0	0	0	Root;k__Bacteria;p__Actinobacteria;c__Actinobacteria;o__Acidimicrobiales;f__CL500-29
666	4	2	0	0	0	4	17	49	21	0	41	2	0	0	0	Root;k__Bacteria;p__Proteobacteria;c__Alphaproteobacteria;o__Rhizobiales;f__Rhizobiaceae
667	0	0	0	0	12	0	6	0	0	0	8	7	27	0	0	Root;k__Bacteria;p__Proteobacteria;c__Alphaproteobacteria;o__Rhizobiales
669	0	0	0	34	0	0	0	0	0	0	0	0	0	0	0	Root;k__Bacteria;p__Cyanobacteria;c__Oscillatoriophycideae;o__Oscillatoriales;f__Phormidiaceae
671	0	0	0	0	0	0	1	0	0	0	0	0	2	0	0	Root;k__Bacteria;p__Bacteroidetes
672	0	0	0	0	0	0	0	0	0	0	5	0	1	1	0	Root;k__Bacteria;p__Bacteroidetes;c__Sphingobacteria;o__Sphingobacteriales;f__Flexibacteraceae
673	0	0	0	0	1	0	0	1	1	0	53	0	7	0	0	Root;k__Bacteria;p__Proteobacteria;c__Alphaproteobacteria
674	0	0	0	6	0	7	0	0	7	0	0	0	0	0	0	Root;k__Bacteria;p__Firmicutes;c__Bacilli;o__Bacillales;f__Bacillaceae
675	0	0	0	0	0	0	0	1	0	0	0	1	0	0	0	Root;k__Bacteria;p__Acidobacteria;c__Chloracidobacteria;o__;f__
677	0	0	0	0	0	4	0	0	0	0	0	0	0	0	0	Root;k__Bacteria;p__Proteobacteria;c__Alphaproteobacteria;o__Sphingomonadales;f__
679	0	0	0	4	0	0	0	0	0	0	0	0	0	0	0	Root;k__Bacteria;p__Bacteroidetes;c__Sphingobacteria;o__Sphingobacteriales;f__Flexibacteraceae
680	0	0	0	0	0	0	0	0	0	0	4	0	0	0	0	Root;k__Bacteria;p__Proteobacteria;c__Alphaproteobacteria;o__Sphingomonadales;f__Sphingomonadaceae
681	0	0	9	0	0	0	0	0	0	0	0	0	0	0	0	Root;k__Bacteria;p__Proteobacteria;c__Gammaproteobacteria;o__;f__
682	1	0	0	0	0	0	0	0	0	0	1	0	0	0	0	Root;k__Bacteria;p__Firmicutes;c__Bacilli;o__Bacillales;f__Alicyclobacillaceae
683	1	0	0	0	0	0	0	1	0	0	1	1	0	0	0	Root;k__Bacteria;p__Thermi;c__Deinococci;o__Deinococcales;f__Deinococcaceae
684	0	0	14	0	0	11	18	0	0	0	44	10	0	0	0	Root;k__Bacteria;p__Proteobacteria;c__Gammaproteobacteria;o__Enterobacteriales;f__Enterobacteriaceae
687	0	0	0	0	0	0	0	0	3	0	0	0	5	0	0	Root;k__Bacteria;p__Proteobacteria;c__Alphaproteobacteria;o__Rhizobiales;f__Hyphomicrobiaceae
688	1	0	0	0	0	0	0	0	4	0	0	0	0	0	0	Root;k__Bacteria;p__Proteobacteria;c__Alphaproteobacteria;o__Rhodobacterales;f__Rhodobacteraceae
691	0	0	0	0	0	0	0	0	2	0	0	0	5	0	0	Root;k__Bacteria;p__Proteobacteria;c__Alphaproteobacteria;o__Rhizobiales;f__
694	0	2	3	5	0	20	0	0	0	9	34	11	15	0	0	Root;k__Bacteria;p__Proteobacteria;c__Betaproteobacteria;o__Burkholderiales;f__Burkholderiaceae
696	0	0	2	0	4	1	2	0	3	0	7	0	7	6	0	Root;k__Bacteria;p__Proteobacteria;c__Alphaproteobacteria;o__Rhodospirillales;f__Rhodospirillaceae
698	0	4	0	0	0	9	0	1	1	1	0	0	0	0	0	Root;k__Bacteria;p__Cyanobacteria;c__Oscillatoriophycideae;o__Chroococcales;f__Xenococcaceae
699	0	0	0	0	7	1	0	0	3	0	0	0	0	5	1	Root;k__Bacteria;p__Proteobacteria;c__Gammaproteobacteria;o__Legionellales;f__Legionellaceae
700	0	0	0	0	0	0	0	0	1	0	0	0	0	0	1	Root;k__Bacteria;p__Proteobacteria;c__Alphaproteobacteria;o__Rhodospirillales;f__Rhodospirillaceae
701	0	0	0	0	0	0	0	2	0	0	0	2	0	0	0	Root;k__Bacteria;p__Proteobacteria;c__Alphaproteobacteria;o__Rhizobiales;f__Hyphomicrobiaceae
703	0	0	0	5	0	0	1	1	1	0	5	0	12	4	0	Root;k__Bacteria;p__Proteobacteria;c__Alphaproteobacteria;o__;f__
704	0	0	0	0	0	0	0	0	0	0	7	0	0	0	0	Root;k__Bacteria;p__Proteobacteria;c__Alphaproteobacteria;o__Rhizobiales;f__Methylocystaceae
705	44	1	24	0	275	3	8	11	1	0	0	0	1	6	1	Root;k__Bacteria;p__Proteobacteria;c__Gammaproteobacteria;o__Xanthomonadales;f__Xanthomonadaceae
706	0	0	0	0	0	0	0	0	3	0	1	0	1	0	0	Root;k__Bacteria;p__Proteobacteria
707	0	0	0	0	0	0	0	0	0	0	0	0	11	0	0	Root;k__Bacteria;p__Proteobacteria;c__Alphaproteobacteria;o__Sphingomonadales;f__Sphingomonadaceae
708	0	1	0	2	0	0	0	1	0	0	0	0	0	0	0	Root;k__Bacteria;p__Proteobacteria;c__Gammaproteobacteria;o__Pseudomonadales;f__Moraxellaceae
709	0	0	0	0	0	3	0	0	10	3	8	1	0	0	1	Root;k__Bacteria;p__Gemmatimonadetes;c__Gemmatimonadetes;o__Gemmatimonadales;f__Gemmatimonadaceae
711	0	0	0	35	2	0	0	0	0	0	0	0	0	0	0	Root;k__Bacteria;p__Acidobacteria;c__Acidobacteria;o__Acidobacteriales;f__Acidobacteriaceae
712	0	7	0	0	0	0	0	0	0	0	16	0	0	0	0	Root;k__Bacteria;p__Proteobacteria;c__Alphaproteobacteria;o__Rhizobiales;f__Methylobacteriaceae
715	0	0	0	0	0	0	0	0	2	0	0	0	0	0	0	Root;k__Bacteria;p__Proteobacteria;c__Alphaproteobacteria;o__Rhizobiales;f__Methylocystaceae
716	0	0	0	2	0	0	0	1	0	0	0	0	0	0	0	Root;k__Bacteria;p__Firmicutes;c__Clostridia;o__Clostridiales;f__Clostridiaceae
717	0	0	0	0	0	5	0	0	0	0	0	0	0	0	0	Root;k__Bacteria
718	0	0	0	14	0	0	0	0	0	0	0	0	0	0	0	Root;k__Bacteria;p__Proteobacteria;c__Alphaproteobacteria;o__Rhodospirillales;f__Acetobacteraceae
719	0	0	2	0	0	0	0	0	0	0	0	0	0	0	0	Root;k__Bacteria;p__Proteobacteria;c__Alphaproteobacteria;o__Rhodospirillales;f__Acetobacteraceae
721	0	0	8	0	0	0	0	0	0	0	0	0	0	0	0	Root;k__Bacteria;p__Bacteroidetes;c__Sphingobacteria;o__Sphingobacteriales;f__Flexibacteraceae
722	7	8	0	5	1	36	1	13	0	0	7	18	10	0	1	Root;k__Bacteria;p__Proteobacteria;c__Alphaproteobacteria;o__Rhodospirillales;f__Acetobacteraceae
726	0	3	7	112	2	6	0	0	0	0	0	0	0	0	0	Root;k__Bacteria;p__Proteobacteria;c__Alphaproteobacteria;o__Rhodospirillales;f__Acetobacteraceae
728	0	0	0	0	0	0	0	0	5	0	2	0	5	7	2	Root;k__Bacteria;p__Proteobacteria;c__Alphaproteobacteria;o__Caulobacterales;f__Caulobacteraceae
729	0	0	0	3	0	0	0	0	0	0	0	0	0	0	0	Root;k__Bacteria;p__Chlorobi;c__SJA-28;o__;f__
730	0	0	0	0	0	0	0	0	0	0	3	0	0	0	0	Root;k__Bacteria;p__Proteobacteria;c__Betaproteobacteria;o__Methylophilales;f__Methylophilaceae
731	7	0	0	0	0	0	0	0	0	0	0	0	21	1	1	Root;k__Bacteria;p__Proteobacteria;c__Alphaproteobacteria
732	0	0	0	0	0	0	0	0	0	0	0	0	0	7	0	Root;k__Bacteria
736	0	0	0	0	0	0	0	0	0	0	2	0	0	0	0	Root;k__Bacteria;p__Proteobacteria;c__Gammaproteobacteria;o__Chromatiales;f__Sinobacteraceae
737	0	0	0	0	0	0	0	0	4	0	0	0	0	0	0	Root;k__Bacteria;p__Proteobacteria;c__Alphaproteobacteria;o__Sphingomonadales;f__Sphingomonadaceae
738	87	17	74	8	68	102	0	0	1	0	11	0	1	0	0	Root;k__Bacteria;p__Proteobacteria;c__Alphaproteobacteria;o__Rhodospirillales;f__Rhodospirillaceae
743	0	0	0	0	0	0	0	0	0	0	4	0	0	0	0	Root;k__Bacteria;p__Firmicutes;c__Bacilli;o__Bacillales;f__Bacillaceae
744	0	0	0	0	0	5	0	0	0	0	0	0	0	0	0	Root;k__Bacteria;p__Acidobacteria;c__Acidobacteria;o__Acidobacteriales;f__Acidobacteriaceae
745	0	0	0	0	0	0	0	0	0	0	0	0	2	0	0	Root;k__Bacteria;p__Actinobacteria;c__Actinobacteria;o__Actinomycetales;f__Microbacteriaceae
746	0	0	0	0	1	0	0	0	4	0	0	0	0	0	0	Root;k__Bacteria;p__Proteobacteria;c__Alphaproteobacteria;o__Rhodobacterales;f__Rhodobacteraceae
747	0	0	0	0	0	0	0	0	169	0	0	0	0	0	0	Root;k__Bacteria;p__Bacteroidetes;c__Sphingobacteria;o__Sphingobacteriales;f__Flexibacteraceae
748	0	0	0	0	0	0	1	0	0	0	3	3	0	0	0	Root;k__Bacteria;p__Proteobacteria;c__Alphaproteobacteria;o__Rhodospirillales;f__Acetobacteraceae
750	172	7	16	5	448	702	56	533	48	69	159	13	852	18	352	Root;k__Bacteria;p__Bacteroidetes;c__Sphingobacteria;o__Sphingobacteriales;f__Flexibacteraceae
751	0	0	0	0	0	0	0	0	3	0	0	0	0	0	0	Root;k__Bacteria;p__Verrucomicrobia;c__Verrucomicrobiae;o__Verrucomicrobiales;f__Verrucomicrobiaceae
752	0	0	0	5	0	0	0	0	9	0	0	0	0	0	0	Root;k__Bacteria;p__Bacteroidetes;c__Sphingobacteria;o__Sphingobacteriales;f__Flexibacteraceae
753	0	3	0	0	0	0	0	25	0	0	21	3	0	44	0	Root;k__Bacteria;p__Proteobacteria;c__Betaproteobacteria;o__Burkholderiales;f__Comamonadaceae
757	4	0	4	1	0	5	0	0	0	3	56	4	4	0	0	Root;k__Bacteria;p__Proteobacteria;c__Alphaproteobacteria;o__Rhodospirillales;f__Rhodospirillaceae
758	0	0	0	0	2	0	0	0	0	0	0	0	0	0	0	Root;k__Bacteria;p__Firmicutes;c__Bacilli;o__Bacillales;f__Planococcaceae
759	0	0	0	0	0	0	0	0	0	0	0	0	22	0	1	Root;k__Bacteria;p__Proteobacteria;c__Gammaproteobacteria
760	1	0	0	0	0	0	0	0	0	0	1	0	0	0	0	Root;k__Bacteria;p__Acidobacteria;c__Chloracidobacteria;o__;f__
763	0	0	0	0	0	0	0	0	0	0	6	0	0	0	0	Root;k__Bacteria;p__Proteobacteria;c__Betaproteobacteria;o__Burkholderiales;f__Comamonadaceae
764	9	0	0	5	0	0	5	0	107	51	0	12	0	0	0	Root;k__Bacteria;p__Bacteroidetes;c__Sphingobacteria;o__Sphingobacteriales;f__Flexibacteraceae
765	0	0	0	0	0	1	0	0	0	0	0	0	1	0	0	Root;k__Bacteria;p__Bacteroidetes
766	0	0	0	0	0	2	0	0	0	0	0	0	0	0	0	Root;k__Bacteria;p__Thermi;c__Deinococci;o__Deinococcales;f__Deinococcaceae
768	0	0	0	0	0	0	1	1	2	0	0	0	0	0	0	Root;k__Bacteria;p__Thermi;c__Deinococci;o__Deinococcales;f__Deinococcaceae
